# Supplementary material for: Rapid turnover of life-cycle-related genes in the brown algae
Source: Genome Biol. 2019 Feb 14;20:35. doi: 10.1186/s13059-019-1630-6 (PMC6374913; doi:10.1186/s13059-019-1630-6)
Supplement: Supplementary file 1 — Table S1. Genome and transcriptome assembly statistics for the four studied species. Table S2. Phenotypic differences between gametophytes (GA) and sporophytes (SP) of the four studied species. Table S3. Strains used in this study and DNA and RNA sequencing data statistics. Table S4. Gene expression levels (measured as TPM) in gametophyte and sporophyte generations in each of the four studied species. Table S5. Gametophyte- and sporophyte-biased genes identified for each of the four studied species (DEseq2 FC < 2, padj< 0.05, TPM > 5th percentile). Table S6. Generation-biased gene expression and morphological complexity of sporophytes and gametophytes across the four studied species. Table S7. Numbers of duplicated, single copy and orphan genes among the generation-biased genes in each of the studied brown algal species. Table S8. Orthology statistics based on the Orthofinder analysis. Table S9. Enriched gene ontology (GO) terms associated with the generation-biased genes (GBGs) identified for each of the studied species (Fisher test p-value< 0.05). Table S10. GO terms consistently enriched in either gametophyte-biased or sporophyte-biased genes across all four brown algal species. Table S11. List of GBGs conserved across all the studied species and their predicted functions. Table S12. Structural characteristics of the generation-biased genes identified for each of the studied species. Table S13. PAML codeml analysis with the F3X4 substitution model. (ZIP 9175 kb) [file 13059_2019_1630_MOESM1_ESM.zip › TableS5.xlsx]

## Sheet: TableS5
Table S5. Gametophyte- and sporophyte-biased genes identified in each of the four studied species (DEseq2 FC<2, padj<0.05, TPM>5th percentile).
GA: gametophyte; SP: sporophyte.
Ectocarpus sp.										Scytosiphon lomentaria										Macrocystis pyrifera										Saccharina japonica
Gene	baseMean	log2FoldChange(SP/GA)	lfcSE	stat	pvalue	padj	log2TPM_GA	log2TPM_SP		Gene	baseMean	log2FoldChange(SP/GA)	lfcSE	stat	pvalue	padj	log2TPM_GA	log2TPM_SP		Gene	baseMean	log2FoldChange	lfcSE	stat	pvalue	padj	log2TPM_GA	log2TPM_SP		Gene	baseMean	log2FoldChange	lfcSE	stat	pvalue	padj	log2TPM_GA	log2TPM_SP
Ec-05_006280	256667	1.52436	0.0884513	17.2339	1.47962e-66	1.62806e-64	12.1767	13.3043		novel_gene_1_5b9fa7de	2862.91	1.28435	0.382396	3.35869	0.000783129	0.00302768	4.05753	5.95657		g10023	32210.6	-1.34187	0.351393	-3.81871	0.000134153	0.000579116	12.6051	11.4904		SJ00003	109.599	1.02467	0.370175	2.76807	0.00563898	0.0122376	3.9902	4.45459
Ec-06_000570	115103	5.36773	0.229139	23.4257	2.34006e-121	5.99509e-119	7.71325	12.7233		novel_gene_103_5b9fa7de	1023	2.60876	0.490059	5.32336	1.01869e-07	7.89828e-07	2.31892	3.51082		g10040	3.65276	-4.68943	2.05314	-2.28403	0.0223699	0.0492171	0.0631452	-20		SJ00004	612.228	-6.32992	0.346774	-18.2537	1.93243e-74	3.22078e-72	8.27925	1.64476
Ec-01_003340	104250	1.10524	0.115685	9.55392	1.24876e-21	2.38696e-20	11.8664	12.5769		novel_gene_107_5b9fa7de	107.301	-2.42968	0.690401	-3.51923	0.000432807	0.00178529	3.43091	0.153251		g10058	47.4138	2.16788	0.560074	3.87071	0.000108519	0.000480706	0.470967	2.45366		SJ00005	99.4494	-1.06655	0.405172	-2.63235	0.00847966	0.0176531	3.01886	1.31958
Ec-06_008360	56972.9	1.51031	0.093985	16.0697	4.16104e-58	3.64409e-56	11.3195	12.434		novel_gene_11_5b9fa7de	159.009	-7.35444	1.3075	-5.62483	1.85691e-08	1.65724e-07	4.20845	-2.50928		g10077	23.8537	-2.82896	0.801252	-3.53067	0.000414505	0.00154863	3.22468	0.928125		SJ00006	497.267	1.27083	0.255564	4.97265	6.60445e-07	2.85913e-06	5.17225	6.04811
Ec-10_002620	59551.6	1.20818	0.101372	11.9183	9.50692e-33	3.34878e-31	11.5727	12.3859		novel_gene_117_5b9fa7de	200.473	1.90368	0.522749	3.64167	0.000270875	0.0011702	5.80318	6.36018		g10116	225.917	1.3829	0.389417	3.55122	0.000383451	0.0014511	5.22276	7.08452		SJ00007	63.5825	-1.08154	0.418941	-2.58162	0.00983388	0.0201774	2.0858	0.280701
Ec-12_002020	101664	1.55804	0.137813	11.3055	1.2325e-29	3.67289e-28	11.1123	12.2795		novel_gene_121_5b9fa7de	140.884	-8.49837	1.53618	-5.53213	3.16371e-08	2.7007e-07	4.03185	-20		g10164	80.5356	-1.75106	0.546416	-3.20462	0.00135242	0.00439012	3.98026	2.37287		SJ00009	377.154	1.52429	0.27107	5.62322	1.87435e-08	1.01264e-07	3.69452	4.80849
Ec-19_002440	53213.3	1.32194	0.105587	12.5199	5.80957e-36	2.43223e-34	11.3138	12.2409		novel_gene_122_5b9fa7de	128.04	-8.36081	1.56211	-5.35224	8.687e-08	6.84733e-07	3.91669	-20		g1017	8.30948	7.11406	1.6978	4.19017	2.78747e-05	0.000142572	-20	2.70272		SJ00012	189.147	3.67859	0.319893	11.4994	1.32782e-30	4.12888e-29	0.463583	3.76022
Ec-04_001380	66334.7	4.83818	0.285998	16.9168	3.38081e-64	3.5822e-62	7.54893	12.0469		novel_gene_126_5b9fa7de	1632.02	1.23787	0.360925	3.42971	0.000604222	0.00239848	5.48051	6.06074		g10237	31.691	-7.79905	1.59978	-4.87509	1.0876e-06	7.63825e-06	3.02846	-20		SJ00020	15.4257	-2.04876	0.698121	-2.93468	0.00333896	0.00762962	0.943606	-1.44238
Ec-16_001460	43717	1.12813	0.131451	8.58214	9.31271e-18	1.38161e-16	11.2412	11.9763		novel_gene_128_5b9fa7de	1312.71	1.26435	0.323425	3.90925	9.2582e-05	0.000440907	5.26493	6.29138		g1024	49.0928	-3.46917	0.868565	-3.99414	6.49292e-05	0.000305548	3.35356	-0.184347		SJ00021	13.3426	-4.06909	0.971431	-4.18876	2.80482e-05	9.51903e-05	1.1212	-3.36143
Ec-04_001400	64247.9	3.60393	0.161029	22.3806	6.08685e-111	1.30601e-108	8.67696	11.8945		novel_gene_130_5b9fa7de	686.239	-10.7827	1.49422	-7.21629	5.34258e-13	1.05694e-11	6.33207	-20		g1025	255.5	-2.08892	0.399545	-5.22825	1.71123e-07	1.43043e-06	5.62832	3.6712		SJ00023	415.348	1.36204	0.213708	6.37337	1.84922e-10	1.28904e-09	3.12695	3.87214
Ec-19_002330	47652.6	1.1094	0.0947859	11.7043	1.21124e-31	4.00595e-30	11.1804	11.8936		novel_gene_140_5b9fa7de	26.518	-6.08933	1.80265	-3.37799	0.00073018	0.00284361	1.64199	-20		g1026	263.225	1.36611	0.559403	2.44208	0.0146029	0.0344127	5.79399	7.83609		SJ00040	187.368	1.50411	0.269606	5.57893	2.41998e-08	1.28739e-07	3.7988	4.76551
Ec-04_001370	68899.2	4.39603	0.186133	23.6177	2.53752e-123	6.8057e-121	7.87231	11.8907		novel_gene_147_5b9fa7de	333.724	-3.08337	0.51225	-6.01926	1.7522e-09	1.85925e-08	5.14564	1.21622		g10283	142.602	-1.85837	0.361191	-5.1451	2.67377e-07	2.13999e-06	4.25781	2.17495		SJ00042	325.075	-3.37107	0.260371	-12.9472	2.43816e-38	1.06379e-36	4.68283	0.608222
Ec-06_010260	44846.9	1.01818	0.131196	7.76072	8.44502e-15	9.92868e-14	11.1848	11.8099		novel_gene_148_5b9fa7de	188.96	-8.92217	1.52629	-5.84564	5.04617e-09	4.95134e-08	4.46969	-20		g10289	61.1311	3.25255	0.585721	5.55307	2.80695e-08	2.7277e-07	0.423181	3.66593		SJ00048	5742.79	1.41976	0.208539	6.80813	9.88783e-12	7.95753e-11	8.99618	9.9053
Ec-07_006050	78585.1	1.15247	0.119919	9.61039	7.22735e-22	1.40337e-20	11.022	11.7808		novel_gene_149_5b9fa7de	1429.96	1.72062	0.366221	4.69831	2.62326e-06	1.61569e-05	6.60421	8.21978		g10304	13.752	-6.59956	1.63927	-4.02591	5.67555e-05	0.00027144	2.2327	-20		SJ00050	24.4821	-3.06758	0.702091	-4.36921	1.24699e-05	4.4476e-05	3.59953	-0.0759648
Ec-02_005390	56726.6	1.05202	0.125516	8.38158	5.22239e-17	7.27026e-16	11.0399	11.698		novel_gene_151_5b9fa7de	4972.75	2.30139	0.288902	7.966	1.63888e-15	4.5423e-14	-0.601301	1.78286		g10333	169.429	-1.59651	0.385005	-4.14673	3.3725e-05	0.000169369	5.46591	4.29677		SJ00052	391.736	-2.05379	0.373775	-5.49473	3.91311e-08	2.01856e-07	4.67004	1.82466
Ec-05_003390	50274.4	1.10327	0.142	7.76954	7.87702e-15	9.29911e-14	10.9401	11.6511		novel_gene_157_5b9fa7de	293.818	-1.68203	0.455773	-3.69049	0.000223818	0.000982832	4.69386	2.33315		g10338	3.82332	-4.74714	1.96213	-2.41938	0.015547	0.0362343	0.732462	-20		SJ00064	1021.92	1.09022	0.194412	5.60779	2.04924e-08	1.1007e-07	3.79807	4.27309
Ec-04_001390	47716	4.53454	0.301776	15.0262	4.94668e-51	3.3429e-49	7.43657	11.6334		novel_gene_158_5b9fa7de	54.0716	3.03288	0.807514	3.75582	0.000172772	0.000775025	6.58239	7.17739		g10339	3.68016	-4.69902	2.00988	-2.33796	0.0193894	0.0436097	-0.155895	-20		SJ00066	77.6752	-1.97824	0.395486	-5.00204	5.67253e-07	2.47887e-06	3.96979	1.20158
Ec-25_002580	45415	1.41356	0.10778	13.1153	2.69153e-39	1.27624e-37	10.5548	11.5721		novel_gene_16_5b9fa7de	543.372	1.12329	0.438157	2.56367	0.0103571	0.0295549	1.07534	6.39047		g1035	1656.74	-3.40201	0.537444	-6.32998	2.45189e-10	3.60502e-09	9.45014	6.60036		SJ00069	309.129	1.54234	0.234759	6.56987	5.03575e-11	3.74357e-10	3.30655	4.33924
Ec-01_007240	52574.1	1.44258	0.0953909	15.1229	1.14459e-51	7.92215e-50	10.4713	11.5179		novel_gene_160_5b9fa7de	1183.51	6.0002	0.3421	17.5393	7.176e-69	9.42429e-66	4.28444	4.74016		g10386	8.27365	-5.86449	1.71813	-3.41329	0.000641837	0.00228242	1.07864	-20		SJ00074	258.982	-1.23367	0.244913	-5.03718	4.72428e-07	2.08582e-06	4.30191	2.40977
Ec-19_004830	54462.5	1.14769	0.0866362	13.2473	4.67926e-40	2.28831e-38	10.6873	11.4381		novel_gene_161_5b9fa7de	227.488	-5.7303	0.836389	-6.85123	7.32172e-12	1.21128e-10	4.70137	-1.15034		g104	40.938	3.01507	0.669086	4.50626	6.59805e-06	3.8942e-05	1.20589	4.67124		SJ00075	672.548	2.87432	0.232974	12.3375	5.69041e-35	2.17528e-33	2.1968	4.48586
Ec-16_000110	26940.2	1.60736	0.136586	11.7681	5.69738e-32	1.92891e-30	10.1562	11.3711		novel_gene_163_5b9fa7de	36.4178	-3.12527	1.18208	-2.64387	0.00819629	0.0240853	1.98507	-2.33304		g1041	49.1561	1.60136	0.513297	3.11975	0.00181007	0.00566464	1.75872	3.61093		SJ00079	148.71	-1.12357	0.286608	-3.92023	8.84628e-05	0.000274922	2.83303	1.09042
Ec-10_003900	53062	1.18944	0.15663	7.59394	3.10313e-14	3.46779e-13	10.4603	11.2587		novel_gene_165_5b9fa7de	188.116	-5.8867	0.914979	-6.43371	1.24528e-10	1.63042e-09	4.43982	-1.86315		g10453	25.3971	1.69479	0.717513	2.36203	0.0181751	0.0413914	1.13757	3.14088		SJ00080	21.6078	-2.12095	0.628128	-3.37662	0.000733814	0.00193214	4.95861	2.06955
Ec-11_005020	38209.5	1.03852	0.118217	8.78492	1.56472e-18	2.47771e-17	10.579	11.2234		novel_gene_182_5b9fa7de	135.848	3.88694	0.572926	6.78437	1.16596e-11	1.84489e-10	-0.0231025	3.19246		g10474	4.135	-4.86761	1.91985	-2.53542	0.0112313	0.0275135	1.23207	-20		SJ00082	170.866	-3.9814	0.376649	-10.5706	4.07958e-26	1.01182e-24	4.60836	-0.0561041
Ec-02_005540	39664.2	1.18271	0.103861	11.3874	4.83091e-30	1.46506e-28	10.4284	11.2155		novel_gene_183_5b9fa7de	729.316	-2.2242	0.463331	-4.80047	1.58294e-06	1.01106e-05	6.15244	3.21		g10488	4.48118	-4.98319	1.97096	-2.5283	0.0114615	0.0280009	0.422174	-20		SJ00084	32.2387	-1.96385	0.572014	-3.43323	0.000596438	0.00159641	2.27808	-0.352865
Ec-08_005220	112891	1.00725	0.142355	7.07557	1.48839e-12	1.42014e-11	10.5963	11.2114		novel_gene_184_5b9fa7de	1967.77	4.20956	0.374666	11.2355	2.72961e-29	2.84162e-27	3.53445	7.05987		g1050	86.3979	2.79414	0.910405	3.06912	0.00214691	0.00658894	1.6766	4.67508		SJ00085	499.665	-1.13878	0.220142	-5.17291	2.30479e-07	1.06616e-06	3.66298	1.81794
Ec-06_000750	29018.8	2.86015	0.136815	20.9053	4.7942e-97	8.84866e-95	8.62196	11.0912		novel_gene_185_5b9fa7de	3249.2	4.52892	0.309691	14.624	1.97524e-48	7.84261e-46	3.96325	7.80537		g10502	4.60836	-5.02442	1.91459	-2.62429	0.00868306	0.0220835	1.28599	-20		SJ00087	1147.14	-6.49889	0.293533	-22.1403	1.29491e-108	6.96203e-106	6.43044	-0.720259
Ec-01_003800	22159.7	1.07808	0.107433	10.0349	1.07081e-23	2.33551e-22	10.4041	11.0866		novel_gene_186_5b9fa7de	851.513	-1.64704	0.352814	-4.66831	3.03693e-06	1.85111e-05	6.22383	3.90719		g10546	9.98053	-6.14031	1.82654	-3.36171	0.000774604	0.00269336	1.14029	-20		SJ00089	21.4663	7.74783	1.31108	5.90951	3.43132e-09	2.05276e-08	-20	1.37877
Ec-26_005190	75094.6	1.48773	0.110792	13.4282	4.13472e-41	2.08742e-39	9.9812	11.0742		novel_gene_191_5b9fa7de	7489.53	1.2703	0.408565	3.10917	0.00187611	0.00662752	7.97061	8.56828		g10552	221.878	1.69347	0.407543	4.1553	3.24859e-05	0.000163631	4.85316	7.20581		SJ00091	39.8396	6.80095	1.1045	6.15751	7.38988e-10	4.79436e-09	-1.98424	2.36196
Ec-18_003590	26057.7	5.4488	0.277527	19.6334	8.00907e-86	1.26124e-83	5.94859	11.0614		novel_gene_193_5b9fa7de	37.9783	2.92536	1.23542	2.36791	0.0178889	0.0472198	-0.845158	1.30349		g1058	4.38665	-4.9552	1.99716	-2.48112	0.0130971	0.0314079	-0.355502	-20		SJ00092	68.7207	7.00542	0.900833	7.77661	7.44956e-15	8.33861e-14	-5.39118	1.35005
Ec-12_004050	47720.1	1.58087	0.0904587	17.4762	2.17618e-68	2.49027e-66	9.86649	11.0512		novel_gene_195_5b9fa7de	345.731	1.64632	0.454402	3.62305	0.000291154	0.00125052	3.30871	4.24827		g10580	6.3264	5.72157	1.65084	3.46586	0.000528535	0.00192237	-5.12912	1.02053		SJ00093	397.284	3.52296	0.306165	11.5068	1.21967e-30	3.80678e-29	3.23397	5.97984
Ec-21_005550	61711.8	1.35061	0.119604	11.2923	1.43187e-29	4.23029e-28	10.0461	11.0034		novel_gene_197_5b9fa7de	178.65	-3.97847	0.727024	-5.47226	4.44326e-08	3.69147e-07	4.33085	-0.830536		g10584	4.67457	-5.04781	1.90195	-2.65401	0.00795408	0.0204996	1.09505	-20		SJ00094	178.139	3.54072	0.329256	10.7537	5.69301e-27	1.46428e-25	4.01349	7.19135
Ec-22_003690	23925.7	1.75051	0.157228	11.1336	8.60753e-29	2.47485e-27	9.63616	10.9974		novel_gene_200_5b9fa7de	142.771	-4.92089	0.827726	-5.94507	2.76344e-09	2.82009e-08	4.01712	-1.55202		g10593	265.734	11.1516	1.9009	5.8665	4.45084e-09	5.15668e-08	-6.07245	5.87053		SJ00095	515.08	1.15631	0.275493	4.19723	2.70195e-05	9.18298e-05	3.51299	4.04526
Ec-14_006990	37385.6	1.30158	0.0882142	14.7548	2.86561e-49	1.85616e-47	10.0907	10.9961		novel_gene_201_5b9fa7de	2099.52	2.39533	0.32693	7.32673	2.35831e-13	4.91018e-12	5.28023	6.97998		g10609	32.5538	-4.76698	1.05531	-4.51715	6.26764e-06	3.71984e-05	3.07189	-1.09931		SJ00096	546.674	1.17607	0.217265	5.41308	6.19486e-08	3.09223e-07	3.01088	3.52211
Ec-22_003050	40963.2	1.4238	0.118285	12.0371	2.26923e-33	8.26993e-32	9.91739	10.9456		novel_gene_204_5b9fa7de	288.241	-3.46013	0.508279	-6.80753	9.92875e-12	1.60069e-10	4.94893	0.732768		g10613	14.9506	-3.15921	1.09754	-2.87843	0.00399654	0.0113031	1.35852	-2.2872		SJ00100	318.935	5.65363	0.372108	15.1935	3.90385e-52	2.78058e-50	1.62369	6.07525
Ec-26_004750	45243	1.05108	0.1439	7.30426	2.78806e-13	2.88122e-12	10.2449	10.9037		novel_gene_205_5b9fa7de	94.2873	-7.9189	1.56948	-5.04556	4.52203e-07	3.13712e-06	3.44802	-20		g10614	183.234	-2.37514	0.539293	-4.40416	1.06194e-05	5.95052e-05	4.6663	1.87558		SJ00101	31.1329	3.56481	0.66884	5.32984	9.83e-08	4.7738e-07	-3.34875	0.23312
Ec-01_000590	6833.81	1.27572	0.205352	6.21239	5.21847e-10	3.89626e-09	9.92705	10.812		novel_gene_206_5b9fa7de	286.094	-1.4135	0.513192	-2.75434	0.00588108	0.0180265	4.6335	2.43497		g10615	447.23	-1.30505	0.318112	-4.1025	4.08707e-05	0.000201538	5.20987	2.70111		SJ00103	2.95498	4.87493	1.92118	2.53747	0.0111657	0.0226205	-20	-0.684836
Ec-15_004120	62120.9	1.62011	0.132483	12.2288	2.1809e-34	8.43134e-33	9.5785	10.8073		novel_gene_209_5b9fa7de	152.783	-8.61557	1.53623	-5.60825	2.04378e-08	1.80795e-07	4.16211	-20		g10616	293.916	1.76822	0.461411	3.83221	0.000126995	0.000551808	3.93083	5.53249		SJ00106	1350.19	-3.23859	0.314971	-10.2822	8.47983e-25	1.96569e-23	5.34121	1.15879
Ec-14_006330	37686.5	1.54118	0.122904	12.5396	4.53019e-36	1.91058e-34	9.62782	10.7765		novel_gene_21_5b9fa7de	34.4161	-6.46541	1.73228	-3.7323	0.000189738	0.000842935	4.0904	2.20375		g10617	1234.97	3.23375	0.446027	7.25012	4.16392e-13	9.84299e-12	5.66714	9.33149		SJ00108	46.2535	-2.51669	0.57405	-4.3841	1.16468e-05	4.17455e-05	1.70608	-1.62926
Ec-13_001370	58861.8	3.6488	0.127446	28.6301	2.83254e-180	1.47335e-177	7.50771	10.7702		novel_gene_211_5b9fa7de	2314.02	2.73839	0.368064	7.43997	1.00707e-13	2.18193e-12	5.12966	7.16335		g10618	2001.8	-1.30429	0.439638	-2.96673	0.00300986	0.00886276	7.75785	5.60245		SJ00113	42.48	-1.21772	0.509824	-2.38851	0.0169167	0.0328709	3.30626	1.34307
Ec-12_004660	29423.9	1.52781	0.120728	12.655	1.05008e-36	4.52878e-35	9.58341	10.7183		novel_gene_212_5b9fa7de	212.696	-1.28962	0.550356	-2.34325	0.0191167	0.0499816	2.01685	-20		g1065	12.1251	-6.42034	1.651	-3.88876	0.000100756	0.000450505	0.512824	-20		SJ00114	1029.96	-1.2385	0.201852	-6.13567	8.48003e-10	5.46334e-09	6.46745	4.66862
Ec-26_002100	34138.7	1.28687	0.161175	7.98431	1.41311e-15	1.77181e-14	9.81646	10.713		novel_gene_222_5b9fa7de	61.3208	-5.87688	1.40583	-4.18036	2.91051e-05	0.000152287	2.78928	-2.50928		g1068	116.36	2.03738	0.407259	5.00267	5.65405e-07	4.2404e-06	2.90983	5.26722		SJ00123	465.088	3.90718	0.256617	15.2257	2.38773e-52	1.708e-50	3.33899	6.74491
Ec-09_004780	38801	2.34773	0.126624	18.5409	9.65671e-77	1.33675e-74	8.74536	10.7026		novel_gene_230_5b9fa7de	554.891	-10.4761	1.48864	-7.03736	1.95912e-12	3.54322e-11	6.0117	-20		g10729	14.9341	-6.71134	1.68287	-3.98804	6.66209e-05	0.000312833	2.32674	-20		SJ00128	82.2579	1.50271	0.360053	4.17359	2.99834e-05	0.000101242	4.94359	5.97904
Ec-22_003280	23707.6	1.22345	0.123525	9.90449	3.97998e-23	8.38238e-22	9.86745	10.6977		novel_gene_239_5b9fa7de	262.502	-2.20251	0.546531	-4.02998	5.57821e-05	0.00027607	4.60835	1.85468		g10730	54.9565	-8.59547	1.5378	-5.58947	2.27769e-08	2.2536e-07	4.59867	-20		SJ00129	643.758	1.11794	0.212845	5.25238	1.50144e-07	7.14781e-07	5.10783	5.57542
Ec-25_001240	63123.7	2.4134	0.146497	16.4741	5.63323e-61	5.43227e-59	8.67106	10.6918		novel_gene_240_5b9fa7de	184.474	-5.67203	0.856337	-6.6236	3.5056e-11	5.10675e-10	4.40033	-2.59607		g10756	307.716	1.47277	0.561061	2.62498	0.00866552	0.0220463	4.66684	6.3938		SJ00132	20.2255	6.67874	1.29522	5.15646	2.51664e-07	1.15646e-06	-1.52527	3.17641
Ec-26_000150	10236.5	1.32731	0.100442	13.2147	7.21662e-40	3.48939e-38	9.73642	10.6672		novel_gene_244_5b9fa7de	130.991	-8.39368	1.561	-5.37712	7.56883e-08	6.03844e-07	3.94978	-20		g10778	7.67512	4.43363	1.35308	3.27669	0.00105031	0.00352733	-2.46032	2.94487		SJ00133	44.8551	8.8068	1.25514	7.01657	2.27377e-12	1.9738e-11	-20	2.64345
Ec-15_004110	59777.5	2.12201	0.219453	9.66954	4.06187e-22	7.99565e-21	8.87832	10.6247		novel_gene_248_5b9fa7de	408.291	-10.0336	1.50162	-6.68187	2.35907e-11	3.53612e-10	5.58174	-20		g10802	908.102	-1.6645	0.59695	-2.78834	0.0052979	0.0144322	7.58125	6.11511		SJ00134	14.8926	7.21472	1.36941	5.26849	1.37548e-07	6.58959e-07	-20	0.949414
Ec-25_003550	34680.8	1.54217	0.16646	9.26452	1.95948e-20	3.47822e-19	9.44413	10.5987		novel_gene_254_5b9fa7de	468.996	1.09876	0.379431	2.89581	0.00378177	0.0123007	4.10579	4.52447		g10806	19.5729	-7.1083	1.61528	-4.40065	1.07925e-05	6.0431e-05	2.10521	-20		SJ00138	30881.5	1.11614	0.18915	5.90082	3.617e-09	2.15996e-08	10.5626	11.2361
Ec-04_002330	25073.6	2.13738	0.245367	8.71094	3.01367e-18	4.68991e-17	8.76339	10.5294		novel_gene_257_5b9fa7de	134.327	3.16926	0.582709	5.43883	5.36319e-08	4.38533e-07	0.597534	3.11157		g10813	31.9035	-7.81474	1.58651	-4.92575	8.40354e-07	6.07245e-06	1.71702	-20		SJ00145	97.6283	-1.76612	0.361813	-4.88132	1.05376e-06	4.43176e-06	2.99693	0.650281
Ec-19_004990	48042.4	1.79959	0.084321	21.3421	4.61571e-101	8.9021e-99	9.12204	10.5256		novel_gene_26_5b9fa7de	60.9635	-7.29044	1.66199	-4.38656	1.15156e-05	6.42922e-05	7.15455	-2.33304		g10816	158.559	2.5807	0.347006	7.43705	1.02958e-13	2.69724e-12	2.89949	5.73846		SJ00162	8.25575	5.36253	1.45507	3.6854	0.000228344	0.000663841	-3.2469	0.156606
Ec-03_003690	22084.6	1.30125	0.118575	10.9741	5.0921e-28	1.41893e-26	9.60316	10.5106		novel_gene_260_5b9fa7de	1222.3	-8.1226	0.707807	-11.4757	1.74688e-30	2.10031e-28	3.68358	-20		g10817	103.692	1.84682	0.404712	4.5633	5.03562e-06	3.04554e-05	2.47501	4.25056		SJ00163	74.7073	8.5898	1.20822	7.10949	1.16473e-12	1.04089e-11	-4.66963	3.65976
Ec-18_001220	33763.4	2.00943	0.157608	12.7495	3.13761e-37	1.3739e-35	8.87119	10.4872		novel_gene_262_5b9fa7de	109.653	-8.13704	1.55878	-5.22013	1.78793e-07	1.31973e-06	2.85594	-20		g10819	3.43993	-4.60462	2.00662	-2.29471	0.0217496	0.0481095	0.451784	-20		SJ00164	48.5847	7.08894	1.10334	6.42496	1.31901e-10	9.33104e-10	-2.02697	2.91169
Ec-06_000540	39862	2.7264	0.155453	17.5384	7.28998e-69	8.57072e-67	8.05094	10.3868		novel_gene_270_5b9fa7de	40.3736	-6.69578	1.70218	-3.93364	8.36683e-05	0.000401594	2.2499	-20		g10845	58.6537	1.81189	0.501163	3.61538	0.000299912	0.00116831	1.53336	3.24205		SJ00165	6805.88	-2.03803	0.193185	-10.5497	5.09801e-26	1.25463e-24	9.33092	6.62931
Ec-04_006420	24386.2	2.01003	0.123739	16.2441	2.45894e-59	2.22145e-57	8.76446	10.3793		novel_gene_276_5b9fa7de	506.593	-5.09261	0.561534	-9.0691	1.20007e-19	5.40796e-18	5.82185	0.0788447		g1086	5.38403	-5.23629	1.91771	-2.73049	0.0063241	0.0168161	0.333663	-20		SJ00166	58.4074	2.82584	0.569918	4.95832	7.11042e-07	3.06305e-06	0.787801	2.98529
Ec-07_004120	27330.8	2.45683	0.13303	18.4682	3.72546e-76	5.0752e-74	8.29721	10.3606		novel_gene_284_5b9fa7de	74.8283	-7.58576	1.5943	-4.75804	1.95479e-06	1.22789e-05	3.13119	-20		g10861	27.0996	1.91699	0.72338	2.65005	0.00804802	0.0207102	0.677198	2.87577		SJ00168	35.5568	-1.80524	0.537822	-3.35659	0.000789111	0.0020634	2.14016	-0.35264
Ec-23_000190	38301.3	1.41258	0.140491	10.0546	8.76424e-24	1.92131e-22	9.3154	10.3366		novel_gene_286_5b9fa7de	285.396	-4.07112	0.628279	-6.47979	9.18487e-11	1.23281e-09	4.99663	-0.21756		g10875	4.14117	-4.86982	1.93988	-2.51036	0.0120607	0.0292724	-0.935332	-20		SJ00170	37.8608	-1.62332	0.567365	-2.86116	0.00422091	0.00940884	6.05861	3.97948
Ec-12_002450	31392.3	1.05962	0.107939	9.81686	9.52659e-23	1.96307e-21	9.66415	10.328		novel_gene_290_5b9fa7de	159.869	-1.43224	0.552455	-2.5925	0.00952822	0.0274326	3.74657	1.64867		g10889	5.78033	6.59237	2.62136	2.51487	0.0119077	0.0289241	-20	2.55454		SJ00171	40.0514	-3.1182	0.505619	-6.1671	6.95555e-10	4.54086e-09	3.9754	0.352266
Ec-08_002350	14360.3	1.04255	0.12792	8.15004	3.63818e-16	4.7854e-15	9.58952	10.2377		novel_gene_294_5b9fa7de	515.089	-6.81306	0.718138	-9.48712	2.37497e-21	1.25535e-19	5.8972	-1.55202		g10901	3.76236	-4.72654	1.95693	-2.41528	0.0157232	0.0366058	0.177855	-20		SJ00172	66.0151	-3.55517	0.447051	-7.9525	1.82792e-15	2.17149e-14	2.97233	-1.06407
Ec-05_004070	35269.2	2.22844	0.163664	13.616	3.21856e-42	1.6895e-40	8.27721	10.1206		novel_gene_305_5b9fa7de	256.528	-9.36313	1.50995	-6.20096	5.61185e-10	6.5089e-09	4.90662	-20		g10936	94.7481	-9.38443	1.51484	-6.19499	5.82871e-10	7.97759e-09	4.47796	-20		SJ00175	93.5641	-1.15657	0.35638	-3.24533	0.00117315	0.00295495	2.91675	1.0533
Ec-20_004700	53401.2	2.47414	0.131255	18.8498	2.94729e-79	4.28731e-77	7.95512	10.0398		novel_gene_306_5b9fa7de	214.648	-9.10603	1.51967	-5.99211	2.07137e-09	2.17226e-08	4.65269	-20		g10951	38.6942	1.89861	0.63501	2.98989	0.00279079	0.00830915	1.7511	4.00781		SJ00176	293.336	-1.60013	0.235376	-6.79818	1.05947e-11	8.49356e-11	7.16401	4.99349
Ec-06_002720	20403.2	1.53819	0.137529	11.1845	4.85586e-29	1.41034e-27	8.85767	10.0049		novel_gene_307_5b9fa7de	310.027	5.25821	0.504966	10.413	2.16286e-25	1.73364e-23	-0.160414	4.42432		g10955	3.78087	-4.73459	2.0689	-2.28846	0.0221108	0.0487667	0.430559	-20		SJ00177	422.112	1.41663	0.244934	5.7837	7.30763e-09	4.18544e-08	2.66123	3.44678
Ec-14_004260	36289.8	2.08012	0.0982722	21.167	1.92564e-99	3.67262e-97	8.30422	9.98891		novel_gene_310_5b9fa7de	416.776	-6.58383	0.757595	-8.69043	3.61076e-18	1.41068e-16	5.601	-2.33304		g1098	50.2272	1.57566	0.451429	3.49039	0.000482325	0.00177162	2.41366	4.43089		SJ00178	17.6805	5.54686	1.20366	4.60834	4.05902e-06	1.56456e-05	-1.12875	3.77202
Ec-22_001150	34804.2	1.29966	0.111128	11.6952	1.34851e-31	4.43431e-30	9.05455	9.95729		novel_gene_313_5b9fa7de	369.166	-8.67763	1.2401	-6.99753	2.6052e-12	4.61597e-11	5.42622	-4.918		g10982	9.66609	-3.54939	1.37392	-2.58341	0.00978304	0.0244688	0.807724	-2.72658		SJ00180	32.1596	-1.23731	0.523856	-2.36193	0.0181802	0.0350503	1.107	-0.708484
Ec-21_003290	15969.3	1.63802	0.154354	10.6121	2.61836e-26	6.54209e-25	8.66753	9.91534		novel_gene_314_5b9fa7de	47.6639	-5.71108	1.42514	-4.00737	6.13981e-05	0.000301742	2.462	-4.918		g110	73.8994	4.40741	0.634417	6.94719	3.72632e-12	7.46587e-11	0.137655	4.70871		SJ00183	12.7552	6.99575	1.38081	5.06641	4.05382e-07	1.81139e-06	-20	2.37696
Ec-21_002570	50814.5	2.23955	0.118435	18.9095	9.52536e-80	1.40951e-77	7.96619	9.81173		novel_gene_316_5b9fa7de	43.1628	-6.79212	1.68589	-4.02882	5.60584e-05	0.000277175	2.34446	-20		g11055	228.048	-2.04267	0.557559	-3.66359	0.000248704	0.000991112	6.56187	5.00421		SJ00184	75.4895	8.59733	1.20631	7.12695	1.02618e-12	9.23006e-12	-0.194624	6.41925
Ec-01_010830	18710	1.15057	0.112347	10.2412	1.29619e-24	2.9945e-23	9.01551	9.77169		novel_gene_320_5b9fa7de	80.7914	-7.69585	1.59978	-4.81056	1.50508e-06	9.64212e-06	3.21425	-20		g11058	22.6301	1.83874	0.662141	2.77697	0.0054869	0.0148806	0.551524	2.46242		SJ00185	1308.06	8.3656	1.27268	6.5732	4.92467e-11	3.66754e-10	3.76675	10.5428
Ec-04_000360	22017.1	1.61394	0.111418	14.4855	1.49715e-47	8.98551e-46	8.51611	9.73591		novel_gene_321_5b9fa7de	509.03	2.87638	0.441741	6.51145	7.44266e-11	1.01736e-09	2.85658	5.02002		g11059	184.472	1.51592	0.429951	3.5258	0.00042221	0.00157587	3.56126	5.07195		SJ00192	156.477	1.16529	0.297201	3.9209	8.82206e-05	0.000274272	2.63853	3.28605
Ec-21_004500	13942.4	1.00194	0.119297	8.39873	4.5134e-17	6.32945e-16	9.11887	9.7258		novel_gene_323_5b9fa7de	348.79	1.36602	0.437195	3.1245	0.00178108	0.00633375	3.50169	4.17471		g11060	100.058	1.12215	0.381442	2.94186	0.00326245	0.00948991	3.03676	4.31204		SJ00202	63.348	1.50897	0.424248	3.5568	0.000375393	0.00104802	2.02303	2.92454
Ec-08_001230	14236.4	1.50147	0.247728	6.06095	1.3532e-09	9.65008e-09	8.6097	9.72155		novel_gene_331_5b9fa7de	1338.84	-11.7469	1.49825	-7.84041	4.4909e-15	1.17959e-13	7.30311	-20		g1110	107.779	-1.65984	0.627475	-2.64527	0.00816252	0.0209728	4.2936	2.6739		SJ00203	26621.8	1.35674	0.225213	6.02426	1.69886e-09	1.05692e-08	10.3933	11.3238
Ec-11_003770	15591	1.81857	0.0916004	19.8533	1.03273e-87	1.67234e-85	8.28748	9.71054		novel_gene_338_5b9fa7de	4346.84	1.57966	0.406765	3.88348	0.000102973	0.000484448	6.96357	7.86031		g11101	9.41622	3.48816	1.11512	3.12804	0.00175975	0.00552643	-1.66817	2.30184		SJ00206	66.0957	1.32056	0.365266	3.61534	0.000299956	0.00085197	4.82434	5.75567
Ec-25_003330	16931.7	1.16262	0.101257	11.4819	1.62577e-30	5.07389e-29	8.92599	9.6928		novel_gene_340_5b9fa7de	123.935	-3.29773	0.703168	-4.68983	2.73438e-06	1.67827e-05	3.73898	-0.504539		g1118	51.5054	-2.84238	0.558286	-5.09125	3.55706e-07	2.76424e-06	3.00926	0.052442		SJ00209	178.378	1.21184	0.289668	4.18354	2.87004e-05	9.72652e-05	4.88629	5.51007
Ec-12_006020	13131.9	1.32105	0.131824	10.0213	1.22923e-23	2.66748e-22	8.68472	9.61246		novel_gene_342_5b9fa7de	321.773	1.21632	0.489238	2.48615	0.0129133	0.035715	3.51769	4.02762		g11230	60.2224	-8.73055	1.53566	-5.68522	1.30642e-08	1.34315e-07	5.13451	-20		SJ00210	285.059	1.1618	0.258177	4.50001	6.79496e-06	2.52287e-05	3.44574	4.13213
Ec-01_001940	14824.7	3.00446	0.118075	25.4453	7.95364e-143	2.84425e-140	6.99173	9.60306		novel_gene_346_5b9fa7de	825.024	-8.13771	0.858498	-9.47901	2.56711e-21	1.34485e-19	6.56491	-2.918		g11273	5.30343	-5.22546	1.87551	-2.78615	0.00533377	0.0145092	1.56788	-20		SJ00211	86.9637	1.1021	0.327257	3.3677	0.000757978	0.00198886	5.25706	5.8389
Ec-04_003000	20785.9	1.14389	0.102068	11.2071	3.76145e-29	1.09619e-27	8.8537	9.60232		novel_gene_350_5b9fa7de	613.872	-6.46517	0.70789	-9.133	6.66242e-20	3.10785e-18	6.17176	-1.59607		g11274	3.78611	-4.74206	2.03574	-2.3294	0.019838	0.0444547	0.552051	-20		SJ00219	1991.35	1.16933	0.258378	4.52564	6.02141e-06	2.25627e-05	7.71051	8.52088
Ec-07_007190	40085.2	1.15357	0.186527	6.18447	6.23101e-10	4.6201e-09	8.83141	9.59754		novel_gene_359_5b9fa7de	269.495	-9.43435	1.51702	-6.21899	5.00374e-10	5.85531e-09	4.98542	-20		g11293	4.61361	-5.03058	1.93399	-2.60114	0.00929156	0.0233969	0.17954	-20		SJ00221	170.307	1.28866	0.335671	3.83904	0.000123514	0.000374459	3.58398	4.34273
Ec-26_001340	12011.3	1.25261	0.127159	9.85071	6.80605e-23	1.41607e-21	8.72158	9.58108		novel_gene_362_5b9fa7de	1464.06	-6.58694	0.479358	-13.7412	5.75397e-43	1.58448e-40	7.39223	0.123335		g1130	6.99748	-5.61975	1.7815	-3.15451	0.00160766	0.0051152	1.70914	-20		SJ00223	38.3021	-5.65742	0.785876	-7.19887	6.07117e-13	5.58434e-12	2.24349	-3.8354
Ec-20_001150	19472.5	4.28837	0.650062	6.59687	4.1992e-11	3.49391e-10	5.34784	9.57142		novel_gene_367_5b9fa7de	92.4644	-6.67439	1.37036	-4.87053	1.11299e-06	7.24185e-06	3.44723	-4.918		g1131	20.3065	-7.15681	1.62266	-4.41055	1.03108e-05	5.80534e-05	2.84418	-20		SJ00226	374.439	1.95681	0.283148	6.9109	4.81598e-12	4.02952e-11	7.29485	8.96206
Ec-23_000570	29540.5	1.39378	0.159419	8.74291	2.27189e-18	3.56137e-17	8.54166	9.54613		novel_gene_368_5b9fa7de	450.007	1.96998	0.432623	4.55356	5.27445e-06	3.10306e-05	3.38872	4.67846		g1132	9.94098	-6.13354	1.68678	-3.63625	0.000276637	0.00108736	1.5131	-20		SJ00230	144.29	-1.2745	0.291091	-4.37836	1.19578e-05	4.27592e-05	3.93832	2.24595
Ec-04_000460	35977.4	5.73322	0.162356	35.3127	3.74983e-273	4.95122e-270	4.18459	9.54068		novel_gene_38_5b9fa7de	19.8968	-5.67514	1.92345	-2.95049	0.00317268	0.0105302	1.23905	-20		g11351	35.9133	2.35841	0.714724	3.29975	0.000967723	0.00327813	0.406941	2.91788		SJ00233	48.2595	-1.2835	0.443498	-2.89404	0.00380315	0.00858322	2.16632	0.158911
Ec-27_005680	37991.8	1.63813	0.087202	18.7855	9.92914e-79	1.40854e-76	8.26735	9.50922		novel_gene_380_5b9fa7de	920.74	2.68062	0.358197	7.48364	7.22904e-14	1.59472e-12	3.83718	5.83384		g11362	887.446	-2.90229	0.331674	-8.75042	2.12564e-18	1.14522e-16	7.16384	4.13364		SJ00235	3.16661	4.97893	1.89244	2.63096	0.00851449	0.0177167	-20	2.15572
Ec-27_006520	29984.5	1.11313	0.102947	10.8126	3.00009e-27	7.97161e-26	8.78202	9.49883		novel_gene_388_5b9fa7de	49.7682	-6.99778	1.70403	-4.1066	4.01534e-05	0.000204212	2.56639	-20		g11368	123.719	6.3758	1.07306	5.94168	2.82112e-09	3.40837e-08	-1.19562	5.11664		SJ00237	146.205	-1.22245	0.278015	-4.39706	1.09725e-05	3.94815e-05	2.78814	0.863839
Ec-27_004240	9857.35	1.19899	0.120868	9.91984	3.41312e-23	7.21506e-22	8.69189	9.49537		novel_gene_389_5b9fa7de	121.408	-1.55532	0.646446	-2.40595	0.0161304	0.043376	3.39298	1.11653		g11387	747.515	-1.56431	0.576718	-2.71244	0.00667905	0.0176215	7.40786	6.36321		SJ00242	10.3607	-2.58216	1.01405	-2.54639	0.0108844	0.0221151	3.73247	0.439433
Ec-06_000470	10860.6	2.19466	0.225938	9.71356	2.63958e-22	5.2623e-21	7.65928	9.46846		novel_gene_39_5b9fa7de	739.357	2.17637	0.384077	5.66651	1.45735e-08	1.32629e-07	3.97299	5.4436		g11389	11.5154	3.81489	1.06205	3.592	0.000328147	0.0012644	-2.31382	1.60714		SJ00245	126.55	-1.55091	0.313066	-4.95395	7.27237e-07	3.12796e-06	6.03794	4.0634
Ec-06_000580	11513.1	3.33254	0.209458	15.9103	5.37505e-57	4.54496e-55	6.47818	9.43142		novel_gene_391_5b9fa7de	329.502	-4.10374	0.538045	-7.62713	2.40031e-14	5.75569e-13	5.19561	0.195537		g11401	24.8306	1.50216	0.61958	2.42449	0.0153301	0.035822	1.55245	3.58706		SJ00250	616.157	1.79186	0.21051	8.51197	1.7101e-17	2.4216e-16	3.17204	4.28174
Ec-26_003200	14494.2	3.62109	0.0937135	38.6399	0	0	6.19336	9.42115		novel_gene_397_5b9fa7de	819.165	4.58964	0.456351	10.0573	8.53366e-24	5.85121e-22	1.89783	5.81841		g11402	40.0917	1.35507	0.501776	2.70055	0.00692258	0.0181792	1.4524	2.91221		SJ00251	26.0495	1.5714	0.547307	2.87116	0.00408972	0.00914454	2.20496	2.77367
Ec-08_000370	18335.2	1.33371	0.112879	11.8154	3.24858e-32	1.11301e-30	8.47385	9.41276		novel_gene_401_5b9fa7de	1742.86	-12.1273	1.48535	-8.16459	3.22532e-16	9.66069e-15	7.65187	-20		g11418	5.25879	6.4541	2.67885	2.40928	0.0159841	0.037066	-20	0.031856		SJ00256	744.087	-1.81045	0.216886	-8.34747	6.97433e-17	9.37429e-16	10.0438	7.55311
Ec-04_006280	19386.1	1.17834	0.126696	9.30051	1.39777e-20	2.50447e-19	8.62539	9.41039		novel_gene_402_5b9fa7de	590.362	2.52564	0.419197	6.02494	1.69171e-09	1.80403e-08	3.31777	5.16689		g11423	776.093	-2.42466	0.275914	-8.78776	1.52574e-18	8.49014e-17	7.70295	5.68722		SJ00264	230.893	3.37309	0.27184	12.4084	2.35306e-35	9.16318e-34	2.44897	5.10375
Ec-12_007930	20930	1.0943	0.180709	6.05558	1.3991e-09	9.96911e-09	8.7004	9.40593		novel_gene_404_5b9fa7de	148.735	-6.47601	1.11188	-5.82436	5.73315e-09	5.57097e-08	4.07206	-2.26035		g11431	231.276	-2.07041	0.641873	-3.22557	0.00125721	0.00412851	5.06719	2.60593		SJ00265	11.3856	3.47354	0.983592	3.53148	0.000413243	0.00114563	0.771697	3.10863
Ec-08_002400	20136.7	1.72781	0.125498	13.7676	3.99171e-43	2.15465e-41	8.04381	9.37861		novel_gene_406_5b9fa7de	31.8748	-6.35451	1.74044	-3.6511	0.000261115	0.00113263	1.89585	-20		g11432	11.4654	-2.41141	1.01881	-2.36689	0.0179382	0.0409436	1.20087	-1.02703		SJ00266	569.877	-2.58081	0.242375	-10.648	1.78142e-26	4.49182e-25	9.11832	5.8382
Ec-07_004620	16351.8	3.70233	0.223773	16.5451	1.73793e-61	1.71445e-59	6.03494	9.36402		novel_gene_409_5b9fa7de	228.242	-9.19459	1.51507	-6.06874	1.28915e-09	1.41178e-08	4.7391	-20		g11448	117.966	3.51752	0.6539	5.37929	7.47792e-08	6.70682e-07	0.912821	4.45957		SJ00267	4828.94	-3.62171	0.209405	-17.2952	5.10856e-67	6.45033e-65	13.0187	8.78569
Ec-07_004110	19870.2	2.21816	0.106978	20.7348	1.68144e-95	3.0381e-93	7.52337	9.34613		novel_gene_411_5b9fa7de	164.22	-7.41976	1.27968	-5.79816	6.70482e-09	6.43747e-08	4.24196	-2.50928		g11449	1960.18	-1.26395	0.299176	-4.22479	2.39164e-05	0.000124158	8.04276	6.5884		SJ00275	56.9771	-2.63801	0.443245	-5.95159	2.65544e-09	1.61232e-08	5.39071	2.42987
Ec-10_000390	25942.2	2.09005	0.191162	10.9334	7.98211e-28	2.20633e-26	7.63163	9.33142		novel_gene_416_5b9fa7de	220.441	1.74625	0.458083	3.81209	0.000137795	0.000629365	2.53855	3.60983		g11452	406.774	2.54571	0.419934	6.06217	1.34295e-09	1.73524e-08	4.70478	7.60707		SJ00282	298.198	-3.04527	0.312938	-9.73122	2.21907e-22	4.38214e-21	4.24635	0.557236
Ec-00_007780	75615.5	1.80279	0.169901	10.6108	2.65373e-26	6.62083e-25	7.92059	9.32983		novel_gene_417_5b9fa7de	742.444	2.43294	0.341447	7.12539	1.03789e-12	1.94297e-11	3.74982	5.49156		g11453	376.979	2.28874	0.342986	6.67299	2.50648e-11	4.41807e-10	4.00451	6.15058		SJ00285	87.4527	1.45463	0.348359	4.17565	2.97138e-05	0.000100393	4.59772	5.38956
Ec-12_008990	8286.85	3.57264	0.206854	17.2714	7.73062e-67	8.61663e-65	6.09726	9.30184		novel_gene_418_5b9fa7de	147.052	1.33661	0.519621	2.57227	0.0101033	0.0289032	2.25692	2.92398		g11455	219.849	2.58333	0.454118	5.68868	1.28023e-08	1.318e-07	3.43042	6.21748		SJ00287	145.963	1.10636	0.301248	3.67258	0.000240113	0.000695028	3.18428	3.59746
Ec-25_002750	25459.4	1.87792	0.141632	13.2591	3.99551e-40	1.95951e-38	7.81057	9.29841		novel_gene_425_5b9fa7de	1091.54	4.00701	0.374508	10.6994	1.02429e-26	9.01431e-25	2.87987	6.19553		g1146	1078.13	-2.22679	0.81479	-2.73296	0.0062768	0.0167166	8.10123	6.10305		SJ00291	34.3336	-1.7466	0.594213	-2.93936	0.00328892	0.0075256	1.57348	-0.892921
Ec-06_000510	16612.5	1.46298	0.176288	8.29884	1.05134e-16	1.42546e-15	8.22894	9.2972		novel_gene_433_5b9fa7de	70.6332	-7.50272	1.62041	-4.63013	3.65437e-06	2.19842e-05	3.06008	-20		g11465	260.571	-3.9526	0.408575	-9.67411	3.88469e-22	3.74873e-20	6.66253	3.20791		SJ00306	134.547	-1.41633	0.309906	-4.5702	4.87266e-06	1.85841e-05	3.89894	1.84689
Ec-15_000730	17636.9	2.19638	0.140621	15.6191	5.39224e-55	4.28508e-53	7.4777	9.28552		novel_gene_438_5b9fa7de	75.8479	-7.60504	1.58892	-4.78631	1.6988e-06	1.079e-05	3.13892	-20		g11476	23.7996	7.66132	1.35708	5.64546	1.64742e-08	1.67232e-07	-5.62662	2.47148		SJ00309	5.40341	5.75859	1.61242	3.57139	0.000355087	0.000994495	-5.2042	-0.479676
Ec-26_002690	11935.2	4.41923	0.146968	30.0692	1.22459e-198	8.40807e-196	5.20387	9.23854		novel_gene_440_5b9fa7de	380.487	-7.8683	1.078	-7.29899	2.89945e-13	5.96412e-12	5.47806	-2.26035		g1148	602.283	-7.28096	0.559432	-13.0149	1.00655e-38	5.90263e-36	6.84621	-0.437504		SJ00310	6.91526	3.36889	1.35355	2.48893	0.0128127	0.0255961	-0.784632	1.61946
Ec-01_000830	22028.8	1.20923	0.128493	9.41086	4.92072e-21	8.99512e-20	8.3942	9.2105		novel_gene_447_5b9fa7de	40.1254	-5.46	1.46873	-3.71749	0.00020121	0.000890192	2.21918	-4.918		g11484	628.724	1.91359	0.377391	5.07058	3.9661e-07	3.05718e-06	6.28813	8.70723		SJ00311	7.39117	4.36661	1.38757	3.14695	0.00164984	0.00402782	-1.20234	2.25952
Ec-25_001180	23618.5	2.19501	0.0905035	24.2533	6.09578e-130	1.83569e-127	7.4043	9.20348		novel_gene_448_5b9fa7de	724.006	3.82708	0.374209	10.2271	1.49894e-24	1.089e-22	2.45851	5.6061		g11512	94.7517	-3.26274	0.4813	-6.77901	1.21003e-11	2.26095e-10	4.79667	1.9314		SJ00312	19.5406	7.61958	1.33886	5.69111	1.26214e-08	7.01434e-08	-20	0.740047
Ec-10_001380	7429.09	1.13989	0.139614	8.16458	3.22561e-16	4.25905e-15	8.41651	9.16324		novel_gene_451_5b9fa7de	164.828	1.48095	0.582533	2.54226	0.0110139	0.0311634	2.28424	3.1201		g11515	143.73	1.1805	0.448292	2.63334	0.00845498	0.0215935	4.63558	6.46032		SJ00315	1329.03	-1.72455	0.219029	-7.87361	3.4455e-15	3.98793e-14	6.99092	4.64988
Ec-17_000580	7264.97	2.81037	0.210444	13.3545	1.11547e-40	5.51786e-39	6.69678	9.1244		novel_gene_452_5b9fa7de	33.4205	-6.4227	1.72768	-3.71754	0.000201174	0.000890192	1.95881	-20		g11518	32.7699	-7.85489	1.55556	-5.04957	4.42814e-07	3.38765e-06	2.60424	-20		SJ00316	399.877	-1.37728	0.281963	-4.88463	1.03626e-06	4.36033e-06	6.26245	4.27425
Ec-11_004500	16442.6	1.16588	0.115123	10.1273	4.18173e-24	9.322e-23	8.33848	9.11013		novel_gene_453_5b9fa7de	4938.92	1.14428	0.327395	3.49512	0.000473852	0.00193543	7.47447	7.92665		g11535	29.6062	8.94874	1.38195	6.47543	9.4544e-11	1.51261e-09	-20	3.47636		SJ00322	328.065	-2.33297	0.277136	-8.41815	3.82486e-17	5.26415e-16	8.60125	5.64215
Ec-09_001270	12758.9	1.3542	0.115292	11.7459	7.41725e-32	2.50132e-30	8.14519	9.10549		novel_gene_454_5b9fa7de	1632.82	1.08462	0.383058	2.83147	0.00463346	0.0146809	5.90617	6.31303		g11554	15.8464	-2.60927	0.967426	-2.69712	0.00699417	0.0183325	1.48585	-1.06691		SJ00323	39.5812	-1.21867	0.509941	-2.38983	0.016856	0.0327701	6.23104	4.65553
Ec-20_001230	13024.5	1.38196	0.136597	10.117	4.6423e-24	1.03353e-22	8.11799	9.10362		novel_gene_458_5b9fa7de	213.117	-9.09543	1.5191	-5.98736	2.13268e-09	2.22563e-08	4.62299	-20		g11557	62.8154	2.65852	0.465062	5.71649	1.0875e-08	1.14589e-07	2.07688	5.23848		SJ00324	463.215	1.98785	0.283255	7.01789	2.25245e-12	1.95631e-11	3.49225	4.87593
Ec-04_001130	22447.9	1.07528	0.102207	10.5206	6.94312e-26	1.69529e-24	8.41021	9.08999		novel_gene_460_5b9fa7de	116.504	-8.22448	1.55411	-5.29207	1.20941e-07	9.27145e-07	3.77103	-20		g11569	77.6495	1.68583	0.442926	3.80613	0.00014116	0.00060491	1.63553	3.12033		SJ00328	35.1105	-2.30393	0.52022	-4.42876	9.47767e-06	3.44449e-05	4.24944	1.24745
Ec-01_005670	17445.6	2.11347	0.151695	13.9324	4.02718e-44	2.24437e-42	7.34997	9.07595		novel_gene_461_5b9fa7de	129.45	-3.67811	0.750573	-4.90041	9.5639e-07	6.28985e-06	3.76645	-0.337246		g11583	66.0442	2.41188	0.636347	3.7902	0.000150529	0.000639357	2.06182	4.90664		SJ00333	1010.8	-3.35196	0.692206	-4.84243	1.28264e-06	5.32313e-06	7.08999	3.53842
Ec-07_003160	15734.3	1.45901	0.118672	12.2945	9.69567e-35	3.80838e-33	8.00157	9.06735		novel_gene_468_5b9fa7de	615.493	2.28818	0.400645	5.71124	1.12157e-08	1.04125e-07	3.5809	5.1934		g11590	4.34214	6.17948	1.9536	3.16312	0.00156086	0.00498085	-20	1.01471		SJ00338	139.5	-1.31128	0.336993	-3.89113	9.9778e-05	0.00030728	2.99149	0.939782
Ec-11_002770	11612.1	1.0711	0.156987	6.82284	8.92561e-12	7.963e-11	8.38161	9.06173		novel_gene_476_5b9fa7de	50.1612	-5.54669	1.44526	-3.83785	0.000124117	0.000572871	2.48578	-2.50928		g11598	26.0023	1.51319	0.661503	2.28751	0.0221662	0.0488464	0.694131	2.42889		SJ00339	14.8678	5.29576	1.22262	4.3315	1.48099e-05	5.22185e-05	-4.91518	0.359524
Ec-03_000330	20829.3	1.85867	0.0924933	20.0952	8.13264e-90	1.34228e-87	7.59781	9.06132		novel_gene_478_5b9fa7de	1930.17	1.16256	0.335968	3.46032	0.000539536	0.00217099	6.10237	6.58017		g11607	187.195	-1.61434	0.392113	-4.11703	3.83787e-05	0.000190172	4.78539	2.97028		SJ00343	17.579	7.46371	1.35934	5.49068	4.00385e-08	2.06218e-07	-20	5.3636
Ec-14_003420	22062.7	1.28085	0.0908194	14.1032	3.62702e-45	2.07526e-43	8.15553	9.03944		novel_gene_481_5b9fa7de	6054.12	1.11597	0.346178	3.22369	0.00126551	0.00466755	7.78585	8.20889		g11609	4061.85	-1.47703	0.37225	-3.96785	7.25247e-05	0.000336847	10.7082	9.94861		SJ00350	1337.31	1.62144	0.206778	7.84143	4.45432e-15	5.09891e-14	5.00511	5.94988
Ec-28_001290	6731.64	2.53859	0.163487	15.5277	2.25158e-54	1.7488e-52	6.88841	9.03663		novel_gene_482_5b9fa7de	173.988	-8.80311	1.53416	-5.73808	9.57582e-09	8.97659e-08	4.35348	-20		g1161	5.53496	-5.27992	1.84204	-2.86635	0.00415236	0.0116918	0.509235	-20		SJ00354	52.9075	9.04548	1.24458	7.26787	3.65189e-13	3.43681e-12	-4.02059	3.06279
Ec-00_006960	16414.8	4.2099	0.140173	30.0335	3.58319e-198	2.3656e-195	5.19534	9.02312		novel_gene_492_5b9fa7de	1392.11	-2.75126	0.360965	-7.62195	2.49872e-14	5.96652e-13	7.154	3.68047		g11626	27.3236	3.71041	0.725279	5.11584	3.1235e-07	2.46246e-06	-0.895654	3.08522		SJ00355	170.325	6.63939	1.20088	5.52878	3.22462e-08	1.68584e-07	-1.82769	3.62764
Ec-20_003900	18454.3	1.73796	0.153997	11.2856	1.54517e-29	4.5572e-28	7.66256	9.01191		novel_gene_494_5b9fa7de	673.427	3.5639	0.448301	7.94978	1.86837e-15	5.16159e-14	2.57976	5.46785		g11646	89.7279	2.52299	0.421717	5.98265	2.1953e-09	2.70588e-08	1.7017	4.32005		SJ00357	471.36	1.35586	0.251967	5.38109	7.40352e-08	3.6583e-07	4.34167	5.08233
Ec-00_007250	7352.86	7.39633	0.238632	30.9947	6.36361e-211	4.74919e-208	1.91668	8.97552		novel_gene_50_5b9fa7de	56.8867	-7.19008	1.62589	-4.42225	9.76803e-06	5.50395e-05	4.43439	0.0615744		g11666	347.953	2.12494	0.687678	3.09002	0.00200143	0.00619233	4.28827	6.76248		SJ00359	500.856	1.57438	0.26418	5.95948	2.53035e-09	1.53861e-08	6.98004	8.07146
Ec-19_004810	26571.4	1.20986	0.111477	10.853	1.92931e-27	5.18256e-26	8.15762	8.97148		novel_gene_500_5b9fa7de	200.652	-4.20541	0.729985	-5.76095	8.36418e-09	7.91584e-08	2.72658	-20		g11672	12.0691	-4.93986	1.6423	-3.0079	0.00263063	0.00789087	2.53643	-2.10773		SJ00362	23.9107	-2.02609	0.639609	-3.1677	0.00153648	0.00378544	2.4949	-0.268382
Ec-07_006160	7871.15	1.50165	0.106444	14.1074	3.41914e-45	1.96286e-43	7.83954	8.94499		novel_gene_506_5b9fa7de	315.774	-9.66295	1.50966	-6.40073	1.54637e-10	1.98953e-09	5.21229	-20		g11678	103.841	2.52906	0.469038	5.39202	6.96717e-08	6.30062e-07	1.68245	4.27613		SJ00363	1771.58	1.03119	0.19796	5.20908	1.89777e-07	8.89236e-07	7.02314	7.52675
Ec-23_000590	13114.2	2.59904	0.340801	7.62627	2.4164e-14	2.72699e-13	6.70024	8.94185		novel_gene_514_5b9fa7de	248.353	-3.18437	0.538311	-5.91548	3.30902e-09	3.33303e-08	4.6838	0.968799		g11681	20.3405	7.43457	1.42308	5.2243	1.74815e-07	1.4573e-06	-5.14336	3.00555		SJ00364	179.994	1.03737	0.31473	3.29606	0.000980526	0.00251461	4.25667	4.7438
Ec-00_005560	11309.1	1.93715	0.162376	11.93	8.25375e-33	2.91514e-31	7.37109	8.92156		novel_gene_515_5b9fa7de	1872.66	-1.70374	0.341045	-4.99564	5.86404e-07	4.00307e-06	7.39458	4.98127		g11682	161.822	5.45992	0.552915	9.87479	5.35454e-23	5.83148e-21	-0.572589	4.92575		SJ00365	768.837	1.60003	0.22987	6.96057	3.38909e-12	2.87753e-11	4.85726	5.8718
Ec-13_000740	18409	1.10414	0.123582	8.93453	4.08918e-19	6.81464e-18	8.21109	8.91922		novel_gene_518_5b9fa7de	132.979	-8.41529	1.54488	-5.44722	5.11637e-08	4.20365e-07	3.96191	-20		g11685	14.6071	-3.57666	1.1429	-3.12945	0.00175131	0.00550336	1.63125	-1.88716		SJ00366	393.699	-1.04983	0.2922	-3.59286	0.000327068	0.000923001	4.22307	2.50816
Ec-19_003550	8324.44	6.31885	0.308922	20.4545	5.47593e-93	9.49437e-91	2.90607	8.91824		novel_gene_519_5b9fa7de	938.19	2.49441	0.351499	7.09651	1.27949e-12	2.37702e-11	4.03097	5.83378		g11693	44.5172	1.42973	0.496445	2.87993	0.00397763	0.011258	1.32079	2.25229		SJ00368	61.887	-2.3374	0.401472	-5.82208	5.81193e-09	3.37282e-08	4.54582	1.70654
Ec-02_006350	6003.75	1.38065	0.117019	11.7986	3.96963e-32	1.35735e-30	7.92027	8.90648		novel_gene_526_5b9fa7de	1015.58	-11.3482	1.48516	-7.64103	2.15492e-14	5.19646e-13	6.89326	-20		g11694	742.908	-3.14651	0.293727	-10.7124	8.90592e-27	1.55887e-24	6.74369	3.37606		SJ00369	211.66	2.37136	0.304436	7.78937	6.73415e-15	7.56321e-14	4.64533	6.28544
Ec-21_004770	24491.4	1.52836	0.107211	14.2556	4.13665e-46	2.39884e-44	7.77196	8.90568		novel_gene_527_5b9fa7de	500.38	-10.327	1.49106	-6.92591	4.33188e-12	7.38105e-11	5.86727	-20		g117	56.0228	1.73368	0.505538	3.42937	0.000604974	0.00216578	3.16481	5.52775		SJ00370	42.0682	-3.18242	0.511697	-6.21934	4.99251e-10	3.32176e-09	1.98811	-1.549
Ec-23_004150	28813.3	1.33411	0.0910907	14.6459	1.43012e-48	9.05832e-47	7.96373	8.9013		novel_gene_534_5b9fa7de	61.1473	-7.2944	1.61726	-4.51034	6.47245e-06	3.76343e-05	2.83673	-20		g11705	61.1082	1.72814	0.548672	3.14968	0.00163451	0.00518655	2.12176	4.17687		SJ00371	48.9748	-1.76498	0.429991	-4.1047	4.04836e-05	0.000133797	0.571104	-1.90674
Ec-12_001930	8523.78	1.22917	0.1075	11.4341	2.82419e-30	8.68766e-29	8.05393	8.88774		novel_gene_536_5b9fa7de	1592.78	1.52921	0.323041	4.73381	2.20344e-06	1.37497e-05	5.5797	6.40902		g11708	48.1023	5.4534	0.671085	8.12625	4.42791e-16	1.72666e-14	-2.27572	3.00607		SJ00372	1820.88	-1.43194	0.212122	-6.75057	1.47268e-11	1.16272e-10	7.97078	5.9879
Ec-14_000710	8562.46	1.44508	0.144683	9.98793	1.72137e-23	3.69804e-22	7.82267	8.87657		novel_gene_539_5b9fa7de	334.989	-9.74816	1.50618	-6.47211	9.66407e-11	1.29306e-09	5.29605	-20		g11715	18.7686	2.08745	0.666582	3.13157	0.00173874	0.00546834	0.711063	3.27101		SJ00374	161.59	1.34711	0.29807	4.51944	6.20044e-06	2.3171e-05	3.73253	4.14686
Ec-14_000830	18167.2	1.96492	0.105098	18.6961	5.32797e-78	7.49628e-76	7.29581	8.86714		novel_gene_547_5b9fa7de	395.14	-9.98638	1.50021	-6.65666	2.80118e-11	4.13707e-10	5.5326	-20		g11737	159.181	-1.69729	0.453986	-3.73864	0.000185022	0.000766376	4.87773	3.38723		SJ00376	133.789	4.75371	0.398756	11.9213	9.1612e-33	3.14176e-31	0.401542	4.42659
Ec-19_003540	9396.51	6.10201	0.26652	22.8951	5.19942e-116	1.23956e-113	3.07825	8.84618		novel_gene_550_5b9fa7de	111.64	-8.16292	1.5555	-5.24779	1.53931e-07	1.15354e-06	3.70759	-20		g1175	12.8765	-6.5092	1.65008	-3.94477	7.98769e-05	0.000366722	0.75299	-20		SJ00381	85.8925	-1.18659	0.438428	-2.70646	0.00680042	0.0144717	6.54844	5.03835
Ec-22_000090	18312.3	1.16261	0.128682	9.03481	1.64294e-19	2.79496e-18	8.06575	8.8351		novel_gene_554_5b9fa7de	43.0282	-3.36504	1.13085	-2.97567	0.00292345	0.00977133	2.219	-2.33304		g11750	2535.02	9.05281	0.598873	15.1164	1.26223e-51	1.74957e-48	1.19993	10.6896		SJ00382	224.009	-1.53724	0.298955	-5.14205	2.71755e-07	1.24296e-06	4.45796	2.44567
Ec-01_009940	4624.66	5.53804	0.218851	25.3051	2.80501e-141	9.82613e-139	3.64578	8.82334		novel_gene_563_5b9fa7de	18.7095	-5.58589	1.91048	-2.92382	0.00345761	0.0113895	1.12836	-20		g11752	520.132	-4.35198	0.390315	-11.1499	7.16745e-29	1.60709e-26	7.18987	3.27039		SJ00388	235.747	-1.28294	0.271865	-4.71903	2.36968e-06	9.45743e-06	4.15394	2.44158
Ec-06_008240	14743.8	1.76866	0.211952	8.34461	7.14495e-17	9.79577e-16	7.42028	8.80845		novel_gene_568_5b9fa7de	133.918	-2.37206	0.716411	-3.31103	0.000929541	0.00354084	3.73075	0.450421		g11769	14.1712	7.88494	1.46921	5.36681	8.01432e-08	7.14587e-07	-20	3.60375		SJ00389	225.32	5.96965	0.442798	13.4817	2.00515e-41	9.97608e-40	-0.703638	4.44339
Ec-12_002470	8544.79	4.0025	0.207958	19.2467	1.50558e-82	2.28701e-80	5.15124	8.77889		novel_gene_574_5b9fa7de	155.177	4.53157	0.516913	8.76659	1.84159e-18	7.48605e-17	-0.43197	3.41704		g11783	66.1365	1.18765	0.504672	2.35331	0.0186071	0.0421799	3.72108	5.59402		SJ00393	185.029	-2.87033	0.38227	-7.50865	5.97413e-14	6.08996e-13	5.7592	2.36769
Ec-03_000990	12455.5	1.32653	0.12773	10.3854	2.88893e-25	6.88729e-24	7.84594	8.77831		novel_gene_576_5b9fa7de	272.155	1.28109	0.466354	2.74702	0.0060139	0.018394	3.23986	3.79965		g11785	14.2944	-1.98532	0.838996	-2.3663	0.0179666	0.040984	1.72475	0.149711		SJ00394	127.078	-1.30396	0.309217	-4.21699	2.47589e-05	8.47169e-05	2.48587	0.575573
Ec-17_003620	15322.2	1.01605	0.0906339	11.2105	3.6218e-29	1.05728e-27	8.15104	8.77017		novel_gene_58_5b9fa7de	595.523	-8.60082	1.0454	-8.22727	1.91536e-16	5.81866e-15	5.19914	-3.33304		g11792	999.044	-1.01311	0.261969	-3.86728	0.000110055	0.000486802	7.29257	6.41314		SJ00396	11.2185	-2.13576	0.866399	-2.4651	0.0136974	0.027194	1.16593	-2.09493
Ec-18_004550	10130.2	2.00938	0.112653	17.8369	3.65169e-71	4.47723e-69	7.11561	8.72981		novel_gene_580_5b9fa7de	2144.55	3.84596	0.323712	11.8808	1.48939e-32	2.27039e-30	4.00997	7.16652		g118	1160.91	-11.5553	1.46996	-7.86094	3.81264e-15	1.29181e-13	7.54525	-4.00161		SJ00403	220.251	-1.29396	0.265986	-4.86476	1.14593e-06	4.80002e-06	4.91826	3.22734
Ec-06_001880	8965.03	1.45628	0.101079	14.4074	4.64873e-47	2.73272e-45	7.65083	8.71138		novel_gene_584_5b9fa7de	316.602	-7.15567	0.948354	-7.54536	4.51035e-14	1.02811e-12	6.1205	-3.918		g11803	27.1347	5.15645	1.00517	5.12994	2.89834e-07	2.29683e-06	-3.49549	1.26549		SJ00410	141.239	-1.1594	0.2862	-4.05103	5.09933e-05	0.000165351	4.01565	2.36834
Ec-08_003330	11390.1	2.17728	0.113852	19.1238	1.59891e-81	2.40748e-79	6.90481	8.68973		novel_gene_588_5b9fa7de	680.107	2.04928	0.384737	5.32645	1.00149e-07	7.77909e-07	3.92993	5.29165		g11804	183.303	2.91812	0.369298	7.9018	2.74901e-15	9.46142e-14	3.55844	6.94142		SJ00416	181.28	-2.71132	0.29778	-9.10512	8.61736e-20	1.43769e-18	5.26784	1.93896
Ec-00_009510	10484.4	1.41374	0.185929	7.60366	2.87863e-14	3.22741e-13	7.66912	8.68898		novel_gene_602_5b9fa7de	479.944	1.07934	0.431791	2.49969	0.0124303	0.0346317	4.17994	4.56043		g11807	12.2531	2.44824	1.00495	2.43619	0.0148429	0.0348866	-0.664325	2.18757		SJ00417	355.437	-3.32661	0.264289	-12.587	2.48933e-36	9.99751e-35	5.17008	1.21737
Ec-11_000970	14705.9	1.49039	0.154808	9.62734	6.12962e-22	1.19291e-20	7.58772	8.68795		novel_gene_606_5b9fa7de	859.005	2.22746	0.447993	4.97209	6.62366e-07	4.4751e-06	4.1105	5.65258		g11824	177.65	4.00743	0.50005	8.01407	1.10974e-15	4.12687e-14	2.1971	6.65836		SJ00418	61.694	-2.93674	0.47016	-6.24626	4.20397e-10	2.81735e-09	4.9787	1.37819
Ec-20_002130	9911.5	2.02274	0.161951	12.4898	8.48828e-36	3.52788e-34	7.00341	8.63991		novel_gene_620_5b9fa7de	105.009	-8.07403	1.59544	-5.06068	4.17761e-07	2.91596e-06	3.58367	-20		g11834	247.901	-1.44462	0.36926	-3.91221	9.14561e-05	0.000413901	4.98881	3.24855		SJ00419	86.6837	-1.4097	0.4137	-3.40753	0.000655543	0.00174119	2.61602	0.738156
Ec-03_003710	9896.16	1.30462	0.124884	10.4467	1.51708e-25	3.67806e-24	7.69931	8.61077		novel_gene_621_5b9fa7de	648.619	1.25771	0.362091	3.47346	0.000513802	0.00207969	4.46105	5.038		g11852	204.286	-3.39473	0.63417	-5.35302	8.6497e-08	7.6631e-07	4.8657	0.971694		SJ00421	197.722	-1.31924	0.306596	-4.30288	1.68595e-05	5.90207e-05	6.41458	4.66428
Ec-06_010820	6868.51	1.44064	0.111885	12.876	6.14206e-38	2.78175e-36	7.56454	8.61009		novel_gene_626_5b9fa7de	982.342	-5.8773	0.475928	-12.3491	4.92379e-35	8.84883e-33	6.8102	0.208398		g11882	281.668	-1.70028	0.419822	-4.05	5.12166e-05	0.000247433	5.56747	3.83142		SJ00422	295.957	-1.63354	0.25954	-6.294	3.09385e-10	2.09956e-09	4.08646	1.72375
Ec-11_000330	18532.3	1.80247	0.123754	14.5649	4.69703e-48	2.91063e-46	7.20126	8.60818		novel_gene_630_5b9fa7de	381.33	1.78307	0.387377	4.60292	4.16605e-06	2.48522e-05	3.30937	4.40962		g11883	608.614	-1.04518	0.289145	-3.61471	0.000300688	0.00117103	6.21924	4.92804		SJ00429	1572.18	-5.66258	0.322692	-17.5479	6.16915e-69	8.29203e-67	10.7097	4.77416
Ec-09_003190	6832.2	1.0282	0.168904	6.08749	1.14691e-09	8.25785e-09	7.93691	8.5684		novel_gene_631_5b9fa7de	482.21	3.23458	0.506878	6.38137	1.75507e-10	2.23782e-09	2.4411	4.95868		g11887	548.523	-2.18053	0.459664	-4.74376	2.09792e-06	1.37934e-05	6.18024	3.41426		SJ00431	32.4356	-3.18645	0.646109	-4.93175	8.14963e-07	3.48192e-06	2.53961	-0.798211
Ec-10_006240	17757.9	1.01956	0.183693	5.55035	2.85099e-08	1.72254e-07	7.91872	8.54992		novel_gene_637_5b9fa7de	210.821	1.18374	0.495288	2.39001	0.0168479	0.0449304	2.88167	3.39702		g11921	395.422	1.51792	0.394603	3.84671	0.000119713	0.00052368	5.42848	7.33747		SJ00433	22.0609	-3.42948	0.67862	-5.05362	4.33523e-07	1.92578e-06	3.13165	-0.520118
Ec-11_000400	14265.5	5.61693	0.104051	53.9825	0	0	3.30854	8.53757		novel_gene_638_5b9fa7de	35.9867	3.02659	0.935503	3.23525	0.00121535	0.00450003	-1.13432	1.2084		g1193	197.28	-4.71618	0.494194	-9.54318	1.38524e-21	1.23513e-19	4.78029	-0.55223		SJ00434	21.2345	-3.31574	0.675159	-4.91104	9.05923e-07	3.84452e-06	3.44128	-0.0859334
Ec-09_002080	8577.16	1.33945	0.138636	9.66162	4.38867e-22	8.60932e-21	7.58782	8.53549		novel_gene_64_5b9fa7de	124.484	-4.71493	0.845385	-5.57726	2.44334e-08	2.13595e-07	3.81213	-1.55202		g11980	288.366	-1.47024	0.316092	-4.65129	3.29866e-06	2.07486e-05	5.27091	3.58909		SJ00435	179.738	1.00978	0.28809	3.50509	0.000456459	0.00125273	3.22561	3.60081
Ec-28_003470	22981.8	1.2696	0.134458	9.44232	3.64617e-21	6.73698e-20	7.63998	8.51745		novel_gene_647_5b9fa7de	1866.3	1.88902	0.320005	5.90309	3.56752e-09	3.56815e-08	5.53255	6.73334		g1200	29.0345	2.02558	0.732963	2.76356	0.00571751	0.0154265	0.181447	2.26056		SJ00438	67.7924	3.9407	0.505777	7.79138	6.62818e-15	7.44922e-14	2.67329	5.83436
Ec-20_004280	20971.1	1.36082	0.143379	9.49105	2.28713e-21	4.29995e-20	7.50666	8.47615		novel_gene_648_5b9fa7de	516.668	-10.3732	1.49188	-6.95314	3.57255e-12	6.17975e-11	5.91597	-20		g1201	4440.82	-10.4864	0.651725	-16.0902	2.98876e-58	6.50995e-55	9.42003	-1.66883		SJ00445	58.5645	-1.04513	0.409904	-2.54969	0.0107819	0.0219337	4.13271	2.48759
Ec-03_003300	7703.15	1.54042	0.154032	10.0007	1.51398e-23	3.26065e-22	7.32585	8.47562		novel_gene_649_5b9fa7de	422.806	-1.47429	0.479459	-3.0749	0.00210572	0.00734593	5.15949	3.00206		g1202	1821.7	-1.78896	0.407815	-4.3867	1.15082e-05	6.4179e-05	8.2358	6.54035		SJ00446	24.5601	-1.67911	0.574875	-2.92083	0.00349098	0.00794215	2.53344	0.114168
Ec-00_001440	5300.87	1.20642	0.142705	8.45394	2.81631e-17	4.00182e-16	7.65615	8.46623		novel_gene_66_5b9fa7de	379.394	-9.92765	1.49664	-6.63331	3.28241e-11	4.8021e-10	5.46761	-20		g12020	3.08555	5.6858	2.15773	2.63508	0.00841169	0.0215009	-20	-0.347921		SJ00447	10620.4	2.0921	0.226126	9.2519	2.20529e-20	3.82473e-19	8.60514	10.3241
Ec-01_012140	11127.1	1.61283	0.132778	12.1468	5.96284e-34	2.2495e-32	7.2402	8.46122		novel_gene_67_5b9fa7de	1418.21	6.00438	0.347354	17.2861	5.98934e-67	6.391e-64	1.32921	6.65078		g12023	42.9254	1.79655	0.71946	2.49708	0.012522	0.0302285	1.65348	3.86144		SJ00449	2001.43	1.32784	0.212686	6.2432	4.28701e-10	2.86954e-09	4.98524	5.83639
Ec-22_003620	6880.54	1.18126	0.140247	8.42277	3.6769e-17	5.18603e-16	7.67042	8.45932		novel_gene_68_5b9fa7de	69.1979	-7.47311	1.62235	-4.60636	4.09788e-06	2.44798e-05	3.0302	-20		g12044	85.0735	3.32401	0.591865	5.61616	1.95244e-08	1.96235e-07	2.4363	6.30682		SJ00456	5.48675	5.79307	1.64409	3.52358	0.000425758	0.00117641	-20	2.49839
Ec-02_004180	8186.65	4.23888	0.2051	20.6674	6.80609e-95	1.21694e-92	4.57986	8.455		novel_gene_69_5b9fa7de	167.637	-8.74949	1.53884	-5.68577	1.30221e-08	1.19338e-07	4.30162	-20		g12049	18.5753	-2.89137	0.884223	-3.26995	0.00107566	0.00359742	2.68113	0.175855		SJ00457	31.5227	8.29677	1.28266	6.46843	9.9027e-11	7.0958e-10	-1.42739	4.90554
Ec-20_001030	5877.65	1.57891	0.138081	11.4346	2.8083e-30	8.65432e-29	7.25396	8.44016		novel_gene_7_5b9fa7de	1661.02	-6.33846	0.490941	-12.9108	3.91011e-38	9.02125e-36	7.26927	3.15137		g12074	189.298	-2.48468	0.483254	-5.14156	2.72473e-07	2.17736e-06	4.57245	1.43331		SJ00458	6.27839	5.96751	1.59378	3.74424	0.000180941	0.000534516	-20	2.61796
Ec-24_000360	17585.8	1.02776	0.16352	6.28519	3.27456e-10	2.48048e-09	7.79358	8.43065		novel_gene_70_5b9fa7de	1435.36	-3.46421	0.419518	-8.25759	1.48642e-16	4.61413e-15	7.59385	0.315431		g12078	153.588	1.69965	0.597741	2.84346	0.00446268	0.0124347	3.70644	5.61792		SJ00459	174.282	10.7681	1.20849	8.9104	5.08503e-19	8.07933e-18	-3.94342	6.34117
Ec-01_002550	8994.71	1.37871	0.116659	11.8183	3.14125e-32	1.07839e-30	7.44123	8.42359		novel_gene_73_5b9fa7de	391.829	1.13483	0.409995	2.76791	0.00564168	0.0174367	3.85484	4.28096		g12089	2579.72	-3.22602	0.292867	-11.0153	3.22418e-28	6.82765e-26	9.13383	6.12385		SJ00460	7.00203	6.11943	1.58611	3.85814	0.000114255	0.000347815	-20	2.7071
Ec-02_004870	8121.59	1.48662	0.208989	7.11338	1.13236e-12	1.09628e-11	7.29309	8.39707		novel_gene_76_5b9fa7de	299.254	2.05348	0.450116	4.56211	5.0641e-06	2.98651e-05	2.75687	4.12287		g12090	89.0491	-2.1654	0.453555	-4.77429	1.8034e-06	1.19862e-05	5.22668	3.64105		SJ00461	217.652	6.50094	0.487342	13.3396	1.36235e-40	6.60065e-39	3.41593	8.41443
Ec-07_000290	12149.4	4.12093	0.154927	26.5991	6.95492e-156	2.91174e-153	4.65445	8.39346		novel_gene_78_5b9fa7de	498.517	3.95168	0.403999	9.7814	1.35328e-22	8.1354e-21	1.79267	5.06558		g1210	428.756	-3.41469	0.82035	-4.16248	3.14814e-05	0.000159098	6.02753	2.14477		SJ00462	1081.31	6.03509	0.278708	21.6538	5.5942e-104	2.39073e-101	5.96832	10.6683
Ec-01_011340	5429.45	6.18276	0.137487	44.9698	0	0	2.58628	8.39036		novel_gene_84_5b9fa7de	304.336	-9.60955	1.50211	-6.39736	1.58086e-10	2.03142e-09	5.14409	-20		g12126	34.6172	1.37762	0.5993	2.29871	0.0215215	0.0476806	2.19582	4.08726		SJ00469	63.9387	-1.10301	0.419837	-2.62724	0.00860794	0.0178777	2.9857	1.44301
Ec-01_000190	6343.71	3.08647	0.178889	17.2535	1.05296e-66	1.16607e-64	5.67234	8.37985		novel_gene_9_5b9fa7de	324.281	-6.54762	0.894394	-7.32073	2.4662e-13	5.12232e-12	1.22008	-20		g12140	650.355	1.39114	0.2814	4.94365	7.66744e-07	5.58021e-06	6.06807	7.82692		SJ00486	13.334	2.60487	0.880385	2.95878	0.00308855	0.007113	0.748892	2.35778
Ec-10_003390	20980.3	5.96996	0.329067	18.1421	1.48307e-73	1.91405e-71	2.7022	8.37311		novel_gene_92_5b9fa7de	102.526	12.2017	1.58882	7.67973	1.59421e-14	3.93322e-13	-20	2.86579		g12150	55.5704	9.85686	1.30117	7.57538	3.5809e-14	1.03015e-12	-20	5.44418		SJ00496	575.805	-1.22939	0.229165	-5.36466	8.11023e-08	3.98741e-07	6.93393	5.27878
Ec-11_003650	9037.43	1.19963	0.136242	8.80513	1.30702e-18	2.0831e-17	7.5613	8.36857		novel_gene_95_5b9fa7de	19.7294	-5.66281	1.90966	-2.96535	0.00302339	0.0100738	5.23391	-1.26035		g12160	28.4521	1.92716	0.634035	3.03951	0.00236962	0.00719426	2.11602	4.51277		SJ00499	209.131	1.00809	0.263431	3.82678	0.000129829	0.000391791	3.51964	4.0573
Ec-24_003880	17655	2.96625	0.118407	25.0513	1.69079e-138	5.69067e-136	5.75031	8.32343		Slom_000002	471.127	-3.57889	0.543888	-6.5802	4.69826e-11	6.64569e-10	5.67411	1.49309		g12170	178.426	-2.86122	0.598081	-4.784	1.7184e-06	1.14713e-05	5.83272	3.29702		SJ00500	725.875	1.58463	0.258874	6.12123	9.2855e-10	5.95694e-09	8.13285	9.07538
Ec-17_003090	7389.46	1.403	0.140525	9.98402	1.79069e-23	3.83736e-22	7.31466	8.32295		Slom_000004	1695.79	2.30492	0.304844	7.56098	4.00058e-14	9.20107e-13	5.05304	6.66942		g12185	29.415	3.16218	0.90353	3.4998	0.000465607	0.00171725	0.567635	4.1213		SJ00501	849.82	1.69764	0.20912	8.11803	4.73802e-16	5.9644e-15	3.4595	4.55247
Ec-06_000590	5738.41	4.12266	0.315697	13.0589	5.6518e-39	2.64341e-37	4.53745	8.32198		Slom_000007	892.515	1.81244	0.39401	4.59998	4.22534e-06	2.51971e-05	4.50742	5.6316		g1221	918.587	-7.48343	1.47357	-5.07843	3.8056e-07	2.94838e-06	8.24782	1.38612		SJ00502	70.7393	-3.54447	0.486854	-7.28035	3.32945e-13	3.14937e-12	2.62002	-1.04751
Ec-06_000550	7510.61	1.15878	0.317378	3.6511	0.000261118	0.00080875	7.5488	8.31974		Slom_000008	483.56	-10.2777	1.50133	-6.84577	7.60657e-12	1.25233e-10	5.82823	-20		g1222	220.605	-1.7403	0.362064	-4.80662	1.53506e-06	1.03517e-05	5.76696	4.44593		SJ00503	4.03827	-5.60878	1.81048	-3.09795	0.00194863	0.00468789	-0.40266	-20
Ec-01_000670	13106.9	1.52061	0.132054	11.515	1.10857e-30	3.4915e-29	7.18993	8.31742		Slom_000009	1467.74	1.59066	0.401248	3.96428	7.36179e-05	0.000357552	5.42839	6.3272		g12234	5.96627	6.63616	1.81844	3.64937	0.000262886	0.00104083	-20	2.85044		SJ00507	2642.91	-1.4932	0.210159	-7.10509	1.20248e-12	1.07347e-11	5.92281	3.70694
Ec-14_000510	7046.18	1.51075	0.125967	11.9933	3.853e-33	1.38652e-31	7.19609	8.31323		Slom_000014	492.433	-4.00488	0.545996	-7.33501	2.21711e-13	4.63313e-12	5.76675	1.17962		g12235	87.725	-3.65343	0.653575	-5.58991	2.27192e-08	2.25081e-07	4.85682	1.9124		SJ00508	406.011	-1.76938	0.255312	-6.93027	4.20041e-12	3.5333e-11	6.15785	3.709
Ec-00_000320	5053.32	1.20992	0.121689	9.9427	2.71365e-23	5.75771e-22	7.48945	8.30528		Slom_000017	633.739	2.59663	0.371876	6.9825	2.89979e-12	5.09342e-11	3.37365	5.28289		g12237	1493.58	4.58186	0.503658	9.09716	9.27217e-20	6.01586e-18	5.05456	10.2033		SJ00509	213.368	1.73771	0.315382	5.50987	3.59098e-08	1.86277e-07	3.53993	4.81413
Ec-12_001820	3239.61	2.77703	0.320436	8.66639	4.46036e-18	6.80553e-17	5.87745	8.29542		Slom_000018	110.158	-8.14388	1.59137	-5.11754	3.09552e-07	2.21037e-06	3.70715	-20		g1225	354.477	-4.23263	0.428324	-9.88183	4.99122e-23	5.4749e-21	5.86331	1.5918		SJ00512	1317.3	2.25333	0.195679	11.5154	1.10283e-30	3.44858e-29	2.76009	4.35575
Ec-18_003900	7864.42	1.03264	0.124453	8.29745	1.0637e-16	1.43994e-15	7.65594	8.29458		Slom_000019	2045.28	-6.13683	0.458767	-13.3768	8.26494e-41	2.13799e-38	7.88639	1.20053		g12253	54.7316	2.57823	0.525195	4.9091	9.14969e-07	6.55262e-06	1.11637	3.82985		SJ00519	3.6231	5.17816	1.79406	2.88628	0.00389821	0.00876927	-20	1.14709
Ec-26_001290	5831.21	1.79557	0.1444	12.4347	1.69429e-35	6.92442e-34	6.8859	8.29104		Slom_000022	263.873	-9.40368	1.50813	-6.23531	4.50896e-10	5.34593e-09	4.93482	-20		g12269	34.3578	3.88379	1.1049	3.51506	0.000439661	0.00163381	-0.124289	4.34566		SJ00520	21.9301	-2.74934	0.662168	-4.15203	3.29535e-05	0.000110555	3.89482	0.932999
Ec-26_001330	3201.61	1.63399	0.245801	6.64762	2.97864e-11	2.5174e-10	7.01731	8.27544		Slom_000023	1668.64	1.045	0.342863	3.04786	0.00230475	0.00792848	5.97554	6.33035		g1228	224.36	6.37694	0.743383	8.57828	9.63039e-18	4.76735e-16	-0.102174	6.62622		SJ00521	22.9356	-3.31613	0.694436	-4.77528	1.79459e-06	7.29881e-06	5.18656	1.60294
Ec-22_000820	14196.5	1.01693	0.114699	8.86601	7.58145e-19	1.23703e-17	7.65048	8.27261		Slom_000032	5999.18	1.46815	0.304927	4.81475	1.47385e-06	9.45628e-06	7.53638	8.30265		g12284	47.0716	2.35011	0.665292	3.53245	0.000411732	0.0015394	1.67041	4.29684		SJ00522	4591.32	-2.32341	0.289166	-8.03486	9.36845e-16	1.14475e-14	12.6323	9.74874
Ec-08_000750	8550.24	1.17449	0.127452	9.21514	3.10864e-20	5.46159e-19	7.48831	8.26672		Slom_000033	9698.46	1.16346	0.303413	3.8346	0.000125771	0.00057941	8.43425	8.91373		g12285	192.44	-3.90867	0.480962	-8.12678	4.40827e-16	1.72341e-14	5.42178	1.66133		SJ00523	61.4379	-5.46717	0.616613	-8.86646	7.5509e-19	1.17398e-17	5.82005	-0.349823
Ec-03_002020	9872.18	2.89109	0.099577	29.0337	2.46953e-185	1.41298e-182	5.76634	8.26437		Slom_000035	2218.75	-1.84872	0.357532	-5.17077	2.33132e-07	1.69301e-06	7.65387	5.12384		g12310	22.1006	3.07124	0.820346	3.74384	0.000181231	0.000752309	-0.892824	1.59826		SJ00525	5.29111	-3.28207	1.36282	-2.4083	0.0160271	0.0313121	2.39308	-2.11158
Ec-07_003720	7347.29	2.37465	0.130032	18.2621	1.65891e-74	2.1904e-72	6.26207	8.24388		Slom_000038	4331.29	-2.73208	0.347247	-7.86782	3.60876e-15	9.59693e-14	8.78939	5.35253		g12315	16.0463	4.51451	0.992117	4.55038	5.35481e-06	3.21689e-05	-2.26207	2.05285		SJ00527	7.94259	-4.79544	1.45507	-3.29568	0.000981852	0.00251723	1.75841	-3.32836
Ec-16_001520	8874.74	1.66065	0.181455	9.15189	5.59472e-20	9.70035e-19	6.96685	8.24191		Slom_000042	7599.07	2.21576	0.292994	7.56247	3.95494e-14	9.11238e-13	7.29558	8.82105		g12329	18.8923	-5.59516	1.63697	-3.418	0.000630821	0.0022479	1.87788	-3.24226		SJ00528	6.95222	-3.68376	1.52065	-2.42249	0.0154146	0.0302359	1.83895	-2.34469
Ec-06_000530	7384.66	2.63675	0.314929	8.3725	5.641e-17	7.82763e-16	5.96365	8.23705		Slom_000048	638.812	-3.31224	0.524369	-6.31662	2.6735e-10	3.29802e-09	6.07093	1.95913		g12359	117.105	-9.68938	1.51116	-6.41189	1.43724e-10	2.21349e-09	5.11732	-20		SJ00529	4.77138	-5.84846	1.68591	-3.46903	0.000522341	0.00141352	1.97715	-20
Ec-23_002550	5284.92	2.20831	0.189012	11.6834	1.54915e-31	5.06498e-30	6.39936	8.21906		Slom_000051	47.5134	2.29392	0.806403	2.84463	0.00444624	0.0141413	-0.119345	1.50474		g1243	386.976	-1.57439	0.35903	-4.38512	1.15921e-05	6.45525e-05	5.57688	3.72387		SJ00533	4.11399	4.38484	1.8603	2.35706	0.0184201	0.0354595	-0.447893	2.80027
Ec-04_003840	8148.73	2.22389	0.202364	10.9895	4.29099e-28	1.20351e-26	6.35189	8.19703		Slom_000056	49366.1	1.11452	0.354562	3.14336	0.00167021	0.00600199	10.8073	11.2421		g12432	5.00623	3.42488	1.5033	2.27824	0.0227123	0.0498408	-2.02992	2.03274		SJ00534	575.841	-4.14156	0.239344	-17.3038	4.40491e-67	5.64743e-65	9.73426	5.03472
Ec-05_005150	9401.65	7.16774	0.135943	52.7263	0	0	1.40273	8.19656		Slom_000063	1019.56	-1.57734	0.345463	-4.56586	4.97443e-06	2.93768e-05	6.46599	4.21717		g12438	10.3274	2.13584	0.919915	2.32178	0.0202448	0.0452533	-2.29743	-0.509451		SJ00540	329.107	-1.705	0.262224	-6.50208	7.92174e-11	5.7455e-10	3.77303	1.6348
Ec-06_007510	6234.54	2.14104	0.12687	16.8759	6.77075e-64	7.13005e-62	6.44413	8.19167		Slom_000064	1448.76	-1.615	0.337562	-4.78431	1.71573e-06	1.08814e-05	6.99952	4.67442		g12460	65.9677	1.88554	0.444114	4.24563	2.17984e-05	0.000114291	2.66827	5.03957		SJ00545	60.0067	5.34414	0.691173	7.73198	1.05888e-14	1.16414e-13	0.582095	5.1981
Ec-05_002830	9401.81	1.03044	0.140036	7.3584	1.86129e-13	1.95169e-12	7.5453	8.17856		Slom_000067	732.27	-1.24232	0.400094	-3.10507	0.00190231	0.00671314	5.90037	3.98604		g12473	129.102	1.77472	0.384191	4.61938	3.84895e-06	2.38945e-05	3.73821	6.0175		SJ00548	49.4801	-5.31996	1.66402	-3.19705	0.00138842	0.00344613	3.56881	-2.78538
Ec-18_004460	14412.1	1.89059	0.142085	13.306	2.13651e-40	1.05081e-38	6.66745	8.1645		Slom_000073	433.738	1.1049	0.387161	2.85387	0.00431908	0.0138	3.9978	4.41326		g12474	54.3059	3.28789	0.866725	3.79347	0.000148559	0.000631822	-0.0455056	3.2494		SJ00549	223.229	-1.09915	0.312441	-3.51794	0.000434912	0.00119971	8.84937	6.95177
Ec-20_005000	9105.09	1.17531	0.137803	8.52893	1.47709e-17	2.15414e-16	7.38478	8.16366		Slom_000076	427.49	-6.39991	0.708977	-9.02696	1.76502e-19	7.88854e-18	5.62796	-2.11064		g12480	10.5067	2.57557	1.00248	2.56919	0.0101937	0.0253505	0.169181	3.11617		SJ00559	4534.24	7.59024	1.64002	4.62813	3.68976e-06	1.4325e-05	4.02175	10.2419
Ec-19_004150	11211.4	1.10504	0.112586	9.81507	9.69734e-23	1.99586e-21	7.45078	8.16012		Slom_000080	883.195	-11.1467	1.48682	-7.49702	6.52848e-14	1.4532e-12	6.69211	-20		g1249	176.792	3.98851	0.534355	7.46415	8.38376e-14	2.22308e-12	2.26829	6.59581		SJ00560	22.8848	-1.44311	0.636322	-2.26789	0.0233357	0.0437548	5.82335	3.7867
Ec-19_004360	10847.4	1.28669	0.124192	10.3605	3.7512e-25	8.88129e-24	7.25721	8.15037		Slom_000082	584.002	-2.20286	0.395226	-5.57366	2.49441e-08	2.1728e-07	5.81638	2.86964		g1250	21.9	2.97878	0.700151	4.25449	2.09528e-05	0.000110047	0.471385	3.87787		SJ00562	35.5073	-1.65994	0.523404	-3.17143	0.00151689	0.00374049	5.21172	2.68013
Ec-24_004310	3526.45	1.27421	0.14051	9.06841	1.20764e-19	2.06466e-18	7.26406	8.14469		Slom_000083	1574.86	1.96006	0.407416	4.81096	1.50206e-06	9.63001e-06	5.21393	6.47685		g12536	45.2318	-1.48483	0.546719	-2.71589	0.00660979	0.0174601	3.87892	2.84939		SJ00563	17.0189	3.53909	0.864549	4.09357	4.24785e-05	0.000139891	0.328846	2.99033
Ec-05_004040	3928.86	1.68378	0.12716	13.2415	5.05605e-40	2.46554e-38	6.84875	8.13999		Slom_000085	262.627	-1.77327	0.499023	-3.55348	0.000380165	0.00159199	4.58751	2.02651		g12544	168.731	-1.01203	0.355351	-2.84797	0.00439989	0.0122866	4.37834	3.09544		SJ00565	33.7865	-2.67902	0.559101	-4.79166	1.65405e-06	6.7602e-06	4.55355	1.27132
Ec-06_000520	8753.57	1.4149	0.330714	4.27833	1.88301e-05	7.2879e-05	7.0651	8.09808		Slom_000089	512.033	1.62804	0.42965	3.78922	0.000151124	0.00068566	3.85929	4.80689		g12545	9.87524	3.51889	0.992373	3.54594	0.000391217	0.00147719	-0.819372	3.30534		SJ00566	68.8121	-1.01785	0.399925	-2.5451	0.0109246	0.0221833	4.52726	3.39657
Ec-08_005780	4333.63	2.53182	0.155551	16.2765	1.4504e-59	1.34016e-57	5.94936	8.09055		Slom_000091	149.244	-2.25498	0.673873	-3.3463	0.000818967	0.0031527	3.88859	0.70581		g12548	40.0624	-1.80838	0.557483	-3.24383	0.00117936	0.00390312	2.79554	1.02244		SJ00567	310.27	-2.73434	0.286826	-9.5331	1.52653e-21	2.8684e-20	3.9515	0.683331
Ec-08_005600	5552.86	1.06546	0.201952	5.27581	1.3217e-07	7.2878e-07	7.39242	8.07132		Slom_000092	393.043	-2.59971	0.455786	-5.7038	1.17169e-08	1.08248e-07	5.27525	2.08931		g1257	19.8961	-2.5388	0.814336	-3.11763	0.00182311	0.0056996	2.69922	0.5818		SJ00568	179.76	-4.16212	0.367352	-11.3301	9.31508e-30	2.76746e-28	7.61293	2.81569
Ec-02_000430	6118.94	1.81842	0.128807	14.1174	2.96902e-45	1.71017e-43	6.64195	8.06769		Slom_000098	2260.37	1.87451	0.303788	6.17044	6.81018e-10	7.77727e-09	5.8097	6.99599		g12576	8.25138	7.10459	1.63069	4.35679	1.31983e-05	7.26742e-05	-20	0.983622		SJ00572	421.328	1.0863	0.252568	4.301	1.70027e-05	5.95093e-05	4.92806	5.45468
Ec-05_002840	21500.6	1.71206	0.111256	15.3884	1.9576e-53	1.46734e-51	6.73401	8.05207		Slom_000102	393.104	1.63876	0.435887	3.75961	0.000170181	0.000763801	3.45587	4.42096		g1258	35.6244	-1.4579	0.546896	-2.66576	0.00768138	0.0198977	3.69258	2.88852		SJ00574	14.1946	-1.86298	0.79913	-2.33125	0.01974	0.0377182	2.15462	-0.411395
Ec-28_001040	7207.17	1.84383	0.182448	10.1061	5.19277e-24	1.15012e-22	6.56024	8.01977		Slom_000104	1145.82	-1.64206	0.369931	-4.43883	9.0451e-06	5.11856e-05	6.64144	4.33722		g12582	30.0938	2.68438	0.680104	3.94701	7.91326e-05	0.000363847	0.759575	3.83341		SJ00579	614.154	1.2383	0.220084	5.6265	1.83904e-08	9.94205e-08	5.07174	5.76196
Ec-07_003880	10448.9	1.40152	0.126887	11.0454	2.30834e-28	6.56005e-27	7.00624	8.01314		Slom_000105	233.053	-2.74756	0.515608	-5.32878	9.88754e-08	7.7047e-07	4.57353	1.07182		g12587	10.8541	2.07453	0.88759	2.33726	0.0194258	0.0436722	0.347011	3.28548		SJ00581	80.9041	-1.01742	0.375166	-2.71191	0.00668964	0.0142615	4.724	3.13873
Ec-21_005440	6223.9	5.09811	0.148313	34.3741	6.15675e-259	7.04537e-256	3.28325	8.00179		Slom_000106	5214.55	-6.36341	0.455949	-13.9564	2.87562e-44	8.92644e-42	9.24854	2.2646		g1261	128.589	2.03264	0.550484	3.69246	0.000222095	0.000897268	3.24232	5.52885		SJ00583	288.764	-1.42029	0.277218	-5.12336	3.00136e-07	1.36453e-06	4.17283	2.12448
Ec-01_001120	19368.7	1.13873	0.107785	10.5648	4.33781e-26	1.06674e-24	7.25776	8.00092		Slom_000107	886.972	1.06253	0.40378	2.63146	0.00850194	0.0248551	5.04968	5.42106		g12639	23.5466	-7.37154	1.57552	-4.67879	2.88571e-06	1.8394e-05	3.58523	-20		SJ00586	207.223	-1.0617	0.34628	-3.06602	0.0021693	0.00517546	4.22043	2.48167
Ec-25_000220	7437.13	1.77455	0.10533	16.8475	1.09438e-63	1.14543e-61	6.61168	7.99169		Slom_000108	203.347	-1.81284	0.549698	-3.29789	0.000974158	0.00369021	4.2403	1.61416		g1264	122.656	-1.50677	0.480093	-3.13849	0.00169819	0.0053585	4.3083	2.98674		SJ00591	147.011	-3.42275	0.370477	-9.23876	2.49365e-20	4.30245e-19	3.54095	-0.387455
Ec-22_002540	3410.35	1.62935	0.15402	10.5789	3.73424e-26	9.23605e-25	6.74383	7.98339		Slom_000112	1683.54	1.74328	0.360724	4.83272	1.34681e-06	8.68354e-06	5.47531	6.54011		g12640	4.6167	6.26745	1.89616	3.30534	0.000948612	0.00322055	-20	2.33925		SJ00601	48.2189	-2.29361	0.466108	-4.92076	8.62067e-07	3.66907e-06	5.30907	2.55894
Ec-26_004630	22540.4	1.69299	0.125341	13.5071	1.42083e-41	7.21555e-40	6.67584	7.97679		Slom_000117	96.4801	-1.88852	0.67645	-2.79181	0.00524142	0.0163596	3.11835	0.622714		g1265	348.652	-2.34284	0.468381	-5.00201	5.6737e-07	4.25305e-06	6.1302	3.91882		SJ00610	85.6728	1.32627	0.442106	2.99989	0.00270074	0.00629732	2.37995	3.47127
Ec-05_006330	2294.7	7.23585	0.270224	26.7772	5.94974e-158	2.55318e-155	1.05416	7.96912		Slom_000119	425.104	-1.38158	0.42004	-3.28917	0.00100485	0.00378898	5.17835	3.0551		g1266	116.937	-2.2107	0.46002	-4.80567	1.54234e-06	1.03961e-05	4.81191	3.04558		SJ00611	45.1398	-1.80926	0.560209	-3.22962	0.00123954	0.00310642	1.86333	-0.72887
Ec-07_006240	15290.1	2.4237	0.211783	11.4443	2.51238e-30	7.77026e-29	5.92842	7.9667		Slom_000122	215.74	-6.21412	0.921277	-6.74511	1.52909e-11	2.37761e-10	4.65344	-2.918		g12664	181.14	2.61848	0.327446	7.99667	1.27825e-15	4.68495e-14	3.96407	7.16253		SJ00614	719.588	-1.5311	0.207579	-7.376	1.63121e-13	1.60209e-12	5.5767	3.48073
Ec-01_002670	2954.64	2.0259	0.17115	11.837	2.51394e-32	8.69995e-31	6.3209	7.96008		Slom_000123	664.662	-10.7366	1.49129	-7.19953	6.04192e-13	1.17621e-11	6.28313	-20		g12665	71.4809	1.65374	0.434178	3.80889	0.000139592	0.000599536	3.041	5.19883		SJ00615	84.7003	1.40397	0.414588	3.38643	0.000708085	0.00186824	2.13047	3.01687
Ec-14_005400	8673.91	1.02437	0.212696	4.81611	1.46384e-06	6.87654e-06	7.31994	7.95891		Slom_000126	462.153	1.34941	0.375865	3.59013	0.000330508	0.00140054	3.9086	4.57712		g12673	4.4275	-4.95558	1.97451	-2.50978	0.0120808	0.0293118	-0.0286105	-20		SJ00619	45.6552	-1.57722	0.441468	-3.57266	0.000353374	0.000990028	3.02279	0.945886
Ec-26_002800	6262.29	1.24576	0.154866	8.04411	8.6874e-16	1.10377e-14	7.10497	7.9586		Slom_000128	8053.87	3.26288	0.398707	8.18366	2.75354e-16	8.26208e-15	6.44356	9.0457		g12684	16.0612	-6.82489	1.668	-4.09167	4.28284e-05	0.000210375	3.07675	-20		SJ00622	232.997	-1.7004	0.268606	-6.33044	2.44464e-10	1.68089e-09	5.33027	3.20872
Ec-07_006860	3218.15	1.30457	0.197106	6.61861	3.62604e-11	3.03318e-10	7.0334	7.95183		Slom_000129	5719.64	1.56127	0.341885	4.56664	4.9561e-06	2.92787e-05	7.38841	8.27685		g12692	62.0011	-8.77296	1.51856	-5.77716	7.59727e-09	8.30958e-08	4.57349	-20		SJ00625	237.436	3.96978	0.323012	12.2899	1.02663e-34	3.89768e-33	0.143678	3.14205
Ec-26_006530	5525.7	1.26942	0.112307	11.3031	1.26639e-29	3.76082e-28	7.06298	7.93709		Slom_000130	506.258	-1.91265	0.446093	-4.28756	1.80645e-05	9.78165e-05	5.56079	2.88109		g12694	78.8969	1.12857	0.41608	2.71238	0.00668014	0.0176215	2.52882	3.76811		SJ00627	75.4532	-1.39918	0.36411	-3.84275	0.000121663	0.000369219	2.04885	-0.0104486
Ec-01_000620	7200.3	3.1379	0.144846	21.6637	4.51624e-104	8.9105e-102	5.18152	7.93393		Slom_000132	761.507	1.21913	0.332381	3.66786	0.000244586	0.0010658	4.73393	5.26221		g1270	134.797	-2.03345	0.440779	-4.61331	3.96312e-06	2.45234e-05	5.1138	3.58416		SJ00644	697.511	1.42253	0.284107	5.00701	5.52833e-07	2.4222e-06	4.92706	5.55981
Ec-24_004460	3925.96	1.52373	0.207572	7.34075	2.12405e-13	2.21234e-12	6.77988	7.91982		Slom_000140	437.415	-10.133	1.49543	-6.77598	1.23568e-11	1.94261e-10	5.67632	-20		g12711	38.603	1.32245	0.507393	2.60636	0.00915097	0.0230734	1.52398	3.00485		SJ00647	1655.77	-1.03275	0.232816	-4.43591	9.16823e-06	3.33858e-05	7.79732	6.23756
Ec-24_000740	6789.75	1.38614	0.127443	10.8766	1.49034e-27	4.03498e-26	6.92242	7.91358		Slom_000141	337.552	2.42379	0.439393	5.51623	3.46345e-08	2.93748e-07	2.60018	4.35237		g12712	117.288	1.06915	0.366076	2.92057	0.00349386	0.0100644	4.75033	6.40514		SJ00648	216.561	1.05697	0.261206	4.0465	5.19885e-05	0.000168284	3.84779	4.26137
Ec-06_010010	6193.18	1.18769	0.137987	8.60726	7.48277e-18	1.12078e-16	7.11727	7.91251		Slom_000142	3616.15	1.08186	0.296135	3.65327	0.000258926	0.00112399	7.0704	7.46438		g12740	43.3653	3.03491	0.749833	4.04744	5.1781e-05	0.000249844	0.396306	3.78241		SJ00653	4.66259	4.47944	1.68329	2.66113	0.00778797	0.0163664	-0.179977	2.31613
Ec-15_002010	9171.44	1.02699	0.107059	9.59277	8.57511e-22	1.65756e-20	7.27057	7.90197		Slom_000144	839.488	-1.20764	0.344102	-3.50953	0.000448899	0.00184425	6.08353	4.19848		g12760	31.0334	2.46272	0.764157	3.22279	0.00126947	0.00416518	1.3822	4.2421		SJ00661	85.7488	1.6765	0.348226	4.81439	1.47648e-06	6.08066e-06	2.14119	3.09304
Ec-17_001690	5066.87	1.0367	0.114894	9.02316	1.82741e-19	3.0965e-18	7.25938	7.90057		Slom_000145	66.2975	-2.15163	0.795092	-2.70614	0.00680713	0.0205079	2.6689	-0.238798		g12764	94.4095	-3.30482	0.593235	-5.57084	2.53512e-08	2.49052e-07	3.50528	-0.681407		SJ00663	22.9171	-2.80797	0.818477	-3.43073	0.000601968	0.00160966	0.923035	-2.36242
Ec-18_000120	5206.14	1.41713	0.131578	10.7703	4.75416e-27	1.24398e-25	6.87725	7.90014		Slom_000155	916.885	-1.22005	0.336377	-3.62703	0.000286698	0.00123295	6.21755	4.31094		g1278	903.564	-1.61666	0.341519	-4.73374	2.20421e-06	1.44314e-05	7.12439	5.51879		SJ00664	14.4078	-2.01928	0.73305	-2.75463	0.00587594	0.0126956	1.99027	-0.582595
Ec-01_011040	9170.53	1.60943	0.102485	15.704	1.41941e-55	1.1602e-53	6.68574	7.89957		Slom_000161	1007.35	-8.82064	0.913877	-9.65189	4.8259e-22	2.74642e-20	6.87778	-3.33304		g12786	7.50256	-5.72629	1.72998	-3.31004	0.000932827	0.00317403	1.17388	-20		SJ00667	5668.76	2.34589	0.232956	10.0701	7.4886e-24	1.64443e-22	7.77166	9.68764
Ec-15_000450	7724.13	1.78105	0.0986427	18.0555	7.13564e-73	9.07283e-71	6.50649	7.89194		Slom_000169	1536.97	-1.6735	0.341262	-4.90385	9.39741e-07	6.18751e-06	7.0869	4.733		g1279	606.549	-1.19716	0.315568	-3.79368	0.000148433	0.000631463	6.30994	4.86265		SJ00668	1627.53	1.01725	0.195366	5.20688	1.92042e-07	8.98588e-07	5.51366	5.96191
Ec-06_002520	616.115	1.54981	0.228571	6.78042	1.19826e-11	1.05477e-10	6.72345	7.88874		Slom_000173	245.698	-2.25709	0.48348	-4.66844	3.03497e-06	1.85057e-05	4.56033	1.63337		g12812	13.6627	-6.58879	1.64262	-4.01115	6.04248e-05	0.000286651	1.74441	-20		SJ00682	137.19	-1.26991	0.302378	-4.19974	2.6722e-05	9.09672e-05	6.14046	4.49004
Ec-21_006230	5721.08	1.13066	0.162532	6.95658	3.48624e-12	3.23642e-11	7.144	7.88432		Slom_000174	248.241	-1.77945	0.485826	-3.66273	0.000249538	0.00108627	4.50489	1.95827		g12814	11.2094	-6.29916	1.6792	-3.75128	0.000175931	0.000733303	1.6431	-20		SJ00683	42.8862	-5.34763	1.56026	-3.42739	0.000609416	0.00162905	2.98499	-2.77518
Ec-06_001350	3628.21	1.49379	0.128234	11.6489	2.32558e-31	7.4894e-30	6.78177	7.88257		Slom_000179	1878.7	3.61436	0.331377	10.9071	1.06608e-27	9.946e-26	4.05218	6.97741		g1282	248.955	-1.50944	0.360547	-4.18654	2.83239e-05	0.000144621	5.99216	4.9969		SJ00693	20.3174	-1.40779	0.625563	-2.25044	0.0244209	0.0454951	0.0295221	-1.84711
Ec-04_006410	3137.14	1.09346	0.15584	7.01655	2.27422e-12	2.14371e-11	7.18032	7.88195		Slom_000186	745.079	2.74714	0.344781	7.96778	1.61548e-15	4.48473e-14	3.49798	5.55136		g12837	19.1833	2.4138	0.675918	3.57115	0.000355419	0.0013568	0.90539	3.98116		SJ00703	2.41069	-4.84236	2.03882	-2.37508	0.0175453	0.0339439	0.263942	-20
Ec-27_004300	11337.8	1.45292	0.213515	6.80477	1.01214e-11	8.97851e-11	6.8113	7.87174		Slom_000199	275.562	-1.83421	0.539581	-3.39932	0.000675541	0.00264955	4.6742	2.03095		g12838	8.88717	5.26359	1.40867	3.73658	0.000186539	0.000770984	-3.63715	1.6908		SJ00704	1221.26	1.15694	0.225224	5.13686	2.79369e-07	1.27603e-06	6.24681	7.02129
Ec-11_002500	8060.4	1.01188	0.133357	7.58777	3.25462e-14	3.63471e-13	7.25152	7.87012		Slom_000200	62.4969	-7.32601	1.61957	-4.52342	6.08474e-06	3.54677e-05	2.87397	-20		g1284	36.0572	3.61594	0.652471	5.54192	2.99175e-08	2.88887e-07	-0.0655629	3.80882		SJ00707	846.479	-1.25175	0.202088	-6.19408	5.86268e-10	3.87137e-09	4.99619	3.17713
Ec-25_002680	9639.3	1.19539	0.104497	11.4395	2.65535e-30	8.19767e-29	7.06995	7.86913		Slom_000206	705.047	-7.27011	0.707821	-10.2711	9.50991e-25	7.15254e-23	6.35428	-1.55202		g12857	6.63532	-5.54677	1.76032	-3.151	0.00162713	0.00516745	0.706513	-20		SJ00710	145.712	-2.135	0.339255	-6.29322	3.1095e-10	2.10846e-09	3.48462	0.517197
Ec-10_000380	8535.68	1.75275	0.149322	11.738	8.1345e-32	2.72181e-30	6.50549	7.86879		Slom_000211	37.8052	-6.60076	1.70294	-3.8761	0.000106145	0.000498272	2.14546	-20		g1286	158.187	2.1169	0.444419	4.76329	1.90463e-06	1.26096e-05	2.02197	3.67968		SJ00715	26.215	-3.40845	0.708234	-4.8126	1.48978e-06	6.13243e-06	2.41246	-1.60687
Ec-15_000870	4131.6	2.64257	0.163214	16.1908	5.85268e-59	5.20525e-57	5.60939	7.86826		Slom_000217	3485.17	3.34835	0.306698	10.9174	9.51495e-28	8.92575e-26	5.1711	7.83537		g12862	8.87579	2.36905	1.02139	2.31944	0.020371	0.0454821	-2.43666	-0.0584785		SJ00717	309.923	2.26042	0.269103	8.39986	4.47018e-17	6.11194e-16	2.40442	4.01039
Ec-12_001810	9172.69	2.72824	0.117672	23.1852	6.41647e-119	1.55125e-116	5.53062	7.86767		Slom_000223	215.849	-9.11405	1.51692	-6.00824	1.87543e-09	1.98261e-08	4.6581	-20		g12878	8.00948	-5.82039	1.72776	-3.36875	0.000755102	0.00263456	1.25447	-20		SJ00723	33.404	-2.86892	0.571261	-5.02208	5.11137e-07	2.25076e-06	3.87988	0.459892
Ec-17_001490	3832.13	1.13217	0.162153	6.98213	2.90728e-12	2.72399e-11	7.12661	7.86648		Slom_000226	309.892	-1.53519	0.447298	-3.43215	0.000598827	0.00238039	4.76175	2.48049		g12908	24.6404	-7.44226	1.57459	-4.72648	2.28442e-06	1.48976e-05	3.37764	-20		SJ00725	61.091	-2.37107	0.410104	-5.78163	7.39783e-09	4.23273e-08	2.11119	-0.886706
Ec-00_005830	8218.59	2.1563	0.304205	7.0883	1.3577e-12	1.30268e-11	6.07258	7.85541		Slom_000228	111.983	-5.67008	1.04469	-5.42753	5.71393e-08	4.64986e-07	3.68268	-3.33304		g12933	71.3212	-2.01885	0.490844	-4.11302	3.90512e-05	0.000193191	3.3813	1.15995		SJ00726	120.786	-2.39299	0.335088	-7.14137	9.24025e-13	8.33824e-12	3.9663	0.937052
Ec-28_002000	8152.53	1.26694	0.134421	9.42517	4.294e-21	7.88305e-20	6.98035	7.85387		Slom_000229	636.36	-6.79691	0.692251	-9.81857	9.36643e-23	5.77304e-21	6.21634	-1.918		g12934	81.1576	7.96121	1.07269	7.42172	1.15605e-13	2.99766e-12	-3.68601	3.96331		SJ00727	200.547	-1.58493	0.275094	-5.7614	8.34171e-09	4.7354e-08	6.09598	3.89472
Ec-15_004630	5372.77	1.07884	0.139996	7.70626	1.29563e-14	1.49459e-13	7.16194	7.84812		Slom_000230	555.068	1.27176	0.357239	3.55997	0.000370898	0.001557	4.23508	4.82092		g12937	55.67	2.25069	0.543511	4.14101	3.45775e-05	0.000173251	1.17202	3.41763		SJ00729	112.939	-2.41889	0.363538	-6.65373	2.85758e-11	2.18474e-10	3.33432	0.26413
Ec-09_001080	7603.45	1.01246	0.101202	10.0044	1.45795e-23	3.14393e-22	7.21953	7.83492		Slom_000233	690.086	-1.00615	0.401958	-2.50313	0.0123101	0.0343471	5.74204	4.05834		g12953	22.3019	-5.83532	1.56349	-3.73224	0.000189787	0.000782501	2.97119	-2.54956		SJ00731	318.479	1.92415	0.317045	6.06901	1.28704e-09	8.13466e-09	2.24906	3.55561
Ec-00_001170	2105.78	1.23152	0.19222	6.40686	1.48549e-10	1.16506e-09	6.98969	7.8336		Slom_000236	365.3	-1.00649	0.402726	-2.49918	0.012448	0.0346695	4.82695	3.1288		g12955	253.098	-1.43503	0.487514	-2.94357	0.00324451	0.00944788	5.59028	4.50133		SJ00733	102.268	3.42463	0.375174	9.12811	6.97069e-20	1.17e-18	0.47796	3.33653
Ec-26_002610	6289.11	1.78226	0.118125	15.0879	1.94538e-51	1.34106e-49	6.43262	7.8218		Slom_000238	389.094	-3.62625	0.53141	-6.82383	8.86464e-12	1.44002e-10	5.41553	0.970503		g12959	107.38	-1.57944	0.42773	-3.69262	0.000221959	0.000896956	5.01872	4.0581		SJ00737	306.046	-1.30559	0.311591	-4.19008	2.78862e-05	9.46596e-05	3.59037	1.55548
Ec-11_002450	11840.1	1.33911	0.136134	9.83667	7.82568e-23	1.62232e-21	6.86637	7.81293		Slom_000242	125.062	-2.90961	0.705431	-4.12458	3.7141e-05	0.00018991	3.726	-0.146641		g12981	24.3495	-7.42046	1.5668	-4.73607	2.17905e-06	1.42776e-05	2.86087	-20		SJ00738	31.0967	-2.83576	0.579691	-4.89184	9.98966e-07	4.21087e-06	1.08177	-2.31664
Ec-01_003520	13769.3	1.50522	0.124384	12.1014	1.03836e-33	3.85788e-32	6.70073	7.81289		Slom_000243	1023.44	-1.11393	0.426112	-2.61416	0.00894467	0.0259362	6.35165	4.54688		g12990	48.2792	1.64085	0.718406	2.28401	0.0223708	0.0492171	1.66142	3.40776		SJ00740	306.013	1.28017	0.26511	4.82883	1.37341e-06	5.673e-06	4.01229	4.6329
Ec-14_006610	2298.32	1.52279	0.179204	8.49754	1.93656e-17	2.79102e-16	6.67721	7.80691		Slom_000248	3891.09	1.69312	0.28654	5.90886	3.44477e-09	3.45347e-08	6.73757	7.74049		g12992	247.666	-2.16707	0.418914	-5.17308	2.30271e-07	1.8715e-06	5.17215	2.6441		SJ00746	79.9818	3.37766	0.501704	6.73238	1.66916e-11	1.30426e-10	1.78362	4.10639
Ec-21_004210	8757.06	1.40091	0.126529	11.0719	1.71709e-28	4.91231e-27	6.79734	7.80505		Slom_000253	534.49	-1.17609	0.384675	-3.05737	0.00223291	0.00772335	5.43645	3.54704		g13	19.7199	-7.11529	1.59523	-4.46035	8.18254e-06	4.72572e-05	1.51407	-20		SJ00748	6.31492	5.97707	1.55961	3.83242	0.000126889	0.000383823	-20	0.394788
Ec-27_005660	5748.02	1.06174	0.197547	5.37464	7.67371e-08	4.35868e-07	7.11527	7.78999		Slom_000262	2134.96	-1.30742	0.385466	-3.39179	0.000694366	0.00271653	7.47124	5.46528		g13003	93.5494	-5.58515	0.863169	-6.47051	9.76705e-11	1.55285e-09	4.11957	-1.97758		SJ00749	21.0906	7.7174	1.3191	5.8505	4.90109e-09	2.87325e-08	-20	3.10432
Ec-06_009520	5601.53	1.34955	0.125172	10.7816	4.20619e-27	1.10566e-25	6.82022	7.77652		Slom_000272	430.001	-4.13876	0.533047	-7.76434	8.20708e-15	2.1039e-13	5.54461	0.769905		g13006	416.052	-1.99098	0.395558	-5.03334	4.82e-07	3.66171e-06	6.35405	4.52266		SJ00753	60.4805	-1.5498	0.520939	-2.97501	0.00292979	0.00678112	2.34826	0.0840629
Ec-26_000240	4667.73	1.71067	0.152494	11.218	3.32802e-29	9.73176e-28	6.45183	7.77335		Slom_000279	1443.33	1.07029	0.328054	3.26253	0.00110422	0.00413336	5.75129	6.13215		g13010	53.0061	1.24443	0.436364	2.85181	0.00434713	0.0121571	2.24784	3.74243		SJ00756	1093.01	-2.22848	0.242899	-9.17452	4.53573e-20	7.70869e-19	7.27839	4.70373
Ec-06_000710	4731.61	1.74124	0.247055	7.04798	1.81539e-12	1.72161e-11	6.41273	7.76713		Slom_000280	498.892	1.58327	0.447622	3.53706	0.000404608	0.00168198	3.8854	4.7539		g1302	38.2462	2.9868	0.601023	4.96953	6.71147e-07	4.95064e-06	0.61529	3.94301		SJ00757	209.014	-4.08655	0.317859	-12.8565	7.90633e-38	3.3702e-36	4.18025	-0.355254
Ec-06_009560	5720.68	1.14523	0.142736	8.02338	1.02872e-15	1.29743e-14	7.01156	7.76234		Slom_000283	125.082	-8.32694	1.54742	-5.38116	7.40066e-08	5.9181e-07	3.87198	-20		g13043	19.4342	-4.02149	1.09222	-3.68194	0.000231464	0.000931169	2.02854	-2.11572		SJ00758	1287.36	-3.20528	0.232116	-13.8089	2.25091e-43	1.21019e-41	6.69174	3.13013
Ec-25_002060	12452.8	1.43249	0.12218	11.7244	9.55233e-32	3.17763e-30	6.71691	7.75377		Slom_000284	267.349	1.51259	0.489423	3.09055	0.00199789	0.00701274	3.04859	3.83893		g13051	94.6437	1.1655	0.475691	2.45011	0.0142813	0.0337435	3.07913	4.33598		SJ00760	273.506	1.40953	0.274651	5.13208	2.86554e-07	1.30634e-06	3.56841	4.46368
Ec-05_003360	3866.96	4.15398	0.158548	26.2002	2.6445e-151	1.00873e-148	3.97939	7.75072		Slom_000296	216.313	-2.55928	0.516839	-4.95179	7.35352e-07	4.9292e-06	4.42034	1.21479		g13058	247.808	-2.12983	0.440324	-4.83697	1.3183e-06	9.04597e-06	5.84969	4.04646		SJ00764	237.008	1.22771	0.267847	4.58363	4.56963e-06	1.74907e-05	3.00236	3.77335
Ec-15_000050	9525.47	1.20495	0.192209	6.26894	3.63524e-10	2.74281e-09	6.92516	7.74361		Slom_000303	1793.02	-1.22653	0.308775	-3.97223	7.12026e-05	0.00034693	7.19069	5.27183		g13064	14.2082	3.89476	0.888795	4.38207	1.17558e-05	6.54403e-05	-0.904398	3.68474		SJ00766	9.27158	-2.50426	1.00178	-2.49981	0.012426	0.0248923	2.64366	-0.732011
Ec-06_008180	9376.63	1.69978	0.104923	16.2003	5.02124e-59	4.48904e-57	6.43799	7.74215		Slom_000304	660.177	-3.3867	0.533308	-6.35035	2.14819e-10	2.69677e-09	6.13425	2.17888		g13066	25.2902	2.11292	0.744918	2.83645	0.00456185	0.0126578	0.246867	2.42631		SJ00772	485.29	-1.0327	0.216189	-4.77684	1.78069e-06	7.24581e-06	4.57132	2.90594
Ec-20_000060	4428.9	2.85356	0.121506	23.4851	5.79833e-122	1.50801e-119	5.2778	7.74108		Slom_000306	778.116	-9.26588	1.90551	-4.86268	1.15807e-06	7.51207e-06	6.50973	-2.50928		g13096	9.40544	2.09898	0.895363	2.34428	0.0190638	0.0430043	-0.284517	2.31754		SJ00775	777.798	-2.03437	0.227707	-8.93414	4.10363e-19	6.53874e-18	5.6222	3.16609
Ec-06_000220	10741.3	1.25421	0.13239	9.47362	2.703e-21	5.04863e-20	6.87951	7.74084		Slom_000308	142.43	-8.51415	1.53494	-5.54691	2.90769e-08	2.50343e-07	4.05013	-20		g13136	124.707	-1.75634	0.590927	-2.97217	0.002957	0.00873578	4.93036	3.72251		SJ00778	77.3505	-1.30988	0.419236	-3.12445	0.00178135	0.00431977	4.5484	2.48065
Ec-24_004450	3415.46	1.03972	0.158863	6.5448	5.95743e-11	4.86717e-10	7.09258	7.7404		Slom_000312	451.114	-3.07325	0.457665	-6.71506	1.87992e-11	2.86571e-10	5.5522	1.85969		g13145	33.9177	-3.5821	0.794863	-4.50656	6.58877e-06	3.89074e-05	2.56948	-1.1446		SJ00779	1648.89	1.66143	0.185148	8.97355	2.87115e-19	4.63248e-18	5.55996	6.76313
Ec-24_004140	16692.6	1.69107	0.2323	7.27966	3.3467e-13	3.41534e-12	6.42602	7.73989		Slom_000314	87.3203	-2.68397	0.965606	-2.77957	0.00544306	0.0169024	3.16827	-0.166853		g13155	4.12359	-4.85753	1.92586	-2.52226	0.0116602	0.0284227	0.111138	-20		SJ00781	2612.8	-3.10308	0.29811	-10.4092	2.25195e-25	5.38497e-24	8.84886	4.75257
Ec-23_004220	7690.42	2.28847	0.153752	14.8842	4.17611e-50	2.72559e-48	5.83588	7.73791		Slom_000318	345.596	-1.34475	0.419221	-3.20773	0.00133785	0.00491641	4.84031	2.82691		g13160	204.585	-2.53042	0.488584	-5.1791	2.22961e-07	1.82181e-06	4.88851	1.98896		SJ00784	6710.04	1.45786	0.180767	8.06486	7.33204e-16	9.04538e-15	8.90598	9.64855
Ec-02_003010	1020.53	1.90621	0.194592	9.79596	1.17176e-22	2.40014e-21	6.21493	7.73488		Slom_000321	428.939	-3.84457	0.487802	-7.88141	3.23698e-15	8.66223e-14	5.55521	0.835019		g13171	7.59591	5.99804	1.59042	3.77136	0.00016236	0.000682897	-3.56259	3.08801		SJ00786	37.7293	-3.74972	0.560762	-6.68684	2.28044e-11	1.76045e-10	2.57613	-1.82148
Ec-00_001450	5637.09	1.45766	0.164584	8.85662	8.24807e-19	1.33817e-17	6.67104	7.73398		Slom_000325	625.908	-4.48986	0.479395	-9.36568	7.55652e-21	3.82826e-19	6.12891	1.06317		g13196	4.74788	-5.06805	1.94378	-2.60731	0.00912558	0.023017	-0.284127	-20		SJ00787	8.47996	-2.8979	0.999521	-2.89929	0.00374006	0.00845735	2.47622	-1.24936
Ec-17_003430	12777.1	1.31297	0.180793	7.26226	3.80685e-13	3.86655e-12	6.80265	7.72828		Slom_000330	366.065	-6.39247	0.750462	-8.51805	1.62268e-17	5.78373e-16	5.40315	-2.33304		g13218	10.5797	-6.21876	1.66885	-3.72638	0.000194248	0.000798733	1.14897	-20		SJ00792	113.317	-1.24272	0.316962	-3.92074	8.82782e-05	0.0002744	3.64487	1.72809
Ec-18_001310	9219.29	3.25993	0.265845	12.2625	1.43914e-34	5.60155e-33	4.78829	7.69593		Slom_000331	16544.6	-5.21774	0.300142	-17.3842	1.0862e-67	1.32462e-64	10.8725	4.97389		g13222	54.0363	-3.74192	0.728701	-5.13505	2.82064e-07	2.24458e-06	3.84578	0.44653		SJ00793	56.1717	-1.8242	0.397608	-4.58795	4.47628e-06	1.71666e-05	3.71493	1.36812
Ec-23_000140	7328.27	2.07863	0.138156	15.0455	3.69615e-51	2.50768e-49	6.00005	7.68688		Slom_000335	670.406	-6.89677	0.746018	-9.24477	2.35745e-20	1.15326e-18	6.30326	-1.918		g13223	488.563	-3.00536	0.334815	-8.97617	2.80357e-19	1.68957e-17	7.21607	4.69167		SJ00795	167.949	-1.50056	0.296436	-5.06202	4.14845e-07	1.84971e-06	4.13663	1.93234
Ec-11_001250	9151.65	1.07627	0.169855	6.33641	2.35174e-10	1.81265e-09	6.99998	7.68645		Slom_000338	719.404	-9.15901	1.89484	-4.83367	1.3404e-06	8.64553e-06	6.39508	-2.50928		g1323	15.1488	7.98243	1.71766	4.64727	3.36356e-06	2.11133e-05	-20	2.29617		SJ00803	955.665	1.4585	0.251351	5.80266	6.52719e-09	3.76822e-08	5.64418	6.72062
Ec-10_002670	3327.45	1.2625	0.137606	9.17475	4.52607e-20	7.8873e-19	6.8107	7.68005		Slom_000341	1243.64	-1.32421	0.338178	-3.91571	9.01377e-05	0.000430467	6.70087	4.66881		g13233	33.0696	2.27316	0.645879	3.51948	0.000432397	0.00161035	1.4304	4.22449		SJ00810	594.088	-1.16833	0.204626	-5.70957	1.13262e-08	6.32833e-08	6.37526	4.65397
Ec-12_003430	6700.57	1.28036	0.145571	8.7954	1.42537e-18	2.26183e-17	6.786	7.67404		Slom_000350	259.874	-9.38191	1.51813	-6.17992	6.41336e-10	7.37839e-09	4.9329	-20		g13236	2876.64	4.3162	0.613537	7.03494	1.9935e-12	4.23917e-11	5.29357	9.53165		SJ00816	317.576	1.10639	0.228753	4.83661	1.32073e-06	5.46624e-06	3.76295	4.38841
Ec-05_002510	6831.25	1.18124	0.122845	9.61577	6.85924e-22	1.3334e-20	6.87337	7.65823		Slom_000351	204.973	-1.31132	0.485984	-2.69828	0.00696979	0.0209462	4.08326	2.0901		g13243	69.68	1.75736	0.48168	3.64839	0.000263885	0.00104397	3.18273	5.49925		SJ00820	1541.71	6.8756	0.313754	21.914	1.91122e-106	8.8484e-104	2.40196	8.30568
Ec-06_009700	6959.07	2.43761	0.214497	11.3643	6.29616e-30	1.90606e-28	5.59668	7.64938		Slom_000352	2518.62	-1.00267	0.316453	-3.16847	0.00153243	0.00555719	7.61891	5.91618		g1325	178.315	-2.42283	0.389189	-6.22532	4.80568e-10	6.66759e-09	5.11491	2.81694		SJ00823	65.0009	-4.02108	0.476513	-8.43856	3.21284e-17	4.45124e-16	2.95206	-1.93213
Ec-08_000670	2583.58	1.75029	0.160392	10.9126	1.0036e-27	2.7519e-26	6.27613	7.63787		Slom_000355	3030.08	1.30622	0.307252	4.2513	2.12531e-05	0.000113783	6.65907	7.28269		g1326	786.135	4.325	0.702663	6.15516	7.50018e-10	1.00754e-08	3.76458	8.51521		SJ00825	294.669	1.56066	0.229983	6.78598	1.15301e-11	9.18603e-11	4.13274	5.10276
Ec-03_003340	6966.85	1.6007	0.188354	8.49833	1.92342e-17	2.77441e-16	6.42153	7.63698		Slom_000359	24579.4	1.69096	0.310333	5.44886	5.06934e-08	4.17707e-07	9.39846	10.3903		g13267	5.01458	-5.14815	1.92411	-2.6756	0.00745948	0.0193921	-0.0261738	-20		SJ00827	611.817	-1.37536	0.231822	-5.9328	2.97806e-09	1.79643e-08	7.14286	5.10134
Ec-27_002440	3898.95	3.27284	0.135562	24.1428	8.88794e-129	2.58579e-126	4.74682	7.63149		Slom_000369	552.08	-1.30192	0.373541	-3.48536	0.000491484	0.00199836	5.50573	3.5326		g1327	730.993	-1.85897	0.427694	-4.3465	1.3833e-05	7.58676e-05	6.70679	4.5569		SJ00831	12.5452	-2.40416	0.883475	-2.72125	0.00650348	0.0139127	0.383434	-2.36872
Ec-23_004100	756.036	1.05788	0.193782	5.45911	4.78538e-08	2.81305e-07	6.9647	7.63115		Slom_000375	259.885	-5.31917	0.793716	-6.7016	2.06146e-11	3.12016e-10	4.88986	-0.601124		g13283	1639.05	-4.14172	0.445884	-9.2888	1.56042e-20	1.2016e-18	9.15934	5.50258		SJ00834	208.175	1.55757	0.303813	5.12673	2.94815e-07	1.3418e-06	5.34811	6.31508
Ec-09_000530	3770.18	3.86317	0.16212	23.829	1.67211e-125	4.55584e-123	4.14648	7.63006		Slom_000378	49685.2	2.03306	0.296681	6.85268	7.24803e-12	1.20141e-10	10.1394	11.4885		g13288	4.54487	-4.99989	1.90685	-2.62206	0.0087399	0.0221985	0.680906	-20		SJ00836	1917.04	2.20726	0.248162	8.89443	5.87195e-19	9.28537e-18	5.08932	6.8541
Ec-18_001850	12131.2	1.06909	0.213689	5.003	5.64437e-07	2.81644e-06	6.94281	7.6268		Slom_000380	1741.85	1.43725	0.301578	4.76576	1.88146e-06	1.18488e-05	5.76947	6.51793		g13296	59.5128	1.88806	0.422194	4.47203	7.74818e-06	4.50407e-05	1.24612	2.74285		SJ00838	677.431	1.73754	0.219568	7.91346	2.50325e-15	2.94229e-14	3.75991	4.98035
Ec-06_010830	8392.91	1.25294	0.156059	8.02868	9.85285e-16	1.24631e-14	6.76196	7.62032		Slom_000381	275.22	-1.38397	0.590192	-2.34494	0.01903	0.0497929	4.58287	2.41721		g133	10.8294	5.02583	1.44301	3.48288	0.00049605	0.00181548	-3.01883	2.20444		SJ00840	33624.9	3.37569	1.03395	3.26485	0.00109522	0.0027805	9.75225	12.2395
Ec-17_003020	14188.3	1.18362	0.107727	10.9872	4.40269e-28	1.23283e-26	6.83277	7.61984		Slom_000384	281.375	-1.04547	0.438994	-2.38151	0.0172417	0.0458016	4.47251	2.71107		g13314	4.82224	3.83231	1.4893	2.57323	0.0100753	0.0251257	-2.4721	1.78771		SJ00841	548.421	1.07323	0.239593	4.47938	7.4861e-06	2.76164e-05	5.74847	6.39324
Ec-10_005760	4381.48	1.12718	0.265118	4.2516	2.12245e-05	8.13096e-05	6.8787	7.61401		Slom_000385	10626.7	-1.3618	0.290566	-4.68671	2.7763e-06	1.70258e-05	9.7996	7.74017		g13318	13.4906	-6.56919	1.65736	-3.96365	7.38119e-05	0.000341758	2.82516	-20		SJ00844	718.707	7.77257	1.17454	6.61753	3.65247e-11	2.76081e-10	2.30889	8.52822
Ec-05_005160	2750.55	2.48605	0.234533	10.6	2.98014e-26	7.4244e-25	5.50647	7.61152		Slom_000393	714.144	-1.43467	0.363196	-3.95013	7.81091e-05	0.00037735	5.92725	3.80105		g1332	197.591	2.87089	0.887096	3.23628	0.00121097	0.00398954	1.69909	4.73305		SJ00853	432.559	1.64863	0.252807	6.52128	6.9708e-11	5.09348e-10	3.44303	4.52939
Ec-00_001860	6934.9	6.2572	0.152069	41.1472	0	0	1.72321	7.6086		Slom_000397	912.785	-1.79268	0.523532	-3.4242	0.000616602	0.00244082	6.40225	3.86932		g13325	7.52724	-5.73108	1.7852	-3.21033	0.00132584	0.00431928	0.573221	-20		SJ00866	297.688	2.46726	0.304939	8.09099	5.91808e-16	7.37746e-15	1.62969	3.50716
Ec-14_002710	6131.51	1.03828	0.181095	5.73338	9.8451e-09	6.31035e-08	6.95023	7.59955		Slom_000399	2788.38	-2.54894	0.300986	-8.46861	2.48334e-17	8.72387e-16	8.11392	4.87598		g13339	203.086	-6.4349	0.754083	-8.53341	1.42102e-17	6.90009e-16	4.75282	-2.43718		SJ00868	623.222	-1.68545	0.256681	-6.56631	5.15771e-11	3.83082e-10	5.58005	3.30284
Ec-19_002900	1223.6	1.89671	0.185651	10.2165	1.67187e-24	3.81617e-23	6.09097	7.59801		Slom_000400	2681.07	-2.67544	0.410589	-6.51611	7.21534e-11	9.87871e-10	8.07825	4.71975		g13340	3462.86	-1.42225	0.398888	-3.56555	0.0003631	0.00138266	9.35494	8.11881		SJ00871	36.1825	-2.5145	0.640624	-3.92509	8.66979e-05	0.000270042	6.28859	3.08357
Ec-24_002090	2959.65	9.87961	0.374974	26.3475	5.48941e-153	2.14149e-150	-2.09793	7.59661		Slom_000403	1159.51	-2.92676	0.34761	-8.41967	3.77544e-17	1.28403e-15	6.89879	3.29627		g13342	251.321	1.27836	0.429823	2.97416	0.00293791	0.00869138	5.31473	7.08371		SJ00875	393.258	1.05353	0.251302	4.19227	2.76175e-05	9.37858e-05	2.70761	3.15709
Ec-07_006410	1416.83	1.66633	0.166437	10.0118	1.35296e-23	2.92488e-22	6.32204	7.59603		Slom_000409	626.466	-5.34179	0.518909	-10.2943	7.47851e-25	5.70003e-23	6.16289	0.123335		g13347	177.402	-2.01217	0.571612	-3.52017	0.000431278	0.00160657	5.1527	3.24454		SJ00880	14.4697	7.18052	1.36323	5.2673	1.38447e-07	6.63075e-07	-20	1.11347
Ec-02_000910	5351.82	1.70647	0.134288	12.7076	5.36895e-37	2.33311e-35	6.28114	7.59591		Slom_000410	1341.31	1.16084	0.320409	3.62298	0.000291223	0.00125052	5.58333	6.05736		g13365	285.229	12.2162	1.31324	9.30232	1.37417e-20	1.06897e-18	-20	8.10707		SJ00883	11.453	6.84697	1.42886	4.7919	1.65206e-06	6.75369e-06	-20	3.85655
Ec-21_002370	6118.03	1.04228	0.195295	5.33693	9.45317e-08	5.29408e-07	6.9401	7.59461		Slom_000416	2456.76	1.53441	0.363041	4.22656	2.37295e-05	0.000125857	6.212	7.05189		g13388	3.76853	-4.72917	1.97415	-2.39554	0.0165958	0.0382747	0.821837	-20		SJ00904	297.643	-1.77969	0.677427	-2.62714	0.00861063	0.0178811	4.64418	2.11386
Ec-15_004060	4826.06	1.04667	0.139404	7.5082	5.99449e-14	6.54551e-13	6.94058	7.59402		Slom_000417	696.884	-10.8048	1.48536	-7.2742	3.48478e-13	7.09126e-12	6.34284	-20		g13413	17.3472	4.08333	1.11594	3.65908	0.000253123	0.00100714	-1.27437	3.36116		SJ00913	159.336	-2.39559	0.356989	-6.71054	1.93903e-11	1.50616e-10	3.49036	0.683218
Ec-06_000990	4224.71	1.08359	0.151286	7.16254	7.91945e-13	7.80352e-12	6.90149	7.59279		Slom_000419	670.855	1.15661	0.397892	2.90685	0.00365093	0.0119332	4.61456	5.06904		g13421	348.244	-3.32326	0.402405	-8.2585	1.47511e-16	6.12834e-15	6.48535	3.48387		SJ00914	1473.85	-3.23996	0.227787	-14.2237	6.5347e-46	3.9605e-44	7.03719	3.36456
Ec-16_004520	5109.63	1.96913	0.154375	12.7554	2.90729e-37	1.27631e-35	6.00841	7.58962		Slom_000423	1224.52	1.34501	0.37005	3.63466	0.000278342	0.00120034	5.337	5.97648		g13436	7.22708	5.91982	1.88921	3.13349	0.00172741	0.00543944	-5.62662	0.539458		SJ00917	40.1717	-3.2754	0.643384	-5.0909	3.56365e-07	1.60697e-06	2.82361	-1.27505
Ec-01_002720	9121.84	1.22105	0.128518	9.50103	2.07829e-21	3.9159e-20	6.76095	7.58867		Slom_000425	13660.7	1.35023	0.295194	4.57404	4.78415e-06	2.83021e-05	8.80233	9.45844		g13438	282.404	3.76191	0.472062	7.96911	1.59821e-15	5.73363e-14	3.25917	7.50562		SJ00918	275.829	-2.2062	0.31581	-6.98586	2.83126e-12	2.4299e-11	6.27382	3.55621
Ec-15_001360	7912.1	1.58287	0.114662	13.8047	2.38796e-43	1.30956e-41	6.39698	7.58373		Slom_000426	450.838	-1.08848	0.383462	-2.83857	0.00453157	0.0143833	5.15657	3.37515		g13450	5.78111	-5.35671	1.89399	-2.82827	0.00468004	0.0129551	1.29903	-20		SJ00922	384.787	1.28686	0.233224	5.51768	3.43499e-08	1.79021e-07	3.38419	4.04205
Ec-25_003740	5696.45	1.08872	0.152609	7.13404	9.74633e-13	9.50004e-12	6.8839	7.58101		Slom_000429	54.8063	-7.13647	1.6335	-4.36881	1.24927e-05	6.93846e-05	2.6792	-20		g1348	11.633	6.62078	1.67719	3.94754	7.89592e-05	0.000363165	-5.14336	2.26799		SJ00923	21.734	-3.24475	0.713746	-4.54608	5.46535e-06	2.06181e-05	4.53432	0.550639
Ec-10_003970	6302.22	1.30128	0.163679	7.95022	1.86178e-15	2.30573e-14	6.6574	7.56891		Slom_000431	207.907	-2.02558	0.526203	-3.84943	0.000118395	0.000549283	4.25652	1.64287		g1349	7.85333	7.03237	1.92218	3.65853	0.000253664	0.00100903	-20	2.33092		SJ00925	576.011	8.62577	1.11325	7.74824	9.31733e-15	1.03047e-13	-1.26982	5.44615
Ec-27_001290	4985.44	1.14557	0.167134	6.85421	7.17073e-12	6.46458e-11	6.80816	7.5639		Slom_000438	424.268	-10.089	1.4985	-6.73274	1.66503e-11	2.56793e-10	5.63506	-20		g13527	6.16974	-5.44927	1.82734	-2.98208	0.00286295	0.00848918	1.25288	-20		SJ00926	56.7672	8.18425	1.21559	6.73276	1.66476e-11	1.30143e-10	0.579518	6.78808
Ec-09_000300	11903.5	1.7068	0.175186	9.7428	1.98023e-22	4.00833e-21	6.24293	7.56367		Slom_000439	217.419	-7.91226	1.26437	-6.25784	3.90337e-10	4.67337e-09	4.65035	-4.918		g13537	11.0168	2.54346	0.869944	2.92371	0.00345888	0.0099806	-1.01697	1.80369		SJ00928	452.477	-1.56419	0.344477	-4.54077	5.60482e-06	2.11061e-05	3.72804	1.40578
Ec-01_002130	2095.13	1.53302	0.14157	10.8287	2.51611e-27	6.70638e-26	6.42022	7.56116		Slom_000441	81.5417	6.18821	0.732615	8.44674	2.99559e-17	1.04588e-15	-2.99547	2.52404		g13559	22.7312	4.51437	1.04427	4.32297	1.53942e-05	8.3618e-05	-1.54214	3.10633		SJ00930	34.3641	-1.39719	0.538265	-2.59573	0.00943898	0.0194246	4.43326	2.60481
Ec-18_000790	2895.51	2.10101	0.153921	13.6499	2.02093e-42	1.06409e-40	5.84017	7.55214		Slom_000442	1234.91	-10.0552	1.71806	-5.85265	4.83797e-09	4.75525e-08	7.1708	-2.50928		g1356	53.2199	9.79421	1.29298	7.57494	3.59291e-14	1.03166e-12	-20	3.59451		SJ00934	87.4205	-1.89748	0.340845	-5.567	2.59167e-08	1.37302e-07	6.44758	4.01419
Ec-18_000040	2915.48	1.93209	0.163978	11.7826	4.79706e-32	1.63376e-30	6.01132	7.55127		Slom_000443	201.97	-9.01834	1.55385	-5.80387	6.48027e-09	6.24366e-08	4.58166	-20		g1357	3.64629	5.92537	2.1551	2.74946	0.00596928	0.0159926	-20	2.27993		SJ00936	71.7508	1.17668	0.379869	3.09759	0.001951	0.00469293	2.73359	3.4603
Ec-01_003310	1781.7	1.03463	0.162849	6.35334	2.10694e-10	1.62761e-09	6.90204	7.54092		Slom_000457	419.211	2.30381	0.388727	5.92656	3.09339e-09	3.1269e-08	3.04198	4.64867		g13571	32.5126	1.59522	0.566898	2.81394	0.00489379	0.0134831	1.19721	2.99567		SJ00940	27727.6	1.61856	0.227968	7.09994	1.24808e-12	1.1118e-11	10.3906	11.4228
Ec-01_011210	6523.12	1.22522	0.135944	9.01264	2.0116e-19	3.40189e-18	6.70417	7.53687		Slom_000459	9300.87	1.29755	0.304086	4.26705	1.98075e-05	0.000106545	8.28191	8.88926		g13598	194.341	-3.62352	0.485688	-7.4606	8.61296e-14	2.27989e-12	4.4966	-0.956021		SJ00941	30.2331	-3.20323	0.590362	-5.42587	5.76718e-08	2.89261e-07	2.82606	-0.992031
Ec-05_001800	3949.81	1.04468	0.137737	7.58459	3.33539e-14	3.71766e-13	6.88318	7.53445		Slom_000461	1196.13	1.95379	0.448684	4.35448	1.33382e-05	7.37443e-05	4.82054	6.0749		g13599	81.7849	-1.85167	0.565123	-3.27658	0.00105073	0.00352798	5.07839	3.8743		SJ00945	1413.32	1.03015	0.190496	5.4077	6.38394e-08	3.1828e-07	3.43599	3.79385
Ec-14_002430	12002.1	1.71304	0.14645	11.6972	1.31785e-31	4.34181e-30	6.20894	7.53101		Slom_000462	1654.17	1.35726	0.40113	3.38359	0.000715437	0.00279128	5.77247	6.4378		g13610	94.6971	-2.0187	0.704511	-2.86539	0.00416491	0.0117185	4.8872	3.24861		SJ00948	1174.23	-1.04793	0.262663	-3.98965	6.61695e-05	0.000210306	2.9858	1.8277
Ec-27_003780	5212.07	1.79652	0.156859	11.4531	2.26966e-30	7.03226e-29	6.11208	7.52013		Slom_000465	6972.32	3.79754	0.318011	11.9415	7.1893e-33	1.11585e-30	5.75551	8.86507		g13616	62.4592	3.53916	0.667623	5.30113	1.15086e-07	9.92484e-07	0.933272	4.69716		SJ00949	11.6221	-3.051	0.912953	-3.3419	0.000832066	0.00216722	3.02505	-0.168599
Ec-20_000600	3002.85	1.21401	0.156923	7.73631	1.02342e-14	1.19504e-13	6.69065	7.51295		Slom_000471	3071.34	2.05323	0.329665	6.22823	4.71743e-10	5.5699e-09	6.12195	7.48912		g13650	38.8579	1.36385	0.585348	2.32999	0.0198069	0.0444111	2.58395	4.6019		SJ00952	15672.7	1.45596	0.17176	8.47673	2.31608e-17	3.24115e-16	9.69392	10.5594
Ec-26_002430	3812.19	1.71956	0.335124	5.13111	2.88037e-07	1.50874e-06	6.16102	7.50546		Slom_000472	209.044	2.2312	0.674863	3.30615	0.000945874	0.00359504	2.14328	3.64039		g13669	46.9675	-2.79739	0.688297	-4.06422	4.81938e-05	0.000234166	3.08157	0.0533633		SJ00953	121.79	3.30158	0.340571	9.69425	3.18973e-22	6.23981e-21	1.55997	3.8437
Ec-12_004110	9354.98	1.41211	0.156175	9.04189	1.53989e-19	2.62484e-18	6.48263	7.50496		Slom_000473	892.54	1.13172	0.401864	2.81617	0.00485997	0.015323	5.04521	5.47584		g13716	27.9104	1.88035	0.589993	3.18706	0.00143726	0.00462905	0.770512	2.68049		SJ00954	54.4304	-1.09635	0.438499	-2.50024	0.0124107	0.0248648	3.37502	1.74242
Ec-26_004250	2575.64	1.32323	0.176897	7.48022	7.41965e-14	8.06576e-13	6.57323	7.50195		Slom_000481	351.423	-1.22225	0.413185	-2.95812	0.00309521	0.0102931	4.83159	2.93263		g13754	1331.82	-2.03093	0.33503	-6.06195	1.34485e-09	1.73623e-08	8.50173	6.9567		SJ00958	400.911	-1.29223	0.238225	-5.4244	5.81496e-08	2.91395e-07	8.94295	7.04826
Ec-00_005650	5045.33	2.17385	0.130794	16.6204	4.95826e-62	4.97711e-60	5.7159	7.49932		Slom_000483	144.248	-8.5326	1.53761	-5.54926	2.86885e-08	2.47498e-07	4.0771	-20		g1376	42.997	2.48481	0.578191	4.29757	1.72682e-05	9.27725e-05	-0.342584	1.60768		SJ00960	2.3088	4.52554	2.03514	2.2237	0.0261686	0.0483324	-20	-0.487733
Ec-21_003030	6402.57	1.20786	0.121365	9.9523	2.46429e-23	5.24809e-22	6.68049	7.49444		Slom_000484	559.886	-10.4891	1.48993	-7.04	1.92238e-12	3.48046e-11	6.0309	-20		g1379	31.2128	2.35895	0.799404	2.95088	0.00316867	0.00925176	0.0674212	2.64528		SJ00961	7.09452	6.15224	1.52145	4.04366	5.26238e-05	0.000170109	-20	1.28745
Ec-03_003270	5430.96	1.128	0.214039	5.27006	1.36383e-07	7.50324e-07	6.74983	7.49243		Slom_000489	317.546	-1.34631	0.424527	-3.17132	0.00151747	0.00551228	4.72629	2.69362		g138	3.37173	5.81277	2.1438	2.71143	0.00669935	0.017663	-20	0.0416873		SJ00963	11.0462	5.78428	1.38799	4.16738	3.08125e-05	0.000103748	-0.0161731	3.18813
Ec-08_000440	5716.83	1.07156	0.17099	6.26682	3.68502e-10	2.77793e-09	6.81066	7.49217		Slom_000491	35.8367	-4.57933	1.53462	-2.98402	0.00284488	0.00954611	2.07131	-3.918		g1383	274.239	-2.60425	0.422939	-6.1575	7.39009e-10	9.93621e-09	5.97236	3.61635		SJ00967	12.7334	-2.05478	0.864341	-2.37728	0.017441	0.0337814	3.7217	1.35466
Ec-23_000860	3994.79	2.72685	0.121177	22.503	3.87645e-112	8.42268e-110	5.14753	7.48277		Slom_000492	889.657	-2.95303	0.384869	-7.67282	1.68256e-14	4.10963e-13	6.52357	2.90301		g13843	53.1352	1.64594	0.508039	3.23979	0.00119618	0.0039485	2.11547	4.13445		SJ00968	798.432	3.06552	0.208994	14.668	1.03379e-48	6.67836e-47	3.81319	6.31606
Ec-26_000510	2354.87	1.68537	0.159439	10.5707	4.07614e-26	1.00383e-24	6.17185	7.46535		Slom_000495	400.938	-1.25224	0.444486	-2.81728	0.00484329	0.0152846	5.03583	3.07573		g13845	163.963	-4.90876	0.696601	-7.04674	1.83162e-12	3.9113e-11	5.10339	0.0933932		SJ00973	110.592	1.37936	0.357804	3.85508	0.00011569	0.000351864	3.343	4.12603
Ec-26_001560	4068.61	5.49107	0.333149	16.4823	4.9169e-61	4.76829e-59	2.27798	7.46342		Slom_000496	807.872	-2.87622	0.371124	-7.75001	9.18853e-15	2.34844e-13	6.36553	2.83569		g13846	23.6038	3.81881	1.02149	3.73847	0.000185141	0.000766452	-1.00662	3.25564		SJ00976	80.8645	-2.05414	0.392532	-5.23306	1.66723e-07	7.87859e-07	2.91484	0.3833
Ec-21_006480	15260.6	1.16192	0.176563	6.58076	4.68035e-11	3.87172e-10	6.68397	7.45704		Slom_000498	854.392	-5.40648	0.511366	-10.5726	3.99128e-26	3.34035e-24	6.584	0.516299		g1385	82.5917	1.67507	0.620428	2.69986	0.0069369	0.0182074	3.11569	5.34244		SJ00977	52.544	-2.50434	0.465548	-5.37934	7.47601e-08	3.69084e-07	4.91591	1.99007
Ec-14_002670	6817.93	1.73144	0.128806	13.4422	3.42272e-41	1.73307e-39	6.10847	7.44787		Slom_000505	899.463	1.76821	0.36433	4.85331	1.21416e-06	7.86989e-06	4.57742	5.65552		g13889	67.9813	4.56532	0.934718	4.88416	1.03869e-06	7.34213e-06	0.249884	5.4077		SJ00978	33.9003	-1.43355	0.486965	-2.94384	0.00324162	0.00742859	3.36019	1.20659
Ec-12_008160	11657.6	2.36936	0.15808	14.9884	8.74696e-51	5.79697e-49	5.45362	7.4372		Slom_000512	89.3273	-3.31035	0.817938	-4.04718	5.18379e-05	0.000257951	3.20017	-0.463161		g13900	5.05796	-5.15437	1.85844	-2.77349	0.00554583	0.0150217	0.262782	-20		SJ00980	1416.32	1.30075	0.189785	6.8538	7.19156e-12	5.88423e-11	7.32181	8.10378
Ec-03_000740	1183.4	3.32043	0.309097	10.7424	6.43825e-27	1.66937e-25	4.46588	7.43395		Slom_000514	608.52	1.90252	0.415088	4.58342	4.57424e-06	2.71167e-05	3.92835	5.12084		g13917	38.2973	3.2812	0.627823	5.22632	1.72921e-07	1.44388e-06	0.0970464	3.55278		SJ00986	22.4111	-2.46771	0.698355	-3.5336	0.000409943	0.00113743	1.71345	-1.53664
Ec-14_004670	5498.96	1.28998	0.133581	9.65687	4.59687e-22	9.00745e-21	6.52729	7.42368		Slom_000519	4467.18	1.33861	0.292093	4.58283	4.5872e-06	2.71841e-05	7.19646	7.84781		g13918	19.1041	2.57313	0.720806	3.5698	0.00035726	0.00136315	0.431116	3.55095		SJ00988	204.296	1.40661	0.259467	5.42116	5.92123e-08	2.96364e-07	2.77864	3.58624
Ec-24_001600	6080.38	1.79197	0.127588	14.045	8.26922e-45	4.68452e-43	6.0205	7.4205		Slom_000520	1214.23	1.03515	0.323841	3.19646	0.00139126	0.00509268	5.52486	5.87505		g13941	1459.84	-2.21556	0.301391	-7.35112	1.96551e-13	4.85708e-12	8.49898	6.70626		SJ00999	115.616	-1.20469	0.318655	-3.78055	0.000156484	0.000466987	3.75333	1.77334
Ec-16_003390	2181.88	1.09058	0.138282	7.88667	3.10358e-15	3.7809e-14	6.71734	7.41336		Slom_000522	2439.12	1.84551	0.319375	5.7785	7.53687e-09	7.19268e-08	5.93942	7.10394		g13955	6.06379	-5.4233	1.81215	-2.99275	0.00276477	0.00824133	0.562594	-20		SJ01002	10.7415	-3.80078	1.02953	-3.69178	0.000222694	0.000648547	2.12099	-2.37026
Ec-17_004270	2952.03	7.37845	0.233154	31.6462	8.55636e-220	6.99381e-217	0.372512	7.41059		Slom_000530	177.788	-8.8344	1.58998	-5.5563	2.75547e-08	2.38802e-07	4.40699	-20		g13970	36.3219	2.47133	0.671088	3.68257	0.000230891	0.000929109	0.821336	3.62051		SJ01007	75.6071	5.40617	0.586232	9.2219	2.91894e-20	5.02582e-19	1.3849	6.21999
Ec-28_001960	6742.15	1.0238	0.114671	8.92813	4.33262e-19	7.21333e-18	6.78072	7.40909		Slom_000533	1787.39	3.62399	0.388109	9.33754	9.85974e-21	4.95104e-19	3.94169	6.88643		g13978	10.0681	3.19613	1.01856	3.13789	0.00170169	0.00536733	-1.49779	1.96755		SJ01010	80.0546	6.26355	0.68202	9.18382	4.16061e-20	7.1196e-19	3.05008	7.58601
Ec-15_002630	3605.11	1.12281	0.204016	5.50352	3.7228e-08	2.21728e-07	6.67243	7.40906		Slom_000534	463.203	-10.2155	1.49316	-6.84154	7.83468e-12	1.28741e-10	5.74734	-20		g14049	23.1141	2.94672	0.741648	3.9732	7.09121e-05	0.000330338	-0.541772	2.69481		SJ01015	220.4	7.44844	0.60798	12.2511	1.65692e-34	6.2198e-33	2.87901	8.49269
Ec-02_005510	7012.51	1.17198	0.110867	10.571	4.06006e-26	1.00131e-24	6.62845	7.40558		Slom_000535	90.933	-1.79712	0.676895	-2.65495	0.00793204	0.0233973	3.04036	0.549283		g1405	14.5726	2.91678	0.813396	3.58593	0.000335877	0.00128963	0.229221	3.81744		SJ01016	268.38	7.32615	1.01793	7.19708	6.15177e-13	5.65224e-12	3.29184	9.12842
Ec-11_005310	2841.03	3.45875	0.230539	15.0028	7.03374e-51	4.69783e-49	4.3083	7.40502		Slom_000537	329.272	-4.63409	0.642681	-7.21055	5.57248e-13	1.0986e-11	5.16811	0.233783		g14052	669.25	1.22826	0.481415	2.55136	0.0107302	0.0264774	6.30553	7.8717		SJ01020	839.368	3.49714	0.261992	13.3483	1.2125e-40	5.90897e-39	5.87974	8.85286
Ec-15_001700	3370.16	1.58476	0.158002	10.03	1.1252e-23	2.44482e-22	6.20586	7.40127		Slom_000539	728.191	-3.16662	0.396712	-7.98215	1.43805e-15	4.02489e-14	6.2567	2.33382		g1406	88.2632	-1.41488	0.465327	-3.04061	0.00236099	0.00716948	3.20894	0.66982		SJ01021	312.824	1.57666	0.244887	6.4383	1.20821e-10	8.56907e-10	1.29401	2.29001
Ec-15_000830	8241.03	1.0512	0.131938	7.96735	1.62116e-15	2.02086e-14	6.74414	7.40075		Slom_000540	193.933	-8.95951	1.51876	-5.89923	3.65211e-09	3.64848e-08	4.49854	-20		g14094	133.667	1.05778	0.3474	3.04484	0.00232803	0.00708352	3.6976	4.99134		SJ01022	52.7482	-1.28613	0.490507	-2.62205	0.00874029	0.0181187	5.5238	3.43416
Ec-18_000030	8139.99	2.56217	0.164734	15.5534	1.50889e-54	1.17728e-52	5.22023	7.39816		Slom_000541	102.273	-8.03632	1.55915	-5.15431	2.5457e-07	1.83853e-06	3.57153	-20		g14136	23.1696	5.72935	1.13602	5.04335	4.5746e-07	3.48745e-06	-2.84393	2.96574		SJ01030	80.6936	-1.09132	0.393515	-2.77325	0.00554991	0.012071	1.65459	-0.135136
Ec-25_001440	4807.15	1.21842	0.131596	9.25879	2.0677e-20	3.66275e-19	6.56438	7.38773		Slom_000542	285.397	-8.30577	1.25761	-6.60443	3.99053e-11	5.73006e-10	5.06309	-4.918		g14138	606.043	-3.08661	0.405792	-7.60639	2.81855e-14	8.26433e-13	7.34203	4.7427		SJ01033	124.93	-2.09438	0.305306	-6.85994	6.88909e-12	5.65897e-11	3.28687	0.459911
Ec-12_007670	4675.71	2.28295	0.126685	18.0207	1.33991e-72	1.6788e-70	5.49226	7.38449		Slom_000543	8423.33	1.40661	0.292072	4.81598	1.46479e-06	9.40873e-06	8.06431	8.78785		g14141	229.436	-2.21971	0.359595	-6.17281	6.70872e-10	9.10034e-09	5.48638	3.43375		SJ01039	29.4776	1.48488	0.533841	2.78151	0.00541071	0.0118034	3.83456	4.05049
Ec-18_000830	7344.8	1.12911	0.162289	6.9574	3.46604e-12	3.22115e-11	6.64524	7.38398		Slom_000546	545.123	-4.69814	0.503343	-9.33386	1.02082e-20	5.09603e-19	5.94819	0.43709		g1420	57.7738	-8.67016	1.50682	-5.75395	8.71832e-09	9.40752e-08	3.85261	-20		SJ01040	79.013	2.32122	0.425156	5.45968	4.77006e-08	2.42534e-07	2.27041	3.55251
Ec-28_001740	1148.94	1.35766	0.173614	7.81996	5.28402e-15	6.29426e-14	6.41618	7.38315		Slom_000548	411.672	-10.0454	1.49428	-6.72257	1.78553e-11	2.73402e-10	5.58349	-20		g1421	19.7785	-7.12666	1.58505	-4.49616	6.91907e-06	4.06689e-05	2.09761	-20		SJ01042	304.722	1.08703	0.238796	4.55212	5.3107e-06	2.00952e-05	4.60733	5.082
Ec-10_004320	8233.7	1.30352	0.143568	9.07946	1.09112e-19	1.87103e-18	6.46023	7.37238		Slom_000549	185.427	-3.25122	0.605632	-5.36831	7.94764e-08	6.30823e-07	4.27773	0.493092		g14230	574.938	-1.00094	0.373947	-2.67668	0.00743547	0.0193429	6.07743	4.70457		SJ01043	1076.12	1.34286	0.225259	5.96143	2.50045e-09	1.52265e-08	7.00412	7.74634
Ec-12_006210	3109.91	1.3753	0.151442	9.08136	1.07229e-19	1.84242e-18	6.3873	7.3717		Slom_000551	127.895	2.05098	0.641265	3.19833	0.00138226	0.00506423	1.56507	2.9048		g14257	58.7	-8.69403	1.51033	-5.75637	8.59443e-09	9.30677e-08	4.85708	-20		SJ01044	322.074	2.61879	0.264272	9.90944	3.78755e-23	7.92058e-22	3.28519	5.56044
Ec-09_000520	10465.8	5.51696	0.335116	16.4629	6.78219e-61	6.43184e-59	2.15276	7.36597		Slom_000554	8187.67	2.20064	0.28721	7.6621	1.82913e-14	4.44854e-13	7.40565	8.921		g14280	21.9305	-1.52889	0.665279	-2.29811	0.0215553	0.0477486	2.59033	1.56598		SJ01045	8.14642	6.34936	1.52056	4.17567	2.97105e-05	0.000100393	-4.69333	1.14293
Ec-10_003570	3542.75	1.34181	0.125791	10.6669	1.45333e-26	3.6903e-25	6.41225	7.36043		Slom_000555	1342.3	-2.49905	0.419856	-5.95217	2.64604e-09	2.70514e-08	7.04934	3.83167		g1431	668.983	-1.78303	0.463193	-3.84943	0.000118394	0.000518423	7.12739	5.56266		SJ01046	23.4733	5.36491	0.99879	5.37141	7.81217e-08	3.84768e-07	-3.75037	0.987947
Ec-05_006220	9572.16	1.19116	0.116488	10.2256	1.52253e-24	3.4892e-23	6.5635	7.3602		Slom_000556	5015.61	1.82333	0.304576	5.98645	2.14469e-09	2.23543e-08	6.99904	8.13177		g14327	3.87437	6.0137	2.01526	2.98408	0.00284435	0.00844719	-20	1.26055		SJ01048	5.43485	5.77525	1.63147	3.5399	0.000400282	0.00111266	-4.57539	0.74727
Ec-09_004460	10559.4	1.01046	0.121806	8.29567	1.07974e-16	1.4605e-15	6.74457	7.35978		Slom_000563	16051.9	1.47044	0.306745	4.79369	1.63742e-06	1.04312e-05	8.95363	9.72113		g1433	48.6463	2.97154	0.724993	4.09872	4.1544e-05	0.000204659	1.99241	5.31358		SJ01052	500.8	1.21522	0.233263	5.20968	1.89168e-07	8.86634e-07	3.50733	4.24264
Ec-06_009840	4120.29	1.22366	0.127415	9.60374	7.70941e-22	1.49359e-20	6.53156	7.35886		Slom_000565	3626.73	1.00706	0.34296	2.93639	0.00332059	0.0109891	7.13321	7.43472		g14341	13.4286	-3.46046	1.16509	-2.97013	0.00297674	0.0087839	1.03525	-3.21764		SJ01059	55.1635	-1.49688	0.48904	-3.06086	0.002207	0.00525712	1.92237	-0.222231
Ec-21_005510	3644.31	8.14657	0.217669	37.4264	1.45601e-306	2.49925e-303	-0.453436	7.35436		Slom_000566	1003.97	-6.30561	0.550666	-11.4509	2.32801e-30	2.77945e-28	6.86779	-0.238798		g1435	15.3248	3.22438	0.925413	3.48426	0.000493502	0.00180702	0.257944	4.05484		SJ01063	22.3963	-2.99643	0.723702	-4.14041	3.46679e-05	0.000115886	3.5445	0.457712
Ec-12_001680	3217.59	1.2826	0.162879	7.87459	3.41872e-15	4.14716e-14	6.45646	7.34909		Slom_000571	427.585	-3.6118	0.556904	-6.4855	8.84357e-11	1.19262e-09	5.5022	1.45217		g14372	79.778	2.52263	0.56768	4.44376	8.84001e-06	5.06134e-05	2.65224	5.94089		SJ01065	1178.62	2.87589	0.327799	8.77332	1.73467e-18	2.63073e-17	7.18299	9.53004
Ec-01_003000	6019.54	2.08206	0.171625	12.1314	7.19934e-34	2.69818e-32	5.65661	7.34824		Slom_000574	92.5516	-3.12427	0.794129	-3.93421	8.34701e-05	0.000400868	3.30978	-0.723437		g14388	6.37732	-5.4926	1.87892	-2.92327	0.00346377	0.00999284	1.06825	-20		SJ01070	105.001	-3.38503	0.360055	-9.40142	5.38303e-21	9.78396e-20	8.51702	4.56953
Ec-01_003020	2109.83	1.09415	0.141301	7.74341	9.67844e-15	1.13245e-13	6.64539	7.34547		Slom_000578	292.913	-1.25913	0.467806	-2.69156	0.00711194	0.0212797	4.55848	2.67312		g1440	10.6948	7.48011	1.60175	4.66997	3.01238e-06	1.91135e-05	-20	3.35063		SJ01071	37.179	8.53298	1.30136	6.55696	5.49165e-11	4.06256e-10	-20	3.98322
Ec-02_006380	3588.66	3.28799	0.226632	14.508	1.07741e-47	6.53492e-46	4.41743	7.34073		Slom_000584	115.84	-8.2161	1.5494	-5.30277	1.14057e-07	8.76764e-07	3.75535	-20		g14404	65.2797	-8.84722	1.58372	-5.58634	2.31902e-08	2.29004e-07	2.95125	-20		SJ01075	68.9829	3.89281	0.447147	8.70589	3.15105e-18	4.69055e-17	0.598661	3.86867
Ec-21_005030	5177.49	1.73936	0.125501	13.8592	1.11841e-43	6.21277e-42	5.98481	7.32955		Slom_000585	107.157	-5.43784	1.03192	-5.26965	1.36688e-07	1.03765e-06	3.59935	-2.04812		g14412	185.322	-2.85998	0.459723	-6.2211	4.93672e-10	6.83033e-09	5.31171	2.60336		SJ01078	422.877	-2.57567	0.247578	-10.4035	2.39084e-25	5.70073e-24	5.57236	2.44618
Ec-01_002260	3815.26	1.07424	0.126156	8.51514	1.6639e-17	2.41428e-16	6.64828	7.32716		Slom_000588	612.785	-3.30188	0.408547	-8.08201	6.37088e-16	1.83423e-14	6.007	2.07103		g14419	6.90819	-5.6063	1.75105	-3.20169	0.00136625	0.00443124	0.566959	-20		SJ01079	26.5367	-1.60845	0.580538	-2.77061	0.00559511	0.0121598	3.01452	0.780796
Ec-03_003940	4733.2	1.99131	0.161481	12.3315	6.12737e-35	2.43464e-33	5.72097	7.32549		Slom_000590	291.519	-2.19822	0.486555	-4.51794	6.24439e-06	3.63734e-05	4.82537	1.83916		g1442	438.607	-2.33404	0.600251	-3.88844	0.000100891	0.000450845	6.39787	4.09925		SJ01081	15.128	-2.51933	0.749718	-3.36037	0.00077839	0.00203792	1.75806	-1.05537
Ec-00_006460	3356	5.79089	0.161199	35.9239	1.29579e-282	1.85352e-279	1.90505	7.32506		Slom_000591	536.806	-7.92279	0.958941	-8.26202	1.43228e-16	4.47044e-15	5.97962	-3.33304		g14437	17.9284	2.41795	0.752302	3.21407	0.00130866	0.0042763	-0.782914	0.794667		SJ01085	101.418	1.79705	0.360566	4.98396	6.2297e-07	2.70674e-06	0.884916	2.14163
Ec-02_001540	5543.68	1.10748	0.110318	10.039	1.02754e-23	2.24399e-22	6.60712	7.31908		Slom_000593	363.113	-1.07291	0.41559	-2.58165	0.00983281	0.0282191	4.84536	3.06043		g14438	24.7907	4.96514	1.00834	4.92409	8.47535e-07	6.12144e-06	-1.58929	3.73893		SJ01087	62.3896	3.96545	0.52324	7.57864	3.49208e-14	3.63312e-13	0.0353064	3.73065
Ec-09_004590	3463.76	1.3515	0.163134	8.28462	1.18485e-16	1.60015e-15	6.35682	7.31874		Slom_000594	281.894	-8.28793	1.25338	-6.61247	3.7796e-11	5.45009e-10	5.04172	-4.918		g14455	3.71897	-4.71874	2.02691	-2.32805	0.0199093	0.0445883	-1.09548	-20		SJ01091	2656.6	1.99976	0.204224	9.79198	1.21882e-22	2.46232e-21	5.67545	7.06856
Ec-27_002160	3431.56	1.95912	0.183145	10.6971	1.04993e-26	2.68986e-25	5.73643	7.31137		Slom_000603	808.805	-6.19363	0.538548	-11.5006	1.30966e-30	1.60862e-28	6.5302	-0.166853		g1448	1031.26	-1.60656	0.403278	-3.98375	6.78358e-05	0.000317658	7.25211	5.38096		SJ01092	13.8484	7.11395	1.36636	5.2065	1.92435e-07	9.00173e-07	-20	1.49908
Ec-12_008850	6887.96	1.12534	0.13041	8.6293	6.17295e-18	9.32735e-17	6.56939	7.30065		Slom_000605	3766.69	1.69656	0.299725	5.66039	1.51032e-08	1.37304e-07	6.69503	7.70208		g14505	11.4848	6.5958	1.48173	4.4514	8.53111e-06	4.8992e-05	-4.35402	1.17099		SJ01093	29.512	-1.26263	0.569233	-2.21813	0.0265462	0.0489702	4.17454	1.93328
Ec-21_001730	1714.82	1.3365	0.212954	6.27598	3.47448e-10	2.62844e-09	6.35588	7.30034		Slom_000608	1771.57	1.82849	0.302672	6.04116	1.53014e-09	1.64613e-08	5.50325	6.64078		g14545	7.0379	-5.63716	1.81327	-3.10883	0.0018783	0.00585173	1.19867	-20		SJ01094	27.2158	8.08937	1.28958	6.27289	3.54404e-10	2.39144e-09	-20	3.41385
Ec-24_002220	2913.17	2.05951	0.203684	10.1113	4.92077e-24	1.09411e-22	5.62543	7.29683		Slom_000611	83.4403	-2.6176	0.867586	-3.0171	0.00255203	0.00868291	3.00208	0.0615744		g14563	36.4943	-1.36451	0.580699	-2.34978	0.0187845	0.0424812	3.68891	3.05655		SJ01095	20.2683	5.94615	1.23946	4.79737	1.6076e-06	6.58652e-06	-1.85499	2.70993
Ec-04_002280	7301.14	1.62027	0.158481	10.2238	1.55155e-24	3.54757e-23	6.06487	7.29581		Slom_000616	496.057	-1.26376	0.407939	-3.09791	0.0019489	0.00685771	5.36939	3.37119		g14588	198.935	-2.46109	0.466264	-5.27832	1.30375e-07	1.11238e-06	5.1474	2.77812		SJ01099	45.8169	2.97302	0.5554	5.35294	8.65356e-08	4.23828e-07	0.803853	2.93271
Ec-01_004010	2583.15	3.50263	0.166458	21.0421	2.69925e-98	5.03615e-96	4.16276	7.28432		Slom_000619	6382.45	1.75465	0.290789	6.0341	1.59851e-09	1.71106e-08	7.40114	8.47072		g1459	609.895	5.08763	0.425274	11.9632	5.53974e-33	1.79711e-30	1.93643	6.88908		SJ01107	1237.2	-1.45342	0.213323	-6.81324	9.54242e-12	7.68697e-11	4.99934	3.16276
Ec-12_004170	4798.92	1.70951	0.141452	12.0854	1.26123e-33	4.66574e-32	5.9636	7.28265		Slom_000620	785.02	1.03034	0.333853	3.08621	0.00202728	0.00710567	4.90947	5.24587		g14599	13.6369	-6.58928	1.68145	-3.9188	8.89899e-05	0.000404179	2.51058	-20		SJ01119	365.514	3.28759	0.356957	9.21003	3.26026e-20	5.59617e-19	1.59421	4.33274
Ec-03_001830	2572.02	1.25935	0.146193	8.61432	7.03609e-18	1.05757e-16	6.41474	7.28142		Slom_000627	1835.6	1.29335	0.331831	3.89762	9.71426e-05	0.000460187	5.96493	6.55626		g14608	24.752	2.1609	0.638915	3.38214	0.00071924	0.00251808	1.33152	4.18584		SJ01127	73.6286	-1.29055	0.364767	-3.53801	0.000403155	0.00111971	1.74856	-0.076717
Ec-15_001330	5348.31	1.46813	0.201234	7.29562	2.97288e-13	3.05932e-12	6.19664	7.28089		Slom_000635	765.697	-1.0277	0.421245	-2.43967	0.0147006	0.0400102	5.91949	4.17026		g14610	151.158	-2.37919	0.401848	-5.92062	3.20729e-09	3.83542e-08	5.28868	3.28298		SJ01128	206.498	-7.44424	0.573685	-12.9762	1.6703e-38	7.4237e-37	4.77233	-3.28378
Ec-16_003180	3859.84	1.38696	0.145799	9.51285	1.85504e-21	3.51067e-20	6.28505	7.28078		Slom_000640	724.414	-2.07367	0.373515	-5.55177	2.82799e-08	2.4422e-07	6.08727	3.34842		g1468	218.555	3.51536	0.496867	7.07505	1.49393e-12	3.22633e-11	2.4423	6.23779		SJ01133	391.452	1.3442	0.230164	5.84021	5.21343e-09	3.04351e-08	2.6115	3.33545
Ec-06_000450	5023.48	1.90055	0.22651	8.39058	4.8376e-17	6.77857e-16	5.76181	7.27476		Slom_000642	725.841	-10.8636	1.49231	-7.27977	3.34396e-13	6.82676e-12	6.41208	-20		g1470	28.2117	-4.5627	1.045	-4.36621	1.26422e-05	6.99148e-05	2.05764	-3.37584		SJ01140	7.4241	-3.33092	1.20489	-2.7645	0.00570095	0.0123496	2.57609	-1.81353
Ec-18_004500	2807.41	1.07567	0.148111	7.26255	3.79852e-13	3.86036e-12	6.58995	7.27312		Slom_000643	196.764	-1.41424	0.495483	-2.85427	0.00431363	0.0137863	4.06168	1.94123		g14720	4.12427	-4.87299	2.07949	-2.34335	0.0191113	0.0430858	-0.0252119	-20		SJ01143	349.774	1.29408	0.224928	5.75331	8.75144e-09	4.94609e-08	2.73861	3.4164
Ec-28_003390	3676.73	1.04328	0.130671	7.984	1.41668e-15	1.77499e-14	6.61875	7.26728		Slom_000648	350.239	-1.1058	0.421843	-2.62135	0.00875811	0.0254688	4.80945	2.98033		g14737	145.516	-2.43119	0.415507	-5.85115	4.88194e-09	5.57983e-08	4.3118	1.61812		SJ01144	163.265	1.23698	0.366565	3.37452	0.00073944	0.0019455	4.25876	5.07724
Ec-07_005280	6623.22	1.01681	0.187569	5.42097	5.92759e-08	3.42698e-07	6.62957	7.25809		Slom_000653	407.851	-10.0321	1.51879	-6.60535	3.96589e-11	5.69947e-10	5.59056	-20		g14753	76.0589	2.82757	0.578531	4.8875	1.02123e-06	7.22873e-06	2.93888	6.23447		SJ01148	367.282	7.43335	1.01947	7.29138	3.06788e-13	2.91519e-12	-2.64435	3.80861
Ec-24_000350	4816.47	1.81997	0.141879	12.8277	1.1477e-37	5.18429e-36	5.81495	7.24431		Slom_000654	9623.93	6.11551	0.298181	20.5094	1.77463e-93	1.00994e-89	4.00134	9.41668		g14757	23.9783	-3.90575	1.08964	-3.58445	0.000337792	0.00129568	2.91055	-0.575875		SJ01152	209.835	3.75704	0.309693	12.1315	7.19235e-34	2.58909e-32	1.38381	4.296
Ec-26_002790	1995.68	1.39138	0.160556	8.66602	4.4749e-18	6.82163e-17	6.24279	7.24029		Slom_000656	62382.7	3.55816	0.273267	13.0208	9.31951e-39	2.17962e-36	9.1491	12.0183		g14758	68.7066	-1.88416	0.566578	-3.32551	0.000882559	0.00301577	3.48044	1.33793		SJ01153	92.5954	2.23291	0.336794	6.62988	3.3595e-11	2.5486e-10	0.456004	2.0355
Ec-03_003550	2571.1	1.71343	0.164229	10.4332	1.74915e-25	4.22281e-24	5.91585	7.23713		Slom_000657	19196.9	2.2697	0.274774	8.26023	1.45386e-16	4.52127e-15	8.58474	10.1597		g14759	135.144	-2.66282	0.488387	-5.45228	4.97269e-08	4.6259e-07	4.82453	2.36668		SJ01156	137.805	-1.11561	0.299452	-3.7255	0.00019493	0.000572795	3.92592	2.23622
Ec-13_003430	2878.72	1.47548	0.383454	3.84788	0.000119144	0.0003942	6.13102	7.23421		Slom_000660	1209.13	-1.26668	0.404363	-3.13255	0.00173297	0.00619624	6.65515	4.6712		g14765	173.677	1.15692	0.496532	2.33	0.0198064	0.0444111	3.71419	4.95024		SJ01158	434.417	-1.39454	0.247543	-5.63352	1.76564e-08	9.57938e-08	7.71691	6.15472
Ec-01_005060	3214.3	1.81446	0.158067	11.4791	1.68079e-30	5.22658e-29	5.80188	7.22757		Slom_000662	6129.82	1.27331	0.301133	4.22839	2.35366e-05	0.000124911	7.69966	8.28042		g14802	9.32514	4.39461	1.21738	3.60989	0.000306324	0.00119025	-2.80804	1.85935		SJ01161	44.7368	-2.56683	0.481039	-5.33601	9.50165e-08	4.62377e-07	4.94723	1.88281
Ec-12_003100	4429.5	1.21754	0.151611	8.03072	9.69031e-16	1.22665e-14	6.38508	7.21146		Slom_000664	1801.02	1.12491	0.321448	3.49953	0.000466086	0.00190736	6.03108	6.47097		g1483	281.967	3.13841	0.580556	5.40586	6.44967e-08	5.88851e-07	3.06328	6.50047		SJ01169	333.263	1.00107	0.315472	3.17325	0.00150742	0.00371935	8.06545	8.82363
Ec-07_003790	3362.57	1.75784	0.139776	12.5761	2.85635e-36	1.21359e-34	5.83365	7.20007		Slom_000665	128.093	-8.36144	1.56666	-5.33712	9.44331e-08	7.37874e-07	3.91944	-20		g14864	7.10528	2.95115	1.2276	2.40401	0.0162164	0.0375295	-0.959809	2.50333		SJ01176	777.947	5.53534	0.635951	8.70403	3.20302e-18	4.758e-17	2.24856	7.30285
Ec-14_007000	3733.13	1.68113	0.744065	2.25939	0.0238591	0.045718	5.74096	7.19561		Slom_000667	854.599	-3.46428	0.414512	-8.35749	6.40668e-17	2.10349e-15	6.49268	2.40637		g14888	4.35623	4.27909	1.72242	2.48434	0.012979	0.0311787	-2.75372	1.76601		SJ01177	475.276	2.87314	0.260299	11.0379	2.50939e-28	6.9245e-27	4.14632	6.60541
Ec-15_004270	1008.13	5.7004	0.359064	15.8757	9.3331e-57	7.81477e-55	1.77948	7.19422		Slom_000673	124.528	-2.87362	0.761015	-3.77604	0.000159339	0.000720251	3.70854	-0.21756		g14904	39.2458	2.69356	0.909634	2.96115	0.00306492	0.00900403	0.761782	3.42657		SJ01178	70.1261	-2.77824	0.447017	-6.21507	5.13006e-10	3.4092e-09	2.99761	-0.148081
Ec-05_003870	2991.4	2.6992	0.134034	20.1381	3.42025e-90	5.69987e-88	4.86548	7.17556		Slom_000676	186.452	-3.46036	0.685284	-5.04953	4.42899e-07	3.07633e-06	4.34352	-0.21756		g14908	183.72	4.53249	1.0277	4.41033	1.03212e-05	5.80907e-05	1.22364	5.84718		SJ01182	56.9155	-1.23361	0.428678	-2.87772	0.00400565	0.00897704	2.33006	0.478262
Ec-13_000990	5706.63	1.0417	0.145699	7.14965	8.69974e-13	8.53808e-12	6.52461	7.1738		Slom_000677	153.495	-2.40319	0.615515	-3.90435	9.44778e-05	0.000448934	3.92368	0.824819		g14928	12.6386	-6.47175	1.70097	-3.80474	0.000141953	0.000607455	1.16155	-20		SJ01186	202.66	-1.2774	0.253043	-5.04816	4.46083e-07	1.97736e-06	2.22806	0.326547
Ec-01_003990	6055.31	4.66482	0.121469	38.4034	0	0	2.89021	7.16805		Slom_000679	39.8098	-6.6757	1.74011	-3.83637	0.000124865	0.000575858	2.24285	-20		g1494	31.0568	-6.31898	1.53853	-4.10715	4.00577e-05	0.000197838	3.77059	-2.1197		SJ01189	352.015	-2.49379	0.245377	-10.1631	2.8976e-24	6.49117e-23	4.2042	1.11422
Ec-00_001500	4857.23	1.57109	0.134122	11.7139	1.08156e-31	3.59092e-30	5.98964	7.16804		Slom_000681	346.97	-1.1996	0.419937	-2.85663	0.00428165	0.0136995	4.82732	2.90588		g14969	43.5271	-8.26219	1.53504	-5.38239	7.35035e-08	6.60016e-07	4.24251	-20		SJ01192	57.9346	9.17817	1.24677	7.36153	1.8181e-13	1.77518e-12	-20	3.11441
Ec-21_006250	3393.88	1.33669	0.146038	9.15301	5.53694e-20	9.60987e-19	6.22587	7.16723		Slom_000682	325.506	-5.60136	0.83443	-6.7128	1.9093e-11	2.9053e-10	5.26013	-1.59607		g14975	4.59602	-5.02051	1.87926	-2.67153	0.00755054	0.0195887	1.08161	-20		SJ01193	4.17535	5.37575	1.72982	3.10769	0.00188556	0.004548	-20	0.0412802
Ec-03_002900	1727.79	2.35814	0.153609	15.3516	3.45785e-53	2.53649e-51	5.19908	7.16723		Slom_000687	2065.21	-1.22666	0.317797	-3.8599	0.000113436	0.000528571	7.38776	5.47837		g14980	5.41785	4.03379	1.76865	2.28072	0.0225653	0.0495754	-3.09613	1.48534		SJ01197	2069.2	6.55066	0.304553	21.5091	1.28028e-102	4.96241e-100	3.27785	9.04252
Ec-17_002720	2651.62	1.22014	0.150492	8.10767	5.15985e-16	6.67436e-15	6.33809	7.16617		Slom_000688	52693.2	1.40342	0.332833	4.21659	2.48022e-05	0.000131051	10.702	11.4344		g14981	7.56784	-5.7426	1.78262	-3.22144	0.00127547	0.00417949	1.88589	-20		SJ01198	23.0812	-1.98187	0.592135	-3.34698	0.000816965	0.00213088	2.73819	0.376286
Ec-27_001280	2947.64	1.40062	0.138142	10.139	3.70953e-24	8.30171e-23	6.1578	7.16585		Slom_000689	8294.55	1.15198	0.380864	3.02464	0.00248925	0.00849301	8.20929	8.67236		g14989	49.1344	-5.98151	1.2096	-4.94505	7.61262e-07	5.54561e-06	3.01367	-4.17668		SJ01199	29.2793	-2.22445	0.584572	-3.80527	0.00014165	0.000425383	4.6712	1.64196
Ec-14_006550	4777.47	1.55399	0.17585	8.83704	9.82885e-19	1.57675e-17	5.99422	7.16138		Slom_000694	183.927	-1.71887	0.572952	-3.00002	0.00269959	0.00912494	4.07311	1.52892		g15	344.94	-4.26006	0.404569	-10.5299	6.29215e-26	9.99338e-24	5.24776	-0.882759		SJ01201	13.9096	-2.24574	0.869073	-2.58406	0.00976444	0.0200448	3.09747	0.185673
Ec-25_003760	4896.62	2.01504	0.170267	11.8346	2.58505e-32	8.9101e-31	5.52687	7.15661		Slom_000695	3111.45	1.19204	0.302525	3.9403	8.13811e-05	0.00039183	6.78269	7.28936		g15006	7.0927	-5.64746	1.77245	-3.18625	0.00144132	0.00464113	0.28642	-20		SJ01202	234.753	-1.14956	0.263619	-4.3607	1.29646e-05	4.61509e-05	5.08137	3.43
Ec-10_000480	6352.26	1.21782	0.148113	8.22221	1.99793e-16	2.66883e-15	6.32848	7.15425		Slom_000696	1201.85	-3.19173	0.403401	-7.91206	2.53155e-15	6.86051e-14	6.99676	3.04177		g1503	120.969	-1.43528	0.392604	-3.65579	0.000256391	0.00101802	4.95565	4.02094		SJ01203	35.9206	1.19034	0.492507	2.41691	0.0156531	0.0306604	3.01023	3.93347
Ec-15_002000	3921.6	1.74893	0.167602	10.435	1.7158e-25	4.14812e-24	5.79431	7.1511		Slom_000702	2014.89	1.27352	0.300807	4.23367	2.29905e-05	0.000122313	6.10208	6.68498		g1504	31.7747	2.49269	0.835672	2.98285	0.00285575	0.00847277	1.03165	4.15548		SJ01206	111.806	1.68857	0.372708	4.53055	5.88314e-06	2.20743e-05	2.15964	3.30398
Ec-19_002860	3386.13	1.10495	0.131979	8.37218	5.65627e-17	7.83615e-16	6.43146	7.14273		Slom_000706	600.754	-1.09727	0.397122	-2.76305	0.00572632	0.0176478	5.58993	3.7663		g1507	60.4609	1.12362	0.443919	2.53113	0.0113695	0.0278028	2.65395	4.13164		SJ01207	246.205	-1.00518	0.373474	-2.69144	0.00711437	0.0150744	8.92466	7.29122
Ec-23_000940	3310.89	1.24304	0.173961	7.14551	8.96637e-13	8.77968e-12	6.27964	7.13307		Slom_000710_Slom_000711	381.39	-2.50449	0.573231	-4.36907	1.24776e-05	6.9323e-05	5.20221	2.16096		g15088	4.90338	-5.11005	1.92168	-2.65916	0.00783366	0.0202543	0.460712	-20		SJ01216	34.3727	2.35017	0.53458	4.3963	1.1011e-05	3.95937e-05	-0.104922	1.69471
Ec-17_001360	7194.4	1.1811	0.16562	7.13136	9.93824e-13	9.67063e-12	6.33694	7.12837		Slom_000715	1855.02	1.15061	0.325462	3.53532	0.000407285	0.00169104	6.05495	6.52161		g15114	79.1004	-7.67469	1.52981	-5.01676	5.25502e-07	3.97043e-06	4.2524	-3.42965		SJ01218	164.037	1.83568	0.312047	5.88271	4.036e-09	2.39132e-08	3.13179	4.30072
Ec-16_003320	1232.98	1.20518	0.233024	5.17191	2.31716e-07	1.23139e-06	6.31356	7.12721		Slom_000718	1114.64	1.06171	0.331728	3.20054	0.00137172	0.00502668	5.38168	5.75898		g15151	5.17745	6.43175	1.86502	3.44862	0.000563467	0.0020348	-20	1.97679		SJ01222	848.543	-1.27404	0.209154	-6.09139	1.11931e-09	7.13133e-09	2.55551	0.717935
Ec-01_003260	4403.82	1.54066	0.210539	7.3177	2.52257e-13	2.61631e-12	5.96181	7.11989		Slom_000731	97.9157	-1.61334	0.660337	-2.44321	0.0145574	0.0396709	3.12378	0.761202		g1518	6.37664	4.2626	1.39238	3.06137	0.0022033	0.00674301	-2.42026	2.28533		SJ01226	69.2201	-8.72831	1.23468	-7.06929	1.55731e-12	1.37405e-11	4.41239	-4.97251
Ec-05_003710	3625.64	2.93421	0.119421	24.5703	2.6256e-133	8.346e-131	4.57465	7.11797		Slom_000733	281.142	-9.49529	1.50609	-6.30462	2.88905e-10	3.53836e-09	5.03763	-20		g15181	23.2722	-7.35995	1.63922	-4.48991	7.12534e-06	4.17686e-05	1.72177	-20		SJ01228	4308.35	1.43614	0.231822	6.19501	5.82797e-10	3.85302e-09	8.42873	9.4536
Ec-11_003940	3227.11	1.2101	0.148532	8.14711	3.72732e-16	4.89888e-15	6.29035	7.10518		Slom_000736	357.983	1.67375	0.605138	2.76589	0.00567676	0.0175293	3.27383	4.26834		g15192	12.239	-2.84103	1.1288	-2.51687	0.0118404	0.028796	1.22821	-1.25774		SJ01230	395.82	-2.43494	0.274783	-8.86132	7.90749e-19	1.22828e-17	4.41192	1.54934
Ec-20_004070	7653.14	1.07852	0.16641	6.4811	9.10568e-11	7.29687e-10	6.39923	7.08756		Slom_000745	359.225	-9.84894	1.5061	-6.53937	6.17769e-11	8.54927e-10	5.3982	-20		g15215	6.70406	-5.56755	1.81613	-3.06561	0.00217227	0.00666143	1.17184	-20		SJ01231	367.409	1.05176	0.291942	3.60264	0.000314998	0.000891656	3.08562	3.52145
Ec-27_001460	3091.5	4.04545	0.135794	29.791	5.11386e-195	3.13498e-192	3.41903	7.0798		Slom_000746	169.869	-5.8746	0.947993	-6.19689	5.75908e-10	6.66609e-09	4.30636	-2.918		g15236	5.2548	-5.2135	1.99444	-2.61401	0.00894859	0.0226455	0.977716	-20		SJ01237	17.0523	-2.17933	0.752969	-2.89431	0.00379988	0.00857816	0.864703	-2.16001
Ec-18_002330	1018.29	1.38885	0.189065	7.34586	2.04438e-13	2.13713e-12	6.06793	7.06866		Slom_000747	1032.22	-1.16279	0.334422	-3.47701	0.000507038	0.00205572	6.3675	4.52511		g1525	223.93	1.65829	0.401905	4.12607	3.69011e-05	0.000183447	4.03512	5.98321		SJ01238	14.1009	-1.95398	0.836858	-2.3349	0.0195486	0.0374029	1.60404	-0.833147
Ec-05_006500	3341.43	1.7747	0.177321	10.0084	1.40041e-23	3.02364e-22	5.67792	7.06682		Slom_000752	912.31	-1.00032	0.347772	-2.87637	0.00402275	0.0130052	6.13613	4.46073		g15258	250.227	-2.85388	0.430322	-6.63196	3.31262e-11	5.71999e-10	5.17807	1.73682		SJ01241	172.499	1.10794	0.358107	3.09387	0.00197564	0.00474467	6.38364	6.97525
Ec-10_005410	6764.75	1.07342	0.153031	7.0144	2.30945e-12	2.17572e-11	6.37143	7.0535		Slom_000757	161.162	-1.74394	0.540827	-3.22458	0.00126156	0.004658	3.85699	1.40699		g1526	9.69565	-4.59876	1.75972	-2.61335	0.00896592	0.0226818	0.976543	-3.67566		SJ01244	39.5725	-2.88751	0.592678	-4.87197	1.1049e-06	4.63748e-06	3.10059	-0.49576
Ec-27_001440	3276.27	1.23623	0.124841	9.90242	4.06323e-23	8.54722e-22	6.21099	7.05276		Slom_000758	2030.32	-1.04031	0.316371	-3.28826	0.00100807	0.00380013	7.31097	5.57982		g15268	71.7065	1.37603	0.59323	2.31955	0.0203651	0.0454821	3.47682	5.53983		SJ01245	189.161	-4.10145	0.364858	-11.2412	2.55797e-29	7.45346e-28	4.34655	-0.531056
Ec-03_001860	2778.36	1.21413	0.157376	7.71487	1.21104e-14	1.40077e-13	6.21345	7.03655		Slom_000765	579.988	-9.33011	1.23144	-7.57659	3.54767e-14	8.22953e-13	6.08201	-4.918		g15272	52.9374	-2.33648	0.522968	-4.46773	7.90525e-06	4.57946e-05	4.25863	2.54409		SJ01246	102.534	-3.74333	0.365647	-10.2375	1.34603e-24	3.08587e-23	7.23131	2.72315
Ec-20_003980	5583.15	1.37458	0.164688	8.34656	7.02814e-17	9.65877e-16	6.04605	7.03142		Slom_000768	465.159	1.14152	0.38031	3.00157	0.00268594	0.00908422	4.09289	4.52919		g1528	48.4953	2.82544	0.660203	4.27966	1.8718e-05	9.95791e-05	1.64121	4.8126		SJ01247	129.568	-2.69264	0.333911	-8.06396	7.38633e-16	9.10562e-15	4.50706	1.07532
Ec-12_007690	4121.93	1.31704	0.204073	6.45378	1.09096e-10	8.65754e-10	6.09792	7.03028		Slom_000769	2163.2	1.57516	0.326421	4.82554	1.39622e-06	8.98857e-06	5.9878	6.87519		g15323	10.1483	-6.16824	1.73062	-3.56419	0.000364985	0.0013875	0.77312	-20		SJ01251	233.465	2.66295	0.274235	9.71046	2.7211e-22	5.35449e-21	4.60731	6.78867
Ec-26_004000	3707.91	1.76603	0.149743	11.7937	4.20418e-32	1.43469e-30	5.64912	7.02431		Slom_000771	156.906	-1.37	0.558423	-2.45333	0.014154	0.0387014	3.74511	1.6238		g15375	33.7783	-7.8938	1.54439	-5.11126	3.20016e-07	2.51287e-06	2.99167	-20		SJ01263	27.0653	-3.59671	0.633431	-5.67814	1.3617e-08	7.52999e-08	4.63976	0.381573
Ec-04_003960	4303.73	1.94481	0.151966	12.7977	1.68956e-37	7.49388e-36	5.47123	7.02265		Slom_000773	226.016	-3.30658	0.5677	-5.82453	5.72752e-09	5.56868e-08	4.59725	0.390159		g15388	45.9089	-8.34003	1.52748	-5.45998	4.76176e-08	4.44052e-07	3.67971	-20		SJ01267	5.28018	-4.21758	1.60792	-2.62301	0.00871575	0.0180746	1.7702	-2.55926
Ec-02_002210	2350.35	1.20094	0.135248	8.87952	6.71479e-19	1.10296e-17	6.21317	7.02003		Slom_000774	831.526	1.17039	0.443705	2.63778	0.00834514	0.0244763	4.86984	5.35847		g15396	4.02905	-4.82775	1.92477	-2.50823	0.0121339	0.0294267	-0.397692	-20		SJ01270	89.9789	8.00213	1.06616	7.50554	6.1177e-14	6.22869e-13	-0.911436	4.61562
Ec-23_001690	1212.06	2.71594	0.184595	14.713	5.32085e-49	3.40792e-47	4.68328	7.01813		Slom_000775	627.851	-5.29728	0.516342	-10.2593	1.07536e-24	7.98244e-23	6.14443	0.423635		g15407	25.4655	-2.00786	0.840668	-2.38841	0.0169215	0.0389201	1.52801	-0.416318		SJ01273	94.5366	8.07202	1.06781	7.55942	4.04866e-14	4.18605e-13	-2.14626	3.76489
Ec-28_003380	2956.23	1.72641	0.169754	10.1701	2.69725e-24	6.05999e-23	5.6702	7.00924		Slom_000777	258.888	1.26585	0.439434	2.88064	0.00396863	0.0128497	3.13684	3.71921		g1541	15.1272	-2.84412	0.951466	-2.9892	0.00279709	0.00832465	0.67483	-3.1497		SJ01274	63.023	8.33088	1.21659	6.84773	7.50325e-12	6.13023e-11	-2.39741	5.3864
Ec-18_001870	4230.15	1.16855	0.201485	5.79965	6.6452e-09	4.33707e-08	6.2164	6.99867		Slom_000778	1508.07	1.13725	0.309185	3.67821	0.000234874	0.00102766	5.78134	6.22557		g15449	19.8113	1.55429	0.631272	2.46216	0.0138105	0.032809	0.274891	1.90836		SJ01277	14.9196	3.50351	0.979832	3.57562	0.000349395	0.000980529	-3.27328	0.355731
Ec-14_002010	3372.91	4.04873	0.145287	27.8671	6.69274e-171	3.19114e-168	3.32849	6.99367		Slom_000783	15.945	-5.35544	1.98616	-2.69638	0.00700985	0.0210443	0.906701	-20		g1545	546.442	-3.77789	0.658487	-5.73722	9.6243e-09	1.02976e-07	6.24828	1.55886		SJ01281	51.4463	3.93088	0.547497	7.17972	6.9853e-13	6.3899e-12	0.175066	3.56017
Ec-11_001640	4262.5	1.10193	0.152221	7.23898	4.52078e-13	4.55395e-12	6.27824	6.9884		Slom_000788	204.19	-2.06849	0.537808	-3.84615	0.000119987	0.000555611	4.23826	1.53799		g15471	43.5723	3.89812	0.755119	5.16225	2.43993e-07	1.97566e-06	0.206766	4.63743		SJ01285	90.4799	-3.99483	0.93323	-4.28065	1.86349e-05	6.49085e-05	4.95674	0.0645646
Ec-27_006500	2537.63	3.2756	0.216008	15.1643	6.09698e-52	4.28912e-50	4.08946	6.98784		Slom_000789	500.691	-2.33439	0.470463	-4.9619	6.9808e-07	4.70151e-06	5.62705	2.49546		g15512	30.998	-7.77535	1.57488	-4.93709	7.92962e-07	5.76552e-06	2.47055	-20		SJ01289	322.505	7.44275	0.857041	8.68425	3.81263e-18	5.62346e-17	1.76987	7.7721
Ec-06_007150	3699.76	1.62967	0.164159	9.92741	3.16382e-23	6.69629e-22	5.74644	6.98745		Slom_000790	321.939	1.18999	0.500998	2.37525	0.0175372	0.0464637	3.52713	4.0083		g15522	17.2575	3.95235	1.19588	3.30498	0.000949845	0.0032233	-1.69774	2.49213		SJ01290	65.7167	7.57368	1.08658	6.9702	3.1649e-12	2.70787e-11	1.25567	6.79925
Ec-20_002290	789.271	1.66542	0.25266	6.59155	4.35259e-11	3.60929e-10	5.70346	6.98399		Slom_000792	156.387	-8.64921	1.53597	-5.63112	1.7904e-08	1.60544e-07	4.19668	-20		g15534	4.44144	-4.97145	1.92034	-2.58884	0.00963008	0.0241377	-0.801071	-20		SJ01291	95.1752	8.08381	1.06402	7.5974	3.02135e-14	3.16909e-13	-0.94369	5.26369
Ec-07_004320	4639.53	2.45613	0.112111	21.908	2.17862e-106	4.4519e-104	4.91993	6.98259		Slom_000793	174.002	-4.16232	0.669751	-6.21473	5.14143e-10	5.99997e-09	4.27502	-0.804463		g15535	13.6679	-5.11521	1.60303	-3.19097	0.00141797	0.00457368	2.77676	-1.44846		SJ01293	97.0969	7.51253	0.885548	8.48348	2.18553e-17	3.06618e-16	0.893411	7.19271
Ec-06_000490	3596.2	1.17888	0.287238	4.10419	4.05737e-05	0.000147709	6.19271	6.98204		Slom_000794	201.881	-1.24354	0.489466	-2.5406	0.0110663	0.0312962	4.03893	2.12673		g15536	295.325	-1.3212	0.347657	-3.8003	0.000144519	0.000616874	6.71342	5.96971		SJ01294	42.6761	7.76789	1.23263	6.30189	2.94045e-10	2.00116e-09	-0.492058	5.27918
Ec-10_006030	3058.89	1.3809	0.130856	10.5528	4.92905e-26	1.20867e-24	5.98771	6.97546		Slom_000798	210.377	-7.86488	1.27357	-6.17548	6.59624e-10	7.55316e-09	4.62376	-4.918		g1554	7578.17	4.53366	0.422555	10.7292	7.42723e-27	1.34813e-24	6.70299	11.4708		SJ01298	4.92058	5.6208	1.65338	3.39958	0.000674886	0.00178862	-20	1.50992
Ec-00_011390	1920.71	1.91175	0.22131	8.63834	5.70348e-18	8.6408e-17	5.43463	6.96817		Slom_000800	53942.4	1.9095	0.293484	6.50633	7.70092e-11	1.04763e-09	10.3593	11.5781		g15544	60.6676	1.73255	0.504491	3.43425	0.00059419	0.00213268	2.28626	4.32243		SJ01302	67.047	-1.3701	0.41565	-3.29628	0.000979738	0.00251336	3.37725	1.49096
Ec-03_002050	4574.14	1.63892	0.125607	13.048	6.52757e-39	3.04472e-37	5.71729	6.96142		Slom_000801	41908.8	2.21988	0.296099	7.49707	6.52611e-14	1.4532e-12	9.74232	11.2766		g15575	59.3413	1.78168	0.544512	3.27207	0.00106762	0.00357758	2.10639	4.23077		SJ01303	17.0712	-1.60842	0.702453	-2.28973	0.0220372	0.0416198	3.40529	1.14753
Ec-12_001340	6237.35	1.19798	0.125455	9.54915	1.30764e-21	2.49674e-20	6.15459	6.95879		Slom_000802	416.462	3.06738	0.568646	5.39418	6.88373e-08	5.52024e-07	2.35448	4.71493		g1558	124.535	-2.13794	0.406722	-5.25651	1.46815e-07	1.23879e-06	4.52343	2.50082		SJ01304	2682.17	7.73626	1.54386	5.01099	5.41512e-07	2.37448e-06	0.731139	6.98874
Ec-10_004870	2895.74	1.04468	0.130288	8.01819	1.07313e-15	1.35245e-14	6.30413	6.95305		Slom_000816	11804.4	2.12754	0.292788	7.26647	3.68997e-13	7.47318e-12	7.99941	9.42761		g1560	632.808	-1.52439	0.486019	-3.13648	0.00170991	0.00539103	6.66843	5.13832		SJ01305	579.872	-1.30834	0.227084	-5.76147	8.33845e-09	4.73516e-08	6.67677	4.7308
Ec-07_002440	4227.97	1.64481	0.243989	6.74131	1.56961e-11	1.36486e-10	5.68364	6.95247		Slom_000819	1683.72	1.31148	0.302788	4.33136	1.48193e-05	8.14321e-05	5.81095	6.43375		g1561	18.8963	2.78336	0.827206	3.36478	0.000766056	0.0026687	0.142713	3.24729		SJ01309	101.862	-1.53736	0.329893	-4.66017	3.15949e-06	1.23904e-05	3.27145	1.02998
Ec-15_000600	2760.44	1.00486	0.147585	6.80872	9.84697e-12	8.74861e-11	6.34112	6.95114		Slom_000829	101.107	-1.92559	0.810525	-2.37574	0.0175139	0.0464166	3.28279	0.403929		g15611	6.19899	-5.44875	1.86289	-2.92489	0.00344574	0.00994834	0.904629	-20		SJ01311	6.92512	-2.69455	1.13407	-2.376	0.0175013	0.0338825	-0.867786	-3.71865
Ec-20_000770	1760.74	1.29579	0.169783	7.63202	2.31097e-14	2.61316e-13	6.03815	6.94378		Slom_000830	18471.4	2.61956	0.278177	9.41687	4.64744e-21	2.39715e-19	8.23463	10.1572		g1568	10.0822	4.14395	1.17195	3.53594	0.000406323	0.00152291	-3.98847	0.587456		SJ01312	293.955	-1.66516	0.299408	-5.56151	2.67455e-08	1.41245e-07	2.70555	0.898953
Ec-20_001780	2709.12	1.11908	0.201796	5.5456	2.92945e-08	1.76621e-07	6.21023	6.94047		Slom_000832	329.21	-4.7458	0.581912	-8.15553	3.47661e-16	1.03951e-14	5.21887	-0.296238		g15729	14.2299	3.77629	0.895447	4.21722	2.47336e-05	0.000127944	-1.16513	3.02723		SJ01315	9.0335	-3.00541	1.03842	-2.89421	0.00380115	0.00857987	2.96151	-0.302567
Ec-13_000140	1922.55	6.51812	0.223902	29.1115	2.56467e-186	1.51802e-183	0.766738	6.93331		Slom_000836	1341.22	2.90497	0.382066	7.60332	2.88629e-14	6.8063e-13	4.19514	6.39747		g1573	4.49007	-4.98472	1.88585	-2.64322	0.00821213	0.0210756	0.701156	-20		SJ01321	45.3645	-1.89038	0.480858	-3.93127	8.44983e-05	0.00026403	3.73803	1.19416
Ec-15_003690	2086.43	1.97404	0.179335	11.0075	3.5152e-28	9.92409e-27	5.34248	6.93168		Slom_000838	1040.7	1.05303	0.346297	3.04082	0.00235933	0.00809665	5.28822	5.66046		g15739	166.104	-1.30587	0.39865	-3.27573	0.00105391	0.00353785	4.23052	2.03322		SJ01322	64.8909	-2.51215	0.419908	-5.98262	2.19583e-09	1.34799e-08	6.10903	2.90425
Ec-24_000800	3409.35	1.29674	0.195445	6.63483	3.24873e-11	2.72554e-10	6.01754	6.92757		Slom_000847	2649	8.57157	0.460116	18.6292	1.86424e-77	3.97852e-74	-0.327255	7.56523		g1575	165.481	1.17819	0.326078	3.61322	0.000302416	0.00117707	3.27601	4.10698		SJ01328	2.98557	-5.19678	2.1264	-2.44393	0.0145282	0.0286829	3.83946	-20
Ec-24_001990	1056.2	1.49594	0.207849	7.19724	6.14424e-13	6.11751e-12	5.80307	6.91299		Slom_000850	1280.68	2.11803	0.324456	6.52794	6.66807e-11	9.15881e-10	4.80362	6.23372		g15761	24.1464	2.77194	0.670842	4.13203	3.59573e-05	0.000179457	0.247547	3.38871		SJ01332	68.2898	8.45209	1.20842	6.99432	2.66544e-12	2.29586e-11	-1.94559	4.51024
Ec-05_003040	3172	1.6266	0.192449	8.45212	2.86064e-17	4.0581e-16	5.67056	6.91196		Slom_000853	1414.18	1.23251	0.407764	3.0226	0.00250609	0.00854208	5.63895	6.17409		g1579	198.842	4.10025	0.585035	7.00855	2.40797e-12	5.00878e-11	2.68364	7.28382		SJ01333	40.0086	8.63913	1.29125	6.69054	2.22351e-11	1.71809e-10	-20	2.2741
Ec-27_002320	1966.61	1.79709	0.159105	11.295	1.38914e-29	4.11112e-28	5.49588	6.90299		Slom_000859	7454.18	1.20902	0.346232	3.49194	0.000479527	0.00195533	8.02842	8.53533		g1580	82.8755	3.64184	0.601055	6.05907	1.36907e-09	1.766e-08	1.48786	5.54178		SJ01337	165.636	7.266	0.647759	11.2171	3.36007e-29	9.68898e-28	-2.04454	3.48399
Ec-05_005750	3630.5	1.38704	0.147568	9.39928	5.49381e-21	9.97897e-20	5.9051	6.90049		Slom_000861	397.385	-1.00668	0.399118	-2.52226	0.0116604	0.0327861	4.94685	3.24565		g15800	17.0018	-5.43689	1.57388	-3.45446	0.000551394	0.00199694	1.46065	-3.91644		SJ01339	60.1821	5.79883	0.733785	7.90262	2.73092e-15	3.18964e-14	0.482199	5.30551
Ec-21_001700	2103.99	1.59378	0.139152	11.4535	2.25891e-30	7.01161e-29	5.68933	6.89026		Slom_000862	169.909	-1.70248	0.545407	-3.12149	0.00179937	0.00639347	3.91677	1.55433		g15801	9.82411	-3.58635	1.40055	-2.56068	0.0104467	0.0259079	1.41644	-1.65398		SJ01341	19.8796	5.27894	1.05132	5.02127	5.1331e-07	2.25973e-06	-3.91813	0.4221
Ec-13_003290	409.665	4.67192	0.308158	15.1608	6.42819e-52	4.50367e-50	2.54052	6.88824		Slom_000866	34715.2	1.848	0.339646	5.44095	5.29964e-08	4.33545e-07	9.7614	10.9323		g15802	103.483	-5.45354	0.758664	-7.18835	6.55787e-13	1.51268e-11	4.01869	-1.88695		SJ01342	82.6258	4.29588	0.495325	8.67285	4.21443e-18	6.18871e-17	-1.29064	2.45333
Ec-05_001480	1258.49	1.78466	0.182692	9.76867	1.53455e-22	3.12092e-21	5.49248	6.88712		Slom_000874	514.216	-7.457	0.867946	-8.59155	8.58057e-18	3.17779e-16	5.91331	-2.918		g1582	62.6879	-1.22498	0.446818	-2.74156	0.00611474	0.0163421	4.51313	3.90359		SJ01343	412.428	1.14229	0.253633	4.50369	6.67832e-06	2.48122e-05	2.58308	3.23206
Ec-23_003010	4555.08	1.2037	0.14267	8.43693	3.25781e-17	4.60249e-16	6.07252	6.88413		Slom_000880	485.572	1.30226	0.374172	3.48038	0.000500704	0.00203197	4.03315	4.63966		g1584	125.461	-1.22769	0.393379	-3.12088	0.00180312	0.0056477	4.61977	3.70826		SJ01344	50493.9	1.64466	0.255711	6.43172	1.2617e-10	8.94079e-10	12.323	13.3883
Ec-04_002440	1948.85	1.45	0.202206	7.17092	7.44953e-13	7.35315e-12	5.81792	6.88315		Slom_000882	658.563	-1.02903	0.378387	-2.71953	0.00653747	0.0198073	5.66836	3.97719		g15850	736.176	1.62429	0.294238	5.52034	3.38335e-08	3.23626e-07	5.34959	6.91327		SJ01357	43.8198	-1.32915	0.472903	-2.81062	0.00494457	0.0108766	2.7403	0.869386
Ec-16_004930	3377.51	1.13407	0.142192	7.97563	1.51606e-15	1.89535e-14	6.13958	6.88092		Slom_000883	369.387	-8.67851	1.24427	-6.97481	3.06284e-12	5.34682e-11	5.43235	-4.918		g1587	13757.1	6.41793	0.41862	15.3312	4.7337e-53	8.01941e-50	6.02173	12.8757		SJ01358	19.5037	-3.74866	0.769942	-4.86876	1.12302e-06	4.70997e-06	2.88453	-1.4195
Ec-24_002430	3521.25	1.22205	0.142104	8.59974	7.98981e-18	1.19464e-16	6.05254	6.88077		Slom_000884	6675.7	1.54775	0.289973	5.33755	9.42087e-08	7.36458e-07	7.62357	8.48168		g15933	37.7625	2.10895	0.618379	3.41045	0.000648546	0.00230177	1.70614	4.37494		SJ01359	70.8805	-2.56643	0.428201	-5.99352	2.05351e-09	1.26388e-08	3.6428	0.659001
Ec-19_001840	3177.08	1.24808	0.200417	6.22741	4.74194e-10	3.54973e-09	6.01549	6.87753		Slom_000886	1125.31	1.56562	0.316951	4.93963	7.82695e-07	5.23012e-06	5.04714	5.92277		g1595	76.8624	-9.07916	1.56796	-5.79043	7.02044e-09	7.75657e-08	3.85416	-20		SJ01360	46.241	2.21418	0.452671	4.89137	1.00139e-06	4.22001e-06	0.320435	2.3165
Ec-13_001830	3100.31	1.01096	0.146582	6.89689	5.31532e-12	4.82994e-11	6.25775	6.87523		Slom_000890	1020.21	1.60372	0.337104	4.75735	1.96152e-06	1.23122e-05	4.87566	5.78419		g15951	10.9614	-3.75198	1.31151	-2.86082	0.0042255	0.0118627	1.43797	-1.77308		SJ01361	60.5684	-1.71195	0.405668	-4.22008	2.44212e-05	8.36647e-05	3.71302	1.46689
Ec-14_006620	2689.81	1.27223	0.152799	8.32615	8.3517e-17	1.13775e-15	5.99395	6.87482		Slom_000894	214.635	-2.7674	0.623027	-4.44186	8.9183e-06	5.05686e-05	4.48091	0.76317		g15988	107.766	2.36613	0.492193	4.80732	1.52968e-06	1.03199e-05	2.46955	5.13925		SJ01363	13.8748	-7.39941	1.41826	-5.21726	1.8159e-07	8.53756e-07	1.27197	-20
Ec-01_004740	9015.28	2.38967	0.15451	15.4661	5.87618e-54	4.46303e-52	4.87189	6.87055		Slom_000896	649.952	-4.8114	0.522218	-9.21339	3.15995e-20	1.54142e-18	6.21379	0.461207		g15989	6.29167	-5.47487	1.79015	-3.05833	0.00222577	0.00680222	0.951284	-20		SJ01364	20.4284	-7.9382	1.31469	-6.03805	1.55987e-09	9.7518e-09	1.16957	-20
Ec-27_005260	2942.86	1.55133	0.164888	9.40836	5.03916e-21	9.19205e-20	5.68346	6.84621		Slom_000899	752.429	-2.20445	0.368584	-5.98087	2.21952e-09	2.30218e-08	6.15929	3.29928		g16001	4.34074	-4.94163	1.92408	-2.56831	0.0102197	0.0254067	0.22598	-20		SJ01366	3.51669	-4.38295	1.76263	-2.48659	0.0128973	0.0257344	3.02967	-2.01921
Ec-08_002540	3979.7	1.96945	0.129006	15.2664	1.28093e-52	9.19968e-51	5.26193	6.83992		Slom_000900	252.22	-6.43497	0.901834	-7.13543	9.64875e-13	1.81825e-11	4.87848	-2.918		g1601	28.2519	7.91121	1.45607	5.43326	5.53342e-08	5.10085e-07	-4.02088	4.64806		SJ01367	542.413	-2.74689	0.252376	-10.8841	1.37207e-27	3.65307e-26	10.2285	6.82
Ec-09_002120	2750.02	1.7621	0.127838	13.7839	3.187e-43	1.73117e-41	5.46555	6.8347		Slom_000901	1600.12	-7.6951	0.602416	-12.7737	2.29865e-37	5.0314e-35	7.54675	-0.699214		g16018	4.14735	-4.87193	1.97915	-2.46163	0.0138308	0.0328419	-0.604736	-20		SJ01377	27.8671	-4.04499	0.673373	-6.00705	1.88924e-09	1.16838e-08	0.926902	-3.46599
Ec-20_002310	3907.96	1.23274	0.152034	8.10832	5.13251e-16	6.644e-15	5.99196	6.83355		Slom_000909	668.466	-2.03327	0.36366	-5.59113	2.25602e-08	1.97828e-07	5.96713	3.23556		g1604	113.171	1.06052	0.386842	2.74147	0.00611642	0.0163437	3.77794	5.20517		SJ01380	22.0647	-2.43313	0.619231	-3.92927	8.52027e-05	0.000265981	4.29125	1.41873
Ec-12_005290	2554.48	1.25065	0.157238	7.95386	1.80793e-15	2.24228e-14	5.97358	6.83332		Slom_000919	3667.01	-1.31829	0.315396	-4.1798	2.9177e-05	0.00015257	8.26134	6.24133		g16074	78.0791	2.0747	0.519883	3.99071	6.58762e-05	0.000309522	1.22695	3.03742		SJ01381	5.11321	5.67892	1.63721	3.46867	0.000523046	0.00141497	-20	0.452897
Ec-17_000430	3389.29	1.94919	0.141334	13.7914	2.87317e-43	1.57064e-41	5.27321	6.83233		Slom_000925	370.217	-2.63431	0.475725	-5.53746	3.06888e-08	2.62764e-07	5.23834	1.81224		g16080	49.9259	-2.77778	0.743247	-3.73736	0.000185966	0.000769033	3.3094	0.769445		SJ01382	1449.88	7.77942	0.797743	9.75179	1.8125e-22	3.60919e-21	1.7779	8.00248
Ec-07_006610	3562.17	1.63935	0.185929	8.81709	1.17469e-18	1.87918e-17	5.57646	6.8237		Slom_000927	28232.4	1.61396	0.311406	5.18284	2.18534e-07	1.5931e-06	9.65658	10.5715		g1620	11.472	7.58122	1.56684	4.83854	1.30795e-06	8.98302e-06	-20	3.36546		SJ01385	8.64767	5.41521	1.47843	3.66282	0.000249455	0.000719513	0.0217089	3.04723
Ec-13_003220	2105.57	4.58166	0.878053	5.21797	1.80892e-07	9.78264e-07	1.84275	6.82362		Slom_000930	279.283	-2.04834	0.523401	-3.91351	9.09623e-05	0.000434041	4.69143	2.05883		g16216	97.6005	-3.31688	0.609567	-5.44138	5.28697e-08	4.89438e-07	4.30285	0.962717		SJ01386	227.181	8.03718	0.692929	11.5989	4.17621e-31	1.33856e-29	0.327827	6.42683
Ec-06_000600	1406.93	2.21375	0.172908	12.8031	1.57625e-37	7.02761e-36	4.99223	6.81786		Slom_000932	13684.9	1.32033	0.31451	4.19805	2.69225e-05	0.000141387	8.82313	9.46734		g16240	64.4797	1.51695	0.576404	2.63175	0.00849464	0.0216802	2.85402	4.74248		SJ01388	205.616	-1.42949	0.302322	-4.72837	2.26327e-06	9.06997e-06	4.92377	2.88821
Ec-06_007850	1037.7	2.0447	0.213376	9.58259	9.46379e-22	1.82319e-20	5.15586	6.81575		Slom_000936	5039.16	1.31535	0.315196	4.17311	3.00473e-05	0.000156641	7.38402	8.00892		g1625	6.30951	-5.46945	1.92059	-2.84779	0.00440233	0.0122912	0.801906	-20		SJ01393	7.2948	6.17945	1.57457	3.92452	8.69016e-05	0.000270626	-20	3.05364
Ec-15_003810	2008.33	2.10527	0.14454	14.5653	4.66749e-48	2.9028e-46	5.09929	6.81416		Slom_000942	293.859	-9.55915	1.50754	-6.34089	2.28441e-10	2.85101e-09	5.10491	-20		g1630	4.36539	6.18655	1.92672	3.21092	0.00132311	0.00431335	-20	0.955247		SJ01397	104.481	-1.28452	0.325762	-3.94312	8.04293e-05	0.000251977	2.0758	0.238479
Ec-06_003930	3340.25	1.19539	0.164973	7.24597	4.29361e-13	4.33019e-12	6.01235	6.81238		Slom_000944	258.745	-9.37556	1.51135	-6.20344	5.52438e-10	6.42054e-09	4.92101	-20		g1633	264.886	-1.36556	0.501306	-2.72401	0.00644953	0.0171108	5.94633	4.89416		SJ01398	63.7829	-3.26514	0.600766	-5.43497	5.48059e-08	2.75967e-07	5.51567	1.41904
Ec-00_001790	1769.58	2.32782	0.153151	15.1995	3.56478e-52	2.52849e-50	4.86589	6.80505		Slom_000945	57.0503	-5.76569	1.40924	-4.09134	4.28881e-05	0.000216508	2.67311	-2.50928		g16342	9.1868	-6.01703	1.68542	-3.57005	0.000356911	0.00136216	1.35432	-20		SJ01399	372.303	1.12906	0.247353	4.56455	5.00566e-06	1.90478e-05	3.47043	4.03983
Ec-01_003630	3082.02	2.54623	0.138036	18.4462	5.59872e-76	7.50798e-74	4.64294	6.80053		Slom_000947	1367.35	1.405	0.342227	4.10546	4.03506e-05	0.000205032	5.45848	6.16792		g1639	294.407	3.11648	0.340464	9.15362	5.50568e-20	3.81157e-18	3.15656	6.45026		SJ01405	284.194	-1.49013	0.29689	-5.01913	5.19056e-07	2.28321e-06	5.231	3.29761
Ec-00_001390	494.408	1.02342	0.231337	4.42391	9.69283e-06	3.92585e-05	6.16344	6.79718		Slom_000949	417.992	-6.36833	0.711646	-8.94873	3.59593e-19	1.53483e-17	5.58993	-2.11064		g16409	72.4877	-8.99662	1.51209	-5.9498	2.68467e-09	3.25901e-08	4.97048	-20		SJ01406	46.7653	-4.11869	0.61043	-6.74719	1.50731e-11	1.18894e-10	4.38395	-0.24625
Ec-16_000740	1552.7	1.04877	0.217332	4.82566	1.39539e-06	6.5802e-06	6.13418	6.79696		Slom_000951	81.3751	-7.70698	1.61157	-4.78228	1.73314e-06	1.09755e-05	3.26732	-20		g16419	7.88138	-5.79948	1.73302	-3.34645	0.000818524	0.00282481	-0.122789	-20		SJ01410	24.2062	-4.60609	0.859815	-5.35707	8.45824e-08	4.14628e-07	1.36365	-3.94036
Ec-02_003350	4540.24	3.07427	0.134414	22.8717	8.8873e-116	2.08973e-113	4.10648	6.7933		Slom_000953	318.319	-1.42039	0.453422	-3.1326	0.00173268	0.00619624	4.77553	2.61603		g1644	73.2645	1.78886	0.453227	3.94694	7.91554e-05	0.000363847	2.99081	5.40322		SJ01420	215.96	1.32307	0.289693	4.56714	4.94429e-06	1.88358e-05	3.358	4.05804
Ec-12_000780	3486.93	1.38868	0.176914	7.84945	4.1785e-15	5.02268e-14	5.79611	6.79044		Slom_000957	268.314	5.63384	0.498073	11.3113	1.1539e-29	1.24687e-27	-0.714304	4.23135		g16445	121.869	-9.74651	1.50524	-6.47503	9.47915e-11	1.51497e-09	5.57848	-20		SJ01421	38815.2	1.21423	0.200536	6.0549	1.40508e-09	8.82383e-09	10.8326	11.5154
Ec-18_002610	380.124	2.9067	0.334165	8.69839	3.36629e-18	5.21031e-17	4.23201	6.78992		Slom_000958	675.511	3.90135	0.433102	9.00792	2.10009e-19	9.28884e-18	2.27875	5.50931		g1652	36.3697	1.77456	0.660355	2.68728	0.00720374	0.0188107	1.51945	3.54162		SJ01425	715.908	6.53848	0.317144	20.6167	1.94195e-94	5.39442e-92	0.641597	6.33861
Ec-24_000640	2760.47	1.38695	0.131175	10.5733	3.96326e-26	9.78839e-25	5.79318	6.78684		Slom_000961	470.749	-1.22976	0.392958	-3.12951	0.00175099	0.00624662	5.27027	3.34259		g16579	3.9521	-4.80886	2.0133	-2.38855	0.0169149	0.0389109	-0.210344	-20		SJ01443	9024.69	-1.2201	0.230925	-5.28353	1.26718e-07	6.08472e-07	10.1452	8.47501
Ec-00_007330	1519.31	1.00444	0.150511	6.67356	2.49676e-11	2.12795e-10	6.16746	6.77791		Slom_000962	534.955	-7.19326	0.782507	-9.19258	3.83534e-20	1.85498e-18	5.96167	-2.59607		g1658	175.823	4.01156	0.368151	10.8965	1.19779e-27	2.31174e-25	2.31946	6.78572		SJ01444	346.872	1.05905	0.2382	4.44605	8.74625e-06	3.19399e-05	4.27435	4.79612
Ec-12_007050	4876.5	1.26672	0.187548	6.7541	1.43721e-11	1.25545e-10	5.89531	6.77498		Slom_000968	30043.8	1.70429	0.357867	4.76236	1.91338e-06	1.20277e-05	9.67014	10.6783		g1661	15.7815	-2.91579	0.926843	-3.14594	0.00165554	0.00524891	1.66101	-1.05732		SJ01445	45.0933	-2.04473	0.455302	-4.49093	7.09113e-06	2.6264e-05	1.89274	-0.712901
Ec-25_001160	3212.91	3.0487	0.24519	12.434	1.70836e-35	6.96534e-34	4.09802	6.77303		Slom_000971	3215.63	-1.30005	0.30602	-4.24825	2.15446e-05	0.000115199	8.05729	6.06325		g16626	364.185	-1.40939	0.481497	-2.9271	0.00342133	0.0098835	6.67481	5.70461		SJ01446	7.46724	-4.03471	1.25636	-3.21143	0.00132075	0.00328994	0.466796	-4.6201
Ec-00_001360	4968.54	1.09851	0.170825	6.43063	1.2708e-10	1.00245e-09	6.05774	6.76652		Slom_000974	1224.28	1.82493	0.339794	5.37069	7.84364e-08	6.23438e-07	4.96361	6.09563		g16627	461.815	-2.08244	0.318099	-6.54652	5.88913e-11	9.82403e-10	7.4591	6.03056		SJ01447	1283.94	1.00548	0.226783	4.43365	9.26509e-06	3.37312e-05	7.47294	7.93348
Ec-27_000630	1884.01	1.94639	0.143148	13.597	4.17044e-42	2.18249e-40	5.20711	6.76161		Slom_000982	2925.29	1.00228	0.306362	3.27154	0.00106962	0.00401626	6.8202	7.12895		g16639	248.973	-1.88613	0.432934	-4.35662	1.32085e-05	7.27042e-05	5.46955	3.61914		SJ01449	754.989	1.09657	0.209124	5.24364	1.57441e-07	7.46961e-07	6.32252	6.90194
Ec-02_003130	2149.22	3.33713	0.231288	14.4285	3.42529e-47	2.02742e-45	3.78359	6.75746		Slom_000983	317.425	-8.45946	1.24569	-6.79099	1.11368e-11	1.77038e-10	5.20945	-4.918		g1664	36.7914	-4.96169	0.965806	-5.13736	2.78628e-07	2.22072e-06	3.97733	-0.431828		SJ01450	938.639	1.36631	0.202541	6.74587	1.52115e-11	1.19929e-10	4.6582	5.4546
Ec-24_000330	2766.13	1.97798	0.211903	9.3344	1.01566e-20	1.83513e-19	5.1531	6.75148		Slom_000987	124.146	-8.31612	1.54876	-5.36953	7.89403e-08	6.26859e-07	3.86198	-20		g16666	178.026	1.65178	0.421796	3.91606	9.0006e-05	0.000407943	2.51317	3.68578		SJ01453	719.416	-2.02984	0.253515	-8.00679	1.17739e-15	1.42613e-14	6.09366	3.61587
Ec-24_003240	2096.33	2.12335	0.221157	9.60108	7.91087e-22	1.53089e-20	5.00635	6.74442		Slom_000988	1061.3	2.34134	0.349312	6.70271	2.04583e-11	3.09924e-10	4.33192	5.98936		g16667	150.519	1.2241	0.33312	3.67466	0.000238167	0.000954107	4.45338	6.16888		SJ01457	1657.1	-1.15267	0.24126	-4.77769	1.7732e-06	7.21883e-06	6.55169	4.76831
Ec-09_003470	7240.5	1.21502	0.169596	7.16424	7.82202e-13	7.71195e-12	5.91834	6.74374		Slom_000992	1261.32	3.75684	0.48002	7.82643	5.01931e-15	1.31032e-13	3.3098	6.41033		g16670	14.9542	1.92682	0.751364	2.56443	0.0103344	0.0256627	-0.206133	1.86519		SJ01458	3667.51	1.12241	0.191666	5.85609	4.73895e-09	2.78211e-08	5.61886	6.13212
Ec-01_006480	4008.98	1.53061	0.201412	7.59939	2.97526e-14	3.3314e-13	5.59394	6.74067		Slom_000998	911.961	1.48811	0.449011	3.31419	0.000919081	0.00350412	4.81479	5.61759		g16672	110.771	-1.82846	0.392542	-4.658	3.19304e-06	2.01758e-05	4.78307	3.4002		SJ01466	12.754	-3.38364	0.973179	-3.47689	0.000507265	0.00137652	4.46138	0.252608
Ec-26_002120	2526.69	1.21815	0.157611	7.72882	1.08546e-14	1.26318e-13	5.91202	6.73878		Slom_001000	564.759	-8.52624	1.05862	-8.05408	8.00778e-16	2.28623e-14	6.05011	-3.918		g16696	483.229	-1.78984	0.309177	-5.78905	7.07838e-09	7.80927e-08	5.84587	3.63249		SJ01467	506.319	1.51038	0.251208	6.01244	1.82755e-09	1.13233e-08	5.64802	6.6157
Ec-05_006340	1891.5	1.30257	0.176943	7.36152	1.81824e-13	1.90888e-12	5.82302	6.73636		Slom_001004	1162.43	-1.54644	0.342496	-4.51521	6.32532e-06	3.68197e-05	6.66512	4.40661		g16710	224.178	-2.99158	0.477605	-6.2637	3.75946e-10	5.32718e-09	4.42914	0.505228		SJ01468	31.54	1.81255	0.514096	3.52571	0.00042235	0.00116835	1.81885	3.1413
Ec-05_005370	514.086	3.54613	0.265041	13.3795	7.96524e-41	3.97451e-39	3.53813	6.72931		Slom_001011	587.086	-6.86062	0.709188	-9.67392	3.89185e-22	2.25239e-20	6.09724	-2.11064		g16711	10609.6	9.09303	0.361761	25.1355	2.03739e-139	3.10641e-135	2.55057	11.6094		SJ01470	77.0095	7.80249	1.08237	7.20872	5.64809e-13	5.21822e-12	0.934325	7.16765
Ec-14_006190	7209.06	1.88931	0.129001	14.6456	1.4368e-48	9.06719e-47	5.23031	6.72704		Slom_001012	2999.15	-1.46936	0.375791	-3.91005	9.2277e-05	0.000439869	7.99138	5.83588		g16722	18.1638	2.1728	0.726447	2.991	0.00278067	0.00828549	1.12654	3.90811		SJ01472	357.843	1.18092	0.255897	4.61481	3.93448e-06	1.51796e-05	3.87867	4.50152
Ec-08_004920	3197.96	1.82147	0.123919	14.6988	6.55671e-49	4.18386e-47	5.29593	6.72458		Slom_001016	1052.29	2.68963	0.476984	5.63882	1.71218e-08	1.54341e-07	4.07265	6.04912		g16727	18.3182	3.80454	1.13399	3.35502	0.000793606	0.00274899	-0.544073	3.67578		SJ01473	52.187	2.60914	0.488392	5.34231	9.17714e-08	4.47825e-07	2.08247	3.95245
Ec-14_005840	4836.11	1.13905	0.135794	8.38807	4.9418e-17	6.90204e-16	5.97274	6.71831		Slom_001017	4469.09	1.74303	0.343091	5.08036	3.76718e-07	2.65554e-06	6.90319	7.96713		g16728	5.38338	5.47271	1.76246	3.10516	0.00190177	0.0059164	-4.35402	2.7288		SJ01476	276.242	5.07388	0.342198	14.8273	9.75753e-50	6.45352e-48	2.25003	6.47388
Ec-27_002480	2730.61	2.34435	0.399544	5.86755	4.42278e-09	2.96088e-08	4.71767	6.71636		Slom_001018	2487.03	1.19589	0.337529	3.54308	0.000395482	0.00164886	6.46229	6.97311		g16729	167.582	1.76543	0.490945	3.59599	0.000323163	0.00124773	3.13727	4.99884		SJ01477	181.514	5.06642	0.372953	13.5846	4.94184e-42	2.54215e-40	1.60182	5.54157
Ec-21_002130	917.381	5.83699	0.272178	21.4455	5.03446e-102	9.82006e-100	1.19523	6.71477		Slom_001022	1765.42	-1.76123	0.355449	-4.95495	7.23481e-07	4.85534e-06	7.30993	4.8645		g16752	3.61302	-4.67514	1.99911	-2.33861	0.0193555	0.0435398	0.339426	-20		SJ01478	53.3659	3.22563	0.484302	6.66037	2.73142e-11	2.09116e-10	-0.474067	2.29906
Ec-16_001680	2414.11	1.16739	0.173322	6.73536	1.63523e-11	1.41768e-10	5.93342	6.71115		Slom_001024	3824.42	-5.77964	0.360127	-16.0489	5.81759e-58	3.54728e-55	8.77822	2.33609		g16756	24.0874	2.75037	0.651856	4.2193	2.4506e-05	0.00012696	-0.401455	2.45328		SJ01479	53.7022	3.02298	0.453264	6.66936	2.56913e-11	1.97235e-10	4.09146	6.23875
Ec-12_002540	3756.72	1.51179	0.349463	4.32603	1.51824e-05	5.96488e-05	5.55492	6.71009		Slom_001026	194.398	-6.34352	0.96944	-6.54349	6.00987e-11	8.36239e-10	4.47932	-2.04812		g16758	52.955	3.78106	0.641418	5.89485	3.75027e-09	4.44292e-08	1.36664	5.82535		SJ01485	126.616	-1.13982	0.307152	-3.71092	0.000206505	0.000604571	2.44334	0.675499
Ec-02_000120	3394.73	1.06829	0.204494	5.22406	1.75043e-07	9.49024e-07	6.0263	6.70808		Slom_001027	430.804	-10.1111	1.50275	-6.72836	1.71589e-11	2.63922e-10	5.66094	-20		g16760	7.44002	4.4994	1.38548	3.24754	0.00116408	0.00386092	-5.08784	-0.106798		SJ01488	3.10557	4.9581	1.86077	2.66454	0.00770936	0.0162123	-1.51079	1.03938
Ec-00_001510	2614.15	1.55469	0.215423	7.2169	5.31873e-13	5.31408e-12	5.53865	6.70241		Slom_001035	398.688	-8.02306	1.05964	-7.57147	3.69032e-14	8.52568e-13	5.54189	-3.918		g16761	36.5779	4.36942	0.878794	4.97206	6.62448e-07	4.89357e-06	-0.13873	4.77673		SJ01489	46.625	-2.4679	0.439215	-5.6189	1.92181e-08	1.03693e-07	2.77187	-0.258303
Ec-07_002940	2195.9	2.37238	0.156004	15.2071	3.17143e-52	2.25882e-50	4.71987	6.70143		Slom_001036	2654.22	1.51758	0.458591	3.30922	0.000935546	0.00356133	6.33621	7.17226		g16772	101.009	2.64946	0.395684	6.69591	2.14341e-11	3.82676e-10	2.50671	5.56043		SJ01492	316.297	1.96751	0.249962	7.87122	3.51201e-15	4.05646e-14	2.37197	3.70277
Ec-21_003740	4063.65	1.5772	0.195608	8.06304	7.44177e-16	9.49019e-15	5.50258	6.69567		Slom_001038	328.485	-1.92193	0.435787	-4.41026	1.03249e-05	5.8043e-05	4.90892	2.32661		g16777	55.0229	2.26845	0.445218	5.09515	3.48469e-07	2.7177e-06	1.34719	3.67812		SJ01493	19.9613	-2.67438	0.654774	-4.08443	4.41846e-05	0.000145137	1.45346	-1.5839
Ec-06_001390	2025.98	1.27375	0.147527	8.63398	5.92524e-18	8.96885e-17	5.81311	6.69381		Slom_001044	108.541	-1.79186	0.706754	-2.53533	0.011234	0.0317127	3.34916	0.68548		g16779	57.0233	1.84306	0.512271	3.59783	0.000320883	0.00124112	2.1111	4.22402		SJ01494	25.7072	-3.74917	0.681199	-5.50378	3.71744e-08	1.92418e-07	1.57052	-2.62339
Ec-11_006030	2485.81	1.05419	0.160052	6.58658	4.50067e-11	3.72847e-10	6.03113	6.69373		Slom_001052	290.978	-7.03869	0.968176	-7.27005	3.59363e-13	7.29538e-12	5.08691	-3.33304		g16791	162.893	-1.24724	0.369962	-3.37128	0.0007482	0.00261347	4.60962	3.32737		SJ01500	24.713	-1.66708	0.598875	-2.78369	0.00537437	0.0117321	3.06049	0.889588
Ec-09_004740	3438.19	1.32588	0.138531	9.57105	1.05828e-21	2.02965e-20	5.7563	6.68964		Slom_001053	1103.54	-8.54629	0.82099	-10.4097	2.23828e-25	1.78571e-23	7.00737	-2.918		g16796	4.0343	-4.83541	1.95383	-2.47484	0.0133297	0.0318554	-0.0752043	-20		SJ01502	106.874	1.56394	0.333697	4.68669	2.77659e-06	1.09845e-05	2.19282	3.3068
Ec-07_000190	2447.07	2.47781	0.231534	10.7017	9.992e-27	2.56756e-25	4.58926	6.68577		Slom_001060	10761.3	-2.83276	0.338981	-8.35669	6.45007e-17	2.11367e-15	10.089	6.57949		g16803	83.3949	-4.91388	0.675506	-7.27437	3.48029e-13	8.29126e-12	3.73155	-1.30745		SJ01507	43.687	-3.32142	0.53391	-6.22092	4.94237e-10	3.29103e-09	1.44775	-2.76549
Ec-23_001860	4002.9	1.08408	0.15218	7.12363	1.05121e-12	1.01886e-11	5.99235	6.68449		Slom_001073	630.589	-10.6607	1.49107	-7.14969	8.69741e-13	1.65357e-11	6.20626	-20		g16811	265.312	3.02176	0.368116	8.20872	2.23566e-16	9.07084e-15	3.17797	6.43751		SJ01508	538.097	-1.00312	0.219172	-4.57687	4.71977e-06	1.80299e-05	5.11043	3.44696
Ec-12_008570	2248.01	2.6096	0.194486	13.4179	4.7495e-41	2.39077e-39	4.45213	6.68351		Slom_001074	3055.86	-12.9374	1.48153	-8.73248	2.49156e-18	9.98415e-17	8.48484	-20		g16823	16.1729	2.45909	0.839988	2.92753	0.00341662	0.00987361	0.626448	3.72618		SJ01510	1072.97	7.47139	0.760275	9.82722	8.59577e-23	1.75141e-21	0.972692	7.05731
Ec-14_004000	2782.92	5.01048	0.151063	33.1681	3.10431e-241	2.8045e-238	2.04963	6.6822		Slom_001075	739.736	-10.891	1.50247	-7.24873	4.20704e-13	8.43038e-12	6.44638	-20		g16824	237.443	-1.31587	0.354996	-3.70673	0.000209954	0.000855468	6.33518	5.54645		SJ01512	1734.24	7.38996	1.50609	4.9067	9.26206e-07	3.92401e-06	2.5915	8.47549
Ec-23_003200	2569.14	1.48142	0.136262	10.8718	1.57044e-27	4.23845e-26	5.58945	6.67832		Slom_001077	35179.1	1.99086	0.304695	6.53395	6.40584e-11	8.83416e-10	9.68658	10.9738		g16831	7.00113	-5.61703	1.80542	-3.11121	0.00186322	0.0058107	0.289649	-20		SJ01521	31.9875	-2.59577	0.576491	-4.5027	6.70952e-06	2.49226e-05	5.18579	2.12855
Ec-05_002250	9912.16	1.09369	0.17267	6.33396	2.38944e-10	1.83988e-09	5.97064	6.67488		Slom_001078	496.493	-7.40104	0.851881	-8.68788	3.69259e-18	1.43935e-16	5.85642	-2.918		g1684	397.85	-1.36334	0.452964	-3.00982	0.002614	0.0078456	7.33591	6.79393		SJ01523	147.829	-1.55944	0.345818	-4.50943	6.50027e-06	2.42046e-05	3.74231	1.45102
Ec-02_004610	1156.46	2.1139	0.18	11.7439	7.59173e-32	2.55514e-30	4.94472	6.67318		Slom_001085	281.755	-1.27028	0.464502	-2.73471	0.0062435	0.0190077	4.51508	2.58647		g16841	30.1703	3.01792	0.618698	4.87785	1.07247e-06	7.55635e-06	0.0809456	3.36539		SJ01531	46.6562	8.86458	1.25383	7.06999	1.54944e-12	1.36855e-11	-20	4.36171
Ec-15_004650	2871.03	1.04931	0.153932	6.81676	9.3117e-12	8.29021e-11	6.01345	6.67077		Slom_001088	19577.9	1.38443	0.349705	3.95884	7.53147e-05	0.000365092	9.29242	9.9792		g16852	3.85689	-4.75874	1.97404	-2.41067	0.0159234	0.0369535	0.17261	-20		SJ01532	7.71107	6.25865	1.57016	3.986	6.71977e-05	0.000213371	-20	2.34413
Ec-18_003600	3093.1	2.88205	0.180333	15.9818	1.71175e-57	1.4618e-55	4.17012	6.66833		Slom_001090	2002.8	1.90752	0.371452	5.13531	2.81684e-07	2.02151e-06	5.63619	6.83888		g16854	229.381	-9.21378	1.4797	-6.22679	4.76085e-10	6.61702e-09	5.88634	-2.76769		SJ01534	254.229	4.72332	0.373849	12.6343	1.36585e-36	5.56591e-35	2.74227	6.59383
Ec-20_001300	944.41	1.31495	0.177118	7.42418	1.13482e-13	1.21215e-12	5.73965	6.66274		Slom_001093	298.911	-3.62555	0.578609	-6.26598	3.70493e-10	4.46081e-09	5.00789	0.495461		g16879	371.921	3.57393	0.596963	5.98685	2.13942e-09	2.64556e-08	2.9409	6.62245		SJ01543	14.9299	6.22899	1.33796	4.6556	3.23036e-06	1.26445e-05	-0.16518	4.06717
Ec-01_009480	456.369	5.97316	0.58238	10.2565	1.10674e-24	2.56718e-23	0.728289	6.66079		Slom_001099	137.518	-7.2497	1.29494	-5.59849	2.16223e-08	1.90386e-07	4.00517	-4.918		g16881	36.7325	1.57333	0.521126	3.0191	0.00253525	0.00763479	1.24389	2.94063		SJ01550	241.909	-1.63834	0.368324	-4.44809	8.66387e-06	3.16668e-05	5.00855	2.68273
Ec-01_002690	3663.13	1.4058	0.157149	8.94564	3.69787e-19	6.18052e-18	5.64621	6.66059		Slom_001102	151.846	-3.99039	0.798135	-4.99964	5.74374e-07	3.92975e-06	4.04095	-0.204298		g16914	304.909	-1.93208	0.368357	-5.24513	1.56175e-07	1.30979e-06	5.6291	3.77925		SJ01551	20.735	-2.0598	0.689151	-2.98889	0.00279992	0.00650673	2.83092	0.0411802
Ec-14_006940	2773.83	1.0995	0.200397	5.48659	4.09765e-08	2.42622e-07	5.94784	6.66041		Slom_001104	354.485	-1.79302	0.482759	-3.71411	0.000203924	0.000901966	4.97604	2.58289		g1692	563.922	-7.69895	0.659767	-11.6692	1.8316e-31	5.58529e-29	6.92347	-0.540058		SJ01557	40.2158	1.61381	0.52157	3.09413	0.0019739	0.00474117	2.09972	3.21114
Ec-07_000280	1647.5	2.83314	0.276806	10.2351	1.38022e-24	3.18006e-23	4.17735	6.6554		Slom_001105	497.671	-10.3192	1.49382	-6.90789	4.91908e-12	8.33168e-11	5.86361	-20		g16925	16.9727	3.80677	0.958496	3.97161	7.13887e-05	0.000332152	-1.73056	2.31851		SJ01558	16.3207	-1.9114	0.706035	-2.70723	0.00678481	0.0144459	0.241888	-2.38729
Ec-06_000690	2464.36	1.26179	0.162245	7.77708	7.42187e-15	8.7799e-14	5.78119	6.65257		Slom_001110	469.318	-10.2346	1.50402	-6.80482	1.01173e-11	1.6285e-10	5.78654	-20		g16951	76.7732	3.21541	0.661683	4.85944	1.1772e-06	8.19204e-06	1.1959	4.77943		SJ01559	5.17078	-3.93024	1.62604	-2.41707	0.0156462	0.0306506	0.00204204	-4.57307
Ec-26_004890	2890.83	1.44134	0.155826	9.24965	2.25236e-20	3.98575e-19	5.58938	6.64054		Slom_001111	95.0493	-1.57393	0.657591	-2.39348	0.0166895	0.0446055	3.0477	0.797623		g16959	317.713	1.29609	0.321291	4.03401	5.48323e-05	0.000263565	3.36979	2.34502		SJ01560	9.29302	-3.58219	1.0692	-3.35033	0.000807148	0.00210652	1.36142	-2.77748
Ec-05_006040	2439.31	1.06839	0.178767	5.97643	2.28074e-09	1.58369e-08	5.95968	6.63829		Slom_001112	622.878	1.03983	0.347844	2.98935	0.00279568	0.00939579	4.56977	4.91676		g16962	14.4782	2.99787	0.841863	3.56099	0.00036946	0.00140303	-0.246498	3.41231		SJ01564	31.5325	-2.43952	0.621769	-3.92352	8.72663e-05	0.000271508	0.078106	-3.11438
Ec-09_000940	3224.88	3.90834	0.250267	15.6167	5.60345e-55	4.43241e-53	3.09327	6.63754		Slom_001114	347.174	-1.09397	0.434354	-2.51861	0.011782	0.0330575	4.79206	2.97239		g16974	12.2243	-4.94249	1.73377	-2.85073	0.00436196	0.0121941	1.25869	-3.84654		SJ01569	402.082	1.15583	0.241228	4.79145	1.65576e-06	6.76387e-06	6.01952	6.6937
Ec-12_001150	2414.32	6.86435	0.410723	16.7129	1.05618e-62	1.07274e-60	-0.0169525	6.6338		Slom_001116	695.883	-1.30648	0.419621	-3.11348	0.00184897	0.00655062	5.85819	3.86195		g16983	53.7708	2.53463	0.725004	3.49603	0.000472242	0.00173836	0.27231	2.08233		SJ01571	361.655	4.49493	0.75411	5.96058	2.51351e-09	1.52949e-08	1.36322	5.05338
Ec-16_003260	2788.76	1.79367	0.219768	8.16166	3.30454e-16	4.35656e-15	5.21772	6.63238		Slom_001119	1597.49	-7.54712	0.572646	-13.1794	1.15334e-39	2.85376e-37	7.5311	-1.33304		g16991	60.9879	2.23375	0.669412	3.33688	0.000847234	0.00291007	2.99673	5.84383		SJ01575	106.109	-5.64071	0.491885	-11.4676	1.92018e-30	5.90474e-29	2.86881	-3.12037
Ec-08_002430	3441.27	1.03135	0.189434	5.44441	5.19786e-08	3.0337e-07	5.97337	6.61611		Slom_001120	786.643	-2.69347	0.374593	-7.1904	6.46028e-13	1.25337e-11	6.30322	2.91616		g17	58.6349	3.60631	0.59916	6.01894	1.75565e-09	2.21044e-08	1.69588	5.73565		SJ01577	986.42	2.03265	0.215702	9.42339	4.36755e-21	7.9818e-20	4.65229	6.27691
Ec-27_002610	6125.37	4.70044	0.157101	29.9198	1.08888e-196	6.92244e-194	2.29257	6.6153		Slom_001121	248.778	2.23726	0.721644	3.10023	0.00193368	0.00681257	2.40479	3.90919		g17003	82.6102	-2.35657	0.443576	-5.31266	1.08039e-07	9.36482e-07	3.98811	1.85332		SJ01580	84.7857	-1.2546	0.333935	-3.75702	0.000171949	0.00050949	3.11739	1.38708
Ec-13_003060	4641.08	4.97385	0.272858	18.2287	3.05335e-74	4.00082e-72	1.97934	6.60886		Slom_001123	66.8515	-5.23247	1.20654	-4.33677	1.44589e-05	7.96829e-05	2.88767	-2.26035		g17005	195.986	-1.30789	0.351986	-3.71574	0.000202607	0.000829747	4.47764	2.55947		SJ01582	170.129	-1.80069	0.322838	-5.57768	2.4375e-08	1.29588e-07	6.14937	3.95913
Ec-08_001010	4881.43	1.61001	0.198251	8.12107	4.62105e-16	6.01823e-15	5.39081	6.60877		Slom_001124	459.623	-7.61797	0.923874	-8.24568	1.64224e-16	5.06101e-15	5.73706	-2.04812		g17008	75.4733	-4.40366	0.6486	-6.78948	1.12538e-11	2.11313e-10	3.46759	-1.34859		SJ01583	34.556	-2.36432	0.532768	-4.4378	9.08812e-06	3.31158e-05	5.97376	3.13067
Ec-06_000460	3438.58	1.59349	0.305302	5.21938	1.79521e-07	9.72076e-07	5.39437	6.6064		Slom_001126	181.18	-3.8644	0.649824	-5.94684	2.73365e-09	2.79137e-08	4.32617	-0.504539		g17012	11.0391	-6.27687	1.70631	-3.67862	0.000234501	0.000942146	2.30428	-20		SJ01591	22.7401	-5.22631	0.921271	-5.67294	1.40369e-08	7.73398e-08	2.99396	-2.69576
Ec-27_000440	1613.04	2.49962	0.163407	15.2969	8.0241e-53	5.81155e-51	4.49344	6.60571		Slom_001142	321.251	-9.68778	1.51239	-6.40561	1.49765e-10	1.93122e-09	5.23935	-20		g17016	30.0618	-7.73182	1.58286	-4.88473	1.03569e-06	7.3243e-06	4.22031	-20		SJ01596	2477.77	6.4429	0.244894	26.3089	1.51625e-152	1.26357e-148	4.49919	9.83659
Ec-10_001370	1786.04	1.31125	0.255746	5.12717	2.94125e-07	1.53876e-06	5.66761	6.59968		Slom_001143	152.822	-1.31808	0.54175	-2.43301	0.014974	0.0406504	3.65737	1.66381		g17027	99.4865	1.30203	0.380933	3.41799	0.000630862	0.0022479	3.57228	5.34604		SJ01598	497.655	-5.57698	0.335829	-16.6066	6.24195e-62	6.26715e-60	4.79159	-1.2386
Ec-28_001980	2882.14	1.50269	0.124966	12.0248	2.63117e-33	9.52826e-32	5.47544	6.58441		Slom_001147	1721.1	1.29143	0.317062	4.07312	4.63872e-05	0.000232453	5.85403	6.46154		g17039	3.89761	6.02172	2.07287	2.90501	0.00367241	0.0105073	-20	-0.24708		SJ01606	549.341	1.15366	0.227793	5.06452	4.09427e-07	1.82702e-06	6.74795	7.34318
Ec-01_000860	2907.53	2.04041	0.150727	13.5371	9.44607e-42	4.86912e-40	4.92868	6.57632		Slom_001161	1197.83	2.27074	0.431	5.26854	1.37513e-07	1.04299e-06	4.59773	6.14934		g17072	202.561	2.12327	0.309137	6.86839	6.49322e-12	1.25478e-10	4.26033	6.91314		SJ01607	116.868	-2.45515	0.355847	-6.89947	5.21984e-12	4.34561e-11	3.99683	1.02724
Ec-05_001680	2142.97	4.93141	0.171491	28.7562	7.58548e-182	4.0689e-179	2.01502	6.57421		Slom_001164	5606.37	2.50288	0.279551	8.9532	3.45328e-19	1.47764e-17	6.61288	8.42375		g17074	28.1936	2.43747	0.805384	3.02647	0.00247427	0.00747479	-0.899558	1.349		SJ01614	13.9237	7.11991	1.36722	5.20757	1.91326e-07	8.95486e-07	-20	0.828468
Ec-26_006340	3452.1	1.11178	0.194936	5.70329	1.17516e-08	7.46543e-08	5.8476	6.57194		Slom_001165	819.409	1.24644	0.346345	3.59885	0.000319632	0.00135951	4.83405	5.37971		g17078	8.68917	-4.45376	1.68906	-2.63683	0.00836846	0.0214116	0.885812	-3.58885		SJ01616	13.7121	5.38035	1.27665	4.21444	2.50401e-05	8.5609e-05	-2.95938	1.84215
Ec-21_001920	5379.39	1.79596	0.142763	12.58	2.71963e-36	1.15837e-34	5.16548	6.5714		Slom_001166	13.6244	-5.12867	2.07065	-2.47685	0.0132549	0.0365591	0.685958	-20		g17091	299.973	-2.29736	0.344863	-6.66167	2.70736e-11	4.74473e-10	6.12075	4.20098		SJ01619	78.1325	5.72308	0.615876	9.29258	1.50595e-20	2.65887e-19	1.12848	5.90766
Ec-14_002490	2099.71	2.39995	0.147553	16.265	1.74743e-59	1.58701e-57	4.56154	6.57038		Slom_001167	278.496	-6.27275	0.856985	-7.31956	2.48792e-13	5.16116e-12	5.0258	-2.59607		g17110	541.817	1.57035	0.29039	5.40774	6.38241e-08	5.83409e-07	5.34739	7.10237		SJ01622	7.42429	-3.22067	1.13621	-2.83457	0.00458869	0.0101553	0.355776	-3.40789
Ec-25_001930	5928.2	1.54959	0.161264	9.60904	7.32313e-22	1.42036e-20	5.41009	6.56995		Slom_001170	143.678	-5.17235	0.922197	-5.60873	2.03816e-08	1.80485e-07	4.04587	-1.69921		g17112	426.593	-2.18245	0.540818	-4.03545	5.44968e-05	0.000262035	6.32688	4.16539		SJ01625	61.439	8.29579	1.2131	6.83853	8.00116e-12	6.51149e-11	-2.57837	3.93163
Ec-19_002920	4915.1	1.04042	0.197644	5.26408	1.40892e-07	7.74137e-07	5.91213	6.56499		Slom_001171	319.515	-9.67995	1.51056	-6.40818	1.47266e-10	1.90186e-09	5.23019	-20		g17137	99.4882	4.1233	0.679035	6.0723	1.26089e-09	1.63755e-08	0.379357	4.60279		SJ01626	67.5538	8.43333	1.22108	6.90646	4.96909e-12	4.14722e-11	-1.64742	4.80801
Ec-00_007150	2326.65	2.47321	0.163331	15.1423	8.51694e-52	5.94281e-50	4.47104	6.55924		Slom_001172	1325.31	1.08302	0.321222	3.37157	0.000747408	0.00290209	5.61892	6.01687		g17138	75.3883	4.33948	0.504565	8.60043	7.94154e-18	3.95701e-16	-0.198818	3.83786		SJ01627	91.5215	5.19841	1.25363	4.1467	3.37306e-05	0.000112957	-0.129273	4.20104
Ec-03_001650	3076.32	2.52819	0.140103	18.0453	8.5938e-73	1.08465e-70	4.42137	6.55791		Slom_001175	354.293	-2.43025	0.455151	-5.33944	9.32365e-08	7.29527e-07	5.12933	1.9335		g17144	822.651	6.17577	1.40062	4.40931	1.03699e-05	5.83213e-05	1.81997	8.42479		SJ01628	129.372	1.22613	0.305141	4.01826	5.86298e-05	0.000188282	2.15109	2.9845
Ec-03_003420	2523.53	1.43252	0.161432	8.87384	7.06662e-19	1.15853e-17	5.51215	6.555		Slom_001178	15602.6	1.85839	0.299639	6.20209	5.57185e-10	6.46691e-09	8.60697	9.78049		g17146	6.25245	6.70348	1.87009	3.58457	0.000337628	0.00129538	-20	1.51664		SJ01629	410.271	2.46715	0.228726	10.7865	3.98719e-27	1.03673e-25	4.96077	6.83157
Ec-01_008660	2635.79	1.95633	0.134839	14.5086	1.06871e-47	6.5051e-46	4.98952	6.5522		Slom_001179	4866.39	1.31083	0.403619	3.2477	0.00116344	0.00432847	7.33643	7.98391		g17171	115.731	2.7732	0.837976	3.30941	0.000934933	0.00318048	3.33144	6.37069		SJ01632	187.348	-1.64706	0.29131	-5.65398	1.56779e-08	8.56451e-08	6.423	4.10166
Ec-13_003330	3508.21	2.64983	0.339633	7.80203	6.09186e-15	7.23146e-14	4.25755	6.5512		Slom_001182	4736.35	1.07485	0.304863	3.52569	0.00042238	0.00174735	7.47095	7.8466		g17172	116.244	2.16427	0.40177	5.38683	7.17128e-08	6.45838e-07	1.24405	1.68148		SJ01638	18.194	-1.85329	0.736042	-2.51792	0.0118051	0.0237857	4.36979	1.89984
Ec-09_002340	995.298	1.44545	0.250424	5.77198	7.83431e-09	5.07456e-08	5.48327	6.54732		Slom_001183	5158.45	1.66646	0.321375	5.18538	2.1557e-07	1.57283e-06	7.16619	8.1316		g17186	5.26894	-5.22113	1.85781	-2.81036	0.00494855	0.0136217	0.956941	-20		SJ01641	1122.46	-4.99296	0.293488	-17.0125	6.63667e-65	7.7352e-63	6.72959	1.22042
Ec-09_004250	1737.13	3.63937	0.22094	16.4722	5.81494e-61	5.57617e-59	3.2812	6.5471		Slom_001188	723.01	-2.36294	0.373209	-6.3314	2.42948e-10	3.02542e-09	6.13821	3.1047		g17202	96.1104	-9.40248	1.51475	-6.20727	5.39113e-10	7.41195e-09	4.46495	-20		SJ01642	383.352	1.18671	0.235329	5.04277	4.58829e-07	2.02954e-06	3.30869	3.82775
Ec-23_001350	2408.53	1.99921	0.205167	9.74431	1.95103e-22	3.95857e-21	4.92597	6.54434		Slom_001194	150.993	-3.03148	0.673613	-4.50032	6.78506e-06	3.93617e-05	4.01046	0.00372383		g17205	324.516	-1.82834	0.318975	-5.73192	9.92979e-09	1.05578e-07	5.66158	3.78758		SJ01644	38.3772	-2.71059	0.641771	-4.22362	2.40414e-05	8.24313e-05	2.085	-1.40975
Ec-20_002750	7835.15	2.00815	0.150249	13.3655	9.61682e-41	4.78472e-39	4.9187	6.5384		Slom_001195	1073.2	-11.4278	1.4893	-7.67328	1.67655e-14	4.10082e-13	6.9771	-20		g17224	62.7468	-1.5775	0.680118	-2.31945	0.0203707	0.0454821	3.47413	2.17448		SJ01645	245.969	-1.73973	0.261136	-6.66216	2.69833e-11	2.06868e-10	4.50428	2.26296
Ec-02_001220	1967.85	2.23716	0.474204	4.71772	2.38504e-06	1.07565e-05	4.6168	6.5301		Slom_001200	5002.21	1.09008	0.302985	3.5978	0.000320915	0.00136395	7.53071	7.93378		g17251	459.649	-2.19144	0.28727	-7.62851	2.3749e-14	7.05851e-13	6.25487	4.09811		SJ01647	59.5112	-1.79038	0.605762	-2.95558	0.00312078	0.00717733	2.6861	-0.0786793
Ec-02_000210	3547.11	1.72101	0.167006	10.3051	6.68568e-25	1.56562e-23	5.18854	6.52168		Slom_001202	280.116	-9.49009	1.51294	-6.27259	3.55081e-10	4.28128e-09	5.03918	-20		g17276	55.5872	-2.30381	0.634077	-3.63333	0.000279784	0.00109832	4.40793	2.5106		SJ01656	428.4	-1.09793	0.230163	-4.77021	1.84034e-06	7.4739e-06	8.30229	6.65901
Ec-22_003720	3383.95	1.58203	0.160203	9.87515	5.33524e-23	1.11819e-21	5.33269	6.52075		Slom_001205	1257.31	1.09734	0.312431	3.51225	0.000444332	0.00182665	5.54012	5.9458		g17282	65.9208	3.13832	0.617983	5.07833	3.80768e-07	2.94848e-06	1.37825	4.96615		SJ01657	65.7274	-1.73309	0.385248	-4.49864	6.83899e-06	2.53809e-05	2.79031	0.438562
Ec-26_005370	887.381	1.08377	0.180883	5.99156	2.07838e-09	1.4514e-08	5.8285	6.5195		Slom_001206	1594.95	2.68529	0.503391	5.33441	9.58565e-08	7.48311e-07	4.67721	6.63494		g1729	135.463	-3.62463	0.457154	-7.9287	2.21455e-15	7.72661e-14	4.76115	1.33119		SJ01660	19.6424	-2.28063	0.67837	-3.36193	0.000774005	0.00202708	0.886689	-1.99616
Ec-05_001730	4458.91	1.3526	0.160514	8.42672	3.55485e-17	5.01801e-16	5.55614	6.51901		Slom_001208	286.254	-8.31011	1.25357	-6.62913	3.37664e-11	4.92729e-10	5.06458	-4.918		g17299	33.2507	7.24662	1.25345	5.78134	7.41083e-09	8.13484e-08	-4.02589	3.63215		SJ01665	13.3409	4.5959	1.09041	4.21485	2.49943e-05	8.54697e-05	-4.52018	-0.116055
Ec-27_001480	1945.15	4.16951	0.184678	22.5772	7.2559e-113	1.6175e-110	2.72231	6.51886		Slom_001210	897.627	-1.4688	0.35753	-4.10817	3.98798e-05	0.000202941	6.27328	4.08701		g17306	97.4536	1.82486	0.51992	3.5099	0.000448281	0.0016626	2.03959	3.84617		SJ01670	2.45318	4.63408	2.04023	2.27136	0.0231254	0.0434387	-20	0.663212
Ec-03_003190	1334.71	1.04181	0.251882	4.1361	3.53257e-05	0.00013001	5.85569	6.50632		Slom_001213	563.12	-1.21603	0.467547	-2.60086	0.00929895	0.0268722	5.51125	3.59427		g17307	93.365	-5.90723	0.818521	-7.21695	5.31663e-13	1.2376e-11	4.12821	-1.8222		SJ01674	172.398	-1.30154	0.334575	-3.89012	0.000100193	0.00030833	4.10331	2.10462
Ec-17_003780	787.469	4.58308	0.44796	10.231	1.44e-24	3.30891e-23	2.17037	6.50283		Slom_001217	90.1845	-4.66107	0.968034	-4.81499	1.47207e-06	9.4519e-06	3.36519	-2.59607		g17308	14.6685	-2.80597	0.96845	-2.89738	0.0037629	0.010744	2.41107	0.00837116		SJ01675	146.259	-1.89484	0.378891	-5.00101	5.70301e-07	2.49023e-06	3.92049	1.37064
Ec-21_003440	6014.72	1.0976	0.131501	8.34673	7.01769e-17	9.65214e-16	5.79205	6.49346		Slom_001219	311.504	1.79305	0.419814	4.27106	1.94542e-05	0.000104909	3.00185	4.11936		g17323	97.2238	-9.42016	1.5124	-6.22863	4.7054e-10	6.54592e-09	4.90385	-20		SJ01676	72.8794	-1.68871	0.388085	-4.35139	1.35279e-05	4.80746e-05	3.96565	1.58751
Ec-18_004070	1722.82	3.12705	0.152872	20.4553	5.38985e-93	9.44049e-91	3.75064	6.49117		Slom_001225	407.638	-4.44542	0.60101	-7.39658	1.39737e-13	2.9859e-12	5.52952	-0.0600183		g17365	62.6662	2.97966	0.446204	6.6778	2.42548e-11	4.2852e-10	2.06937	5.64354		SJ01680	27.27	8.09706	1.29324	6.26106	3.82364e-10	2.57282e-09	-20	2.21892
Ec-24_001280	1089.76	1.12877	0.336599	3.35347	0.000798054	0.00221409	5.74203	6.48637		Slom_001228	188.26	1.27946	0.486859	2.62799	0.00858907	0.0250712	2.70035	3.26445		g17372	26.9681	2.57976	0.89314	2.88841	0.00387194	0.0109962	-1.36735	1.1361		SJ01686	53.8613	3.09406	0.478936	6.46029	1.04505e-10	7.47869e-10	1.89227	4.27175
Ec-20_004230	4499.84	1.00445	0.130368	7.70472	1.31134e-14	1.5117e-13	5.87556	6.4861		Slom_001229	1070.61	-4.4792	0.460091	-9.73547	2.12832e-22	1.26169e-20	6.89378	1.91046		g1740	150.825	-2.09467	0.536238	-3.90623	9.37454e-05	0.000423507	4.82067	2.7748		SJ01687	349.992	-1.94908	0.2806	-6.94613	3.75452e-12	3.17648e-11	6.69607	3.8731
Ec-01_000870	4987.77	1.62282	0.191945	8.45464	2.79955e-17	3.98131e-16	5.24198	6.47996		Slom_001239	16950.4	1.19114	0.287043	4.14969	3.3292e-05	0.00017198	9.22954	9.72391		g17429	22.4773	-2.93758	0.77947	-3.76868	0.000164112	0.000689503	3.13691	0.794713		SJ01688	8.8473	-2.92174	1.06241	-2.75011	0.00595748	0.0128535	1.60004	-2.42079
Ec-27_004280	1930.21	1.18279	0.188579	6.2721	3.56216e-10	2.6924e-09	5.68332	6.4779		Slom_001243	174.344	1.67292	0.600678	2.78505	0.00535187	0.0166556	2.22242	3.24389		g17433	54.3584	1.48664	0.524026	2.83696	0.00455447	0.0126396	2.00508	3.73329		SJ01689	126.117	1.16375	0.29435	3.95364	7.69711e-05	0.000242074	2.92175	3.64159
Ec-01_005220	2198.09	1.22758	0.176245	6.96516	3.28028e-12	3.06178e-11	5.63841	6.47623		Slom_001247	557.044	-7.56264	0.836531	-9.04048	1.55984e-19	7.00822e-18	6.01357	-2.918		g17435	18.3732	-2.2136	0.812568	-2.7242	0.00644571	0.0171037	0.941396	-1.59613		SJ01690	158.302	1.26079	0.277934	4.53629	5.72512e-06	2.15299e-05	4.77654	5.56574
Ec-12_007990	1342.04	1.31415	0.237081	5.54306	2.97233e-08	1.79018e-07	5.54301	6.47509		Slom_001251	595.308	1.44642	0.393187	3.6787	0.000234421	0.00102622	4.23445	4.97291		g17436	30.5135	-1.70137	0.720608	-2.36102	0.0182247	0.0414982	3.3525	2.32911		SJ01694	54.5496	2.04848	0.496515	4.12571	3.69589e-05	0.000122781	2.67152	4.02974
Ec-02_000900	2895.25	1.91145	0.169703	11.2635	1.98641e-29	5.83848e-28	4.93339	6.45849		Slom_001255	277.012	-9.47409	1.53453	-6.17394	6.66069e-10	7.61674e-09	5.03471	-20		g1744	81.8784	-1.78884	0.585832	-3.0535	0.00226192	0.00689751	4.46204	3.06724		SJ01699	241.715	-2.46502	0.280805	-8.77843	1.65775e-18	2.52096e-17	4.05162	0.949533
Ec-12_004310	2632.39	1.46472	0.212523	6.89206	5.49909e-12	4.989e-11	5.37006	6.45172		Slom_001258	209.152	-9.06866	1.52635	-5.94139	2.82616e-09	2.87551e-08	4.61957	-20		g17442	21.6133	3.29529	0.967986	3.40427	0.0006634	0.00234194	0.687252	4.34946		SJ01707	186.535	-1.80473	0.294278	-6.13273	8.6385e-10	5.55899e-09	3.90911	1.78246
Ec-23_002940	1787.62	5.80842	0.471609	12.3162	7.41125e-35	2.9312e-33	0.829113	6.45153		Slom_001259	429.173	-10.1056	1.50279	-6.72457	1.76107e-11	2.70385e-10	5.65544	-20		g17463	31.2522	2.92327	0.663722	4.40436	1.06097e-05	5.94734e-05	0.92977	4.37223		SJ01708	237.607	-1.57782	0.249358	-6.32753	2.4911e-10	1.71072e-09	4.3378	2.21198
Ec-07_002870	1632.02	1.05408	0.160294	6.5759	4.83614e-11	3.99097e-10	5.78974	6.4513		Slom_001262	30.2121	-6.27726	1.75496	-3.57687	0.000347738	0.00146663	1.81996	-20		g1747	9090.05	3.97478	1.3253	2.99915	0.00270733	0.00809862	7.83395	12.1366		SJ01711	15.4104	-2.64847	0.782509	-3.38458	0.000712865	0.00187996	1.17216	-2.30532
Ec-05_001450	2525.13	1.06322	0.155226	6.8495	7.41097e-12	6.66716e-11	5.77621	6.44753		Slom_001263	92.5508	-4.05656	0.860489	-4.71425	2.42598e-06	1.50404e-05	3.35668	-1.41847		g17479	327.659	-1.73957	0.300214	-5.79446	6.85419e-09	7.60596e-08	6.34612	5.02715		SJ01716	78.7025	-1.19023	0.352777	-3.3739	0.000741113	0.00194921	3.88933	1.90877
Ec-00_007990	982.291	1.67385	0.241843	6.92121	4.47802e-12	4.10166e-11	5.14867	6.44447		Slom_001264	3816.91	1.27847	0.285833	4.47279	7.7206e-06	4.42923e-05	7.02099	7.60654		g17491	21.9856	-3.14784	0.8282	-3.80083	0.000144215	0.000615751	2.13128	-0.947528		SJ01721	12.5555	5.97451	1.36242	4.38521	1.15872e-05	4.15408e-05	-0.11224	3.81408
Ec-13_003130	1675.59	3.9198	0.222857	17.5889	2.99685e-69	3.57229e-67	2.8865	6.44433		Slom_001267	225.201	-1.18441	0.476204	-2.4872	0.0128754	0.0356218	4.17622	2.31409		g17498	10.086	-6.14774	1.6784	-3.66286	0.00024942	0.000993443	1.39445	-20		SJ01731	47.4103	-1.20881	0.450825	-2.68134	0.00733282	0.0154998	4.51839	2.87425
Ec-13_003650	2330.46	1.25205	0.136166	9.19507	3.74764e-20	6.55073e-19	5.58114	6.43841		Slom_001271	332.623	-2.47808	0.460534	-5.38088	7.4124e-08	5.92472e-07	5.05304	1.81644		g175	377.234	1.72887	0.372815	4.63734	3.52919e-06	2.20802e-05	4.48014	6.17798		SJ01736	30.6601	-1.40326	0.55533	-2.5269	0.0115075	0.0232395	1.87588	-0.298546
Ec-06_003270	2084.4	1.83215	0.135063	13.5652	6.44081e-42	3.34007e-40	4.99556	6.43504		Slom_001275	193.745	-8.95834	1.54526	-5.79731	6.73884e-09	6.46361e-08	4.51739	-20		g17504	18.2834	1.71329	0.665426	2.57473	0.0100319	0.0250298	0.571528	2.59118		SJ01752	249.908	1.46582	0.266177	5.50694	3.65131e-08	1.8923e-07	6.37259	7.28939
Ec-08_002830	1753.91	1.9565	0.156958	12.4651	1.15734e-35	4.74121e-34	4.86782	6.43483		Slom_001281	1010.6	1.07622	0.381783	2.81892	0.00481852	0.0152148	5.26263	5.63358		g17508	52.1866	2.12713	0.636606	3.34135	0.000833712	0.00287138	1.43789	3.63395		SJ01753	10.0052	-2.03134	0.906746	-2.24025	0.0250745	0.0465645	2.5247	-0.21201
Ec-20_000640	4622.89	1.14199	0.143283	7.97015	1.58483e-15	1.97844e-14	5.67836	6.42701		Slom_001285	661.359	-1.18082	0.395979	-2.98202	0.0028635	0.00959916	5.75989	3.8522		g17527	146.891	-2.16688	0.390897	-5.54336	2.96722e-08	2.87064e-07	4.23796	1.51012		SJ01754	56.5292	1.48011	0.386542	3.8291	0.000128615	0.000388478	4.98468	6.05819
Ec-17_003580	8160.39	1.38832	0.176949	7.84588	4.29943e-15	5.16442e-14	5.42504	6.42577		Slom_001288	314.682	-1.68772	0.439452	-3.84051	0.000122777	0.000567452	4.80817	2.4042		g17531	14.8881	2.36497	0.762701	3.10078	0.00193011	0.00599112	-0.998295	1.33925		SJ01755	124.976	1.64631	0.301193	5.46595	4.60428e-08	2.3495e-07	3.80592	4.99451
Ec-02_005150	4569.98	1.06486	0.135249	7.87333	3.45329e-15	4.18614e-14	5.75408	6.4256		Slom_001289	317.414	-6.75988	0.87427	-7.73203	1.05841e-14	2.67708e-13	5.2078	-2.918		g17549	310.123	1.14188	0.300547	3.79934	0.000145081	0.000619103	5.83244	7.62367		SJ01760	435.627	1.63353	0.263727	6.19401	5.86524e-10	3.87153e-09	2.22309	3.29837
Ec-01_005370	2005.41	1.06969	0.224356	4.76781	1.86238e-06	8.58655e-06	5.74639	6.42235		Slom_001290	331.223	-1.26406	0.461477	-2.73917	0.00615948	0.0187875	4.7379	2.85059		g17557	71.9099	4.99401	0.674107	7.40833	1.27897e-13	3.28844e-12	0.479474	5.92308		SJ01762	644.919	-1.24892	0.199051	-6.2744	3.50995e-10	2.3694e-09	4.70266	3.00953
Ec-06_009800	1894.9	1.38936	0.187213	7.42129	1.15981e-13	1.23807e-12	5.4195	6.4218		Slom_001291	104.145	-6.8468	1.36947	-4.99959	5.74512e-07	3.92975e-06	3.62288	-4.918		g17567	212.068	-1.36168	0.596609	-2.28237	0.0224677	0.0493893	6.08534	5.11306		SJ01774	152.576	1.20667	0.289109	4.17376	2.99613e-05	0.000101188	3.20002	3.80766
Ec-05_004390	3243.11	1.02036	0.179367	5.68865	1.28051e-08	8.09874e-08	5.78939	6.4196		Slom_001295	399.307	-10.0015	1.50128	-6.66202	2.70094e-11	4.00549e-10	5.54893	-20		g1757	7.43474	-5.70483	1.77153	-3.22028	0.00128064	0.00419461	1.7031	-20		SJ01776	2779.21	7.607	0.283442	26.838	1.16543e-158	1.94241e-154	3.66638	10.0026
Ec-17_003260	3294.54	1.00623	0.130999	7.68124	1.57561e-14	1.80062e-13	5.80639	6.41844		Slom_001297	103.575	-1.77685	0.681085	-2.60885	0.00908479	0.0263067	3.17486	0.867817		g17571	12.8067	1.93861	0.790187	2.45335	0.0141532	0.0334615	0.788294	3.25541		SJ01777	1339.4	-1.14423	0.210385	-5.43873	5.36606e-08	2.70772e-07	9.49743	7.92804
Ec-16_004090	8926.22	1.57492	0.147285	10.6931	1.09702e-26	2.80631e-25	5.23201	6.41642		Slom_001298	146.464	-7.34069	1.34223	-5.46901	4.52559e-08	3.75805e-07	4.11715	-4.918		g17580	256.249	-2.20939	0.368866	-5.98968	2.1026e-09	2.60637e-08	5.11763	2.81029		SJ01779	1534.51	1.66351	0.253595	6.55969	5.3918e-11	3.9913e-10	6.11342	7.20591
Ec-10_005860	4574.25	1.58035	0.162079	9.75052	1.83531e-22	3.72817e-21	5.2215	6.41286		Slom_001299	296.354	-9.57132	1.5046	-6.36136	1.99975e-10	2.52155e-09	5.11387	-20		g17619	51.3834	2.15371	0.613967	3.50785	0.000451738	0.00167461	2.14296	4.85338		SJ01782	104.319	-1.592	0.378736	-4.20346	2.62869e-05	8.95591e-05	7.89026	5.60326
Ec-28_002580	2585.06	1.27035	0.138871	9.14768	5.8169e-20	1.00652e-18	5.53368	6.41119		Slom_001300	59.4992	-3.37176	0.938151	-3.59404	0.000325584	0.00138139	2.65884	-1.41847		g1762	45.6894	-3.82477	0.678701	-5.63543	1.74622e-08	1.76556e-07	3.18928	-0.526733		SJ01783	609.971	-3.52876	0.276631	-12.7562	2.87942e-37	1.20885e-35	6.79904	2.52886
Ec-24_000820	810.695	1.44782	0.202606	7.14599	8.93494e-13	8.7539e-12	5.34963	6.41053		Slom_001301	18320.5	-1.6952	0.278397	-6.08915	1.13515e-09	1.25278e-08	10.6694	8.28003		g17633	32.2133	2.51849	0.660981	3.81024	0.000138832	0.000596611	1.84762	4.94203		SJ01784	69.176	3.02522	0.537133	5.63215	1.77974e-08	9.64332e-08	0.676047	2.59235
Ec-01_008200	3280.44	1.54843	0.145224	10.6623	1.52691e-26	3.85999e-25	5.24412	6.40118		Slom_001302	96.0841	-7.94666	1.5928	-4.98911	6.06588e-07	4.1293e-06	3.50604	-20		g17646	34.6342	4.77389	0.871686	5.47662	4.33534e-08	4.07739e-07	-1.55629	3.39641		SJ01788	287.509	1.47978	0.266904	5.54423	2.95247e-08	1.55037e-07	3.64436	4.62443
Ec-05_003690	1861.47	3.76834	0.159633	23.6062	3.32712e-123	8.78616e-121	3.01212	6.39985		Slom_001303	494.066	-10.3087	1.49978	-6.87349	6.26484e-12	1.05483e-10	5.8584	-20		g17649	70.8981	4.88062	0.630312	7.74317	9.6965e-15	3.08005e-13	-0.865711	4.24179		SJ01789	46.7076	-1.49796	0.425047	-3.52423	0.000424716	0.00117373	3.86317	1.75212
Ec-23_000660	3695.18	1.34553	0.141593	9.50276	2.0439e-21	3.85958e-20	5.44276	6.39514		Slom_001305	36.845	-6.56414	1.79637	-3.65411	0.000258077	0.00112144	2.14039	-20		g17664	46.5955	3.5359	0.729887	4.84445	1.26965e-06	8.75548e-06	0.989748	5.45053		SJ01790	117.326	1.03466	0.295357	3.50306	0.000459942	0.00126021	3.02503	3.49208
Ec-06_009600	4621.87	1.43548	0.157762	9.09902	9.11505e-20	1.57088e-18	5.34948	6.39485		Slom_001309	1863.06	-1.05581	0.378418	-2.79005	0.00526991	0.0164395	7.17289	5.44496		g17666	166.761	-2.03356	0.383047	-5.30891	1.10281e-07	9.54287e-07	5.74524	4.27276		SJ01794	51.2852	-1.59414	0.577734	-2.7593	0.0057926	0.0125335	3.92837	1.59959
Ec-18_000320	1074.13	1.03892	0.182523	5.69198	1.25572e-08	7.94781e-08	5.74948	6.39435		Slom_001319	581.278	1.27455	0.398943	3.19481	0.00139923	0.00511456	4.2824	4.88179		g17668	25.6381	-4.00038	0.91491	-4.37243	1.22874e-05	6.80514e-05	1.51554	-3.40272		SJ01799	176.396	1.07972	0.323838	3.33413	0.000855669	0.00222106	2.99141	3.26559
Ec-16_000320	1908.12	2.12334	0.7728	2.74759	0.00600348	0.0135343	4.42023	6.39003		Slom_001320	402.05	-10.0114	1.50382	-6.65732	2.78863e-11	4.12211e-10	5.56098	-20		g1768	55.9704	-2.89977	0.636515	-4.55569	5.22139e-06	3.14392e-05	3.48459	0.723166		SJ01804	171.711	1.14984	0.265366	4.33304	1.47061e-05	5.18854e-05	3.92598	4.46488
Ec-00_008850	1276.79	1.29942	0.452045	2.87454	0.00404623	0.00954162	5.45193	6.38673		Slom_001321	208.052	-3.37257	0.620892	-5.43182	5.57814e-08	4.54585e-07	4.46868	0.526606		g17684	56.629	3.15799	0.689286	4.58154	4.61562e-06	2.81048e-05	1.9557	5.68474		SJ01806	9.12192	2.95926	1.07687	2.74802	0.00599567	0.0129326	-2.88525	-0.436504
Ec-26_005480	3709.11	1.53596	0.145155	10.5815	3.62971e-26	8.99048e-25	5.24246	6.3867		Slom_001322	34.0502	-4.88613	1.54129	-3.17016	0.00152353	0.00553049	1.89029	-2.50928		g1769	71.647	-1.66641	0.673381	-2.4747	0.0133349	0.031863	3.34179	1.43281		SJ01809	7446.73	1.36891	0.220386	6.21142	5.25063e-10	3.48793e-09	7.72103	8.64929
Ec-06_009340	4234.16	1.56466	0.389842	4.01356	5.98093e-05	0.00020943	5.16449	6.38364		Slom_001327	12745.9	1.71036	0.280181	6.10448	1.03139e-09	1.14567e-08	8.4435	9.45669		g17696	9.99306	-6.14091	1.67535	-3.66545	0.0002469	0.000984437	1.34913	-20		SJ01817	6.41103	6.00072	1.68644	3.55822	0.000373371	0.0010429	-20	2.6642
Ec-03_001910	6244.47	1.32294	0.408549	3.23814	0.00120313	0.00320978	5.43296	6.38302		Slom_001330	176.787	-3.82252	0.778719	-4.90873	9.16668e-07	6.0475e-06	4.30336	-0.296238		g1771	44.9268	-2.81687	0.650501	-4.3303	1.48904e-05	8.12284e-05	2.85843	-0.0480203		SJ01819	48.8576	-2.39208	0.456948	-5.23491	1.65069e-07	7.80706e-07	5.9795	3.11659
Ec-20_001100	1677.2	1.60396	0.188186	8.5233	1.5507e-17	2.25574e-16	5.16887	6.38222		Slom_001332	57.9231	-3.52714	1.21204	-2.91009	0.00361324	0.0118291	2.67925	-1.55202		g17723	10.0877	4.15259	1.11931	3.70996	0.000207294	0.000845989	-2.81899	1.55146		SJ01820	496.526	8.44407	0.556977	15.1605	6.45346e-52	4.57701e-50	-1.21828	5.50444
Ec-12_005760	3580.84	1.69292	0.140813	12.0225	2.70745e-33	9.7633e-32	5.07884	6.38049		Slom_001339	848.929	-2.19052	0.361596	-6.05791	1.37901e-09	1.4996e-08	6.34039	3.47664		g17750	7.94007	4.49817	1.47635	3.04681	0.00231284	0.00704015	-1.89891	2.93379		SJ01821	541.943	7.7251	0.485467	15.9127	5.17085e-57	4.33078e-55	-1.64302	4.55788
Ec-18_003320	1914.33	1.44482	0.187354	7.71173	1.24127e-14	1.43381e-13	5.32163	6.37936		Slom_001340	256.673	-3.36039	0.522984	-6.42541	1.31514e-10	1.71269e-09	4.77331	0.674162		g17765	364.911	1.45658	0.528397	2.7566	0.00584054	0.0157001	5.07067	6.914		SJ01825	2.7385	-5.02855	1.93668	-2.59648	0.00941837	0.0193893	2.01246	-20
Ec-18_002370	2141.99	1.69506	0.164964	10.2754	9.09853e-25	2.12196e-23	5.07144	6.3763		Slom_001343	144.409	-3.4541	0.734945	-4.69981	2.60404e-06	1.60617e-05	3.91139	0.150247		g17768	75.4813	1.03807	0.392992	2.64146	0.00825495	0.021157	2.20455	2.95346		SJ01835	136.56	-1.33264	0.304501	-4.37646	1.20621e-05	4.30952e-05	5.4053	3.35198
Ec-23_001310	1519.61	5.55963	0.229393	24.2362	9.2395e-130	2.73441e-127	1.17198	6.37565		Slom_001344	2453.61	2.56537	0.443948	5.77853	7.5354e-09	7.19268e-08	5.3488	7.21623		g1778	22.2386	-4.20757	1.02375	-4.10996	3.95721e-05	0.000195641	2.5913	-1.12661		SJ01837	200.028	-1.05281	0.390734	-2.69444	0.00705079	0.0149644	5.3346	3.56953
Ec-26_002090	2186.56	1.37318	0.164913	8.32665	8.31592e-17	1.13378e-15	5.39119	6.3746		Slom_001346	69.7829	-7.4854	1.69948	-4.40453	1.06012e-05	5.94787e-05	3.0639	-20		g17782	25.9966	-2.45714	0.798173	-3.07846	0.00208073	0.00640114	2.00656	-0.283759		SJ01839	16.1521	-5.21388	1.12717	-4.62564	3.73443e-06	1.44748e-05	4.9662	-1.15399
Ec-01_010890	2282.08	1.02881	0.200103	5.14139	2.72706e-07	1.43369e-06	5.73102	6.37182		Slom_001347	716.018	-2.07107	0.41622	-4.9759	6.49444e-07	4.39676e-06	6.09454	3.29209		g17785	23.0053	1.5678	0.655503	2.39174	0.0167685	0.0386033	0.489574	2.0957		SJ01850	88.886	-2.15953	0.38032	-5.6782	1.36119e-08	7.5297e-08	3.86716	1.15345
Ec-26_002730	1216.58	1.80786	0.164248	11.0069	3.53949e-28	9.97623e-27	4.95229	6.37057		Slom_001348	64.3144	-3.93414	1.09526	-3.59197	0.000328187	0.00139139	2.83944	-1.69921		g17798	5.08696	-5.17058	1.95878	-2.6397	0.00829789	0.0212528	-0.103659	-20		SJ01853	97.0576	1.80078	0.351134	5.12847	2.92107e-07	1.33057e-06	0.522669	1.88565
Ec-10_002270	2798.97	1.22448	0.146077	8.38241	5.18553e-17	7.22481e-16	5.5352	6.36745		Slom_001350	323.078	-3.04784	0.487375	-6.25358	4.01147e-10	4.79271e-09	5.08268	1.28872		g17801	11.8818	4.40376	1.06435	4.13751	3.51091e-05	0.000175669	-2.23997	2.60042		SJ01860	127.676	1.3825	0.295194	4.68335	2.82218e-06	1.11542e-05	5.70479	6.68987
Ec-25_002670	2329.83	1.91508	0.173066	11.0656	1.84213e-28	5.25251e-27	4.82982	6.35818		Slom_001351	349.753	-1.03957	0.427611	-2.43111	0.0150527	0.0408447	4.77484	3.03154		g17826	77.5915	3.63879	0.603656	6.02792	1.66078e-09	2.10919e-08	0.449539	4.24192		SJ01863	134.24	-4.85785	0.398287	-12.1969	3.23051e-34	1.18077e-32	4.16728	-1.13701
Ec-03_003800	5187.57	1.2738	0.158555	8.03385	9.44631e-16	1.19665e-14	5.47429	6.35757		Slom_001355	211.559	-4.99651	0.826417	-6.04599	1.48495e-09	1.60459e-08	4.55252	-0.379455		g17845	39.0891	2.29258	0.695207	3.29769	0.000974836	0.00329856	1.96976	4.94268		SJ01864	192.939	-3.82266	0.318175	-12.0143	2.98715e-33	1.04814e-31	4.35439	0.0492357
Ec-27_003970	2040.73	2.1151	0.173168	12.2141	2.61305e-34	1.00118e-32	4.62864	6.35478		Slom_001356	2352.47	1.58435	0.334102	4.74213	2.11486e-06	1.3226e-05	6.08469	6.98143		g17868	81.5212	3.55774	0.623454	5.70651	1.15318e-08	1.20428e-07	0.842258	4.58475		SJ01865	561.751	1.42714	0.221025	6.45691	1.06861e-10	7.63089e-10	4.93947	5.85265
Ec-21_003650	2127.54	1.45788	0.192822	7.56078	4.00656e-14	4.42837e-13	5.28214	6.34973		Slom_001357	2315.82	-6.71772	0.447224	-15.0209	5.35664e-51	2.47173e-48	8.06539	0.390159		g17876	32.267	2.29681	0.541511	4.24149	2.22038e-05	0.000116018	0.744766	3.28861		SJ01866	369.258	1.70253	0.267197	6.37182	1.86798e-10	1.30049e-09	3.51543	4.68955
Ec-21_003660	1286.06	1.82552	0.243185	7.50674	6.06163e-14	6.61461e-13	4.9058	6.34739		Slom_001362	728.631	-5.50073	0.508258	-10.8227	2.68713e-27	2.44028e-25	6.38499	0.166493		g17895	1576.07	-1.88122	0.293904	-6.40081	1.54552e-10	2.35604e-09	8.37358	6.76842		SJ01869	153.519	4.39514	0.359031	12.2417	1.8618e-34	6.94199e-33	1.02731	4.56752
Ec-24_000760	2825.35	1.49878	0.140011	10.7047	9.66914e-27	2.48832e-25	5.24317	6.34714		Slom_001364	94.8376	-1.59504	0.660853	-2.41361	0.0157956	0.0425896	3.06723	0.732768		g17896	157.786	-2.32482	0.376841	-6.16925	6.8614e-10	9.29092e-09	3.99486	0.515047		SJ01871	81.6176	9.67657	1.22759	7.88258	3.20679e-15	3.72457e-14	-3.0713	4.67305
Ec-05_003700	1609.16	1.32115	0.160591	8.22675	1.92359e-16	2.57153e-15	5.41666	6.34664		Slom_001366	2217.24	3.53588	0.308866	11.448	2.4077e-30	2.85463e-28	4.34819	7.19903		g17914	41.0601	2.01382	0.534582	3.7671	0.000165157	0.000692558	0.636068	2.47905		SJ01872	2.57086	4.70196	2.01693	2.33124	0.0197406	0.0377182	-20	0.942684
Ec-02_005140	3026.79	1.41739	0.197363	7.18165	6.88751e-13	6.81407e-12	5.31273	6.3446		Slom_001368	512.849	-3.30955	0.471261	-7.02276	2.17528e-12	3.90111e-11	5.77863	1.75146		g17965	215.821	1.06954	0.382532	2.79595	0.00517474	0.0141499	3.66576	4.2329		SJ01876	27.7763	7.14174	1.2595	5.67031	1.42537e-08	7.83791e-08	-4.15678	2.45991
Ec-20_004600	535.26	1.35644	0.232629	5.83089	5.51336e-09	3.63708e-08	5.36777	6.33976		Slom_001370	273.37	1.66495	0.46571	3.57509	0.000350107	0.00147553	2.89683	3.89716		g17969	29.1168	1.68867	0.568125	2.97235	0.00295526	0.00873374	1.55376	3.72456		SJ01877	21.1282	-3.55847	0.784318	-4.53703	5.70518e-06	2.14598e-05	2.1966	-1.63366
Ec-12_002880	3017.04	4.07365	0.16524	24.6529	3.42599e-134	1.10957e-131	2.64285	6.33488		Slom_001378	615.859	1.42853	0.474512	3.01052	0.00260805	0.00884881	4.31072	5.03256		g17996	20.598	1.70401	0.636282	2.67807	0.00740484	0.0192829	1.66908	3.9624		SJ01878	24.4614	-4.63746	0.817779	-5.6708	1.4213e-08	7.81808e-08	1.21748	-3.71307
Ec-15_002130	2662.85	1.00502	0.186011	5.40304	6.55219e-08	3.76023e-07	5.71746	6.33331		Slom_001379	633.022	1.30266	0.366869	3.55076	0.000384116	0.00160617	4.41592	5.02443		g17997	37.7453	1.65167	0.565098	2.92281	0.00346885	0.0100055	1.28444	3.18614		SJ01879	89.3542	-3.88758	0.534161	-7.27791	3.39026e-13	3.20144e-12	2.7134	-1.75192
Ec-26_000310	3607.96	2.17259	0.171403	12.6754	8.09759e-37	3.50114e-35	4.53848	6.32654		Slom_001386	276.42	-9.47073	1.50554	-6.29057	3.16304e-10	3.84908e-09	5.00384	-20		g180	112.127	-2.18218	0.393027	-5.55223	2.82043e-08	2.73906e-07	4.13155	1.90837		SJ01883	101.62	2.20783	0.462914	4.76941	1.84762e-06	7.50166e-06	0.304624	2.05305
Ec-04_001300	1587.15	1.40062	0.220239	6.35955	2.02349e-10	1.56597e-09	5.30476	6.32207		Slom_001389	1632.59	-1.81144	0.397996	-4.55139	5.32915e-06	3.132e-05	7.20919	4.71331		g18031	3.71737	-4.70408	1.99446	-2.35857	0.0183456	0.0417424	0.466992	-20		SJ01888	620.211	-1.1745	0.292819	-4.01101	6.04604e-05	0.000193638	5.04811	3.25318
Ec-00_011130	1016.16	2.45353	0.201336	12.1862	3.68002e-34	1.40061e-32	4.24559	6.32		Slom_001395	431.208	-4.72257	0.526852	-8.96375	3.13824e-19	1.35301e-17	5.60413	0.166493		g18033	42.1074	3.199	0.664528	4.81395	1.47979e-06	1.00322e-05	-0.0897135	3.33501		SJ01894	202.292	-1.53404	0.291895	-5.25544	1.47669e-07	7.04406e-07	4.95259	2.69473
Ec-26_001220	3252.84	2.46111	0.288547	8.52935	1.4717e-17	2.14811e-16	4.21362	6.31807		Slom_001396	740.72	-8.86193	1.0295	-8.60798	7.43618e-18	2.77201e-16	6.42919	-2.26035		g18044	19.97	3.22539	0.790835	4.07846	4.53352e-05	0.000222045	-0.219025	3.42422		SJ01897	266.336	6.80554	1.03743	6.55998	5.3816e-11	3.98822e-10	-0.898758	4.62904
Ec-13_003240	1993.78	5.21524	0.371312	14.0454	8.21482e-45	4.66912e-43	1.38849	6.31654		Slom_001398	209.645	-5.10246	0.860816	-5.92747	3.07633e-09	3.11335e-08	4.6141	-1.74807		g18047	42.1889	-3.7112	0.806625	-4.6009	4.2066e-06	2.5883e-05	3.41586	-0.100583		SJ01898	152.404	8.17549	0.876218	9.33042	1.05448e-20	1.87967e-19	-0.556853	5.5466
Ec-23_000870	4220.15	1.31959	0.149596	8.82103	1.13408e-18	1.8159e-17	5.38685	6.31542		Slom_001399	3351.77	1.17028	0.296334	3.94919	7.84158e-05	0.000378725	6.90393	7.38042		g18062	37.3846	1.92263	0.577121	3.33142	0.000864054	0.00296117	0.445933	2.11297		SJ01900	645.171	1.91942	0.233337	8.22596	1.93638e-16	2.51548e-15	2.28449	3.89458
Ec-01_004500	1787.02	1.63067	0.143034	11.4005	4.15573e-30	1.26702e-28	5.07682	6.31536		Slom_001401	1407.46	-2.93214	0.380575	-7.70449	1.31366e-14	3.28377e-13	7.17875	3.59384		g18105	8.49917	-4.42752	1.69087	-2.61849	0.00883192	0.0224023	1.40025	-2.88734		SJ01903	67.7996	8.44027	1.21252	6.96094	3.37999e-12	2.87127e-11	-2.99491	4.93244
Ec-13_003740	612.156	3.53643	0.372158	9.5025	2.04911e-21	3.86516e-20	3.10217	6.31465		Slom_001402	750.249	-1.51117	0.387468	-3.9001	9.6151e-05	0.000455996	6.03322	3.79384		g18110	38.6879	1.9075	0.590745	3.22897	0.00124239	0.00408637	2.38992	4.78141		SJ01904	40.1187	8.64554	1.26831	6.81657	9.32404e-12	7.51833e-11	-20	1.74249
Ec-19_005350	470.629	1.02309	0.23613	4.33274	1.47262e-05	5.80424e-05	5.67942	6.31462		Slom_001403	2384.73	1.82565	0.327705	5.57102	2.53252e-08	2.20375e-07	5.94514	7.07041		g18111	163.762	-3.82307	0.637493	-5.99703	2.0096e-09	2.5033e-08	5.52785	1.96798		SJ01906	262.74	-1.3458	0.260747	-5.16135	2.4518e-07	1.12885e-06	4.00668	1.99411
Ec-09_000510	2006.79	1.54738	0.145095	10.6646	1.48997e-26	3.77775e-25	5.15747	6.31078		Slom_001411	42.4525	-5.26666	1.48277	-3.5519	0.000382457	0.00160041	2.23093	-2.50928		g18126	128.936	-2.16055	0.650245	-3.32267	0.000891593	0.0030446	4.591	2.4544		SJ01907	134.247	-1.20056	0.298126	-4.027	5.64919e-05	0.000181907	5.28256	3.44518
Ec-12_007780	757.325	1.48666	0.212437	6.99813	2.594e-12	2.43444e-11	5.2097	6.3089		Slom_001413	345.691	-6.09751	0.724302	-8.41847	3.81447e-17	1.29472e-15	5.32062	-2.11064		g18133	6.07977	-5.42254	1.78494	-3.03794	0.002382	0.00722753	0.534672	-20		SJ01922	4.44324	-4.71595	1.74126	-2.70836	0.00676159	0.014402	3.07482	-2.32441
Ec-07_000860	1775.82	2.5733	0.177449	14.5017	1.18243e-47	7.12158e-46	4.11141	6.3025		Slom_001415	233.153	-4.16021	0.619272	-6.71791	1.84354e-11	2.81528e-10	4.70622	-0.438379		g18154	61.1511	-1.94604	0.578857	-3.36187	0.000774157	0.00269327	3.59462	1.97718		SJ01924	200.052	1.45147	0.360078	4.03098	5.55444e-05	0.000179029	5.044	5.77199
Ec-01_010880	2175.06	2.07233	0.173994	11.9104	1.04533e-32	3.66936e-31	4.61381	6.30086		Slom_001424	668.829	-10.7456	1.489	-7.21666	5.32813e-13	1.05653e-11	6.2898	-20		g18155	152.404	2.69686	0.729636	3.69617	0.000218877	0.000885671	1.51325	4.16666		SJ01925	810.947	1.16928	0.208377	5.61137	2.00734e-08	1.08063e-07	3.37268	3.95233
Ec-06_008940	2053.74	1.25624	0.177523	7.07648	1.47857e-12	1.41155e-11	5.43072	6.29781		Slom_001429	46.5706	-6.90126	1.66076	-4.15548	3.2461e-05	0.000168043	2.43153	-20		g18173	23.7587	2.3425	0.970994	2.41248	0.0158446	0.0368265	0.505452	3.35195		SJ01928	5.74695	5.83508	1.62497	3.59089	0.000329552	0.000929265	-20	1.59012
Ec-10_004860	2965.36	1.10895	0.168529	6.5802	4.6982e-11	3.88461e-10	5.57805	6.29678		Slom_001431	95.6646	-7.93995	3.02207	-2.62732	0.00860608	0.0251079	3.52798	-20		g18198	53.6155	-1.28646	0.517561	-2.48562	0.0129326	0.0310868	4.20344	3.36966		SJ01929	4.9736	5.64515	1.68233	3.35555	0.000792071	0.00207082	-20	0.535992
Ec-03_001640	1699.92	1.05321	0.153664	6.85398	7.18251e-12	6.4718e-11	5.63552	6.29331		Slom_001432	393.068	-8.76825	1.2509	-7.00956	2.39063e-12	4.25602e-11	5.52782	-4.918		g18200	61.2178	2.02801	0.461751	4.39199	1.12319e-05	6.27301e-05	2.53668	4.98765		SJ01931	221.634	-1.88934	0.260777	-7.24503	4.32338e-13	4.04138e-12	5.64187	3.27024
Ec-08_001360	1201.73	3.36286	0.377023	8.9195	4.68381e-19	7.77539e-18	3.25624	6.29234		Slom_001448	1069.97	1.34621	0.321283	4.19012	2.78804e-05	0.000146237	5.13354	5.79104		g18225	19.1128	2.50921	0.805166	3.11639	0.00183079	0.00572008	-1.252	1.37343		SJ01932	64.5117	-2.97094	0.457736	-6.49051	8.55454e-11	6.18562e-10	4.29469	0.835864
Ec-16_001930	1880.38	1.45915	0.229792	6.34986	2.15506e-10	1.66404e-09	5.2091	6.28756		Slom_001449	814.731	1.33116	0.37884	3.51378	0.000441784	0.00181845	4.77362	5.39801		g18229	4.90863	-5.116	1.89949	-2.69335	0.0070738	0.0185221	0.0941537	-20		SJ01936	208.448	3.05843	0.313068	9.76922	1.5262e-22	3.05736e-21	5.04255	7.16576
Ec-00_008440	7874.35	1.20015	0.143063	8.38895	4.90517e-17	6.86204e-16	5.47738	6.28537		Slom_001452	1617.89	1.82604	0.302578	6.03494	1.59022e-09	1.70325e-08	5.3691	6.50571		g18256	313.653	-1.6374	0.368765	-4.44023	8.98642e-06	5.13939e-05	5.30098	3.08251		SJ01937	7.04339	-3.26055	1.31701	-2.47571	0.013297	0.0264654	3.47892	-0.788798
Ec-03_002000	557.584	10.2081	0.831996	12.2695	1.32125e-34	5.16611e-33	-20	6.28349		Slom_001453	218.619	-1.39503	0.510276	-2.73387	0.00625955	0.0190526	4.23318	2.07963		g18274	929.996	-1.04741	0.2725	-3.84372	0.000121182	0.000529719	7.51878	6.82473		SJ01941	142.994	1.22939	0.344012	3.57369	0.000351981	0.000986625	2.45118	3.29665
Ec-14_002150	1116.06	1.9038	0.182618	10.4251	1.90486e-25	4.58583e-24	4.75861	6.27456		Slom_001456	110.639	-8.14986	1.5536	-5.24579	1.5561e-07	1.16319e-06	3.69082	-20		g1828	951.958	-1.33147	0.292024	-4.55946	5.12849e-06	3.09557e-05	7.78745	6.90078		SJ01949	502.87	-5.94929	0.293316	-20.2829	1.82129e-91	4.53067e-89	6.17964	-0.229705
Ec-06_008890	2231.82	2.00333	0.291743	6.86677	6.56729e-12	5.92679e-11	4.63235	6.27353		Slom_001458	566.43	1.07955	0.434595	2.48402	0.0129907	0.0359001	4.37565	4.78179		g18286	7.71414	-4.27954	1.69763	-2.52089	0.0117059	0.0285111	1.59486	-2.39066		SJ01951	64.8389	1.30688	0.377506	3.46189	0.000536405	0.00144805	1.04581	1.92335
Ec-22_003090	3047.48	2.51363	0.164586	15.2724	1.16788e-52	8.42297e-51	4.14092	6.27036		Slom_001467	45.1403	-5.3539	1.49293	-3.58617	0.000335575	0.00142025	2.3354	-2.50928		g18301	55.9006	-8.62238	1.51244	-5.70097	1.1913e-08	1.239e-07	3.62643	-20		SJ01953	351.853	1.96272	0.246525	7.96155	1.69903e-15	2.02849e-14	4.21802	5.82804
Ec-16_001880	1708.31	1.61118	0.163884	9.83124	8.25925e-23	1.70807e-21	5.0509	6.2691		Slom_001474	752.94	-9.70687	1.23372	-7.86798	3.60422e-15	9.59693e-14	6.46422	-4.918		g18345	806.137	-2.60838	0.349804	-7.4567	8.87156e-14	2.34428e-12	7.43616	5.12525		SJ01958	260.167	-1.22148	0.292018	-4.18289	2.87821e-05	9.75022e-05	5.44351	3.68114
Ec-19_001050	359.515	1.2466	0.405475	3.07442	0.00210912	0.00532748	5.39222	6.26811		Slom_001475	105.724	-4.25265	0.888079	-4.7886	1.67949e-06	1.06833e-05	3.59021	-1.918		g18361	246.026	-2.12901	0.346094	-6.15155	7.67312e-10	1.02619e-08	5.88179	4.08798		SJ01959	30.191	-3.75751	0.619838	-6.06209	1.34364e-09	8.46989e-09	1.79731	-2.35152
Ec-17_001630	2194.38	1.34883	0.18591	7.25524	4.00943e-13	4.05311e-12	5.30545	6.26667		Slom_001476	590.496	-10.5659	1.49746	-7.05593	1.71453e-12	3.12402e-11	6.11612	-20		g1837	17.7217	2.32386	0.726845	3.19719	0.00138773	0.00449324	0.124018	2.78677		SJ01960	110.711	-3.52041	0.40793	-8.62993	6.13882e-18	8.95151e-17	3.40929	-0.516511
Ec-12_007700	2802.67	1.09612	0.142223	7.70706	1.28754e-14	1.48626e-13	5.56543	6.26634		Slom_001479	1027.05	-2.62042	0.409135	-6.40478	1.50587e-10	1.94036e-09	6.68147	3.4178		g18376	14.8244	-3.58806	1.13297	-3.16695	0.00154048	0.00492405	2.0443	-0.883578		SJ01964	1437.88	-4.82471	0.284484	-16.9595	1.63632e-64	1.85528e-62	4.88871	-0.372541
Ec-10_001030	1829.93	1.74032	0.151146	11.5142	1.11922e-30	3.51858e-29	4.91368	6.26362		Slom_001480_Slom_001481	55.2239	-7.14761	1.64381	-4.34821	1.37255e-05	7.5812e-05	2.69993	-20		g18411	186.175	-4.63395	0.509208	-9.10031	9.00728e-20	5.88459e-18	4.73494	-0.609293		SJ01965	15.5619	-6.57311	1.35336	-4.85687	1.19257e-06	4.97662e-06	2.63965	-4.47537
Ec-05_005670	1447.43	5.37348	0.200279	26.8301	1.4418e-158	6.34575e-156	1.25523	6.26334		Slom_001482	328.819	-9.72137	1.51223	-6.42849	1.28881e-10	1.68354e-09	5.27326	-20		g18413	44.6692	-8.29564	1.54326	-5.37538	7.64203e-08	6.83882e-07	3.61974	-20		SJ01966	32.7091	-4.50007	0.697759	-6.44932	1.12354e-10	7.99918e-10	5.43947	0.110771
Ec-26_000790	8586.02	1.0784	0.175641	6.1398	8.26239e-10	6.0402e-09	5.57278	6.26158		Slom_001485	584.047	-1.53991	0.390311	-3.94534	7.96853e-05	0.000384313	5.67639	3.40452		g18416	86.1425	1.68514	0.506139	3.32941	0.000870315	0.00298062	2.89154	4.995		SJ01969	1834.7	7.31012	1.19872	6.09829	1.0721e-09	6.84889e-09	0.395578	6.24276
Ec-08_006520	1664.91	5.04909	0.354129	14.2578	4.01114e-46	2.33394e-44	1.51039	6.25797		Slom_001486	482.533	1.09516	0.379236	2.8878	0.00387942	0.0125895	4.14703	4.56382		g18418	31.7721	1.38203	0.592224	2.33362	0.0196154	0.0440335	1.42389	3.13585		SJ01970	467.298	7.61881	1.20753	6.3094	2.80114e-10	1.91104e-09	-0.451395	5.49618
Ec-07_002720	2147.06	2.27347	0.264884	8.58291	9.2501e-18	1.3747e-16	4.34688	6.25522		Slom_001491	6637.44	-6.96707	0.533883	-13.0498	6.37149e-39	1.51084e-36	9.54794	2.02041		g18419	464.455	1.88668	0.402566	4.68663	2.77746e-06	1.78082e-05	5.86519	8.19928		SJ01971	9.39213	4.3155	1.25346	3.44287	0.000575576	0.00154404	-1.86388	2.24106
Ec-01_004000	1224.31	1.79305	0.164326	10.9116	1.0149e-27	2.77843e-26	4.84838	6.25168		Slom_001492	2407.09	1.83775	0.315778	5.81975	5.89361e-09	5.71714e-08	5.94672	7.08451		g18452	6.23543	3.80517	1.35422	2.80986	0.00495626	0.0136355	-2.78884	1.42449		SJ01973	38.8047	5.70171	0.859879	6.63083	3.33811e-11	2.53352e-10	-4.69958	1.02091
Ec-08_006720	4744.46	1.17911	0.141331	8.34294	7.24661e-17	9.92722e-16	5.46537	6.25065		Slom_001494	2513.76	3.82262	0.326948	11.6918	1.40353e-31	1.90178e-29	4.28384	7.4051		g1846	27.0174	-4.06529	0.936582	-4.34056	1.4212e-05	7.78344e-05	2.77019	-0.821144		SJ01975	4.8913	-3.2968	1.46447	-2.25118	0.0243739	0.0454254	0.736054	-3.45837
Ec-16_005190	1535.61	2.11129	0.227878	9.265	1.9507e-20	3.46705e-19	4.51469	6.25046		Slom_001495	3785.96	2.56011	0.299198	8.55656	1.16284e-17	4.23308e-16	6.00247	7.86211		g1847	124.803	-2.59936	0.440579	-5.89987	3.63794e-09	4.31655e-08	5.00817	2.85853		SJ01976	37.1241	-1.15068	0.500104	-2.30088	0.0213984	0.0405603	1.0585	-0.845252
Ec-06_003630	4762.08	1.13497	0.140632	8.07049	7.00184e-16	8.95628e-15	5.50755	6.24913		Slom_001496	141.368	1.75718	0.561215	3.13103	0.00174197	0.00622321	1.89532	2.97111		g18471	82.9621	-1.38844	0.57581	-2.41128	0.0158966	0.0369081	4.06378	2.9165		SJ01982	17.492	7.44527	1.34698	5.52739	3.25032e-08	1.69875e-07	-20	1.58094
Ec-02_006150	2566.71	1.05099	0.144749	7.26079	3.84844e-13	3.90647e-12	5.58934	6.24616		Slom_001499	342.228	-3.14963	0.547001	-5.758	8.51141e-09	8.02847e-08	5.19025	1.11807		g18519	43.0943	1.52506	0.532632	2.86325	0.00419326	0.0117874	1.65527	3.33266		SJ01983	54.84	6.29954	0.845392	7.45162	9.22034e-14	9.25756e-13	-2.00962	2.72129
Ec-00_005950	6963.1	1.57075	0.146375	10.731	7.27733e-27	1.88409e-25	5.06727	6.24528		Slom_001501	1283.06	1.41147	0.314707	4.48502	7.29074e-06	4.20523e-05	5.34653	6.07055		g1853	236.417	1.37873	0.56783	2.42806	0.0151797	0.0355303	3.2251	4.28175		SJ01984	236.682	6.56032	0.479378	13.6851	1.24711e-42	6.51586e-41	-0.630998	4.84184
Ec-10_000330	1479.33	1.45705	0.166824	8.73406	2.457e-18	3.84452e-17	5.17717	6.24444		Slom_001502	167.157	-4.887	0.785098	-6.22471	4.8246e-10	5.67289e-09	4.25988	-1.918		g18562	29.1708	3.25589	0.76151	4.27557	1.90648e-05	0.000101318	-1.85635	1.2838		SJ01993	6.22356	5.95551	1.58327	3.76152	0.000168881	0.000500933	-5.20038	0.482872
Ec-18_002800	2512.14	1.33173	0.209451	6.35818	2.04154e-10	1.57852e-09	5.29645	6.24356		Slom_001510	369.211	-9.88849	1.50464	-6.57201	4.96404e-11	6.99843e-10	5.43715	-20		g18570	892.02	-3.71217	0.414531	-8.9551	3.39414e-19	2.02943e-17	7.11915	3.08899		SJ01996	129.572	-1.49206	0.294776	-5.06169	4.15549e-07	1.85236e-06	2.76769	0.63736
Ec-27_002740	2242.83	1.70355	0.150425	11.3249	9.87897e-30	2.96456e-28	4.93081	6.24353		Slom_001512	690.14	-9.58117	1.2291	-7.79526	6.42773e-15	1.66526e-13	6.33382	-4.918		g18578	6517.7	-1.84414	0.415186	-4.44172	8.92432e-06	5.1077e-05	9.91506	8.18822		SJ01998	7.66961	-2.73815	1.12443	-2.43514	0.0148858	0.0293092	3.51983	0.203793
Ec-07_002470	1853.16	1.3543	0.154094	8.78879	1.51173e-18	2.39602e-17	5.28009	6.24304		Slom_001513	15.7451	-5.33776	2.0864	-2.55836	0.0105166	0.0299299	0.917273	-20		g18590	24.5393	2.15686	0.806607	2.67398	0.00749558	0.0194727	-0.405426	1.92112		SJ02002	411.965	1.07629	0.243588	4.41849	9.93947e-06	3.59664e-05	4.06238	4.68721
Ec-03_000410	1773.52	1.13819	0.164424	6.92231	4.44344e-12	4.07217e-11	5.49094	6.23792		Slom_001516	15995.6	1.05478	0.28896	3.65027	0.000261961	0.00113601	9.2332	9.60206		g18592	7.84417	5.16154	1.51516	3.40661	0.000657755	0.00232741	-3.80399	1.85652		SJ02003	72.6976	-1.02789	0.375223	-2.73942	0.00615484	0.0132399	3.74275	2.13524
Ec-01_000450	3427.09	1.12858	0.145285	7.76804	7.97121e-15	9.39093e-14	5.49442	6.22936		Slom_001517	529.287	1.43176	0.374289	3.82528	0.000130622	0.000599332	4.07429	4.80165		g186	224.53	1.86192	0.32454	5.7371	9.63102e-09	1.02976e-07	4.11671	6.29533		SJ02007	49.4589	-2.25966	0.548199	-4.12198	3.75634e-05	0.000124703	4.25573	1.25034
Ec-06_007020	1595.61	3.82531	0.175275	21.8246	1.35481e-105	2.73592e-103	2.78032	6.22826		Slom_001519	218.644	-1.87109	0.660827	-2.83144	0.00463394	0.0146809	4.28765	1.8669		g18628	108.171	4.32948	0.480783	9.00504	2.15582e-19	1.34712e-17	-0.0701088	4.14026		SJ02008	8.14188	3.01329	1.1691	2.57744	0.00995352	0.0204028	-0.927713	0.890844
Ec-26_006620	2676.74	1.54922	0.184787	8.38381	5.12401e-17	7.14489e-16	5.06425	6.22722		Slom_001522	1005.15	-5.91285	0.504635	-11.7171	1.04194e-31	1.4346e-29	6.86001	0.208398		g18633	26.8579	2.00527	0.6387	3.13961	0.00169172	0.00533918	1.29712	3.77572		SJ02017	149.711	8.73939	1.06109	8.23626	1.77679e-16	2.31719e-15	1.34306	8.28665
Ec-18_002000	1980.91	1.62165	0.235015	6.90018	5.19369e-12	4.72692e-11	4.98278	6.22615		Slom_001523	152.252	-8.61053	1.53595	-5.60599	2.07064e-08	1.82982e-07	4.15664	-20		g18661	578.918	1.42121	0.272393	5.2175	1.81358e-07	1.50756e-06	5.62033	7.29118		SJ02018	1172.53	7.73473	0.92573	8.35528	6.52774e-17	8.80241e-16	2.5265	8.71559
Ec-19_003860	2314.39	1.13891	0.202343	5.6286	1.81683e-08	1.12788e-07	5.47406	6.22569		Slom_001526	309.19	-6.06621	0.748576	-8.10366	5.33294e-16	1.56442e-14	5.15427	-1.55202		g18664	7.07171	2.97838	1.14641	2.59801	0.00937668	0.0235723	-2.09671	1.20409		SJ02019	6867.24	7.31975	0.720267	10.1626	2.91349e-24	6.518e-23	5.13505	11.1326
Ec-01_008030	2796.07	1.8708	0.146182	12.7977	1.68889e-37	7.49388e-36	4.74436	6.22537		Slom_001529	4840.7	-1.01454	0.30845	-3.28915	0.00100489	0.00378898	8.55656	6.84649		g18680	6.91344	6.85019	1.70235	4.02396	5.72269e-05	0.000273266	-20	1.56654		SJ02020	8955.2	6.91801	0.594264	11.6413	2.541e-31	8.23946e-30	6.40606	12.192
Ec-07_000710	4301.93	1.44927	0.393471	3.6833	0.000230238	0.000720911	5.13973	6.21735		Slom_001530	492.285	-7.31498	0.827882	-8.83578	9.94026e-19	4.1292e-17	5.83197	-1.86315		g18713	73.2263	2.07228	0.486408	4.26037	2.04088e-05	0.00010771	1.70603	3.84795		SJ02021	4996.26	7.51672	0.775124	9.69744	3.09149e-22	6.05475e-21	3.99951	10.1851
Ec-18_000050	2665.07	1.40144	0.146876	9.54168	1.40539e-21	2.68039e-20	5.20652	6.21586		Slom_001531	800.374	-1.25996	0.3679	-3.42473	0.000615404	0.0024372	6.02501	4.10068		g18714	233.215	3.13497	0.375536	8.34799	6.94341e-17	2.99057e-15	2.61639	5.81815		SJ02022	761.701	8.26598	1.00414	8.2319	1.84274e-16	2.40133e-15	3.82759	10.4682
Ec-19_005240	4011.87	1.23553	0.155053	7.96841	1.60729e-15	2.00503e-14	5.37194	6.21474		Slom_001535	17919.8	1.03079	0.312088	3.30288	0.000956987	0.00363242	9.42486	9.76944		g18716	18.6814	2.43194	0.751394	3.23657	0.00120977	0.00398647	-0.41413	2.27129		SJ02023	3451.38	7.17342	0.328343	21.8474	8.23759e-106	3.7107e-103	4.21845	10.2308
Ec-00_010960	1322	1.70411	0.179219	9.50853	1.93376e-21	3.65561e-20	4.89735	6.21423		Slom_001538	1112.85	-1.66229	0.355473	-4.67627	2.92146e-06	1.78455e-05	6.63485	4.2568		g18719	41.3688	-4.09953	0.776123	-5.28207	1.27735e-07	1.0923e-06	3.11053	-0.632258		SJ02025	7920	5.21407	0.261586	19.9325	2.12652e-88	5.13663e-86	6.09274	10.6629
Ec-26_001320	2050.95	1.53929	0.158367	9.71974	2.48406e-22	4.95801e-21	5.06481	6.21371		Slom_001539	507.532	-6.32509	0.649897	-9.73244	2.19266e-22	1.29534e-20	5.86301	-0.863147		g18730	5.95419	-5.39825	1.93247	-2.79345	0.00521496	0.0142368	0.418729	-20		SJ02026	152.448	8.16573	0.889377	9.18141	4.255e-20	7.2662e-19	-1.82997	4.17447
Ec-01_010360	1578.48	1.44269	0.167169	8.63011	6.12911e-18	9.26926e-17	5.16011	6.21094		Slom_001541	640.781	-4.12358	0.435157	-9.47607	2.64035e-21	1.37856e-19	6.14647	1.22258		g18756	65.2243	-3.50657	0.67515	-5.19376	2.06084e-07	1.69432e-06	3.92271	0.734063		SJ02030	96.0422	-1.11753	0.433532	-2.57774	0.00994493	0.0203891	4.68545	2.84498
Ec-07_001960	1232.05	1.21395	0.307313	3.95021	7.80833e-05	0.000267311	5.38071	6.20891		Slom_001546	410.502	1.09185	0.389786	2.80116	0.005092	0.0159515	3.93099	4.33185		g18761	21.8597	3.09962	0.962446	3.22056	0.00127939	0.00419142	0.902818	4.56095		SJ02041	200.683	-1.49246	0.282074	-5.29102	1.21633e-07	5.84731e-07	4.57267	2.5792
Ec-15_000480	3360.32	1.08677	0.166998	6.50768	7.6318e-11	6.17633e-10	5.50885	6.20526		Slom_001547	36.9637	-6.56813	1.70454	-3.85331	0.000116532	0.00054152	2.10627	-20		g18786	59.1261	1.97402	0.640662	3.08122	0.00206156	0.00635258	1.08488	3.11294		SJ02044	10.0577	-2.8037	1.00532	-2.78886	0.00528938	0.0115632	2.43784	-1.04847
Ec-04_002640	1771.14	1.24839	0.17097	7.30185	2.83846e-13	2.92978e-12	5.34588	6.20301		Slom_001548	862.319	2.26508	0.421276	5.37672	7.58556e-08	6.04896e-07	4.12999	5.70219		g188	111.329	-1.13485	0.359781	-3.15428	0.00160893	0.00511711	5.04586	4.43215		SJ02047	2399.91	1.5312	0.209534	7.30767	2.71819e-13	2.6007e-12	3.45775	4.62957
Ec-27_000810	911.833	1.33111	0.248966	5.34656	8.96394e-08	5.03488e-07	5.25788	6.20279		Slom_001549	980.294	-7.45158	0.730961	-10.1942	2.10391e-24	1.50925e-22	6.82648	-0.379455		g18801	33.9473	4.23689	0.833134	5.08549	3.66681e-07	2.84808e-06	-0.81925	3.84024		SJ02048	37.8533	1.08209	0.473942	2.28318	0.0224201	0.0422853	3.07551	3.5191
Ec-01_000240	2520.91	1.3129	0.181363	7.23906	4.51802e-13	4.55384e-12	5.27341	6.19781		Slom_001551	193.755	2.38006	0.503155	4.73027	2.24222e-06	1.39867e-05	1.89673	3.55672		g18821	44.0792	3.1745	0.632082	5.02229	5.10585e-07	3.86539e-06	1.84109	5.65816		SJ02059	136.225	-2.47073	0.31886	-7.74864	9.28851e-15	1.02797e-13	3.80032	0.792862
Ec-09_003640	3127.42	2.16318	0.154614	13.9908	1.7734e-44	1.00133e-42	4.42474	6.19726		Slom_001555	156.241	-8.64788	1.5377	-5.62389	1.86703e-08	1.66366e-07	4.19668	-20		g18822	289.732	-2.75354	0.409053	-6.73151	1.67909e-11	3.06234e-10	5.74086	3.04461		SJ02065	6889.35	1.92511	0.216425	8.89503	5.84049e-19	9.2444e-18	7.4732	8.91384
Ec-09_001240	4095.53	1.17183	0.136086	8.61097	7.24462e-18	1.08701e-16	5.41539	6.19376		Slom_001559	209.932	-1.34131	0.525523	-2.55234	0.0107002	0.0304119	4.16409	2.03818		g18823	201.298	-2.71931	0.376208	-7.22821	4.89418e-13	1.1445e-11	4.85493	1.73154		SJ02068	767.322	-1.07235	0.197547	-5.42835	5.68759e-08	2.85527e-07	5.84564	4.23172
Ec-02_005280	2311.53	2.74078	0.157946	17.3527	1.88279e-67	2.14027e-65	3.83694	6.18885		Slom_001560	258.139	-2.12824	0.473399	-4.49566	6.9356e-06	4.01259e-05	4.6184	1.77953		g18838	232.555	-3.60929	0.392536	-9.1948	3.7568e-20	2.6892e-18	5.25583	1.48382		SJ02075	365.94	1.37713	0.253937	5.42313	5.85654e-08	2.9339e-07	5.08618	5.86331
Ec-17_001560	2674.88	1.13589	0.171203	6.63474	3.25075e-11	2.7259e-10	5.44203	6.18763		Slom_001561	1242.1	1.25205	0.37068	3.3777	0.000730952	0.00284531	5.42225	5.98871		g18856	193.268	2.6421	0.48146	5.48768	4.07241e-08	3.85425e-07	3.23611	6.27142		SJ02076	302.13	2.2294	0.260257	8.56614	1.07016e-17	1.53894e-16	2.84553	4.3612
Ec-08_001730	843.66	1.73137	0.452673	3.82476	0.000130898	0.000429857	4.80404	6.18709		Slom_001562	340.155	1.75399	0.587374	2.98616	0.00282504	0.00948513	3.22314	4.26489		g18860	1749.09	1.35418	0.388568	3.48505	0.000492048	0.00180213	6.48166	6.64884		SJ02087	114.478	9.19717	1.19835	7.67488	1.65575e-14	1.78733e-13	-0.37774	7.02651
Ec-28_000670	1051.98	1.5281	0.212402	7.19438	6.27442e-13	6.23266e-12	5.04116	6.18539		Slom_001563	3400.68	1.35378	0.328009	4.12727	3.67093e-05	0.000187984	6.79257	7.44951		g18905	17.8535	2.71697	0.931847	2.91569	0.00354904	0.0102022	0.694876	3.94744		SJ02092	372.589	-1.67547	0.246681	-6.79206	1.10542e-11	8.83223e-11	6.2017	4.02597
Ec-11_000350	2348.93	1.14788	0.217593	5.27536	1.32498e-07	7.30355e-07	5.42211	6.18499		Slom_001564	286.58	-1.6642	0.530598	-3.13646	0.00170999	0.0061269	4.70015	2.27282		g1891	7.05845	-5.63122	1.79128	-3.14368	0.00166838	0.00527535	0.557821	-20		SJ02093	116.253	-2.43577	0.335645	-7.25697	3.95843e-13	3.71064e-12	5.10484	2.08135
Ec-01_008800	2459.14	2.75311	0.157386	17.4928	1.62639e-68	1.88628e-66	3.8157	6.18349		Slom_001566	1315.57	-2.52386	0.341971	-7.38034	1.57884e-13	3.35685e-12	7.0234	3.83338		g18916	18.8737	-7.05247	1.59738	-4.41503	1.00998e-05	5.70116e-05	2.23528	-20		SJ02097	145.938	-1.10088	0.296377	-3.71446	0.000203637	0.000596699	2.11711	0.489181
Ec-22_003210	843.776	3.74463	0.227476	16.4616	6.9192e-61	6.52572e-59	2.80335	6.18289		Slom_001569	1259.35	-11.6586	1.48388	-7.85683	3.93982e-15	1.04286e-13	7.2041	-20		g18917	16.2982	-6.84359	1.59856	-4.28111	1.85965e-05	9.90363e-05	2.31767	-20		SJ02099	6.82158	-2.63407	1.09587	-2.40364	0.0162329	0.0316808	3.29853	-0.049978
Ec-12_007340	1131.61	1.42339	0.17637	8.07048	7.00223e-16	8.95628e-15	5.14893	6.18011		Slom_001573	1521.49	-1.87626	0.334433	-5.61026	2.02024e-08	1.78991e-07	7.11813	4.54422		g18935	194.335	1.73114	0.616768	2.8068	0.00500363	0.013751	3.71137	5.53521		SJ02100	1226.69	7.57888	0.905545	8.36941	5.79078e-17	7.83401e-16	1.76083	7.95578
Ec-01_007770	3227.98	1.44189	0.133079	10.8349	2.35285e-27	6.29077e-26	5.12633	6.17452		Slom_001577	648.775	2.25729	0.404949	5.57427	2.48575e-08	2.16637e-07	3.6929	5.25915		g18949	206.107	-1.71394	0.55123	-3.10931	0.00187527	0.00584468	4.59392	2.40233		SJ02111	28.1879	2.55246	0.615744	4.14532	3.39333e-05	0.000113613	0.0167803	1.35387
Ec-00_001190	2242.11	1.17417	0.163718	7.17191	7.39559e-13	7.3041e-12	5.39051	6.17343		Slom_001578_Slom_001579	854.679	-1.36133	0.375166	-3.62859	0.000284968	0.00122613	6.17412	4.10958		g18966	3959.19	1.0291	0.322492	3.19109	0.00141735	0.00457265	8.4697	9.70328		SJ02112	67.1489	2.00183	0.413852	4.83707	1.3177e-06	5.45508e-06	1.58602	2.84819
Ec-01_002660	2275.66	1.70253	0.217698	7.82061	5.25663e-15	6.27032e-14	4.85528	6.16839		Slom_001580	4826.09	-4.84737	0.345354	-14.0359	9.39488e-45	3.08459e-42	9.09591	3.5452		g19	131.46	-2.30363	0.420908	-5.47298	4.42519e-08	4.15461e-07	4.51286	2.18655		SJ02113	58.2331	3.28859	0.531705	6.185	6.2104e-10	4.0848e-09	-0.200725	2.31956
Ec-16_004880	2503.14	1.61469	0.130673	12.3567	4.48214e-35	1.81026e-33	4.94653	6.16793		Slom_001589	182.321	-3.81216	0.754012	-5.05583	4.2852e-07	2.98374e-06	4.35847	-0.596071		g19029	11.1727	2.9659	0.989212	2.99824	0.00271544	0.0081181	-0.559356	3.12559		SJ02116	537.746	-2.67252	0.226269	-11.8112	3.41451e-32	1.13366e-30	4.72658	1.42792
Ec-07_007080	2514.91	1.48721	0.145131	10.2474	1.21576e-24	2.81246e-23	5.07263	6.16649		Slom_001590	804.239	-5.58891	0.536001	-10.427	1.86605e-25	1.5171e-23	6.53818	-0.0947582		g19033	29.014	-7.67636	1.55592	-4.93364	8.07093e-07	5.85152e-06	2.1582	-20		SJ02119	141.128	-1.26763	0.362344	-3.49841	0.000468039	0.00128081	4.28106	2.23958
Ec-18_004610	2605.65	1.89087	0.245132	7.71366	1.2226e-14	1.4132e-13	4.64829	6.16543		Slom_001599	448.885	-1.4235	0.429874	-3.31143	0.000928193	0.0035365	5.27014	3.09859		g19050	274.144	-1.91864	0.432215	-4.4391	9.03373e-06	5.16256e-05	5.84396	4.13559		SJ02121	68.8364	-1.1656	0.411107	-2.83526	0.00457878	0.0101361	3.86072	2.10259
Ec-17_001900	4914.21	1.29644	0.161336	8.03563	9.30972e-16	1.18109e-14	5.25828	6.16476		Slom_001601	32349.6	1.93616	0.287571	6.73281	1.66421e-11	2.56793e-10	9.60069	10.848		g19061	88.4266	3.56846	0.592595	6.02175	1.72539e-09	2.17954e-08	1.1903	5.11174		SJ02122	50.0535	-1.27775	0.42382	-3.01485	0.00257104	0.00603373	3.91299	1.99599
Ec-18_004690	739.129	2.05702	0.206715	9.95097	2.49745e-23	5.30553e-22	4.48795	6.16012		Slom_001604	546.388	-5.41232	0.54184	-9.98878	1.70673e-23	1.12506e-21	5.96766	-0.238798		g19088	42.2142	3.31725	0.615774	5.38712	7.15939e-08	6.45165e-07	0.559439	4.2898		SJ02123	721.268	7.58821	1.1993	6.32718	2.49688e-10	1.71399e-09	0.986479	7.22875
Ec-06_003540	1088	2.09436	0.203588	10.2872	8.04589e-25	1.87902e-23	4.44744	6.15894		Slom_001611	18579.9	1.89925	0.309709	6.13238	8.65735e-10	9.71775e-09	8.83754	10.0333		g19094	77.1152	-1.6923	0.670993	-2.52209	0.0116661	0.028431	4.59562	3.29285		SJ02124	542.534	-1.24273	0.215165	-5.77573	7.66203e-09	4.37939e-08	5.06998	3.31735
Ec-24_002400	2565.14	1.43376	0.158956	9.01983	1.88383e-19	3.18895e-18	5.11871	6.15802		Slom_001625	373.014	-5.72892	0.686291	-8.34766	6.96284e-17	2.27733e-15	5.43594	-1.59607		g19101	43.4546	2.72551	0.548382	4.9701	6.69186e-07	4.93857e-06	0.689075	3.57885		SJ02132	318.646	-1.43224	0.262825	-5.44939	5.0543e-08	2.55971e-07	4.8513	3.00836
Ec-18_001620	1611.43	2.56028	0.190864	13.4142	4.99463e-41	2.50681e-39	3.97727	6.15795		Slom_001626	1860.8	1.16123	0.307964	3.77067	0.00016281	0.000734194	6.05712	6.53009		g1913	13.4934	-2.35966	0.981642	-2.40378	0.0162264	0.0375366	1.5055	-0.647129		SJ02142	121.854	-1.12031	0.304928	-3.67401	0.000238772	0.000691506	2.61169	0.864545
Ec-24_001610	2082.71	2.01103	0.223718	8.98913	2.49198e-19	4.20185e-18	4.53232	6.15765		Slom_001627	1386.88	1.21737	0.317274	3.83698	0.000124558	0.000574753	5.60217	6.13003		g19153	623.36	1.28276	0.42945	2.98699	0.00281735	0.00837679	6.13574	7.76261		SJ02144	154.323	-1.01473	0.314122	-3.23038	0.00123627	0.00309989	4.29872	2.67734
Ec-12_008040	2909.37	1.60142	0.168251	9.51802	1.76513e-21	3.34421e-20	4.93744	6.15092		Slom_001628	95.126	-6.57146	1.34703	-4.87847	1.06912e-06	6.98546e-06	3.44766	-2.50928		g19178	5.90397	-5.38123	1.85169	-2.90612	0.00365944	0.01048	0.962101	-20		SJ02146	12.9208	2.6562	0.894089	2.97084	0.00296982	0.00686613	0.359819	2.57587
Ec-04_004280	963.673	1.54475	0.277174	5.57322	2.50077e-08	1.52385e-07	4.98845	6.14922		Slom_001630	29.713	-6.25337	1.76539	-3.5422	0.000396801	0.00165314	1.80234	-20		g19210	62.8387	-8.79142	1.51208	-5.81413	6.09508e-09	6.82318e-08	3.08098	-20		SJ02150	2.85629	4.82372	1.96256	2.45787	0.0139762	0.0277047	-20	0.794339
Ec-16_003810	1919.42	1.41276	0.165743	8.52382	1.54375e-17	2.24753e-16	5.12264	6.14567		Slom_001633	134.369	-2.45328	0.63996	-3.8335	0.000126333	0.000581525	3.75813	0.426121		g19238	222.114	-1.72225	0.375821	-4.58264	4.59149e-06	2.79802e-05	5.73515	4.46102		SJ02153	223.684	8.73447	0.868465	10.0574	8.52514e-24	1.86713e-22	-1.15542	5.76771
Ec-03_003510	4612.52	1.0801	0.1825	5.91837	3.25145e-09	2.20772e-08	5.4544	6.14562		Slom_001635	35.7764	-3.35399	1.21346	-2.76399	0.00570989	0.0176124	1.97454	-2.59607		g19239	33.1998	2.92327	0.885119	3.30268	0.000957652	0.00324546	0.894618	4.46886		SJ02155	11.3446	-7.09835	1.41934	-5.00115	5.69897e-07	2.48912e-06	1.06752	-20
Ec-18_003970	1368.23	2.0051	0.15632	12.8269	1.1585e-37	5.21933e-36	4.53044	6.14553		Slom_001637	1174.43	-9.79696	2.01089	-4.87196	1.10496e-06	7.20035e-06	7.11405	-2.50928		g19240	67.4417	1.60298	0.447907	3.57883	0.000345134	0.00132251	2.67097	4.69953		SJ02159	136.098	3.08303	0.386049	7.98612	1.39252e-15	1.67454e-14	2.30726	4.49987
Ec-01_004880	2308.51	1.28561	0.195696	6.56944	5.05036e-11	4.15179e-10	5.24535	6.14421		Slom_001640	1496.6	1.17179	0.327856	3.57411	0.000351421	0.00148034	5.7529	6.22303		g19252	21.4057	2.00704	0.659132	3.04497	0.00232702	0.00708185	1.67136	4.25263		SJ02161	70.2025	-2.80133	0.411816	-6.80238	1.02907e-11	8.26182e-11	3.3044	-0.2657
Ec-26_006430	2308.89	1.15785	0.164829	7.02459	2.14697e-12	2.0271e-11	5.37783	6.14305		Slom_001643	2201.82	2.19579	0.293638	7.47787	7.55365e-14	1.65976e-12	5.51971	7.02518		g1928	59.5011	8.99016	1.28131	7.01641	2.27644e-12	4.76116e-11	-6.9302	2.70046		SJ02164	83.0049	-1.48632	0.348713	-4.2623	2.02335e-05	7.0125e-05	4.11474	2.19465
Ec-05_000890	2017.08	1.89138	0.173301	10.9139	9.89375e-28	2.71722e-26	4.63892	6.14273		Slom_001645	421.254	-1.05305	0.39253	-2.68272	0.00730253	0.0217737	5.05583	3.29511		g1929	15.1416	7.98095	1.45107	5.50006	3.79671e-08	3.609e-07	-20	4.14753		SJ02165	31.2391	1.51182	0.508046	2.97576	0.00292267	0.00676744	1.47603	2.44442
Ec-23_003140	1527.96	1.60657	0.16686	9.62821	6.07765e-22	1.18414e-20	4.91749	6.13492		Slom_001646	3656.02	-1.33628	0.332423	-4.01983	5.82412e-05	0.000287302	8.2643	6.22265		g19308	46.1825	2.3594	0.907227	2.60067	0.00930419	0.0234249	1.46642	4.282		SJ02166	24.7394	3.70933	0.722155	5.13647	2.79954e-07	1.27835e-06	-0.0654052	2.50542
Ec-01_003620	1132.02	1.45123	0.267419	5.42681	5.73696e-08	3.32237e-07	5.05767	6.13306		Slom_001648	9639.69	3.4578	0.281324	12.2912	1.01011e-34	1.75975e-32	6.55173	9.31231		g19324	9.92193	-2.96177	1.29657	-2.28431	0.0223534	0.0492027	1.62197	-0.497066		SJ02170	39.6369	1.4049	0.472251	2.97491	0.00293072	0.00678232	1.46667	2.55927
Ec-12_007310	3032.58	1.45053	0.195868	7.40564	1.30515e-13	1.38375e-12	5.06822	6.13304		Slom_001651	710.922	2.58019	0.42916	6.01218	1.83043e-09	1.93865e-08	3.56718	5.44105		g19328	24.7262	-7.44597	1.55502	-4.78835	1.68162e-06	1.12504e-05	2.98594	-20		SJ02171	17.4686	2.97663	0.835038	3.56466	0.000364328	0.00101884	0.636524	3.03136
Ec-02_005730	4342.04	1.05805	0.164486	6.43243	1.2558e-10	9.91075e-10	5.46494	6.13224		Slom_001654	152.415	-8.61205	1.53419	-5.6134	1.98387e-08	1.76226e-07	4.15638	-20		g19331	35.2827	4.97555	1.00369	4.95726	7.14925e-07	5.24313e-06	-1.91506	3.44024		SJ02174	39.5243	3.08152	0.52404	5.88032	4.09485e-09	2.42361e-08	-0.213363	2.13766
Ec-28_003280	1900.16	1.81917	0.222446	8.17803	2.8851e-16	3.8212e-15	4.68812	6.12854		Slom_001656	537.067	-2.31765	0.455632	-5.08666	3.64416e-07	2.57413e-06	5.72977	2.64211		g1935	48.0223	-2.10283	0.558183	-3.76727	0.000165045	0.000692472	3.54182	1.88305		SJ02175	35.1238	6.65877	1.12428	5.92268	3.16745e-09	1.90173e-08	-4.01404	2.04318
Ec-19_000860	1033.19	1.44624	0.215228	6.71956	1.82271e-11	1.57542e-10	5.06573	6.12753		Slom_001657	2884.11	-3.41086	0.358699	-9.50899	1.92519e-21	1.02715e-19	8.26993	4.17817		g19353	87.502	1.71044	0.38206	4.47689	7.57378e-06	4.4109e-05	2.1631	3.74521		SJ02177	77.4964	-8.00652	1.08129	-7.40459	1.31556e-13	1.30282e-12	4.33303	-4.13045
Ec-10_000840	2961.98	1.12361	0.183324	6.12906	8.83998e-10	6.43231e-09	5.39439	6.12635		Slom_001661	1315.03	1.48007	0.30862	4.79577	1.62052e-06	1.03313e-05	5.33279	6.12307		g19355	413.091	-2.03604	0.327583	-6.21534	5.12151e-10	7.07316e-09	5.94327	3.69802		SJ02178	8.16504	-6.61972	1.51189	-4.37845	1.19527e-05	4.275e-05	2.9841	-20
Ec-11_006270	2629.35	1.22914	0.208753	5.888	3.90892e-09	2.62917e-08	5.27989	6.12394		Slom_001663	241.171	-1.75395	0.522943	-3.35399	0.000796555	0.00307544	4.39925	2.05527		g19364	83.1251	-9.19488	1.5153	-6.06802	1.29495e-09	1.6775e-08	4.98896	-20		SJ02182	1268.23	-2.0254	0.205316	-9.86483	5.91368e-23	1.21683e-21	5.36617	3.08683
Ec-21_000370	2486.36	1.00883	0.180282	5.59582	2.19584e-08	1.34757e-07	5.50193	6.12079		Slom_001664	460.871	-1.11365	0.41362	-2.69244	0.00709309	0.0212382	5.21863	3.37119		g1937	214.367	-1.37683	0.416301	-3.30728	0.000942061	0.00320259	4.84552	3.05305		SJ02183	73.137	-1.12168	0.363185	-3.08844	0.00201209	0.00482524	3.92824	2.26382
Ec-17_001580	1347.24	1.60458	0.169636	9.45896	3.11012e-21	5.77761e-20	4.90274	6.11756		Slom_001665	200.614	-1.14414	0.486401	-2.35227	0.0186593	0.0489958	4.01112	2.16649		g19379	24.1934	1.89585	0.612714	3.09418	0.0019736	0.00611367	0.716273	2.92251		SJ02184	33.7644	-8.67555	1.31068	-6.61915	3.61279e-11	2.73453e-10	2.87349	-20
Ec-18_002050	1188.96	1.14078	0.176942	6.44716	1.13968e-10	9.03168e-10	5.36856	6.1172		Slom_001667	474.819	-1.04113	0.39355	-2.64547	0.00815768	0.0239759	5.23206	3.47028		g19383	3142.55	-2.84416	0.52362	-5.43172	5.58126e-08	5.13564e-07	10.472	8.07098		SJ02190	166.276	-1.54833	0.298691	-5.18372	2.17502e-07	1.00922e-06	5.4831	3.36221
Ec-01_009710	2283.01	1.02636	0.136355	7.52711	5.18753e-14	5.68244e-13	5.48479	6.11686		Slom_001677	944.772	-2.13263	0.382396	-5.57701	2.44684e-08	2.13682e-07	6.49398	3.62674		g19389	26.1138	-3.16032	0.811482	-3.8945	9.83997e-05	0.000440879	2.71226	0.0331276		SJ02193	61.3191	-1.05444	0.422691	-2.4946	0.01261	0.0252155	6.01718	4.27477
Ec-15_004310	2694.62	2.52094	0.242445	10.398	2.53238e-25	6.071e-24	3.97301	6.11474		Slom_001678	424.201	-1.63372	0.411356	-3.97156	7.14048e-05	0.000347717	5.22105	2.91572		g19418	16.598	3.16309	0.847347	3.73293	0.000189262	0.000780758	-1.8305	1.38105		SJ02195	42.0122	-1.05895	0.469615	-2.25492	0.0241381	0.0450566	4.7306	2.89374
Ec-07_004060	2360.17	1.47226	0.272601	5.40079	6.63485e-08	3.80385e-07	5.01438	6.11342		Slom_001683	222.72	-7.18491	1.08859	-6.6002	4.1061e-11	5.87624e-10	4.69971	-3.918		g19421	39.9239	2.78271	0.674773	4.12392	3.72473e-05	0.000184927	-1.01439	1.38497		SJ02197	16.2238	-2.58008	0.77624	-3.32382	0.00088795	0.00229663	5.299	1.96431
Ec-03_000300	5796.73	1.69422	0.116548	14.5366	7.09909e-48	4.33651e-46	4.81312	6.11314		Slom_001684	391.346	-5.15293	0.610607	-8.43903	3.19979e-17	1.11263e-15	5.48356	-0.917999		g19477	13.3891	3.68183	1.03946	3.54204	0.000397039	0.00149473	-1.22766	2.76889		SJ02199	102.082	-2.01041	0.3493	-5.75555	8.63583e-09	4.8907e-08	3.71988	1.26077
Ec-08_001750	532.94	1.7482	0.225949	7.73717	1.01656e-14	1.18784e-13	4.7455	6.10947		Slom_001688	7842.88	1.09535	0.335755	3.26235	0.00110492	0.00413511	8.17506	8.57653		g19488	2409.52	5.34825	0.464964	11.5025	1.2814e-30	3.7572e-28	3.70611	8.74246		SJ02202	97.649	1.28978	0.356008	3.62289	0.000291327	0.000829301	2.27372	3.09506
Ec-14_001290	1876.74	1.51409	0.240254	6.30203	2.93771e-10	2.23618e-09	4.97176	6.10733		Slom_001689	2957.37	2.972	0.30065	9.88528	4.82246e-23	3.0494e-21	5.28911	7.56373		g195	364.45	-1.70255	0.436128	-3.90378	9.47035e-05	0.000427088	6.1974	4.69118		SJ02207	90.4109	-3.45681	0.376941	-9.1707	4.69955e-20	7.97631e-19	5.17218	1.14266
Ec-16_004020	3147.97	1.04141	0.201877	5.15866	2.4873e-07	1.3153e-06	5.44929	6.10323		Slom_001690	29724.7	2.66628	0.272542	9.78302	1.33174e-22	8.03421e-21	8.87996	10.8536		g1952	31.6251	2.41261	0.695172	3.47052	0.000519443	0.00189291	0.192428	2.69105		SJ02209	2037.9	-4.01399	0.249646	-16.0787	3.59808e-58	3.15627e-56	11.6342	7.05102
Ec-26_006280	736.789	2.17455	0.210988	10.3065	6.58584e-25	1.54434e-23	4.30861	6.10295		Slom_001699_Slom_001702	5421.35	1.85628	0.350557	5.29523	1.18866e-07	9.11677e-07	7.07525	8.25692		g1953	15.9171	2.85093	0.767672	3.71374	0.000204219	0.000834781	-0.880218	2.09438		SJ02212	1775.93	1.55041	0.22651	6.84479	7.65891e-12	6.2421e-11	5.64027	6.57903
Ec-14_003600	919.951	1.06943	0.197751	5.40796	6.37467e-08	3.66571e-07	5.42066	6.09759		Slom_001700	304.074	-6.03987	0.785959	-7.68471	1.53341e-14	3.7997e-13	5.14154	-1.55202		g19545	254.796	3.32761	0.493116	6.74814	1.49755e-11	2.76097e-10	2.50519	6.01123		SJ02216	16.3033	-1.60453	0.678279	-2.36559	0.0180015	0.0347299	1.32974	-0.905976
Ec-27_001450	1912.03	1.55959	0.165919	9.3997	5.47183e-21	9.94958e-20	4.92309	6.09322		Slom_001703	177.609	-6.73953	1.10765	-6.08453	1.16836e-09	1.28362e-08	4.3617	-2.26035		g1955	15.9822	2.00852	0.838988	2.39398	0.0166667	0.0384036	0.91425	3.52941		SJ02224	441.598	-1.22795	0.221225	-5.55067	2.84581e-08	1.49672e-07	8.68098	6.80333
Ec-24_000840	761.433	2.42633	0.22698	10.6896	1.13812e-26	2.90712e-25	4.04009	6.09057		Slom_001705	843.532	1.09777	0.33261	3.30048	0.00096518	0.00366027	4.95931	5.36987		g19558	22.1185	3.37775	0.706139	4.78341	1.72348e-06	1.15002e-05	-0.39334	3.35668		SJ02225	390.013	-2.32753	0.273302	-8.51635	1.64662e-17	2.33369e-16	8.58728	5.59944
Ec-07_003470	1662.81	1.01311	0.160099	6.32804	2.48288e-10	1.90944e-09	5.46743	6.08739		Slom_001707	166.202	-2.00208	0.568778	-3.51997	0.0004316	0.00178117	3.93016	1.34485		g19576	131.783	2.89175	0.408588	7.07742	1.46866e-12	3.18078e-11	1.94142	4.85513		SJ02227	18.2248	-2.54861	0.68283	-3.73243	0.00018964	0.000558336	2.04699	-1.17593
Ec-04_003580	3934.78	1.03434	0.131637	7.85755	3.9173e-15	4.72525e-14	5.44564	6.08617		Slom_001708	1711.02	1.03673	0.370068	2.80145	0.00508731	0.0159397	6.01595	6.35995		g19582	224.413	1.05302	0.409746	2.56994	0.0101715	0.0253035	5.13051	6.64495		SJ02234	2297.57	-1.05074	0.195424	-5.37674	7.58449e-08	3.73996e-07	7.09556	5.52959
Ec-14_000470	561.231	2.24604	0.276664	8.1183	4.72758e-16	6.14764e-15	4.20388	6.08071		Slom_001715	328.21	-9.71868	1.50944	-6.43859	1.20585e-10	1.58366e-09	5.26866	-20		g19583	128.042	1.45449	0.354343	4.10475	4.04749e-05	0.000199716	4.56766	6.64466		SJ02235	725.947	-1.2509	0.206705	-6.05162	1.43396e-09	8.99503e-09	5.62372	3.86678
Ec-06_003530	621.906	1.78143	0.23415	7.6081	2.78161e-14	3.12476e-13	4.67945	6.07958		Slom_001719	26136.7	1.00757	0.293792	3.42953	0.000604635	0.00239901	9.97777	10.2888		g19615	170.567	-2.21105	0.427176	-5.17596	2.26738e-07	1.84672e-06	4.83509	2.56496		SJ02243	90.0967	-1.36913	0.403207	-3.39559	0.000684816	0.00181201	1.56605	-0.0648168
Ec-01_011420	2703.19	1.01793	0.1636	6.22206	4.9068e-10	3.66612e-09	5.4538	6.07624		Slom_001727	1623.35	-1.03239	0.31269	-3.30166	0.000961151	0.0036458	6.98736	5.26444		g19619	4.06758	6.0857	2.04667	2.97346	0.00294459	0.00870587	-20	1.65395		SJ02248	1987.1	1.21539	0.180185	6.74521	1.52801e-11	1.20413e-10	4.96015	5.62318
Ec-00_004130	810.237	3.15277	0.323578	9.74345	1.96759e-22	3.98745e-21	3.26727	6.07004		Slom_001728	2333.09	1.89546	0.400143	4.73696	2.16947e-06	1.35493e-05	5.86255	7.06719		g19630	25.5471	2.84038	0.81488	3.48565	0.000490947	0.00179853	-0.982151	2.05914		SJ02249	91.3979	1.1198	0.355496	3.14998	0.00163283	0.00398981	2.88313	3.36507
Ec-04_005070	1654.2	2.04589	0.146688	13.9473	3.26872e-44	1.82761e-42	4.41348	6.06887		Slom_001730	427.695	-10.1006	1.50222	-6.72379	1.77057e-11	2.71354e-10	5.64999	-20		g1964	33.6922	2.91196	0.731589	3.98032	6.88237e-05	0.000321789	1.48483	5.1148		SJ02252	303.414	-1.4002	0.324867	-4.31008	1.63192e-05	5.72134e-05	6.26698	4.22133
Ec-14_006490	4575.87	1.59011	0.163453	9.72819	2.28625e-22	4.58988e-21	4.86712	6.063		Slom_001739	757.887	1.61214	0.349842	4.6082	4.06173e-06	2.42808e-05	4.43756	5.35776		g19646	92.4244	3.73029	0.57324	6.50738	7.64715e-11	1.24568e-09	1.19153	5.29958		SJ02254	142.824	-2.50658	0.404914	-6.19039	6.00152e-10	3.95521e-09	3.07402	0.155912
Ec-23_003170	3788.52	1.15994	0.154874	7.48958	6.90948e-14	7.52546e-13	5.29199	6.06009		Slom_001745	209.654	-2.17687	0.567354	-3.83688	0.000124608	0.000574827	4.32241	1.37754		g1967	69.065	1.26758	0.549068	2.30861	0.0209651	0.0466106	3.44012	5.13005		SJ02256	37.4632	1.43735	0.471747	3.04687	0.00231236	0.00548676	3.2376	3.9574
Ec-23_003930	598.906	1.02995	0.334786	3.07644	0.0020949	0.0052978	5.41306	6.05823		Slom_001755	68.5182	-7.45871	1.60744	-4.64012	3.48206e-06	2.10365e-05	3.00651	-20		g19676	114.392	2.49685	0.545648	4.57593	4.74115e-06	2.87772e-05	2.67957	5.62006		SJ02257	1914.81	-2.45639	0.260206	-9.44018	3.7213e-21	6.83071e-20	7.80429	5.08302
Ec-27_004430	2105.66	1.64444	0.145472	11.3042	1.25119e-29	3.72213e-28	4.80631	6.05756		Slom_001756	110.688	-8.15083	1.61334	-5.05215	4.36865e-07	3.03813e-06	3.721	-20		g19677	235.911	1.78831	0.300351	5.95408	2.61547e-09	3.18521e-08	4.04357	6.07765		SJ02258	139.24	-6.40551	0.518215	-12.3607	4.26398e-35	1.64129e-33	3.54037	-3.31818
Ec-26_000850	2422.65	1.30142	0.217956	5.97103	2.35756e-09	1.63505e-08	5.13652	6.05455		Slom_001761	121.982	-1.49181	0.615277	-2.42461	0.0153248	0.0414908	3.41825	1.13163		g1968	9.42393	3.03756	1.24792	2.43411	0.0149285	0.0350393	-0.684029	2.7597		SJ02262	202.168	-2.2603	0.32438	-6.96808	3.21286e-12	2.74277e-11	2.93137	0.241601
Ec-27_003800	1867.41	1.29678	0.162843	7.96334	1.67458e-15	2.08291e-14	5.14727	6.05294		Slom_001764	546.316	-1.1956	0.415249	-2.87925	0.00398625	0.0128994	5.47666	3.55826		g19685	20.1787	2.03174	0.801369	2.53533	0.0112341	0.0275159	-1.21643	0.432287		SJ02263	62.4835	-3.29771	0.473556	-6.96372	3.31408e-12	2.81959e-11	2.54558	-0.89197
Ec-01_000850	4180.25	1.66397	0.138152	12.0445	2.07329e-33	7.58808e-32	4.77649	6.04729		Slom_001769	549.287	-2.56055	0.489792	-5.22782	1.71517e-07	1.27152e-06	5.75135	2.50272		g19695	85.4724	1.2391	0.39667	3.12375	0.00178561	0.00560188	2.05808	2.56229		SJ02273	432.757	-1.02688	0.267901	-3.83304	0.000126568	0.00038306	4.25453	2.74842
Ec-09_000010	2170.46	1.35231	0.146999	9.19941	3.59918e-20	6.29765e-19	5.08486	6.04417		Slom_001771	567.079	-1.57233	0.37492	-4.19377	2.74352e-05	0.00014399	5.634	3.34762		g19698	40.8906	3.964	0.866674	4.57381	4.78935e-06	2.90351e-05	-0.66233	3.58293		SJ02275	18.4885	2.612	0.73535	3.55205	0.000382241	0.00106625	-1.43637	0.311258
Ec-19_003640	882.837	2.44763	0.188362	12.9943	1.31813e-38	6.06589e-37	3.98034	6.04389		Slom_001772	983.42	-11.3017	1.48267	-7.62254	2.48729e-14	5.94756e-13	6.84293	-20		g19699	145.243	1.32305	0.5194	2.54726	0.0108573	0.0267305	2.94352	3.80853		SJ02277	54.6877	-1.16768	0.448303	-2.60467	0.00919623	0.0189742	3.19327	1.50424
Ec-09_003530	1741.72	1.30852	0.168465	7.76733	8.01606e-15	9.43729e-14	5.12926	6.04351		Slom_001773	332.354	-6.04195	0.728349	-8.2954	1.08223e-16	3.43437e-15	5.26428	-2.11064		g197	19.7105	-5.6564	1.58569	-3.56715	0.000360886	0.00137526	2.53684	-2.94903		SJ02279	329.479	-1.01419	0.244955	-4.14031	3.4684e-05	0.000115917	4.12948	2.66346
Ec-13_002660	1466.5	1.33977	0.165373	8.10149	5.42905e-16	7.00147e-15	5.09283	6.04196		Slom_001774	1186.86	-2.02334	0.371474	-5.4468	5.12847e-08	4.20821e-07	6.78144	4.10048		g19719	82.0312	1.19112	0.506387	2.35219	0.0186633	0.0422788	2.72693	4.14532		SJ02282	43.5413	-1.19101	0.474696	-2.509	0.0121075	0.0243304	4.96981	3.40809
Ec-17_002420	2699.7	3.1439	0.160082	19.6393	7.13929e-86	1.13468e-83	3.28461	6.04169		Slom_001776	346.111	2.96282	0.458122	6.46732	9.9755e-11	1.32952e-09	2.16495	4.45856		g1974	21.5423	2.87904	0.729509	3.94654	7.92878e-05	0.000364347	-0.153546	3.05658		SJ02287	21.1524	-4.8429	1.07633	-4.49945	6.81287e-06	2.52896e-05	6.09754	0.405953
Ec-01_004810	1355.4	2.42568	0.176383	13.7524	4.92816e-43	2.65178e-41	3.99855	6.04053		Slom_001778	63.7646	-2.79471	0.879164	-3.17883	0.0014787	0.00538291	2.69675	-0.699214		g1976	327.629	5.71643	0.482816	11.8398	2.43132e-32	7.723e-30	2.16442	8.6824		SJ02288	580.244	1.3317	0.239544	5.55932	2.70832e-08	1.42847e-07	4.7338	5.74439
Ec-00_001590	1863.11	2.2841	0.15152	15.0746	2.37984e-51	1.634e-49	4.14561	6.04023		Slom_001779	223.896	-2.87816	0.529696	-5.43361	5.52264e-08	4.50277e-07	4.53307	0.869645		g19760	79.0762	3.43163	0.457074	7.50783	6.01173e-14	1.64267e-12	1.98472	5.92935		SJ02289	50.1012	6.20879	0.837009	7.41783	1.19058e-13	1.18045e-12	-1.80378	3.14898
Ec-12_002180	1393.87	1.3229	0.17345	7.62701	2.40261e-14	2.71321e-13	5.10637	6.03927		Slom_001782	1453.56	-1.08056	0.34084	-3.17028	0.00152293	0.00552977	6.83989	5.06854		g19776	10.859	-4.78886	1.65736	-2.88945	0.00385915	0.0109728	1.6064	-3.0712		SJ02290	157.931	8.2658	0.887159	9.31716	1.19494e-20	2.12098e-19	-2.14246	4.82836
Ec-09_003460	905.662	1.29083	0.221263	5.8339	5.41471e-09	3.57613e-08	5.13306	6.0374		Slom_001786	5201.88	1.55954	0.3046	5.11996	3.05595e-07	2.18393e-06	7.25296	8.12207		g19778	319.206	-1.93533	0.335895	-5.76171	8.32652e-09	9.04879e-08	5.38822	3.07839		SJ02295	641.66	6.22239	0.323393	19.241	1.68033e-82	3.54506e-80	2.2349	7.58807
Ec-11_001870	1951.78	1.34677	0.15344	8.77721	1.67577e-18	2.6438e-17	5.08226	6.03711		Slom_001789	182.809	-8.87442	1.52798	-5.80795	6.32442e-09	6.10384e-08	4.42204	-20		g19821	129.518	1.18063	0.463338	2.5481	0.0108311	0.0266788	2.87241	3.69952		SJ02297	799.364	1.4052	0.251688	5.58311	2.36256e-08	1.25925e-07	6.24247	7.07315
Ec-19_001580	1234.04	1.06505	0.160413	6.63941	3.14933e-11	2.64473e-10	5.36451	6.03622		Slom_001791	892.32	-9.95206	1.22862	-8.10021	5.48657e-16	1.5985e-14	6.70745	-4.918		g19828	48.8051	3.01767	0.577104	5.22899	1.70438e-07	1.42549e-06	0.115625	2.92013		SJ02298	824.84	1.48706	0.265436	5.60234	2.11483e-08	1.1341e-07	5.89904	6.95169
Ec-05_002350	1587.44	1.7474	0.206922	8.44471	3.04806e-17	4.31683e-16	4.67594	6.03487		Slom_001792	150.688	-1.6455	0.556014	-2.95946	0.0030818	0.0102544	3.74028	1.38889		g1983	174.429	3.31509	0.709731	4.67091	2.99869e-06	1.90346e-05	2.18027	5.82507		SJ02301	46.4672	-1.66721	0.462194	-3.60716	0.000309572	0.000877191	3.83862	1.65542
Ec-07_005470	2481.58	1.48334	0.143111	10.3649	3.58089e-25	8.48977e-24	4.94314	6.03412		Slom_001795	244.681	-9.29493	1.51257	-6.14511	7.9908e-10	9.01698e-09	4.83957	-20		g19848	33.2556	2.8834	0.895903	3.21843	0.00128894	0.00421726	-0.464221	2.64847		SJ02304	88.6175	-1.63494	0.371964	-4.39542	1.10561e-05	3.97309e-05	2.65392	0.29721
Ec-12_005570	4162.58	1.09357	0.126434	8.64933	5.1804e-18	7.86916e-17	5.33598	6.03399		Slom_001800	253.17	1.79548	0.506865	3.54232	0.000396624	0.00165314	2.68836	3.81244		g19872	80.8246	3.25441	0.580477	5.60644	2.06526e-08	2.06486e-07	0.852339	4.14317		SJ02306	78.2198	-3.10447	0.375241	-8.27327	1.30334e-16	1.71046e-15	4.28174	0.685492
Ec-12_003380	1803.21	1.9128	0.215387	8.88074	6.64191e-19	1.09203e-17	4.50747	6.03369		Slom_001801	345.747	-4.89832	0.61976	-7.90357	2.71025e-15	7.32153e-14	5.30182	-0.830536		g19930	8.37817	-4.40571	1.71343	-2.57128	0.0101323	0.0252225	0.678914	-3.76689		SJ02309	215.654	1.65847	0.255056	6.50238	7.90604e-11	5.73661e-10	3.64048	4.68953
Ec-19_002930	3323.7	1.06182	0.147029	7.22184	5.12881e-13	5.13629e-12	5.36028	6.02965		Slom_001802	133.507	-2.3594	0.641083	-3.68034	0.000232924	0.00102048	3.73137	0.495461		g19933	65.2107	3.12929	0.488315	6.40835	1.47107e-10	2.25421e-09	1.21963	4.65811		SJ02312	17.6932	-2.72795	0.705916	-3.86441	0.00011136	0.00033987	2.75542	-0.690016
Ec-01_000340	3470.96	1.48444	0.13671	10.8583	1.82094e-27	4.89912e-26	4.93352	6.02571		Slom_001804	861.913	-11.1115	1.48477	-7.48363	7.22964e-14	1.59472e-12	6.65407	-20		g19934	323.726	-2.13038	0.394133	-5.40522	6.47272e-08	5.90602e-07	5.4161	2.62816		SJ02313	25.0453	-4.28363	0.769663	-5.56559	2.6127e-08	1.38329e-07	3.25194	-1.77772
Ec-03_004480	1626.82	1.11366	0.193153	5.7657	8.13212e-09	5.25754e-08	5.2996	6.02488		Slom_001805	3148.72	2.54263	0.288246	8.82104	1.13398e-18	4.67643e-17	5.74812	7.59888		g19946	17.7768	4.08181	1.12152	3.63953	0.000273137	0.0010761	-1.28088	3.12933		SJ02318	202.564	-2.80355	0.381284	-7.35292	1.93926e-13	1.88795e-12	3.54003	0.330182
Ec-15_002330	1958.58	1.15224	0.202795	5.68179	1.33293e-08	8.39669e-08	5.25559	6.02038		Slom_001809	306.016	-2.20897	0.525076	-4.20695	2.58844e-05	0.00013627	4.90839	1.88755		g19947	930.496	1.04776	0.455298	2.30127	0.0213762	0.0473932	5.5283	5.75018		SJ02321	383.426	2.87975	0.255436	11.2739	1.76575e-29	5.20882e-28	1.54599	3.72421
Ec-01_003190	428.982	1.19304	0.294228	4.05483	5.01704e-05	0.000178445	5.20672	6.0189		Slom_001810	298.155	-9.58004	1.5036	-6.37139	1.87323e-10	2.37605e-09	5.12121	-20		g19956	457.133	-1.11644	0.456126	-2.44765	0.0143792	0.0339538	5.85571	4.40848		SJ02332	324.763	1.12406	0.236488	4.75314	2.00284e-06	8.08068e-06	2.96623	3.45844
Ec-10_006160	2990.33	1.87936	0.264853	7.09586	1.28547e-12	1.23684e-11	4.50487	6.01444		Slom_001815	190404	2.79579	0.304344	9.1863	4.06603e-20	1.94998e-18	11.4558	13.5536		g19959	94.0263	-2.04931	0.475751	-4.30753	1.65087e-05	8.90373e-05	3.80146	1.76893		SJ02334	163.032	1.88976	0.333132	5.6727	1.40562e-08	7.73948e-08	2.93413	4.23751
Ec-20_004670	2050.01	2.87695	0.185614	15.4996	3.49045e-54	2.68671e-52	3.52198	6.01363		Slom_001820	10751.3	3.27928	0.283633	11.5617	6.44356e-31	8.14895e-29	6.86808	9.4603		g19969	31.8573	2.51571	0.679707	3.70117	0.00021461	0.000871647	1.4784	4.4641		SJ02337	11.3698	-1.88447	0.825844	-2.28187	0.0224971	0.0424066	0.338202	-1.74399
Ec-18_001950	847.276	1.25288	0.234636	5.33966	9.31232e-08	5.22031e-07	5.14621	6.00933		Slom_001823	1157.8	-5.69092	0.588451	-9.67102	4.00377e-22	2.29849e-20	7.04574	1.06157		g19986	122.664	-9.75551	1.49726	-6.51558	7.24108e-11	1.18715e-09	4.56004	-20		SJ02338	23.3153	-3.28081	0.755114	-4.34479	1.39411e-05	4.93959e-05	2.76571	-1.04512
Ec-02_005110	1746.99	1.42264	0.144535	9.8429	7.35588e-23	1.52862e-21	4.97373	6.00299		Slom_001826	1619.98	1.25873	0.301926	4.169	3.05944e-05	0.000159201	5.79616	6.36387		g19994	143.279	-2.48821	0.403709	-6.16338	7.12092e-10	9.59122e-09	4.59445	2.14424		SJ02339	45.6217	-1.01038	0.454989	-2.22068	0.0263729	0.0486774	4.95455	3.47596
Ec-08_005980	2211.71	1.43254	0.198632	7.21205	5.51151e-13	5.5035e-12	4.95441	6.00036		Slom_001828	1909.19	1.83816	0.318608	5.76934	7.95842e-09	7.56117e-08	5.61201	6.75069		g200	288.672	1.38494	0.324287	4.27073	1.94833e-05	0.000103326	4.44198	5.93668		SJ02340	46.5284	-3.01058	0.485356	-6.20282	5.5461e-10	3.67689e-09	5.30957	1.90029
Ec-07_001920	790.083	1.46054	0.210403	6.94166	3.87526e-12	3.57436e-11	4.92169	5.99681		Slom_001832	1191.83	-10.3698	1.23231	-8.41488	3.933e-17	1.32967e-15	7.1296	-4.918		g2000	440.529	-5.00206	0.40468	-12.3606	4.27197e-35	1.86099e-32	6.36781	1.38509		SJ02344	30.9717	-2.26459	0.639696	-3.5401	0.000399979	0.001112	6.34543	3.67854
Ec-10_006350	1340.25	1.14852	0.307979	3.72922	0.000192075	0.000611909	5.23506	5.99635		Slom_001835	872.137	-2.04152	0.366165	-5.57542	2.46932e-08	2.15315e-07	6.34112	3.61938		g20029	8.38082	2.32663	1.00179	2.32247	0.0202075	0.0451964	0.14669	3.04482		SJ02348	213.898	6.60096	1.66152	3.97284	7.10195e-05	0.00022448	-2.20546	3.64723
Ec-11_004680	1198.27	3.82082	0.382346	9.9931	1.63388e-23	3.51448e-22	2.48779	5.99527		Slom_001836	3081.65	2.01042	0.322477	6.2343	4.53803e-10	5.37294e-09	6.152	7.46447		g2003	74.8133	3.52254	0.693684	5.07802	3.81383e-07	2.95025e-06	1.35319	5.22887		SJ02350	387.077	2.20148	0.328407	6.70351	2.03471e-11	1.57732e-10	3.35804	4.91085
Ec-12_003400	2082.69	1.24864	0.234311	5.32897	9.87691e-08	5.52238e-07	5.12636	5.99317		Slom_001837	419.166	1.61087	0.374207	4.30475	1.67171e-05	9.12438e-05	3.59256	4.50808		g2010	1127.53	-2.11221	0.450212	-4.6916	2.71081e-06	1.74175e-05	7.60391	5.43111		SJ02353	587.763	2.1565	0.273642	7.88074	3.25459e-15	3.77745e-14	2.84168	4.32169
Ec-26_006260	2681.81	1.28336	0.140863	9.11074	8.1824e-20	1.41157e-18	5.10142	5.99217		Slom_001839	354.118	2.4719	0.44401	5.56721	2.58847e-08	2.24786e-07	2.64205	4.42395		g20114	3068.16	1.16863	0.381428	3.06382	0.00218528	0.00669729	7.54867	8.23714		SJ02354	40.8385	2.90565	1.30322	2.22959	0.0257748	0.0477262	0.39578	2.44447
Ec-03_000560	3874.9	1.13034	0.145463	7.77061	7.8112e-15	9.22775e-14	5.25399	5.99141		Slom_001841	196.638	-8.97962	1.52396	-5.89227	3.80917e-09	3.78986e-08	4.52672	-20		g20117	30.5793	1.42629	0.589417	2.41983	0.0155276	0.0362001	1.60341	3.45319		SJ02358	1042.52	1.03291	0.215824	4.78589	1.70234e-06	6.94055e-06	5.52569	6.12913
Ec-10_003230	3490.3	1.79243	0.149628	11.9792	4.56823e-33	1.63703e-31	4.58963	5.99127		Slom_001842	764.725	-2.02016	0.388027	-5.20624	1.927e-07	1.41504e-06	6.17526	3.41797		g20144	12.1225	3.17317	1.22062	2.59964	0.0093321	0.0234835	-0.195034	3.23428		SJ02364	86.5189	9.75898	1.2315	7.92443	2.29192e-15	2.70343e-14	-1.11815	6.68816
Ec-13_003450	664.78	1.1827	0.24345	4.85807	1.18534e-06	5.63275e-06	5.19203	5.98469		Slom_001845	7885.35	1.12046	0.297356	3.76807	0.000164513	0.000741089	8.16677	8.60365		g2015	51.2236	2.02337	0.785422	2.57616	0.00999038	0.0249343	3.01872	5.41742		SJ02366	55.714	-1.54177	0.397612	-3.87757	0.000105506	0.000323604	5.74623	4.01617
Ec-06_008400	2006.45	2.53126	0.157748	16.0462	6.07702e-58	5.29503e-56	3.8384	5.98325		Slom_001846	551.641	1.52311	0.430037	3.5418	0.000397406	0.00165486	4.0338	4.86956		g2016	27.2047	2.38806	0.766404	3.11592	0.00183372	0.00572806	0.615956	3.39123		SJ02374	3.30608	-5.32087	1.83999	-2.89179	0.00383052	0.0086368	-0.267666	-20
Ec-26_000200	9391.02	1.5117	0.136112	11.1063	1.16854e-28	3.35417e-27	4.86213	5.98244		Slom_001848	206.016	1.78458	0.48081	3.7116	0.00020595	0.00090975	2.41173	3.51988		g20167	344.345	2.29598	0.521444	4.40312	1.06704e-05	5.97691e-05	4.84083	7.66624		SJ02377	8.0122	-4.60378	1.39672	-3.29612	0.000980286	0.00251438	-0.14046	-5.36214
Ec-13_002560	1102.52	2.3134	0.19816	11.6744	1.72248e-31	5.62098e-30	4.04796	5.98063		Slom_001851	556.543	-10.4805	1.49699	-7.00105	2.54056e-12	4.50883e-11	6.02963	-20		g20175	40.563	2.3301	0.567395	4.10666	4.01423e-05	0.000198139	0.318128	2.51797		SJ02380	313.765	1.34883	0.258058	5.22685	1.72425e-07	8.12271e-07	2.92721	3.68207
Ec-20_001590	2078.52	1.01314	0.185161	5.47164	4.45897e-08	2.62928e-07	5.35631	5.97981		Slom_001855	665.284	-9.52816	1.24008	-7.68349	1.54809e-14	3.82498e-13	6.28816	-4.918		g2018	12.4148	3.18392	0.971324	3.27792	0.00104574	0.003515	-0.776335	2.99019		SJ02384	219.839	1.05641	0.250525	4.21677	2.47825e-05	8.47802e-05	3.38611	3.98566
Ec-07_003130	1351.48	1.62643	0.186683	8.71226	2.97872e-18	4.63972e-17	4.73683	5.97501		Slom_001857	160.784	-8.68924	1.53706	-5.65316	1.57523e-08	1.42977e-07	4.23873	-20		g20184	76.7478	1.3841	0.412114	3.35853	0.000783575	0.00272083	2.8239	4.54011		SJ02385	338.748	2.5984	0.26355	9.8592	6.25432e-23	1.28375e-21	2.23697	4.23231
Ec-07_007560	1923.41	1.375	0.22094	6.22339	4.86522e-10	3.63726e-09	4.97987	5.97156		Slom_001858	883.381	1.15231	0.335114	3.43857	0.000584793	0.00233221	5.00266	5.45906		g2020	5.4922	4.5201	1.53805	2.93886	0.00329424	0.00956529	-3.61414	0.950753		SJ02391	58.4569	-1.1529	0.387373	-2.9762	0.00291841	0.00675947	2.95525	1.10769
Ec-26_001590	1433.41	5.67404	0.493764	11.4914	1.45741e-30	4.56505e-29	0.463442	5.96907		Slom_001862	691.625	1.169	0.360708	3.24086	0.0011917	0.00442494	4.6311	5.11092		g20200	37.7331	3.57336	0.856294	4.17305	3.00545e-05	0.000152565	0.328076	4.37871		SJ02394	94.9402	6.43889	1.47087	4.37762	1.19984e-05	4.2886e-05	1.38709	6.67184
Ec-06_008570	1652.46	1.17685	0.188855	6.2315	4.61985e-10	3.46287e-09	5.18204	5.96479		Slom_001866	222.378	-2.46752	0.517973	-4.7638	1.89981e-06	1.19556e-05	4.47159	1.22258		g20235	9.18932	-6.0202	1.74168	-3.45655	0.000547143	0.00198295	0.761345	-20		SJ02395	71.7377	9.49234	1.24107	7.64851	2.03324e-14	2.17091e-13	-20	6.19045
Ec-13_004090	633.752	1.92168	0.277592	6.92267	4.43196e-12	4.06382e-11	4.42107	5.96434		Slom_001867	50.6546	-7.02289	1.64873	-4.25957	2.04825e-05	0.00010983	2.56879	-20		g20257	3.92563	-4.79463	2.09433	-2.28934	0.0220595	0.0486886	0.0666461	-20		SJ02400	5.42728	-3.99476	1.51106	-2.64368	0.00820094	0.0171413	2.33454	-2.04245
Ec-21_005080	871.11	1.07199	0.193685	5.53471	3.11745e-08	1.87101e-07	5.28039	5.95971		Slom_001876	1165.16	-1.0015	0.348726	-2.8719	0.00408016	0.0131609	6.48505	4.80975		g2027	22241.9	-1.06239	0.392075	-2.70965	0.00673534	0.0177517	12.9257	12.4259		SJ02402	572.177	-1.11266	0.217682	-5.11142	3.19751e-07	1.44896e-06	5.09493	3.45871
Ec-22_002810	3161.95	1.12622	0.148275	7.59547	3.06689e-14	3.42952e-13	5.22443	5.95802		Slom_001877	1170.48	1.32084	0.554622	2.38152	0.0172412	0.0458016	5.2405	5.9062		g20350	14.5829	-6.68605	1.61224	-4.14706	3.36765e-05	0.000169181	1.91988	-20		SJ02403	21.3855	-4.05263	0.772904	-5.24338	1.57662e-07	7.47797e-07	1.37665	-3.14732
Ec-01_001100	1654.07	1.03886	0.15924	6.52384	6.85307e-11	5.57238e-10	5.31022	5.95642		Slom_001878	143.94	-1.77129	0.572904	-3.09178	0.00198959	0.00698834	3.71427	1.18109		g20358	653.865	-1.2533	0.353023	-3.55019	0.000384954	0.00145642	7.91243	7.34985		SJ02413	150.589	-2.06556	0.313018	-6.59887	4.14307e-11	3.10348e-10	4.21526	1.56839
Ec-26_002520	869.853	1.20452	0.188114	6.40315	1.52202e-10	1.1924e-09	5.14344	5.95566		Slom_001879	4716.68	1.95991	0.294312	6.65931	2.75118e-11	4.07379e-10	6.81695	8.08162		g20364	16.6743	-2.04395	0.779862	-2.62091	0.00876956	0.022259	0.975824	-1.67709		SJ02415	10.2846	2.98367	1.03727	2.87646	0.00402167	0.0090105	-1.46797	1.24911
Ec-03_000060	1923.46	1.02189	0.143234	7.13441	9.72038e-13	9.48013e-12	5.32604	5.95413		Slom_001886	465.647	1.99143	0.380917	5.22798	1.71376e-07	1.27103e-06	3.43201	4.73905		g20369	283.805	1.07605	0.385661	2.79014	0.0052685	0.0143598	5.07587	6.49696		SJ02417	17.5792	-4.45048	0.954748	-4.66142	3.14033e-06	1.2324e-05	2.69978	-2.53646
Ec-01_011720	1467.29	1.1212	0.243131	4.61151	3.99757e-06	1.728e-05	5.21514	5.95409		Slom_001887	289.328	-9.53665	1.50353	-6.34282	2.25591e-10	2.82369e-09	5.07514	-20		g20385	5.10294	-5.17091	1.87044	-2.76454	0.00570032	0.0153855	0.33208	-20		SJ02419	3.2218	5.01749	1.84445	2.72032	0.0065219	0.0139449	-20	-0.199961
Ec-03_001340	1213.26	1.15333	0.284953	4.04744	5.17808e-05	0.000183716	5.18548	5.95142		Slom_001888	68.9973	-7.46865	1.60127	-4.66419	3.09828e-06	1.88581e-05	3.01071	-20		g20504	33.765	8.17041	1.32126	6.18382	6.25681e-10	8.52525e-09	-6.88452	1.91622		SJ02420	116.765	9.2231	1.21208	7.6093	2.75581e-14	2.89786e-13	-2.53139	4.43899
Ec-22_000270	1992.57	1.07651	0.169723	6.34275	2.25701e-10	1.7412e-09	5.25845	5.94375		Slom_001891	561.859	-1.01947	0.367148	-2.77671	0.00549114	0.0170176	5.44526	3.74876		g2051	51.8392	2.76143	0.592037	4.66428	3.09694e-06	1.96174e-05	1.46679	4.71229		SJ02421	1301.47	-2.28672	0.230469	-9.92202	3.33915e-23	7.06263e-22	9.48207	6.49609
Ec-05_005360	987.185	3.14162	0.269266	11.6673	1.87244e-31	6.08719e-30	3.16779	5.94336		Slom_001892	4551.33	1.83523	0.285086	6.43746	1.2149e-10	1.59308e-09	6.85508	8.00227		g2052	59.9821	1.25277	0.471789	2.65536	0.00792233	0.0204448	2.82861	4.44992		SJ02426	945.128	-2.30511	0.198659	-11.6034	3.9608e-31	1.27441e-29	5.12403	2.19048
Ec-21_001780	2015	1.03807	0.190806	5.44044	5.31499e-08	3.09785e-07	5.29355	5.94278		Slom_001902	245.746	-2.20107	0.528476	-4.16493	3.11446e-05	0.000161768	4.58694	1.56662		g20542	141.061	3.12367	0.455231	6.86173	6.80302e-12	1.30967e-10	2.07838	5.38012		SJ02427	142.35	-1.20864	0.300786	-4.01828	5.86251e-05	0.000188282	3.43449	1.81123
Ec-00_001020	1506.24	1.27202	0.1711	7.43433	1.05097e-13	1.12608e-12	5.06124	5.94214		Slom_001905	684.689	1.29127	0.390279	3.30859	0.000937675	0.00356705	4.53687	5.13772		g20560	85.0745	2.65657	0.634113	4.18943	2.79653e-05	0.000142939	0.402225	2.88509		SJ02428	72.8131	-1.09848	0.407792	-2.69373	0.00706576	0.0149847	5.23029	3.505
Ec-05_005570	3772.03	1.24385	0.148446	8.37916	5.33062e-17	7.41492e-16	5.0893	5.9415		Slom_001908	120.748	-8.27622	1.56462	-5.28961	1.22578e-07	9.38045e-07	3.83128	-20		g20619	41.4777	1.57802	0.512608	3.07841	0.00208109	0.00640114	1.99622	4.01031		SJ02432	205.296	-1.66276	0.317766	-5.23267	1.67083e-07	7.89333e-07	6.16557	3.99784
Ec-19_002040	2834.18	1.20182	0.139873	8.59222	8.53058e-18	1.27218e-16	5.12956	5.93803		Slom_001909	7133.41	1.34883	0.28271	4.77108	1.83241e-06	1.15527e-05	7.86948	8.52393		g20657	181.852	-1.06529	0.447813	-2.37888	0.0173655	0.0398034	4.99659	4.07755		SJ02433	335.267	-1.1989	0.253976	-4.72051	2.35249e-06	9.39813e-06	6.24592	4.34923
Ec-07_000540	2954.72	1.0678	0.138869	7.68927	1.47981e-14	1.7002e-13	5.266	5.93762		Slom_001913	379.942	3.21147	0.403792	7.95328	1.81639e-15	5.02612e-14	2.08677	4.61957		g20670	33.3211	2.998	0.802082	3.73777	0.000185656	0.000767959	0.679443	4.15979		SJ02437	16.8806	-3.77722	0.917168	-4.11835	3.81594e-05	0.000126568	0.845976	-3.48421
Ec-21_000860	518.536	1.08019	0.250444	4.31309	1.60991e-05	6.29767e-05	5.2427	5.93486		Slom_001914	165.762	-8.73321	1.53327	-5.69582	1.22782e-08	1.13128e-07	4.28108	-20		g20687	5.4411	-5.27038	1.88835	-2.79099	0.0052547	0.014335	0.514482	-20		SJ02438	253.576	7.68267	1.04197	7.3732	1.66585e-13	1.63226e-12	-0.860443	5.49627
Ec-18_000060	1529.78	3.4414	0.560058	6.14471	8.01093e-10	5.86887e-09	2.71018	5.93306		Slom_001915	98.698	-2.01922	0.712486	-2.83405	0.00459624	0.014575	3.23816	0.43709		g2071	18.9625	2.64597	0.807086	3.27842	0.0010439	0.0035112	-0.436898	2.53019		SJ02439	65.7792	7.54143	1.07553	7.01184	2.35199e-12	2.03852e-11	-2.12441	3.82977
Ec-05_004520	2309.22	1.31214	0.229136	5.72644	1.02559e-08	6.54917e-08	5.00263	5.93295		Slom_001918	51.3262	3.47251	0.875339	3.96705	7.27686e-05	0.000353799	-0.949243	1.78577		g2072	119.067	2.27835	0.913919	2.49295	0.0126688	0.0305489	2.08751	3.93337		SJ02440	27.2575	8.08917	1.28541	6.29305	3.11278e-10	2.10983e-09	-20	2.42437
Ec-09_001780	1360.78	1.10519	0.198757	5.56053	2.68952e-08	1.63072e-07	5.21627	5.93139		Slom_001925	43782.6	1.36323	0.321248	4.24355	2.20015e-05	0.000117458	10.4653	11.1431		g20735	29.9856	3.52075	0.91971	3.82811	0.00012913	0.000559808	0.268865	4.05316		SJ02441	8.30397	-3.56398	1.28758	-2.76798	0.00564058	0.0122395	0.422621	-3.99071
Ec-03_003220	3508.72	1.73529	0.315037	5.50819	3.62536e-08	2.16074e-07	4.57222	5.92957		Slom_001927	389.83	-5.78402	0.667822	-8.66102	4.67554e-18	1.79383e-16	5.49566	-1.59607		g20736	220.614	-1.9207	0.355976	-5.39557	6.83065e-08	6.1854e-07	5.6278	4.00386		SJ02442	52.1166	9.02506	1.24242	7.26409	3.75556e-13	3.53039e-12	-20	4.26209
Ec-27_006730	1393.82	1.45589	0.212973	6.83603	8.14191e-12	7.29415e-11	4.86196	5.92684		Slom_001930	558.263	-5.22492	0.539383	-9.68685	3.42931e-22	1.99825e-20	5.9849	-0.256362		g20758	49.0271	-1.91878	0.794859	-2.41399	0.015779	0.0367245	3.35116	1.54689		SJ02444	101.893	-1.37015	0.381981	-3.58697	0.000334543	0.0009425	4.05784	2.13293
Ec-14_002760	1484.58	2.09111	0.172177	12.1451	6.0906e-34	2.29266e-32	4.22573	5.92683		Slom_001931	711.365	-8.79563	1.04309	-8.4323	3.38925e-17	1.16898e-15	6.3512	-2.26035		g20790	46.9622	1.68557	0.496185	3.39706	0.000681149	0.00239847	2.08988	4.13254		SJ02450	66.8854	-2.34748	0.522365	-4.49395	6.99135e-06	2.59232e-05	4.54935	1.42883
Ec-15_000710	1787.1	1.10047	0.20056	5.48698	4.08862e-08	2.42171e-07	5.2185	5.92626		Slom_001935	846.687	-6.31363	0.53745	-11.7474	7.28322e-32	1.03622e-29	6.60826	-0.418469		g208	10.1093	2.94363	1.05136	2.79983	0.00511296	0.0140085	0.0717684	3.50424		SJ02451	22.4741	-1.47214	0.585297	-2.51521	0.0118963	0.0239463	2.53446	0.352672
Ec-23_001000	3313.12	1.63869	0.167221	9.79956	1.13074e-22	2.3189e-21	4.67316	5.92385		Slom_001938	374.03	-9.90723	1.5114	-6.55501	5.56397e-11	7.76727e-10	5.46065	-20		g20801	53.2824	9.79553	1.32641	7.38501	1.52446e-13	3.84189e-12	-20	2.97085		SJ02459	898.604	-2.54505	0.198134	-12.8451	9.16824e-38	3.89814e-36	3.32494	0.191761
Ec-28_001280	1448.93	2.92265	0.274121	10.6619	1.53393e-26	3.87204e-25	3.36565	5.92058		Slom_001939	344.609	-9.78907	1.52846	-6.40454	1.50827e-10	1.94198e-09	5.34996	-20		g20811	19.8262	-2.51101	0.868698	-2.89054	0.0038458	0.0109438	1.83948	-0.473731		SJ02463	175.805	1.07086	0.322308	3.32248	0.000892197	0.00230725	3.33926	4.08323
Ec-02_005500	1099.6	1.27302	0.191379	6.65184	2.89448e-11	2.45352e-10	5.0377	5.91821		Slom_001942	2687.75	1.19843	0.317231	3.77777	0.000158239	0.000716419	6.5586	7.0695		g2083	19.2363	-4.58932	1.23043	-3.72984	0.000191604	0.000789777	2.16963	-1.93099		SJ02464	204.328	-1.39418	0.301058	-4.63095	3.63999e-06	1.41582e-05	4.27704	2.25292
Ec-02_006170	2374	1.52161	0.179586	8.47291	2.39328e-17	3.42911e-16	4.78212	5.9165		Slom_001943	2205.76	1.78461	0.340163	5.24634	1.55152e-07	1.16028e-06	5.8492	6.93311		g20840	83.1382	-4.91292	0.672388	-7.30668	2.73832e-13	6.58536e-12	3.60175	-1.59682		SJ02468	167.46	-1.48542	0.296731	-5.00595	5.5587e-07	2.43423e-06	7.4813	5.32625
Ec-20_002340	1739.69	1.73227	0.144799	11.9632	5.53608e-33	1.96336e-31	4.57482	5.91476		Slom_001945	573.592	3.01269	0.486759	6.1893	6.04327e-10	6.98083e-09	2.9059	5.19866		g2086	47.9124	1.8123	0.495655	3.65637	0.000255814	0.00101599	2.19251	4.53417		SJ02470	368.735	-1.38858	0.280971	-4.94207	7.72977e-07	3.313e-06	3.44444	1.57187
Ec-18_001980	892.902	1.23187	0.190187	6.47718	9.34501e-11	7.4747e-10	5.07243	5.91469		Slom_001946	455.347	-10.191	1.50268	-6.78187	1.18632e-11	1.87537e-10	5.74164	-20		g20905	119.469	-1.82641	0.479095	-3.81221	0.00013773	0.000592544	5.13341	3.93747		SJ02471	1691.37	2.01475	0.236423	8.52179	1.57108e-17	2.23614e-16	6.16883	7.70044
Ec-16_004600	2500.1	1.79352	0.131362	13.6533	1.93037e-42	1.01953e-40	4.51005	5.91013		Slom_001948	705.975	-1.27313	0.368553	-3.4544	0.00055151	0.00221291	5.8744	3.88665		g20928	5.93044	-5.39072	1.81517	-2.96981	0.00297981	0.00878748	0.242883	-20		SJ02472	4234.73	2.29798	0.196885	11.6717	1.77843e-31	5.81199e-30	7.11163	8.8778
Ec-08_006410	1717.63	1.73185	0.146992	11.7819	4.83729e-32	1.6442e-30	4.56779	5.90832		Slom_001952	416.849	-10.0636	1.5127	-6.65273	2.87711e-11	4.23821e-10	5.61919	-20		g2093	18.4172	-4.53651	1.20437	-3.76671	0.000165416	0.000693454	1.40671	-3.6861		SJ02473	1586.39	1.09979	0.219826	5.00302	5.64381e-07	2.46826e-06	5.68419	6.2214
Ec-20_001610	1847.98	1.25688	0.155111	8.10315	5.35532e-16	6.91159e-15	5.04397	5.9077		Slom_001953	5426.58	1.00683	0.340001	2.96124	0.00306402	0.0102013	7.70295	8.01628		g20955	2.82261	5.55756	2.22653	2.49606	0.0125581	0.0303013	-20	1.18222		SJ02477	14.0304	7.13848	1.37014	5.21005	1.88788e-07	8.85349e-07	-20	3.9209
Ec-06_004930	980.075	6.37141	0.288787	22.0626	7.22534e-108	1.51248e-105	-0.173459	5.89938		Slom_001956	667.3	-10.7422	1.49082	-7.20555	5.78115e-13	1.1332e-11	6.26946	-20		g20956	124.717	8.36345	2.00222	4.17709	2.95261e-05	0.000150061	-2.98388	5.84529		SJ02481	26.4485	7.06581	1.28012	5.51963	3.39722e-08	1.77219e-07	-0.71837	5.78863
Ec-00_000590	334.146	1.97542	0.276428	7.14621	8.92055e-13	8.74479e-12	4.29193	5.89479		Slom_001958	1708.46	1.4024	0.358835	3.90822	9.29788e-05	0.00044255	5.78585	6.47998		g20993	17.8782	-5.5122	1.64276	-3.35546	0.000792339	0.00274563	2.11001	-3.42		SJ02482	41.3731	7.72359	1.23087	6.27491	3.4983e-10	2.36344e-09	1.34318	6.32829
Ec-08_004850	2811.12	2.51679	0.143843	17.4967	1.51721e-68	1.77162e-66	3.76549	5.89439		Slom_001960	354.015	-2.9901	0.49917	-5.99014	2.09661e-09	2.19739e-08	5.21833	1.37184		g21	105.846	4.11768	0.757977	5.43245	5.55842e-08	5.11771e-07	0.442692	4.61937		SJ02485	1039.16	-1.70237	0.20966	-8.11971	4.67309e-16	5.89156e-15	8.52745	6.11981
Ec-14_003970	1995.66	1.20211	0.156496	7.68145	1.57295e-14	1.79878e-13	5.08447	5.89409		Slom_001962	92.5939	-4.44408	0.921269	-4.82386	1.40806e-06	9.05794e-06	3.38281	-2.33304		g21001	54.017	2.70946	0.659664	4.10733	4.00267e-05	0.00019776	1.3176	4.23472		SJ02486	15.2448	-1.54743	0.692288	-2.23525	0.0254012	0.0471292	4.46424	2.02922
Ec-06_001150	1933.97	1.85457	0.141113	13.1425	1.87915e-39	8.98485e-38	4.43185	5.89394		Slom_001974	31.897	-4.76065	1.57601	-3.02069	0.00252198	0.00859095	1.79574	-2.50928		g21004	12.5964	1.90096	0.799029	2.37909	0.0173554	0.0397861	-0.822259	1.16464		SJ02489	11.9383	6.89814	1.40956	4.89381	9.89019e-07	4.1721e-06	-20	3.43039
Ec-22_000210	1482.45	1.2607	0.182687	6.90087	5.1685e-12	4.70781e-11	5.02112	5.89309		Slom_001976_Slom_001977	1027.81	-2.01569	0.382491	-5.26991	1.36494e-07	1.03664e-06	6.59679	3.87973		g21018	84.4873	3.36646	0.486795	6.91556	4.66028e-12	9.19214e-11	1.88399	5.69016		SJ02490	6.64606	6.05803	1.56176	3.87898	0.000104895	0.000321851	-20	2.62903
Ec-18_001700	1422.31	1.0171	0.176519	5.76199	8.31274e-09	5.37027e-08	5.26668	5.89282		Slom_001978	497.865	-1.9471	0.498173	-3.90848	9.28795e-05	0.000442201	5.50187	2.9457		g21024	5.14633	-5.17644	1.85599	-2.78904	0.0052864	0.0144035	0.0885195	-20		SJ02496	317.994	-1.02833	0.239609	-4.29171	1.77302e-05	6.18998e-05	3.69315	2.11069
Ec-09_003500	693.214	1.47062	0.29851	4.92655	8.36958e-07	4.06634e-06	4.80389	5.89241		Slom_001979	252.02	-1.29862	0.462347	-2.80876	0.00497325	0.0156225	4.38403	2.3769		g21094	310.911	4.34753	0.653895	6.64867	2.95758e-11	5.14774e-10	2.36652	6.85604		SJ02497	22.1312	-1.54285	0.634213	-2.43269	0.0149871	0.0294841	5.66935	3.5243
Ec-09_002300	661.747	2.5337	0.381532	6.64086	3.11856e-11	2.62402e-10	3.70092	5.89096		Slom_001982	633.438	-4.02451	0.494333	-8.14129	3.91103e-16	1.16329e-14	6.14169	1.20984		g21121	6.93627	-5.62036	1.82739	-3.07562	0.00210064	0.00645735	0.860714	-20		SJ02498	199.372	-1.82713	0.332241	-5.49939	3.81102e-08	1.96834e-07	3.87101	1.62872
Ec-10_002650	995.785	1.0419	0.226871	4.59249	4.37998e-06	1.88238e-05	5.23403	5.89014		Slom_001985	587.904	2.36619	0.475857	4.97247	6.61052e-07	4.46976e-06	3.46084	5.12737		g21128	5.47642	4.55408	1.65853	2.74586	0.00603531	0.0161573	-3.04165	1.86548		SJ02511	115.256	-1.78327	0.321799	-5.54158	2.99759e-08	1.57307e-07	3.00577	0.737138
Ec-01_005420	1550.11	1.63162	0.191059	8.53983	1.34415e-17	1.97199e-16	4.6439	5.8898		Slom_001989	164.283	-8.72038	1.54895	-5.62988	1.80337e-08	1.61368e-07	4.2773	-20		g21168	8.0849	2.80065	1.00028	2.79985	0.00511263	0.0140085	-1.88075	1.02553		SJ02515	326.056	1.32049	0.360148	3.66651	0.000245884	0.00071062	3.69291	4.64422
Ec-00_009660	1500.5	5.67497	0.242455	23.4063	3.69028e-121	9.31524e-119	0.550043	5.88931		Slom_001990	538.837	-3.15449	0.525093	-6.00749	1.88412e-09	1.99056e-08	5.84836	1.93737		g21191	16.2142	-6.83625	1.62058	-4.21841	2.46034e-05	0.000127378	1.6966	-20		SJ02518	94.7369	1.09281	0.361039	3.02683	0.0024713	0.00581933	3.3268	3.91729
Ec-15_003920	4408.54	1.07998	0.124503	8.6743	4.16113e-18	6.37161e-17	5.20365	5.88912		Slom_001993	410.938	-2.9763	0.473523	-6.28545	3.26915e-10	3.96219e-09	5.42713	1.61416		g21198	30.0478	8.96893	1.39066	6.4494	1.12297e-10	1.76515e-09	-20	4.70844		SJ02521	3580.88	1.1867	0.220434	5.38345	7.30695e-08	3.61494e-07	7.58002	8.32951
Ec-21_005900	1306.34	1.99446	0.168507	11.8361	2.54125e-32	8.77677e-31	4.28044	5.8874		Slom_001997	3608.19	1.33591	0.345432	3.86735	0.000110025	0.000514084	6.8936	7.55267		g21215	3874.7	-1.22278	0.404442	-3.02336	0.00249982	0.0075445	9.47843	8.59225		SJ02523	68.2861	6.98758	0.902508	7.7424	9.756e-15	1.07756e-13	-1.4933	4.82407
Ec-20_001430	662.768	1.19284	0.223663	5.33321	9.6493e-08	5.4004e-07	5.08291	5.88511		Slom_002006	110.403	-6.80825	1.322	-5.14995	2.60552e-07	1.87696e-06	3.66373	-2.50928		g21263	38.9362	-1.44113	0.557564	-2.58469	0.00974671	0.024398	2.3888	0.685529		SJ02525	189.903	6.84333	0.918455	7.45091	9.27001e-14	9.30182e-13	2.12606	7.42347
Ec-21_004860	1487.39	3.40922	0.186201	18.3094	6.96789e-75	9.27161e-73	2.85708	5.88503		Slom_002008	846.465	-1.64722	0.455464	-3.61658	0.000298522	0.00127768	6.23726	3.86074		g21300	41.2995	-8.18182	1.60422	-5.1002	3.39302e-07	2.65572e-06	3.46195	-20		SJ02526	4547.09	3.77926	0.221633	17.0518	3.3869e-65	4.03211e-63	5.61088	8.96019
Ec-15_004680	2980.05	1.42097	0.165582	8.58169	9.34881e-18	1.38577e-16	4.85176	5.88349		Slom_002010	6985.19	1.15575	0.323262	3.57528	0.000349855	0.00147483	7.96625	8.43106		g21322	3234.89	-2.36094	0.268346	-8.79813	1.39111e-18	7.7979e-17	9.50524	7.48028		SJ02527	230.871	7.5193	1.15443	6.51344	7.34493e-11	5.35511e-10	0.710115	6.84588
Ec-08_001970	570.881	1.16696	0.221072	5.27865	1.3014e-07	7.18052e-07	5.10348	5.88096		Slom_002012	273.803	-2.77921	0.493638	-5.63005	1.80152e-08	1.61287e-07	4.81035	1.28872		g2137	30.2802	8.97996	1.52737	5.87936	4.11867e-09	4.81205e-08	-20	3.14124		SJ02528	3615.16	7.99605	1.58446	5.04653	4.49896e-07	1.99373e-06	3.86103	10.5949
Ec-06_008260	1239.03	1.08117	0.187608	5.76293	8.26645e-09	5.34238e-08	5.1893	5.88052		Slom_002017	7865.16	1.06296	0.300972	3.53176	0.000412799	0.00171186	8.21214	8.58962		g21417	26.6842	2.34483	0.879162	2.66712	0.00765051	0.0198245	0.126582	2.66146		SJ02529	24.591	1.79914	0.694786	2.58949	0.00961196	0.0197561	2.33325	3.86241
Ec-21_000490	2222.5	2.40119	0.253328	9.47857	2.57794e-21	4.83083e-20	3.84532	5.87933		Slom_002022	1582.56	1.28917	0.32765	3.9346	8.33345e-05	0.000400329	5.74249	6.34449		g2142	504.324	1.73904	0.603703	2.88062	0.00396892	0.0112355	4.14252	4.71204		SJ02530	32.9884	1.44114	0.601851	2.39451	0.0166426	0.0323894	2.24782	2.75422
Ec-20_003340	3690.15	2.43435	0.16461	14.7886	1.73401e-49	1.12744e-47	3.82495	5.87488		Slom_002024	77.5858	-5.47215	1.17911	-4.6409	3.46888e-06	2.09717e-05	3.11687	-2.26035		g21438	14.0431	-6.63549	1.66398	-3.98772	6.671e-05	0.000313058	2.021	-20		SJ02532	819.436	-2.40531	0.219084	-10.9789	4.82658e-28	1.31445e-26	4.8123	1.85945
Ec-14_004300	3120.76	1.23095	0.125791	9.78573	1.29661e-22	2.64642e-21	5.03754	5.87411		Slom_002025	4222.52	2.08531	0.343432	6.07198	1.26339e-09	1.38535e-08	6.55707	7.93211		g21450	3.13203	5.70587	2.30469	2.47576	0.0132952	0.0317881	-20	1.21408		SJ02533	83.3391	-3.22028	0.498819	-6.45581	1.07642e-10	7.67677e-10	6.34741	3.00337
Ec-00_001460	1956.01	1.23433	0.143721	8.58837	8.82121e-18	1.3121e-16	5.0318	5.87108		Slom_002028	239.328	1.11352	0.447645	2.48752	0.0128639	0.0355956	3.1242	3.55964		g2146	1943.32	1.27181	0.306488	4.14964	3.32993e-05	0.000167452	8.00373	9.82342		SJ02534	119.867	-1.41599	0.359873	-3.93468	8.3307e-05	0.000260405	2.11582	0.573225
Ec-10_004480	3501.96	3.9959	0.182049	21.9496	8.73499e-107	1.80646e-104	2.24679	5.87035		Slom_002031	1547.07	-3.19103	0.432494	-7.37822	1.60425e-13	3.40664e-12	7.34174	3.51225		g21460	128.812	-2.51718	0.441546	-5.70082	1.1923e-08	1.23919e-07	5.30872	3.38072		SJ02535	231.237	-2.63652	0.347715	-7.5824	3.39221e-14	3.54027e-13	8.30741	5.46375
Ec-28_000950	2929.66	1.13475	0.17427	6.51148	7.44148e-11	6.03653e-10	5.12329	5.86844		Slom_002037	1506.94	-8.43739	0.738765	-11.4209	3.2868e-30	3.81739e-28	7.46853	-2.33304		g2154	540.681	-1.10943	0.322703	-3.43792	0.000586192	0.00210695	6.20369	4.94143		SJ02536	338.285	-1.12378	0.294056	-3.82167	0.000132554	0.000399506	4.24777	2.40295
Ec-09_001570	1300.49	9.91658	0.536593	18.4806	2.95728e-76	4.06093e-74	-4.2834	5.86771		Slom_002039	357.117	-9.84046	1.50829	-6.52423	6.83521e-11	9.38084e-10	5.39118	-20		g2158	17.2456	2.58242	0.764686	3.3771	0.000732545	0.00256113	0.901066	3.9305		SJ02537	147.889	-1.48666	0.43373	-3.42761	0.000608931	0.00162802	3.87929	1.63201
Ec-27_000220	3078.53	1.62575	0.150896	10.774	4.56655e-27	1.19671e-25	4.6323	5.8676		Slom_002040	846.963	1.61996	0.372699	4.34657	1.38281e-05	7.63298e-05	4.60732	5.53439		g21586	4.43003	-4.96237	1.91487	-2.59149	0.00955611	0.0239839	-0.703651	-20		SJ02539	171.165	6.93462	0.574885	12.0626	1.66388e-33	5.90039e-32	-1.01415	4.78555
Ec-01_003150	1132.59	1.36318	0.191192	7.12988	1.0046e-12	9.76995e-12	4.89122	5.86653		Slom_002044	207.757	-1.53718	0.503238	-3.05458	0.00225373	0.00778113	4.18437	1.89553		g2159	15.7921	1.99407	0.771228	2.58557	0.00972173	0.0243474	0.225473	2.52622		SJ02540	226.054	8.32691	0.760263	10.9527	6.45162e-28	1.74278e-26	0.623752	7.11709
Ec-00_001900	1717.98	3.78267	0.245994	15.3771	2.33322e-53	1.73375e-51	2.44917	5.86614		Slom_002047	414.145	1.11387	0.462667	2.40749	0.0160627	0.0432211	3.96341	4.35745		g21616	101.343	-2.60775	0.442954	-5.88718	3.92852e-09	4.62891e-08	3.73773	0.834239		SJ02557	253.655	1.18784	0.324338	3.66235	0.000249912	0.000720513	5.46825	5.94801
Ec-26_002410	1629.4	1.27523	0.206726	6.16872	6.88431e-10	5.07688e-09	4.97342	5.86285		Slom_002049	117.966	-8.24258	1.5649	-5.26717	1.38543e-07	1.0494e-06	3.7969	-20		g2162	66.7914	2.72594	0.424377	6.42341	1.33259e-10	2.06904e-09	2.44721	5.74138		SJ02558	3.75504	5.23002	1.7566	2.97735	0.0029075	0.00673608	-20	-0.339617
Ec-24_001810	4015.02	1.17769	0.132834	8.86583	7.59331e-19	1.23779e-17	5.07836	5.86239		Slom_002051	349.953	1.26831	0.534123	2.37457	0.0175695	0.0465269	3.60687	4.17164		g21667	160.853	-2.29391	0.366743	-6.25481	3.97999e-10	5.6084e-09	5.27464	3.32965		SJ02569	12.4812	5.24855	1.30388	4.02534	5.68919e-05	0.000182983	-3.94418	0.722162
Ec-03_004010	1564	5.00785	0.441671	11.3384	8.46517e-30	2.54474e-28	1.09417	5.86029		Slom_002052	23.234	-5.89903	1.9505	-3.02437	0.00249152	0.00849905	1.48018	-20		g21669	24.4092	-5.96452	1.54799	-3.85307	0.000116646	0.000512243	2.07237	-3.80502		SJ02571	5.88475	5.8726	1.6122	3.64259	0.000269906	0.000773209	-5.92842	-0.340065
Ec-10_005950	1084.66	2.06812	0.174439	11.8558	2.00739e-32	6.98923e-31	4.17964	5.85874		Slom_002058	206.606	-9.05098	1.52408	-5.93866	2.87366e-09	2.92036e-08	4.59992	-20		g21674	83.5345	-5.73819	0.82342	-6.96873	3.19822e-12	6.49311e-11	4.44949	-0.821144		SJ02572	60.4971	5.78142	0.707147	8.1757	2.94157e-16	3.76263e-15	0.540336	4.8134
Ec-12_008720	3116.82	1.16544	0.354843	3.28438	0.00102205	0.00276276	5.05523	5.85755		Slom_002061	710.6	-5.28333	0.489662	-10.7898	3.84763e-27	3.4393e-25	6.33499	0.153251		g21683	19.3829	3.44969	0.870181	3.96434	7.36007e-05	0.000341091	-1.04175	2.79576		SJ02573	14.2212	3.75618	0.89675	4.18866	2.80612e-05	9.5215e-05	-0.301571	2.35405
Ec-00_011310	684.348	3.93674	0.235354	16.7269	8.34597e-63	8.52729e-61	2.2841	5.85679		Slom_002064	181.697	-1.42763	0.609016	-2.34416	0.0190702	0.0498676	3.9037	1.91439		g21684	4.1882	-4.87311	2.05284	-2.37383	0.0176044	0.0402625	-0.0807142	-20		SJ02575	114.378	10.158	1.22353	8.30217	1.02228e-16	1.3544e-15	-20	4.11898
Ec-23_004060	3831.85	1.34155	0.154706	8.67157	4.2619e-18	6.51429e-17	4.90544	5.85633		Slom_002066	168.836	-8.75969	1.53021	-5.7245	1.03737e-08	9.657e-08	4.30574	-20		g21705	1060.13	-1.85997	0.376765	-4.93669	7.946e-07	5.77468e-06	7.06013	4.83401		SJ02576	289.529	8.68292	0.764614	11.356	6.92752e-30	2.07291e-28	-0.491037	6.09215
Ec-13_003800	1712.61	1.12157	0.16629	6.74466	1.53385e-11	1.33444e-10	5.12605	5.8558		Slom_002068	93.4725	-7.90684	1.5835	-4.99327	5.93667e-07	4.05103e-06	3.46074	-20		g21707	28.7921	2.76228	0.672328	4.10853	3.98182e-05	0.000196794	-0.449567	2.11165		SJ02577	160.9	7.51572	0.698844	10.7545	5.64344e-27	1.45377e-25	-0.46388	5.62386
Ec-14_002770	501.593	1.52696	0.233929	6.52744	6.6904e-11	5.44785e-10	4.71	5.85382		Slom_002069	193.175	-7.65887	1.27753	-5.99507	2.03395e-09	2.13801e-08	4.4856	-2.50928		g21708	13.3235	-2.98936	1.047	-2.85517	0.00430139	0.0120403	1.33705	-1.70437		SJ02579	32.3723	7.35784	1.27962	5.75002	8.9232e-09	5.03975e-08	-4.60569	2.19705
Ec-17_004150	3290.12	1.11184	0.143888	7.72709	1.10031e-14	1.2796e-13	5.13396	5.8528		Slom_002070	178.484	-1.19758	0.50939	-2.351	0.018723	0.0491328	3.84744	1.96965		g21709	39.9387	-1.96126	0.754304	-2.6001	0.00931978	0.0234602	2.70839	0.552074		SJ02580	6.18151	5.93847	1.67485	3.54567	0.000391613	0.00109038	-20	1.17562
Ec-09_002470	389.726	2.03457	0.333499	6.10067	1.05623e-09	7.63378e-09	4.18337	5.85256		Slom_002071	47460.6	1.85956	0.280926	6.61938	3.60698e-11	5.23656e-10	10.2204	11.3931		g21710	49.4114	-4.36618	0.743837	-5.86981	4.36301e-09	5.06261e-08	3.72387	-0.175518		SJ02590	415.343	-3.14363	0.240453	-13.0738	4.65044e-39	2.12936e-37	9.88008	6.06875
Ec-16_002250	1741.58	3.80999	0.246306	15.4686	5.65606e-54	4.31495e-52	2.40731	5.85166		Slom_002077	439.162	1.57573	0.418111	3.76869	0.000164105	0.000739446	3.67139	4.56765		g21712	60.3029	1.77732	0.468121	3.79672	0.000146625	0.000625167	1.90547	3.84395		SJ02600	117.155	-4.95759	0.433274	-11.4422	2.57396e-30	7.8285e-29	4.35082	-0.940936
Ec-24_000060	1342.38	1.86463	0.32148	5.80014	6.62578e-09	4.32768e-08	4.36032	5.85135		Slom_002081	541.521	-6.3982	0.666558	-9.59886	8.08366e-22	4.48092e-20	5.97699	-1.74807		g21717	20.3417	2.00449	0.717053	2.79546	0.00518265	0.01416	1.07148	3.47311		SJ02609	17.4481	7.45007	1.33299	5.58897	2.28416e-08	1.2202e-07	-20	0.212371
Ec-12_004930	4828.15	1.66527	0.151335	11.0038	3.66242e-28	1.03058e-26	4.57243	5.84555		Slom_002087	6968.92	-1.67979	0.308335	-5.44793	5.09605e-08	4.19301e-07	9.2747	6.89586		g21739	367.776	-3.48428	0.432578	-8.05469	7.96819e-16	3.0072e-14	5.67831	1.54039		SJ02610	282.224	7.32423	0.525187	13.9459	3.33013e-44	1.8688e-42	-1.39798	4.47984
Ec-24_003470	1754.99	2.09253	0.256932	8.14429	3.81518e-16	5.01052e-15	4.12139	5.84459		Slom_002096	468.985	4.26695	0.506346	8.42695	3.54806e-17	1.22129e-15	1.43464	5.02717		g21747	90.2647	-4.02819	0.839043	-4.80094	1.57927e-06	1.06216e-05	4.4493	0.492777		SJ02620	73.1288	-1.77855	0.355681	-5.00042	5.72056e-07	2.49724e-06	6.51558	4.24029
Ec-17_001770	388.51	1.528	0.364733	4.18935	2.79752e-05	0.000105075	4.68539	5.84351		Slom_002098	140.404	-8.49376	1.55118	-5.47569	4.35811e-08	3.62602e-07	4.04711	-20		g21764	149.134	-1.6372	0.44401	-3.68731	0.000226634	0.000913909	4.10786	1.67368		SJ02624	7.77372	-3.44603	1.24626	-2.7651	0.0056905	0.0123301	-0.0946292	-4.30652
Ec-06_001530	3073.78	1.51344	0.134308	11.2685	1.87828e-29	5.53013e-28	4.72208	5.84317		Slom_002100	131.141	-8.39528	1.55196	-5.40948	6.32088e-08	5.10726e-07	3.94646	-20		g2178	14.9202	2.50082	1.08511	2.30466	0.0211856	0.0470253	-1.07308	1.19453		SJ02626	91.4404	1.00742	0.358325	2.81146	0.00493178	0.0108526	3.11835	3.52945
Ec-02_005380	1503.27	1.35804	0.149564	9.07996	1.08611e-19	1.8643e-18	4.87686	5.84192		Slom_002103	232.23	-8.00778	1.26838	-6.3134	2.72964e-10	3.35275e-09	4.76642	-4.918		g21795	18.972	7.33322	1.62449	4.51416	6.35686e-06	3.764e-05	-4.65961	3.47319		SJ02628	88.5453	-1.54484	0.396384	-3.89733	9.72596e-05	0.000300246	6.35614	4.2908
Ec-11_000340	3082.12	1.11974	0.313123	3.57606	0.000348817	0.0010508	5.10279	5.83438		Slom_002104	550.636	-2.59591	0.417371	-6.21968	4.98177e-10	5.8376e-09	5.79837	2.44588		g218	86.5483	5.56824	1.07121	5.19809	2.01344e-07	1.65825e-06	-1.26646	4.44947		SJ02629	165.164	2.55835	0.323559	7.90689	2.63894e-15	3.08871e-14	3.60293	5.53894
Ec-21_003590	1325.73	1.50389	0.181572	8.28258	1.20533e-16	1.62653e-15	4.71979	5.83285		Slom_002117	290.128	-8.32933	1.28857	-6.46401	1.01966e-10	1.35582e-09	5.10067	-4.918		g21801	11.4481	1.98839	0.86543	2.29758	0.021586	0.0478026	0.394696	3.13035		SJ02630	1754.05	1.02264	0.213533	4.78914	1.67494e-06	6.83385e-06	5.7033	6.2671
Ec-14_004950	1281.67	1.58256	0.246182	6.42841	1.28947e-10	1.01578e-09	4.62514	5.82966		Slom_002118	497.549	-10.3189	1.50853	-6.84035	7.90011e-12	1.29691e-10	5.87418	-20		g21809	7.26934	6.92112	1.74505	3.96615	7.30436e-05	0.000338715	-20	1.90955		SJ02631	297.023	1.21523	0.250897	4.84356	1.27535e-06	5.29552e-06	4.89491	5.77123
Ec-02_003970	209.039	1.57259	0.340484	4.61868	3.86191e-06	1.67441e-05	4.61925	5.82565		Slom_002119	203.944	-2.18594	0.523274	-4.17742	2.94836e-05	0.000154078	4.26724	1.43038		g21812	204.602	-1.11364	0.446075	-2.49652	0.0125418	0.0302714	4.8609	3.84505		SJ02635	632.939	-1.37368	0.243893	-5.6323	1.77823e-08	9.64145e-08	5.45805	3.45256
Ec-03_004440	3061.39	1.27725	0.218922	5.8343	5.40177e-09	3.57005e-08	4.93138	5.82503		Slom_002126	1825.23	1.89994	0.305492	6.21928	4.9943e-10	5.84826e-09	5.48302	6.69645		g21814	161.906	1.71245	0.365701	4.68266	2.83182e-06	1.81088e-05	3.23782	4.85551		SJ02641	454.244	-1.7332	0.270499	-6.4074	1.48024e-10	1.04098e-09	5.03205	2.69539
Ec-15_000640	1306.87	1.20789	0.207985	5.80755	6.33925e-09	4.15476e-08	5.0007	5.82242		Slom_002132	310.435	-7.66329	1.07334	-7.13964	9.35769e-13	1.77122e-11	5.18192	-3.918		g2190	21.2269	3.16854	0.859399	3.68692	0.000226986	0.00091436	-0.666479	2.8699		SJ02644	554.707	-1.0316	0.215624	-4.78426	1.71614e-06	6.99169e-06	4.09108	2.43693
Ec-06_001130	980.166	1.20945	0.257309	4.70036	2.59702e-06	1.1624e-05	4.99298	5.82222		Slom_002133	941.826	-6.52973	0.575923	-11.3378	8.52155e-30	9.32618e-28	6.77753	-0.723437		g2204	484.928	-2.33538	0.316675	-7.3747	1.64718e-13	4.11041e-12	6.85414	4.89428		SJ02645	139.744	1.12398	0.324891	3.45956	0.000541051	0.00145894	4.18502	4.7194
Ec-17_002350	2175.2	1.32922	0.228527	5.81646	6.01087e-09	3.94859e-08	4.87407	5.82135		Slom_002134	677.378	-7.28099	0.739565	-9.84497	7.20599e-23	4.52308e-21	6.30663	-2.33304		g2205	894.954	-3.29963	0.361442	-9.12908	6.90857e-20	4.70245e-18	6.8764	2.98997		SJ02648	36.9347	-2.01717	0.522117	-3.86345	0.000111797	0.000340956	2.44708	0.0617733
Ec-00_008750	1685.2	1.3965	0.202971	6.88031	5.97214e-12	5.40959e-11	4.81642	5.82071		Slom_002139	2698.6	2.73491	0.321009	8.51971	1.59951e-17	5.71307e-16	5.36295	7.39407		g2208	91.2025	-2.70763	0.48126	-5.62614	1.84287e-08	1.86081e-07	3.74396	0.815715		SJ02650	252.317	-2.53373	0.306148	-8.27614	1.27227e-16	1.671e-15	4.80188	1.89634
Ec-27_005560	2426.17	1.33111	0.201763	6.59737	4.18507e-11	3.48384e-10	4.8733	5.81908		Slom_002144	313.786	-1.9596	0.441124	-4.44229	8.90065e-06	5.05021e-05	4.86678	2.19804		g224	628.388	3.35815	0.342875	9.79409	1.19362e-22	1.23803e-20	4.35708	8.07129		SJ02652	374.336	-1.5219	0.397653	-3.8272	0.000129611	0.000391274	6.53808	4.82606
Ec-08_002530	1431.12	1.26975	0.174735	7.26673	3.683e-13	3.74518e-12	4.93713	5.81644		Slom_002150	430.295	-1.63101	0.401698	-4.06028	4.9014e-05	0.000245041	5.25179	2.8995		g2240	572.177	-1.87146	0.391738	-4.77731	1.77651e-06	1.1823e-05	6.87337	5.33374		SJ02654	209.852	1.90985	0.25674	7.43884	1.0157e-13	1.0143e-12	2.41741	3.61966
Ec-22_000870	638.332	3.14047	0.615505	5.10227	3.35608e-07	1.74408e-06	2.86692	5.81432		Slom_002151	233.105	-2.17404	0.506956	-4.28842	1.79951e-05	9.75028e-05	4.48597	1.59739		g2243	30.7009	-1.65308	0.603811	-2.73774	0.00618621	0.0165128	1.42176	-1.53362		SJ02658	2136.2	1.29011	0.198659	6.49408	8.35444e-11	6.04618e-10	6.33376	6.83283
Ec-23_000210	2950.78	1.54998	0.128394	12.0721	1.48308e-33	5.46291e-32	4.65574	5.81185		Slom_002152	239.937	1.46959	0.440527	3.33598	0.000849999	0.00326113	2.88222	3.6664		g22502	786.666	13.68	1.24757	10.9653	5.60864e-28	1.11058e-25	-20	7.75842		SJ02660	110.503	-1.26352	0.367089	-3.44199	0.000577453	0.00154858	4.3026	2.68405
Ec-13_003050	1279.92	5.3564	0.203029	26.3825	2.17844e-153	8.69603e-151	0.81413	5.80809		Slom_002157	755.538	1.28939	0.402343	3.20471	0.001352	0.00496295	4.69123	5.28291		g22507	1648.18	14.747	1.82057	8.10019	5.4874e-16	2.10939e-14	-20	8.8262		SJ02661	317.014	1.44237	0.28263	5.10338	3.33633e-07	1.50941e-06	3.94039	4.88355
Ec-15_001100	1107.59	1.2821	0.171679	7.46804	8.13978e-14	8.79291e-13	4.91674	5.80759		Slom_002161	5225.32	1.34419	0.290877	4.62116	3.816e-06	2.29161e-05	7.41859	8.07539		g2251	663.398	-1.87284	0.462404	-4.05022	5.117e-05	0.000247326	6.72798	4.70547		SJ02664	320.566	1.01288	0.25446	3.98053	6.87611e-05	0.000217879	3.99383	4.68398
Ec-22_003630	5079.45	1.52208	0.140512	10.8324	2.41768e-27	6.45403e-26	4.67145	5.79904		Slom_002164	268.174	-1.79537	0.47053	-3.81564	0.00013583	0.000621225	4.61203	2.09781		g22560	285.443	10.3643	1.09529	9.46258	3.0045e-21	2.54498e-19	-4.09787	5.00487		SJ02665	228.212	9.3568	1.05503	8.86874	7.39794e-19	1.15343e-17	-2.31869	5.01864
Ec-11_005960	1216.22	3.53833	0.324853	10.8921	1.25703e-27	3.42492e-26	2.59689	5.79157		Slom_002165	355.386	-1.29493	0.537463	-2.40934	0.0159815	0.0430231	4.91171	2.84674		g22577	208.472	-2.26792	0.420344	-5.39538	6.83801e-08	6.18749e-07	4.55815	1.63457		SJ02667	13.2502	5.11298	1.25445	4.07587	4.58424e-05	0.000149991	-0.761665	2.2437
Ec-05_005170	1494.62	2.97928	0.327768	9.0896	9.94012e-20	1.71136e-18	3.16465	5.79117		Slom_002166	630.862	1.34692	0.392376	3.43273	0.000597546	0.00237585	4.35673	5.0273		g22583	1845.25	6.03975	0.798914	7.55995	4.03236e-14	1.14704e-12	3.14535	9.39852		SJ02673	488.318	-1.61594	0.240766	-6.71168	1.92401e-11	1.49569e-10	5.2215	2.92704
Ec-28_000940	1410.11	1.02476	0.158383	6.47011	9.79289e-11	7.81111e-10	5.15833	5.79005		Slom_002167	12683.4	2.3117	0.298566	7.7427	9.73307e-15	2.48019e-13	7.95184	9.57897		g22584	30.3027	-3.654	0.902181	-4.05018	5.11781e-05	0.000247326	2.38229	-1.42965		SJ02674	491.874	1.33641	0.236894	5.64137	1.68701e-08	9.17369e-08	5.40122	6.2299
Ec-10_005430	1120.97	1.28372	0.201597	6.36774	1.9183e-10	1.49061e-09	4.88914	5.786		Slom_002168	3002.05	2.67626	0.315235	8.48974	2.07094e-17	7.29013e-16	5.56179	7.5551		g22591	316.568	-1.65065	0.427245	-3.86348	0.000111782	0.000492727	5.52236	3.59645		SJ02693	512.853	1.51813	0.262588	5.7814	7.40801e-09	4.2371e-08	3.78601	4.94548
Ec-06_003570	2405.16	4.9479	0.1931	25.6236	8.33577e-145	3.04433e-142	1.19845	5.78351		Slom_002169	796.568	-2.00025	0.382393	-5.23088	1.68708e-07	1.25396e-06	6.20992	3.50011		g2260	363.083	-1.45329	0.337076	-4.31146	1.62178e-05	8.76854e-05	5.96973	4.6494		SJ02694	577.462	1.73382	0.229555	7.55296	4.2548e-14	4.38287e-13	3.68405	4.9607
Ec-09_004320	1468.71	1.65297	0.203131	8.13748	4.03588e-16	5.28823e-15	4.51976	5.78242		Slom_002172	10361.2	1.24216	0.287271	4.32402	1.53211e-05	8.40814e-05	8.47992	9.03107		g22608	1491.47	-2.37291	0.450509	-5.26717	1.38543e-07	1.17548e-06	7.7544	5.12307		SJ02718	222.831	1.57567	0.268432	5.86991	4.36023e-09	2.57246e-08	1.38146	2.40059
Ec-15_003440	3531.34	1.73122	0.195178	8.86999	7.31538e-19	1.19589e-17	4.43738	5.77934		Slom_002175	1062.11	-1.09741	0.364566	-3.01018	0.00261094	0.00885685	6.39384	4.6142		g22620	415.975	-2.63734	0.37783	-6.98022	2.94716e-12	5.99938e-11	6.02346	3.12259		SJ02719	690.336	-1.30814	0.227139	-5.75921	8.45092e-09	4.79413e-08	5.15472	3.494
Ec-01_008280	1147.52	1.16119	0.260595	4.45592	8.35349e-06	3.41562e-05	4.99258	5.77398		Slom_002181	104.594	-2.83199	0.702429	-4.03171	5.53715e-05	0.000274415	3.4337	-0.183558		g22638	259.871	-2.56482	0.416041	-6.16483	7.05596e-10	9.52055e-09	4.7948	0.929095		SJ02722	546.604	1.08591	0.226636	4.79146	1.65573e-06	6.76387e-06	2.45999	2.83702
Ec-12_000690	1377.03	6.1067	0.320266	19.0676	4.69431e-81	7.00676e-79	-0.02894	5.7735		Slom_002182	2967.71	-3.23557	0.394726	-8.19702	2.46415e-16	7.41982e-15	8.30496	4.36704		g22643	2329.73	-1.90026	0.479081	-3.96648	7.29426e-05	0.00033835	7.96797	5.22629		SJ02723	234.612	1.98898	0.261129	7.61684	2.59967e-14	2.74406e-13	5.26856	6.82995
Ec-06_001770	1061.25	3.98293	0.332734	11.9703	5.08426e-33	1.80686e-31	2.12272	5.7732		Slom_002188	604.156	1.08436	0.385115	2.81568	0.0048674	0.0153436	4.5072	4.88631		g22645	127.238	-2.36991	0.516057	-4.59234	4.38301e-06	2.68492e-05	4.26468	1.60433		SJ02724	1262.2	-1.00472	0.209776	-4.78949	1.67202e-06	6.82359e-06	6.6954	5.0462
Ec-17_004020	2663.59	1.55447	0.153749	10.1104	4.96693e-24	1.10294e-22	4.60869	5.77194		Slom_002190	414.116	-1.31804	0.401215	-3.28513	0.00101936	0.00383929	5.10435	3.10298		g2269	65.0906	2.17894	0.483817	4.50364	6.67988e-06	3.9354e-05	1.19371	3.28873		SJ02725	25.5797	-1.79899	0.598168	-3.0075	0.00263402	0.00616245	2.08075	-0.638385
Ec-07_005370	2000.36	5.25022	0.968847	5.41904	5.99204e-08	3.46191e-07	-0.372293	5.76916		Slom_002192	77.3526	-7.6335	1.58678	-4.8107	1.50404e-06	9.63904e-06	3.17326	-20		g2272	33.9569	-1.52447	0.654637	-2.32872	0.0198737	0.0445216	2.80805	1.49586		SJ02731	2409.19	-1.52267	0.242224	-6.2862	3.25323e-10	2.20323e-09	7.60959	5.56333
Ec-12_005470	1983.7	1.40574	0.15756	8.92196	4.58096e-19	7.6194e-18	4.75181	5.76697		Slom_002197	114.671	-8.20162	1.55696	-5.26771	1.38134e-07	1.04723e-06	3.74956	-20		g2288	2668.72	-1.34387	0.286141	-4.69651	2.64639e-06	1.70539e-05	8.7995	7.60033		SJ02739	378.358	-1.11473	0.217303	-5.12983	2.90005e-07	1.32136e-06	7.0757	5.49021
Ec-21_000920	2531.18	4.99869	0.395341	12.644	1.20786e-36	5.18324e-35	1.04378	5.76617		Slom_002201	668.371	-10.7447	1.51349	-7.09926	1.25422e-12	2.33515e-11	6.30496	-20		g2289	499.737	-1.86239	0.398075	-4.67848	2.89004e-06	1.84062e-05	7.29236	5.94951		SJ02742	13.2696	-3.40972	0.94713	-3.60005	0.000318156	0.000900136	5.3815	1.23655
Ec-14_003520	2189.83	1.98942	0.136722	14.5508	5.76861e-48	3.53636e-46	4.16614	5.76403		Slom_002202	4882.85	1.20509	0.287611	4.19	2.78955e-05	0.000146271	7.42053	7.93711		g229	202.977	-1.80043	0.342494	-5.25683	1.46561e-07	1.23733e-06	5.53021	4.08218		SJ02743	478.495	2.83222	0.291367	9.72043	2.46743e-22	4.86683e-21	2.83038	4.89948
Ec-23_003730	2016.65	1.08573	0.157058	6.91294	4.74696e-12	4.34106e-11	5.06957	5.76301		Slom_002203	2390.26	1.48251	0.310903	4.76838	1.85713e-06	1.17042e-05	6.1967	6.99265		g2293	21.8716	1.64015	0.67549	2.42809	0.0151788	0.0355303	1.60187	4.02399		SJ02749	480.264	-7.76313	1.1284	-6.87976	5.99516e-12	4.95395e-11	5.79486	-2.23605
Ec-21_001810	926.479	1.05412	0.216833	4.86143	1.1654e-06	5.5459e-06	5.10015	5.76155		Slom_002207	42.8586	-2.35678	0.987289	-2.38713	0.0169807	0.0452139	2.07184	-1.07905		g23	272.962	1.6482	0.420522	3.91941	8.87669e-05	0.000403527	4.17274	5.80851		SJ02750	8.83215	-6.7233	1.47926	-4.54506	5.49208e-06	2.07049e-05	1.91273	-20
Ec-19_001040	3301.9	1.96443	0.147069	13.3572	1.07564e-40	5.33623e-39	4.18816	5.75939		Slom_002209	2729.78	3.17978	0.369252	8.61141	7.21677e-18	2.70202e-16	4.99212	7.48451		g2304	144.74	-1.26077	0.391081	-3.22382	0.00126493	0.00415208	4.02035	2.31288		SJ02752	15.8	-5.16923	1.08565	-4.7614	1.92259e-06	7.77951e-06	1.97957	-3.7602
Ec-11_002490	884.801	1.09046	0.191674	5.68913	1.27687e-08	8.07866e-08	5.05941	5.758		Slom_002215	706.86	-5.32847	0.489902	-10.8766	1.49012e-27	1.37518e-25	6.33077	0.109688		g23064	44.1071	9.52275	1.37611	6.92005	4.51469e-12	8.91652e-11	-20	4.75737		SJ02771	143.91	-2.16453	0.338557	-6.39339	1.62249e-10	1.13718e-09	5.80001	2.74746
Ec-21_003670	2233.49	2.68066	0.161565	16.5918	7.98609e-62	7.96984e-60	3.46358	5.75579		Slom_002216	925.375	-5.96866	0.544861	-10.9545	6.32443e-28	6.03223e-26	6.7475	-0.256362		g23075	41.4199	-4.09136	0.860157	-4.75653	1.9695e-06	1.29939e-05	2.56005	-1.96438		SJ02772	177.356	-2.18919	0.757336	-2.89064	0.00384458	0.00866265	3.62359	0.640145
Ec-00_003280	1710.84	1.2711	0.191243	6.64653	3.00089e-11	2.53371e-10	4.87174	5.75539		Slom_002218	633.304	1.08425	0.34775	3.11791	0.00182141	0.00646371	4.56175	4.95328		g23080	73.2012	-1.4629	0.577318	-2.53395	0.0112785	0.0276069	3.47082	1.86369		SJ02773	65.4621	-1.49563	0.489265	-3.0569	0.0022364	0.00532488	2.77243	0.538534
Ec-08_003640	1077.32	1.45952	0.182618	7.99222	1.32533e-15	1.66418e-14	4.68557	5.75512		Slom_002219	22.4454	-5.84829	1.84324	-3.17284	0.00150958	0.00548595	1.38049	-20		g23081	2695.74	2.29279	0.402595	5.69503	1.23352e-08	1.27682e-07	7.39497	10.084		SJ02774	42.8593	-1.71395	0.445848	-3.84425	0.00012092	0.000367098	1.99618	-0.388633
Ec-08_003650	1235.79	1.09051	0.169923	6.41764	1.384e-10	1.08824e-09	5.04702	5.74544		Slom_002220	167.54	-8.7486	1.5323	-5.70944	1.13349e-08	1.05003e-07	4.29615	-20		g23089	278.073	-1.72547	0.514541	-3.35341	0.000798221	0.00276288	5.70341	4.054		SJ02775	22.644	-1.8315	0.70193	-2.60924	0.0090744	0.0187484	4.29319	1.77188
Ec-06_008030	1109.01	3.38963	0.314265	10.7859	4.01218e-27	1.0579e-25	2.70391	5.74403		Slom_002223	12039.8	-1.32835	0.288336	-4.60695	4.08609e-06	2.44179e-05	9.96863	7.9441		g23090	18.5049	-3.49795	0.970011	-3.60609	0.000310845	0.00120628	2.35673	-0.622875		SJ02776	958.271	7.74872	1.29143	6.00009	1.97209e-09	1.21511e-08	-0.999422	5.38506
Ec-05_003600	2927.25	1.18731	0.136864	8.67512	4.13118e-18	6.3314e-17	4.94654	5.74057		Slom_002228	466.975	-5.604	0.581768	-9.6327	5.81783e-22	3.27815e-20	5.73848	-0.804463		g23092	277.207	-2.93819	0.477537	-6.1528	7.61253e-10	1.01904e-08	5.78692	2.92032		SJ02777	21.1579	6.73836	1.30761	5.1532	2.56076e-07	1.17479e-06	-3.79123	0.337278
Ec-01_010380	1911.11	1.017	0.21017	4.83892	1.30543e-06	6.17294e-06	5.10746	5.7376		Slom_002229	226.078	-9.18087	1.51666	-6.05334	1.41875e-09	1.53597e-08	4.72666	-20		g23093	74.5073	-1.00805	0.419933	-2.4005	0.0163725	0.0378401	3.09187	1.77813		SJ02784	252.036	-1.87074	0.265431	-7.04792	1.81617e-12	1.58898e-11	5.17015	2.71281
Ec-03_003740	2720.63	1.12622	0.156489	7.19682	6.16335e-13	6.12588e-12	5.00202	5.73668		Slom_002232	120.877	-2.46115	0.651711	-3.77644	0.000159084	0.000719482	3.57407	0.364814		g23096	6.18272	6.6883	1.74624	3.83012	0.000128079	0.000555569	-20	1.10246		SJ02786	73.2916	2.36911	0.452247	5.23852	1.61871e-07	7.66012e-07	1.41145	2.74847
Ec-24_001980	1113.46	1.34918	0.184519	7.31184	2.63516e-13	2.72814e-12	4.77642	5.73395		Slom_002234	14373.2	3.91242	0.30955	12.6391	1.2855e-36	2.70954e-34	6.6974	9.91354		g23098	56.1195	9.871	1.29696	7.61089	2.7222e-14	8.01263e-13	-20	3.7684		SJ02797	949.233	-1.30685	0.252595	-5.17369	2.29513e-07	1.06199e-06	5.33473	3.76515
Ec-26_003630	595.088	3.28977	0.264837	12.4218	1.98909e-35	8.09071e-34	2.80734	5.73295		Slom_002237	13.6429	-5.13075	2.08202	-2.46431	0.0137279	0.0376931	0.693254	-20		g23101	7.51566	5.06212	1.43635	3.52429	0.000424614	0.00158407	-3.89769	0.793502		SJ02801	198.239	-6.03741	0.43546	-13.8644	1.04034e-43	5.72256e-42	4.31306	-1.89913
Ec-20_004860	1503.23	1.22177	0.216581	5.64114	1.68926e-08	1.05287e-07	4.89264	5.72964		Slom_002238	140.144	1.44934	0.544721	2.66071	0.00779768	0.0230647	2.16267	2.8871		g23111	9.31527	4.30801	1.45859	2.95354	0.00314148	0.00918257	-3.14159	1.35183		SJ02803	230.632	-1.34499	0.279684	-4.80894	1.5173e-06	6.238e-06	3.86771	2.0822
Ec-14_002700	764.651	1.2701	0.193853	6.5519	5.681e-11	4.64797e-10	4.84961	5.72946		Slom_002240	5722.1	1.28966	0.291049	4.43106	9.37702e-06	5.29936e-05	7.58926	8.19428		g23125	678.384	1.41449	0.519917	2.72062	0.00651601	0.0172618	5.26442	6.06097		SJ02808	114.597	-1.14166	0.355295	-3.21328	0.00131229	0.00327179	2.72907	0.97673
Ec-07_004770	1035.77	1.19307	0.217271	5.49116	3.99292e-08	2.36912e-07	4.92128	5.72877		Slom_002245	523.317	-1.47971	0.399916	-3.70006	0.000215548	0.000949444	5.4948	3.28907		g23156	37.6149	9.293	1.38721	6.69905	2.09776e-11	3.75847e-10	-20	2.95638		SJ02814	30.8216	-2.09597	0.57591	-3.6394	0.000273271	0.000781772	1.03199	-1.23994
Ec-06_010680	2213.91	1.56197	0.13449	11.614	3.49896e-31	1.12051e-29	4.55883	5.72783		Slom_002246	3395.38	2.23954	0.32005	6.99747	2.60633e-12	4.61597e-11	6.10007	7.66094		g23241	738.691	-1.96851	0.450345	-4.37111	1.23618e-05	6.84388e-05	6.45805	4.39699		SJ02826	72.1222	-2.43274	0.4783	-5.08622	3.65276e-07	1.6432e-06	4.56867	1.71743
Ec-28_001060	2738.49	1.26112	0.195859	6.43891	1.20336e-10	9.51877e-10	4.86006	5.72739		Slom_002247	480.824	1.4526	0.368486	3.94207	8.07811e-05	0.000389158	3.90404	4.66595		g23258	5.55002	-5.28325	1.87166	-2.82276	0.00476122	0.0131678	0.0931934	-20		SJ02830	131.901	-1.77564	0.312152	-5.6884	1.28234e-08	7.12191e-08	4.34238	2.06949
Ec-17_002280	2066.91	1.07662	0.133639	8.05617	7.87218e-16	1.00316e-14	5.04222	5.72355		Slom_002251	357.785	-6.53382	0.785041	-8.3229	8.58373e-17	2.77557e-15	5.37007	-1.69921		g2326	732.714	-1.54434	0.383785	-4.02399	5.72209e-05	0.000273266	6.1865	3.86497		SJ02836	167.618	-1.32792	0.262052	-5.06738	4.03323e-07	1.80316e-06	3.54366	1.50387
Ec-21_005770	972.601	1.53152	0.242101	6.32594	2.51696e-10	1.93391e-09	4.57015	5.72269		Slom_002253	336.494	-1.28006	0.459879	-2.78347	0.00537808	0.016728	4.78335	2.85514		g23264	22.96	8.58102	1.38748	6.18459	6.22639e-10	8.49139e-09	-20	2.35413		SJ02839	46.7895	1.56763	0.449623	3.48654	0.00048932	0.00133238	4.22144	5.35302
Ec-15_002410	810.439	1.06451	0.379645	2.80398	0.00504765	0.0116019	5.0376	5.72089		Slom_002255	1395.02	-1.25169	0.366311	-3.41702	0.000633106	0.00249942	6.83155	4.8896		g2327	490.796	-2.71724	0.787479	-3.45056	0.000559432	0.00202172	7.29208	4.92744		SJ02850	15.71	-5.6582	1.22114	-4.63355	3.59454e-06	1.39879e-05	1.11114	-4.81138
Ec-03_000880	1123.35	1.35824	0.233967	5.80525	6.42686e-09	4.21058e-08	4.73934	5.71587		Slom_002258	1299.48	-11.7038	1.49125	-7.84831	4.21674e-15	1.11271e-13	7.25562	-20		g23321	44.4096	4.26826	0.813102	5.24935	1.52633e-07	1.2822e-06	-0.405499	3.80895		SJ02851	210.663	-2.47148	0.305904	-8.07926	6.51611e-16	8.08066e-15	5.09112	2.15504
Ec-21_000730	1596.5	1.58473	0.304876	5.19796	2.01482e-07	1.07874e-06	4.49438	5.71316		Slom_002260	152.967	-8.61724	1.53276	-5.62204	1.8871e-08	1.67892e-07	4.15999	-20		g23324	144.964	-1.379	0.493257	-2.7957	0.00517876	0.0141557	4.15022	2.33183		SJ02853	7.56639	6.24904	1.51544	4.12358	3.73028e-05	0.000123899	-5.68847	0.349737
Ec-24_003710	1725.71	1.03322	0.211747	4.87951	1.06347e-06	5.08908e-06	5.07088	5.70978		Slom_002263	293.843	-1.52273	0.460498	-3.3067	0.000944013	0.00358956	4.6868	2.41936		g23431	27.1882	2.53103	0.759946	3.33054	0.000866785	0.00296986	0.47999	3.36983		SJ02855	10.4135	3.62553	1.04759	3.46082	0.000538533	0.00145309	-0.11707	2.42778
Ec-09_000890	2557.89	1.45227	0.143146	10.1454	3.47437e-24	7.78559e-23	4.64681	5.70721		Slom_002273	411.957	-1.28072	0.403807	-3.17162	0.00151591	0.00550779	5.09774	3.09435		g23435	9.05182	7.23785	1.61902	4.47051	7.80321e-06	4.53067e-05	-20	1.77011		SJ02856	42.3168	-1.55264	0.457892	-3.39085	0.00069677	0.00184101	1.72704	-0.458737
Ec-20_000270	2330.12	1.17387	0.187219	6.27001	3.61022e-10	2.72753e-09	4.9155	5.70122		Slom_002280	1015.4	1.1238	0.322115	3.48883	0.00048514	0.00197633	5.21609	5.64929		g23439	8297.3	-1.9106	0.332424	-5.74747	9.05873e-09	9.72665e-08	11.5496	10.2635		SJ02858	6.79334	6.07981	1.54779	3.92805	8.56383e-05	0.000267191	-20	1.26721
Ec-26_005770	1980.58	1.0389	0.137328	7.56506	3.87687e-14	4.29332e-13	5.05631	5.70058		Slom_002282	445.511	-4.9934	0.606715	-8.23021	1.86878e-16	5.68729e-15	5.67653	-0.525682		g2344	446.986	-2.3302	0.554793	-4.20012	2.6677e-05	0.000136951	6.52799	4.30706		SJ02859	6.38071	5.98843	1.56808	3.81897	0.00013401	0.000403751	-20	2.52515
Ec-12_009110	1850.1	1.0979	0.159083	6.90146	5.14697e-12	4.69186e-11	4.99482	5.70044		Slom_002283	1544.54	1.79257	0.324781	5.51932	3.40312e-08	2.89206e-07	5.32784	6.42498		g23440	366.311	3.00717	0.589053	5.10509	3.30636e-07	2.59321e-06	3.89243	7.33186		SJ02860	3.72983	5.22599	1.77383	2.94617	0.00321737	0.00738011	-20	1.27928
Ec-00_009600	1588.91	4.17687	0.235163	17.7616	1.40133e-70	1.70595e-68	1.88718	5.69861		Slom_002284	182.627	-8.87275	1.52208	-5.82938	5.56353e-09	5.42468e-08	4.40576	-20		g23451	262.111	1.23859	0.345973	3.58001	0.00034358	0.00131688	4.29609	5.60191		SJ02861	13.0312	7.02686	1.37654	5.10471	3.31302e-07	1.49927e-06	-20	0.0470045
Ec-24_003650	1397.55	1.10038	0.212095	5.18817	2.1237e-07	1.1335e-06	4.98299	5.6967		Slom_002286	580.013	1.04029	0.348924	2.98141	0.00286921	0.00961454	4.46528	4.8131		g23457	29.1905	7.95697	1.54988	5.13393	2.83761e-07	2.25456e-06	-4.8035	3.74829		SJ02863	8.65062	-6.68264	1.48354	-4.50453	6.65207e-06	2.47202e-05	2.14661	-20
Ec-11_005720	3199.09	1.51968	0.131583	11.5493	7.44462e-31	2.36205e-29	4.569	5.6955		Slom_002292	1003.91	1.15754	0.32536	3.55771	0.000374104	0.00156815	5.18117	5.64467		g2346	10.572	-4.74581	1.68898	-2.80987	0.00495619	0.0136355	0.689387	-3.78113		SJ02868	34166	7.75718	1.23096	6.30175	2.94299e-10	2.00126e-09	6.09032	12.4946
Ec-05_006610	788.952	7.43578	0.360631	20.6188	1.86018e-94	3.29174e-92	-1.50933	5.69483		Slom_002296	27.7839	-6.1568	1.81105	-3.39958	0.000674906	0.00264828	1.71912	-20		g23465	28.8043	-6.21064	1.54458	-4.02091	5.79726e-05	0.000276308	2.53331	-3.25517		SJ02869	14816.7	7.94954	1.33726	5.94464	2.77058e-09	1.67796e-08	3.72016	10.2611
Ec-04_003520	1637.59	2.25685	0.205465	10.9841	4.55635e-28	1.27377e-26	3.81557	5.69374		Slom_002297	312.898	-4.06758	0.557382	-7.29765	2.92833e-13	6.0163e-12	5.11993	0.288725		g23485	1349.02	-2.00734	0.299424	-6.704	2.02786e-11	3.64608e-10	7.97411	6.11787		SJ02870	163.715	4.55478	0.379318	12.0078	3.23308e-33	1.13205e-31	0.437488	4.08218
Ec-25_000590	1231.2	1.09108	0.171526	6.36102	2.00422e-10	1.55246e-09	4.99089	5.69056		Slom_002299	2777.33	-2.11692	0.378118	-5.59855	2.16153e-08	1.90386e-07	8.02625	5.23147		g23486	185.016	-1.88268	0.355537	-5.29532	1.18811e-07	1.02172e-06	5.20513	3.58563		SJ02871	1843.25	1.21016	0.325919	3.71308	0.000204754	0.000599867	5.99029	7.02177
Ec-23_000120	886.68	1.85641	0.354713	5.23354	1.66296e-07	9.03598e-07	4.19756	5.68684		Slom_002300	24.9395	-6.00112	1.87141	-3.20674	0.00134247	0.00493116	1.57174	-20		g23490	1498.39	-1.48129	0.428334	-3.45825	0.000543693	0.00197139	7.91064	6.5268		SJ02874	16.0332	-1.69653	0.70668	-2.40071	0.0163633	0.0319062	2.83034	0.871456
Ec-28_000320	1188.27	1.23771	0.178571	6.93116	4.17402e-12	3.84372e-11	4.8396	5.68648		Slom_002303	3569.99	1.60447	0.335554	4.78154	1.73956e-06	1.1012e-05	6.68412	7.58462		g23491	58.4634	4.29526	0.704976	6.09278	1.10968e-09	1.45106e-08	-0.405879	3.85072		SJ02876	13.1942	7.05084	1.38781	5.08055	3.76339e-07	1.68977e-06	-20	3.39318
Ec-07_003410	916.604	1.08456	0.194603	5.57316	2.50158e-08	1.52385e-07	4.99144	5.68482		Slom_002304	10686.6	1.53298	0.280852	5.45832	4.80669e-08	3.98179e-07	8.31673	9.163		g2350	203.447	-1.3787	0.369947	-3.72674	0.000193975	0.000798041	4.8924	3.58672		SJ02877	5.94478	-5.17415	1.56133	-3.31395	0.000919893	0.00237225	1.20955	-5.12508
Ec-23_002470	1379.16	1.18326	0.173725	6.8111	9.68541e-12	8.61399e-11	4.89146	5.68385		Slom_002306	496932	3.12774	0.282994	11.0523	2.136e-28	2.12023e-26	12.5315	14.9759		g23509	17.2504	-2.74324	1.02047	-2.68822	0.00718342	0.0187705	0.733176	-2.74225		SJ02879	1092.87	-1.3973	0.229365	-6.09203	1.11485e-09	7.10565e-09	6.07647	4.1375
Ec-22_001200	1793.08	1.93927	0.165153	11.7423	7.73782e-32	2.59921e-30	4.12786	5.67974		Slom_002307	5744.73	1.17277	0.295658	3.96666	7.28856e-05	0.00035422	7.67791	8.15747		g2351	88.1218	-1.60132	0.468905	-3.41501	0.000637785	0.00226938	4.06284	2.62208		SJ02884	23.6849	3.03062	0.759352	3.99106	6.57786e-05	0.000209224	2.43462	4.42761
Ec-15_001680	1005.62	1.34089	0.24833	5.39964	6.67749e-08	3.82446e-07	4.7173	5.67829		Slom_002316	2666.31	1.80989	0.301993	5.99313	2.05836e-09	2.15995e-08	6.10735	7.21908		g23510	26.3559	2.77742	0.748341	3.71144	0.000206082	0.000841492	1.40146	4.66542		SJ02885	316.293	-1.2944	0.227766	-5.68302	1.32336e-08	7.3368e-08	5.18184	3.16935
Ec-08_003180	1581.67	1.56268	0.291089	5.36839	7.94438e-08	4.50348e-07	4.48921	5.66917		Slom_002317	59.955	-7.26637	1.6626	-4.37047	1.23977e-05	6.89468e-05	2.83133	-20		g23513	272.835	1.33326	0.482052	2.76581	0.00567813	0.0153419	4.61736	6.12438		SJ02886	92.594	-2.79888	0.449738	-6.22336	4.86617e-10	3.24288e-09	2.8674	-0.608689
Ec-10_000910	414.204	1.88023	0.331515	5.67163	1.41449e-08	8.88064e-08	4.15277	5.66839		Slom_002318	626.43	-9.44132	1.23271	-7.65899	1.874e-14	4.55118e-13	6.19576	-4.918		g23518	84.9732	-9.22456	1.51212	-6.10041	1.05794e-09	1.38935e-08	3.48109	-20		SJ02887	529.117	-2.54212	0.248318	-10.2373	1.34897e-24	3.08836e-23	7.84136	4.86812
Ec-22_002440	1429.92	1.07844	0.234521	4.59848	4.2558e-06	1.83407e-05	4.97302	5.66769		Slom_002324	1814.57	1.43527	0.312597	4.59145	4.40186e-06	2.61766e-05	5.82756	6.57092		g23521	269.946	-2.20248	0.446731	-4.93022	8.21366e-07	5.94652e-06	5.47697	3.27335		SJ02889	84.1941	1.25548	0.358975	3.4974	0.000469824	0.00128496	3.82031	4.62545
Ec-03_004910	2740.85	1.12494	0.15473	7.27031	3.5866e-13	3.65365e-12	4.93041	5.66373		Slom_002325	882.331	1.2381	0.325424	3.80456	0.000142054	0.000647436	4.93055	5.479		g23525	575.731	-3.27134	0.692796	-4.72194	2.33603e-06	1.52146e-05	6.43122	2.57335		SJ02892	138.488	1.42434	0.323434	4.4038	1.0637e-05	3.83325e-05	3.34229	4.25491
Ec-12_008180	1444.66	1.0487	0.193816	5.41081	6.27403e-08	3.61146e-07	5.00322	5.66303		Slom_002326	2322.08	1.41557	0.29256	4.83855	1.30791e-06	8.44554e-06	6.20355	6.92779		g23527	245.571	-1.52103	0.414561	-3.66901	0.000243491	0.000973034	5.98926	4.91893		SJ02894	941.07	1.03869	0.246211	4.21869	2.45724e-05	8.41653e-05	5.45541	6.06912
Ec-19_002570	1424.87	1.77096	0.173094	10.2312	1.43702e-24	3.30649e-23	4.27646	5.65829		Slom_002330	1092.56	-7.14268	0.635417	-11.2409	2.56688e-29	2.68861e-27	7.00007	-1.45857		g2353	158.948	4.72895	0.459526	10.2909	7.74295e-25	1.06357e-22	-0.414768	3.51783		SJ02896	23235.4	1.31071	0.192816	6.79771	1.06297e-11	8.51349e-11	9.93727	10.7515
Ec-11_000460	2151.88	1.36852	0.163377	8.37648	5.45362e-17	7.57987e-16	4.6794	5.65792		Slom_002331	345.086	2.58708	0.426384	6.06748	1.29937e-09	1.42206e-08	2.54187	4.42328		g23556	6.97465	-5.61153	1.89667	-2.95863	0.00309014	0.00905716	0.444123	-20		SJ02897	593.358	1.13737	0.231069	4.92222	8.55698e-07	3.64475e-06	4.68858	5.31852
Ec-06_007200	1165.72	1.6312	0.175558	9.29149	1.52148e-20	2.72043e-19	4.41389	5.65611		Slom_002332	748.754	1.42243	0.379973	3.74351	0.000181471	0.000809788	4.57565	5.30456		g23559	13.8064	4.03088	0.964749	4.17816	2.93878e-05	0.000149558	-2.34554	1.59343		SJ02903	501.919	1.02471	0.218939	4.68033	2.86418e-06	1.13095e-05	3.63535	4.124
Ec-16_002100	811.732	1.14369	0.209081	5.47008	4.49829e-08	2.65155e-07	4.90317	5.65463		Slom_002348	373.357	-2.70511	0.490303	-5.51722	3.44409e-08	2.92396e-07	5.26138	1.71935		g23560	1456.27	1.47454	0.278986	5.28537	1.25452e-07	1.07399e-06	6.22645	7.37343		SJ02904	590.511	-1.46077	0.257276	-5.67782	1.36424e-08	7.54158e-08	6.42174	4.2094
Ec-28_000720	2133.25	1.11793	0.163707	6.82885	8.55974e-12	7.6525e-11	4.92815	5.65132		Slom_002349	115.161	-8.20775	1.55501	-5.27825	1.30425e-07	9.92457e-07	3.75433	-20		g23568	609.576	-2.83131	0.525707	-5.38571	7.21594e-08	6.49094e-07	6.71538	3.58404		SJ02906	67.3456	-1.22661	0.370434	-3.31128	0.000928712	0.00239236	3.69801	1.68233
Ec-18_001600	1702.83	1.12408	0.234624	4.79099	1.65959e-06	7.71583e-06	4.9086	5.64942		Slom_002352	675.024	-1.03758	0.394507	-2.63007	0.00853679	0.0249442	5.70155	4.00605		g2358	51.5835	3.10803	0.644293	4.82394	1.40746e-06	9.61022e-06	0.64407	3.96597		SJ02908	77.9625	-1.32696	0.349519	-3.79654	0.000146728	0.000439602	4.57249	2.71188
Ec-06_010440	919.578	1.4691	0.205632	7.1443	9.04589e-13	8.85249e-12	4.56346	5.64693		Slom_002357	1076.73	1.79745	0.374027	4.80567	1.54234e-06	9.86231e-06	4.7899	5.90097		g23592	29.0508	2.89439	0.791588	3.65643	0.000255751	0.00101599	-0.568562	2.43759		SJ02912	46.8062	2.84824	0.607507	4.68841	2.75334e-06	1.09028e-05	-0.196476	1.95671
Ec-15_003650	1844.03	1.05713	0.192943	5.47895	4.27848e-08	2.52719e-07	4.97942	5.64681		Slom_002364	23.1903	-5.89604	1.85988	-3.17012	0.00152378	0.00553049	1.45621	-20		g23594	1562.29	-2.18661	0.374974	-5.83136	5.49773e-09	6.20917e-08	8.14883	6.11369		SJ02913	1061.36	-1.79461	0.239328	-7.49853	6.4539e-14	6.55498e-13	6.45459	4.28469
Ec-01_000980	1909.34	1.30334	0.223156	5.84048	5.20496e-09	3.44555e-08	4.72684	5.6464		Slom_002367	558.105	3.03177	0.454052	6.67715	2.43636e-11	3.64482e-10	2.81429	5.14478		g23598	73.7299	-1.7607	0.466523	-3.7741	0.000160588	0.000676939	4.78921	3.64441		SJ02914	44.0111	-1.01463	0.455739	-2.22635	0.0259909	0.0480401	3.01659	1.10499
Ec-16_002900	2325.9	1.24776	0.174379	7.15547	8.33878e-13	8.19789e-12	4.78777	5.64638		Slom_002369	257.29	1.45738	0.509304	2.86151	0.00421632	0.0135133	2.95419	3.7562		g23599	84.6046	-2.83544	0.490292	-5.78316	7.33096e-09	8.07015e-08	3.40771	0.0343079		SJ02915	336.43	1.53508	0.249179	6.16053	7.25015e-10	4.71472e-09	3.11148	4.0957
Ec-16_002240	1048.03	3.44706	0.546063	6.31256	2.74456e-10	2.09753e-09	2.42511	5.64413		Slom_002373	4329.02	1.1862	0.295639	4.01233	6.01222e-05	0.000295897	7.26738	7.76457		g236	43.3392	-2.10646	0.893444	-2.35769	0.0183892	0.0418291	3.56609	1.68277		SJ02916	55.6101	2.03745	0.410229	4.96663	6.81271e-07	2.94164e-06	1.27545	2.92282
Ec-23_002950	244.335	3.74493	0.408677	9.16356	5.0213e-20	8.72375e-19	2.18985	5.64021		Slom_002388	285.707	1.24723	0.413533	3.01603	0.00256111	0.00871034	3.29578	3.85584		g23601	198.576	-1.67611	0.569202	-2.94466	0.00323311	0.00942186	5.28639	3.7453		SJ02919	56.8465	-2.66217	0.439191	-6.06155	1.34817e-09	8.49528e-09	3.92377	0.875081
Ec-28_003240	2599.51	1.40994	0.236245	5.96815	2.39966e-09	1.66223e-08	4.60891	5.63905		Slom_002389	218.892	-1.27629	0.517936	-2.46419	0.0137325	0.0376998	4.19277	2.15325		g23602	462.288	-2.79952	0.391214	-7.15597	8.3085e-13	1.87674e-11	6.73635	4.18936		SJ02927	152.77	1.51753	0.390212	3.88898	0.000100667	0.000309676	1.5017	2.42768
Ec-21_003770	2306.59	4.85906	0.367737	13.2134	7.34199e-40	3.54003e-38	1.07483	5.63655		Slom_002390	137.181	-1.52318	0.64314	-2.36836	0.0178674	0.0471702	3.60013	1.32727		g23603	1145	-1.18865	0.509631	-2.33237	0.0196814	0.0441687	8.25679	7.52303		SJ02928	1385.64	-2.71735	0.220757	-12.3092	8.07723e-35	3.08062e-33	6.66863	3.34586
Ec-01_009830	1482.39	1.97719	0.186005	10.6298	2.16571e-26	5.43486e-25	4.04018	5.63172		Slom_002392	983.532	1.36212	0.413117	3.29719	0.000976575	0.00369773	4.98831	5.65709		g23604	71.5377	1.26475	0.450978	2.80447	0.00503994	0.0138358	2.18741	3.47321		SJ02929	186.978	-1.13114	0.302017	-3.74529	0.000180182	0.000532558	4.30778	2.46364
Ec-06_007130	1324.57	1.84412	0.232313	7.93807	2.0535e-15	2.53586e-14	4.16427	5.63078		Slom_002398	14139.7	1.93435	0.278765	6.93899	3.9492e-12	6.76955e-11	8.41062	9.65673		g2361	9.83282	2.43191	0.997554	2.43787	0.0147741	0.0347572	-1.27133	1.49055		SJ02932	5144.06	2.03882	0.201934	10.0965	5.72428e-24	1.27039e-22	7.4837	9.0445
Ec-14_000770	2560.82	1.76492	0.195572	9.02441	1.80663e-19	3.06431e-18	4.24862	5.62945		Slom_002401	187.466	1.92941	0.478633	4.03108	5.55203e-05	0.000274992	2.16311	3.41704		g23615	246.575	-1.9438	0.363164	-5.35239	8.6799e-08	7.68539e-07	5.01966	2.5767		SJ02939	23.9457	-5.21848	0.923056	-5.65348	1.57229e-08	8.58627e-08	2.30772	-3.37776
Ec-06_008200	1213.69	1.22085	0.187113	6.52468	6.81461e-11	5.54373e-10	4.79889	5.627		Slom_002404	394.641	-1.51226	0.43005	-3.51647	0.00043732	0.0018013	5.07075	2.92159		g23619	5529.78	-2.42847	0.280636	-8.65345	4.99664e-18	2.5825e-16	10.0461	7.78094		SJ02940	4.11249	5.35203	1.76279	3.03612	0.00239645	0.00566147	-20	0.825035
Ec-00_003870	138.223	4.60209	0.55666	8.26732	1.36998e-16	1.84293e-15	1.1721	5.62633		Slom_002405	4907.91	1.5849	0.292995	5.40932	6.32638e-08	5.10928e-07	7.15115	8.05056		g23642	113.53	2.37879	0.444031	5.35725	8.44985e-08	7.50348e-07	2.60284	5.22504		SJ02944	419.182	8.62235	0.635163	13.575	5.6334e-42	2.88898e-40	-1.77325	5.29576
Ec-27_004350	1458.34	1.84932	0.171433	10.7874	3.94727e-27	1.04238e-25	4.16366	5.62558		Slom_002409	127.761	-8.35735	1.54204	-5.41965	5.97144e-08	4.84555e-07	3.89302	-20		g23643	235.705	3.3469	0.507311	6.59733	4.18615e-11	7.13142e-10	2.04321	5.37836		SJ02945	395.194	8.1394	0.872953	9.32398	1.12052e-20	1.99313e-19	-1.30735	5.19129
Ec-12_008330	2446.9	2.07474	0.139157	14.9094	2.86467e-50	1.88399e-48	3.94082	5.62472		Slom_002410	648.994	-10.7022	1.49114	-7.17717	7.11694e-13	1.36987e-11	6.24825	-20		g23644	560.747	-2.31754	0.334012	-6.9385	3.96281e-12	7.89816e-11	6.39909	3.85246		SJ02946	407.577	8.35752	0.616545	13.5554	7.36021e-42	3.75146e-40	-1.19928	5.25833
Ec-11_002200	436.955	1.37752	0.314104	4.38554	1.15699e-05	4.63363e-05	4.62603	5.6238		Slom_002411	74.0441	-2.1944	0.870216	-2.52167	0.0116798	0.0328299	2.88239	-0.333037		g23664	76.0238	6.45412	0.695227	9.28346	1.64056e-20	1.25697e-18	-2.66794	3.20397		SJ02947	231.595	1.53651	0.265686	5.78316	7.33103e-09	4.1974e-08	1.01017	1.88478
Ec-06_004470	1943.38	1.19976	0.158663	7.56173	3.97755e-14	4.40198e-13	4.8132	5.62153		Slom_002413	108.057	-1.67501	0.635847	-2.6343	0.00843099	0.0246942	3.27295	0.843289		g23672	4.45206	4.18627	1.62785	2.57166	0.0101213	0.0252073	-4.01411	-0.743545		SJ02948	297.131	1.60184	0.276533	5.79259	6.93073e-09	3.98326e-08	2.88641	4.02843
Ec-04_003880	501.953	1.54545	0.276669	5.58591	2.32475e-08	1.42312e-07	4.45514	5.62063		Slom_002414	718.449	-2.78789	0.430851	-6.47065	9.75828e-11	1.3026e-09	6.20204	2.62967		g23693	169.284	-4.86938	1.9203	-2.53573	0.0112212	0.0275063	5.31535	0.541148		SJ02952	704.353	1.03136	0.239131	4.31297	1.61077e-05	5.65193e-05	4.93554	5.59554
Ec-21_001660	909.639	2.77261	0.340605	8.14026	3.94437e-16	5.17228e-15	3.19058	5.61109		Slom_002421	251.055	-7.35619	1.07491	-6.84354	7.72619e-12	1.2708e-10	4.86792	-3.918		g23697	19.5344	7.37494	1.43446	5.14128	2.72871e-07	2.17825e-06	-5.65508	2.07814		SJ02959	335.883	-1.93148	0.278951	-6.92408	4.38806e-12	3.67886e-11	7.5031	5.38527
Ec-12_000480	1734.29	1.92671	0.42286	4.55638	5.20427e-06	2.20571e-05	4.03354	5.60952		Slom_002425	255.975	-2.15532	0.480859	-4.48223	7.38677e-06	4.25311e-05	4.59532	1.80187		g2370	71.9721	3.44912	0.72787	4.73865	2.15142e-06	1.41026e-05	1.99021	6.08836		SJ02966	40.9989	7.71437	1.23769	6.23286	4.57983e-10	3.05818e-09	-2.599	3.15468
Ec-18_003640	1369.83	1.26854	0.179759	7.05689	1.70266e-12	1.61738e-11	4.727	5.60571		Slom_002428	477.861	-3.29296	0.487402	-6.75615	1.41708e-11	2.21352e-10	5.63972	1.82805		g2371	14.8874	3.56066	1.00494	3.54317	0.000395352	0.00149049	-0.0883978	4.0218		SJ02967	117.024	9.22863	1.19551	7.71939	1.16886e-14	1.27663e-13	0.199622	7.19231
Ec-02_002870	1585.7	1.16622	0.176994	6.58905	4.4266e-11	3.66888e-10	4.82844	5.60457		Slom_002431	576.015	-2.29906	0.38997	-5.89549	3.73579e-09	3.72771e-08	5.78946	2.82691		g23710	1587.71	-2.19285	0.397787	-5.51262	3.53533e-08	3.37316e-07	8.20302	6.16369		SJ02971	16.5311	-3.47707	0.823838	-4.22057	2.43682e-05	8.35001e-05	1.17328	-2.81901
Ec-01_006740	1525.32	1.03325	0.260833	3.96136	7.45247e-05	0.000256202	4.9516	5.60402		Slom_002433	684.938	-2.96743	0.411802	-7.20595	5.76401e-13	1.13114e-11	6.13906	2.55124		g23713	7456.39	-1.78895	0.286727	-6.23921	4.39775e-10	6.14034e-09	10.143	8.25067		SJ02972	64.9962	7.0239	0.950396	7.3905	1.46277e-13	1.4409e-12	-2.3333	3.75747
Ec-00_003650	1309.2	3.96277	0.327122	12.114	8.90032e-34	3.32117e-32	1.97593	5.60335		Slom_002440	427.327	-5.91568	0.663239	-8.91938	4.68912e-19	1.98162e-17	5.63025	-1.59607		g23735	428.057	5.36409	0.561116	9.55968	1.18122e-21	1.06569e-19	1.20353	5.87235		SJ02973	64.7064	7.50566	1.09192	6.87383	6.25001e-12	5.15432e-11	-2.25916	3.64542
Ec-23_000420	702.006	1.13117	0.212299	5.3282	9.91935e-08	5.54431e-07	4.85991	5.60319		Slom_002443	192.974	-5.62	0.8436	-6.66192	2.7027e-11	4.00549e-10	4.47042	-1.69921		g23736	288.953	1.43542	0.400565	3.5835	0.000339023	0.00130007	4.46462	6.03553		SJ02974	707.55	1.56588	0.288505	5.42757	5.71254e-08	2.86693e-07	5.98055	6.80647
Ec-27_005270	1463.44	1.07089	0.168421	6.35843	2.03827e-10	1.5767e-09	4.92358	5.60187		Slom_002447	14035	1.88486	0.372794	5.05604	4.28059e-07	2.98174e-06	8.44245	9.61654		g23747	11.5645	-2.41794	0.992266	-2.43679	0.0148183	0.0348395	1.18245	-1.12424		SJ02977	640.481	2.17071	0.236119	9.19329	3.81009e-20	6.53321e-19	5.66337	7.04229
Ec-07_005660	1457.21	1.21659	0.210883	5.76903	7.97291e-09	5.16044e-08	4.77026	5.60121		Slom_002450	683.105	-1.30073	0.360961	-3.60351	0.000313951	0.00133701	5.81948	3.83799		g23748	59.8907	-5.67539	0.967091	-5.86851	4.39717e-09	5.09838e-08	3.09827	-3.63027		SJ02984	69.5195	-2.24291	0.38976	-5.75458	8.68571e-09	4.91394e-08	3.53677	0.588989
Ec-16_003710	1986.47	1.20882	0.167156	7.23172	4.76917e-13	4.7845e-12	4.78008	5.59856		Slom_002451	240.113	-9.26783	1.52273	-6.08633	1.15526e-09	1.27168e-08	4.81993	-20		g23749	508.878	-1.58248	0.402804	-3.92866	8.5419e-05	0.000389585	5.75766	3.25536		SJ02986	191.213	-1.7581	0.269301	-6.5284	6.64762e-11	4.86801e-10	2.86075	0.547731
Ec-05_006590	1057.57	1.46728	0.500873	2.92945	0.00339559	0.00815598	4.47536	5.59551		Slom_002457	449.164	-2.35765	0.448915	-5.25189	1.50547e-07	1.13129e-06	5.43069	2.4215		g23753	389.395	-6.51919	0.591768	-11.0165	3.18323e-28	6.82765e-26	5.83634	-1.19663		SJ02987	836.074	1.88826	0.21112	8.94405	3.75168e-19	6.00089e-18	4.83857	6.32288
Ec-28_003550	1772.19	1.35327	0.171577	7.88721	3.0902e-15	3.76728e-14	4.63038	5.59416		Slom_002459	110.001	-8.14129	1.55611	-5.23183	1.67843e-07	1.24862e-06	3.67066	-20		g2379	706.898	-1.62391	0.378057	-4.29542	1.74367e-05	9.35129e-05	7.39068	6.24808		SJ02994	150.868	9.59674	1.18823	8.07651	6.66454e-16	8.24632e-15	-3.26716	4.09291
Ec-15_004730	1763.01	6.31854	0.223951	28.2139	3.94969e-175	1.99401e-172	-0.3717	5.59405		Slom_002460	2367.58	1.1044	0.326087	3.38682	0.000707072	0.0027618	6.43799	6.85864		g2383	71.1064	-1.15552	0.480736	-2.40364	0.0162328	0.0375458	4.20943	3.52091		SJ02995	856.542	2.51233	0.254606	9.86753	5.75638e-23	1.18593e-21	2.7302	4.63669
Ec-21_005330	405.051	1.30835	0.252376	5.18411	2.17045e-07	1.15665e-06	4.6707	5.59379		Slom_002461	258.954	-1.90418	0.538613	-3.53534	0.000407244	0.00169104	4.60931	1.88355		g23875	62.9187	1.76974	0.611329	2.8949	0.00379281	0.0108132	1.85051	3.66828		SJ02998	42.5091	-7.13071	1.10583	-6.44832	1.13099e-10	8.0488e-10	3.82846	-3.63895
Ec-20_000040	2399.21	1.20915	0.158981	7.60566	2.83464e-14	3.18225e-13	4.77429	5.59246		Slom_002462	138.838	-1.7908	0.705203	-2.53941	0.0111038	0.0313815	3.70356	1.02005		g23876	335.719	-3.57055	0.480328	-7.43358	1.05701e-13	2.76436e-12	5.56411	1.51211		SJ03000	109.869	9.14023	1.20832	7.56441	3.8963e-14	4.03854e-13	-3.35899	3.5564
Ec-28_000980	552.193	1.4503	0.30629	4.73503	2.19021e-06	9.95895e-06	4.51662	5.59162		Slom_002464	770.93	2.21121	0.361433	6.1179	9.48156e-10	1.0608e-08	3.97743	5.50836		g23877	461.917	-2.34428	0.326922	-7.17075	7.45859e-13	1.69987e-11	6.08319	3.46868		SJ03004	168.852	2.67865	0.331426	8.08222	6.35981e-16	7.89858e-15	1.36502	3.37718
Ec-08_004680	646.825	1.46154	0.346409	4.21913	2.45251e-05	9.29097e-05	4.50098	5.58697		Slom_002466_Slom_002467	449.23	-10.1715	1.51878	-6.69719	2.12467e-11	3.21297e-10	5.73097	-20		g23879	804.339	-2.68666	0.299619	-8.96694	3.0488e-19	1.83012e-17	8.58614	6.61016		SJ03007	132.992	-3.07545	0.317869	-9.67523	3.84241e-22	7.46404e-21	7.80496	4.00283
Ec-15_002980	1477.35	1.56837	0.207143	7.57147	3.69021e-14	4.08925e-13	4.40248	5.58636		Slom_002471	390.302	-1.34421	0.446218	-3.01244	0.00259156	0.00879985	5.03712	2.95637		g23888	5.74433	-5.33245	1.87065	-2.85059	0.00436377	0.0121947	0.813546	-20		SJ03015	69.6526	-1.26955	0.398308	-3.18736	0.00143577	0.00355308	3.23749	1.66835
Ec-27_003470	2515.13	1.73665	0.157355	11.0365	2.5464e-28	7.22462e-27	4.23641	5.58336		Slom_002473	2867.93	1.6471	0.320214	5.14373	2.69333e-07	1.93695e-06	6.32634	7.28314		g23919	5.4379	-5.25339	1.9595	-2.68098	0.0073407	0.0191224	-0.0296659	-20		SJ03017	744.857	-1.20139	0.233846	-5.13752	2.78394e-07	1.27193e-06	6.38284	4.76494
Ec-03_000660	1739.45	2.87583	0.147434	19.5059	9.79124e-85	1.51411e-82	3.09306	5.5812		Slom_002475	15.0282	-5.27057	2.14338	-2.459	0.0139324	0.0381873	0.85497	-20		g23940	152.691	-1.45981	0.451252	-3.23503	0.0012163	0.00400624	5.37607	4.4944		SJ03021	177.124	1.60759	0.346132	4.64445	3.40991e-06	1.33161e-05	3.71988	4.57769
Ec-24_001540	2480.85	1.64591	0.194557	8.45975	2.67956e-17	3.81699e-16	4.31889	5.58044		Slom_002476	68.5967	3.22992	0.828132	3.90025	9.60917e-05	0.000455841	-0.435973	2.13609		g23946	242.298	-1.0259	0.393631	-2.60624	0.00915411	0.0230775	5.35352	4.50724		SJ03022	717.953	1.48445	0.211851	7.00707	2.43367e-12	2.10384e-11	4.31925	4.90808
Ec-22_000260	1298.64	1.02041	0.196331	5.19737	2.02128e-07	1.08186e-06	4.94752	5.57902		Slom_002477	429.068	-1.86695	0.452922	-4.12201	3.75576e-05	0.000191868	5.26388	2.77856		g2395	12.41	5.85098	1.58082	3.70123	0.000214558	0.000871647	-5.1916	0.854957		SJ03023	1540.23	1.7941	0.24493	7.32494	2.3901e-13	2.30264e-12	5.00796	6.39263
Ec-11_004790	1532.19	1.11013	0.177636	6.24945	4.11892e-10	3.09617e-09	4.85588	5.57518		Slom_002480	154.37	-2.73088	0.596853	-4.57547	4.75159e-06	2.8129e-05	3.952	0.622714		g23951	192.773	2.91992	0.493703	5.91432	3.33241e-09	3.9788e-08	2.23875	5.17155		SJ03029	2299.31	4.51557	0.232939	19.3852	1.02889e-83	2.22709e-81	3.00095	6.67774
Ec-05_001110	1640.51	1.17147	0.228018	5.13762	2.78247e-07	1.45969e-06	4.78473	5.57246		Slom_002486	2020.96	2.40548	0.317236	7.58262	3.3864e-14	7.87685e-13	5.23153	6.94278		g23979	19.6072	8.35443	1.46724	5.69397	1.24118e-08	1.283e-07	-20	2.5921		SJ03032	7.43332	-6.47641	1.51041	-4.28785	1.80411e-05	6.29191e-05	4.12924	-20
Ec-15_002420	2130.07	1.08438	0.161532	6.7131	1.90531e-11	1.64345e-10	4.87691	5.56976		Slom_002493	10694.3	1.37316	0.351977	3.90127	9.56886e-05	0.000454181	8.43056	9.10281		g23981	160.775	-1.93097	0.519863	-3.71437	0.000203709	0.000833814	4.7651	2.79413		SJ03034	6.70253	-6.31486	1.55361	-4.06463	4.81093e-05	0.000156762	-0.642076	-20
Ec-14_001680	1360.3	1.75458	0.181189	9.6837	3.53669e-22	6.99392e-21	4.20238	5.5658		Slom_002499	4608.61	1.37246	0.341659	4.01705	5.89311e-05	0.000290286	7.21856	7.89038		g23985	6.24459	4.89561	1.6792	2.91545	0.0035518	0.0102082	-3.34645	2.07378		SJ03038	788.547	1.88495	0.212181	8.88368	6.4682e-19	1.01416e-17	3.8978	5.43724
Ec-08_004220	413.85	1.14858	0.316794	3.62564	0.000288244	0.0008851	4.79768	5.56494		Slom_002500	415.159	1.45222	0.411343	3.53043	0.000414883	0.00172008	3.71131	4.45911		g23986	23.9113	3.63612	0.881172	4.12647	3.68381e-05	0.000183253	-2.43345	1.23078		SJ03044	222.826	1.08402	0.32342	3.35172	0.000803104	0.00209725	3.71095	4.57003
Ec-26_001570	881.693	4.19514	0.216344	19.3911	9.17933e-84	1.40681e-81	1.73795	5.56473		Slom_002503	906.812	1.5909	0.323353	4.92001	8.65402e-07	5.73982e-06	4.71804	5.61549		g23997	29.0981	-1.55413	0.597868	-2.59946	0.00933715	0.0234885	2.58469	1.32078		SJ03046	147.02	-1.93828	0.376021	-5.15471	2.5403e-07	1.16637e-06	3.75242	1.16322
Ec-01_005180	2410.28	1.41279	0.230681	6.12441	9.10197e-10	6.60614e-09	4.52368	5.55578		Slom_002505	676.846	-8.72765	1.03605	-8.42393	3.64058e-17	1.24811e-15	6.30248	-2.26035		g23999	1008.36	-2.9616	0.419127	-7.06612	1.59325e-12	3.42628e-11	8.05474	5.57461		SJ03051	256.138	-1.14362	0.27808	-4.11256	3.91287e-05	0.000129654	5.96851	4.48093
Ec-26_005500	1309.02	1.1853	0.165628	7.15639	8.28309e-13	8.1478e-12	4.76107	5.55478		Slom_002508	2311.71	-12.5348	1.48426	-8.44519	3.03559e-17	1.05768e-15	8.08375	-20		g24	29.0541	8.92036	1.41334	6.31156	2.76232e-10	4.01881e-09	-20	4.28098		SJ03052	5.71553	5.83305	1.5942	3.65893	0.000253269	0.000728679	-2.48256	3.09399
Ec-01_003240	1705.41	1.43065	0.150161	9.52744	1.61204e-21	3.06091e-20	4.51466	5.5534		Slom_002509	276.045	-2.68994	0.496161	-5.42151	5.90983e-08	4.80012e-07	4.81498	1.36481		g24000	240.8	-2.04943	0.461492	-4.44088	8.95924e-06	5.12576e-05	5.32308	3.2492		SJ03054	9.30482	-4.46135	1.23297	-3.61838	0.000296458	0.000842609	3.5667	-1.22492
Ec-25_000490	674.67	2.44864	0.209161	11.707	1.17345e-31	3.88848e-30	3.4779	5.54646		Slom_002510	669.243	-1.21588	0.392424	-3.09839	0.00194576	0.00684949	5.7826	3.85607		g24036	1373.48	-2.3446	0.378698	-6.19121	5.97035e-10	8.15681e-09	8.20682	6.10726		SJ03055	25.2971	-3.5783	0.666259	-5.37074	7.8415e-08	3.86098e-07	0.314725	-3.70237
Ec-01_006930	1438.36	1.51649	0.262482	5.7775	7.58193e-09	4.92782e-08	4.40351	5.54498		Slom_002513	52.2601	-7.06807	1.65603	-4.26808	1.97166e-05	0.000106089	2.62236	-20		g2404	41.8933	5.10123	0.672732	7.58285	3.3805e-14	9.78037e-13	-1.42202	3.96297		SJ03058	5979.55	1.05936	0.188961	5.60624	2.06764e-08	1.11022e-07	6.93712	7.5598
Ec-19_003380	2184.92	1.26014	0.151507	8.31737	8.99349e-17	1.22324e-15	4.67153	5.5399		Slom_002515	2415.85	1.21828	0.29279	4.16094	3.16938e-05	0.000164371	6.3988	6.92746		g24050	43.8378	2.11127	0.671377	3.14469	0.00166263	0.00526264	1.97773	4.58494		SJ03062	61.8069	3.01406	0.441437	6.82783	8.62078e-12	6.98452e-11	2.0985	4.84365
Ec-12_004690	1799.97	1.05102	0.177126	5.93375	2.96095e-09	2.02086e-08	4.88019	5.53859		Slom_002520	855.607	-3.32931	0.385721	-8.63139	6.06128e-18	2.29965e-16	6.4916	2.54053		g24053	263.552	1.49914	0.594025	2.5237	0.0116128	0.0283206	4.70746	6.47031		SJ03063	737.374	8.45095	0.95758	8.82531	1.09152e-18	1.67363e-17	0.59615	7.58496
Ec-13_003370	487.807	4.67932	0.463247	10.1011	5.46092e-24	1.20484e-22	1.09021	5.53408		Slom_002524	295.715	-5.69661	0.714585	-7.97192	1.56227e-15	4.35827e-14	5.07545	-0.952672		g2406	10.0571	7.39009	1.56435	4.72407	2.31169e-06	1.50625e-05	-20	2.03481		SJ03064	652.648	8.25189	1.15223	7.16168	7.96971e-13	7.23481e-12	-0.831574	5.66898
Ec-05_006730	1775.13	1.45042	0.165162	8.78177	1.60922e-18	2.54584e-17	4.46792	5.52868		Slom_002528	458.318	-10.2004	1.52118	-6.70558	2.0061e-11	3.04445e-10	5.76116	-20		g24067	36.345	5.8496	1.32721	4.40743	1.04604e-05	5.87768e-05	-2.74555	3.3916		SJ03067	43.4917	-7.21653	1.11936	-6.44701	1.14075e-10	8.11132e-10	3.78568	-4.5353
Ec-23_001710	3548.33	1.39535	0.162362	8.59409	8.3928e-18	1.25272e-16	4.5204	5.52631		Slom_002537	1308.51	-3.76865	0.433377	-8.69601	3.43758e-18	1.3523e-16	7.15537	2.76675		g24068	145.148	-9.99812	1.50084	-6.66169	2.707e-11	4.74473e-10	4.21225	-20		SJ03070	501.433	1.00088	0.231567	4.32222	1.54468e-05	5.43146e-05	5.8414	6.2094
Ec-06_008270	1095.92	1.47203	0.16846	8.73818	2.369e-18	3.7102e-17	4.44432	5.5256		Slom_002538	149.694	-7.37249	1.28376	-5.7429	9.30673e-09	8.74003e-08	4.1227	-4.918		g24069	1326.38	-10.1695	1.01216	-10.0474	9.43637e-24	1.16973e-21	8.14063	-2.2883		SJ03073	9.99825	-3.8708	1.1007	-3.51668	0.000436987	0.00120504	0.26769	-3.8563
Ec-23_003520	1400.57	1.78402	0.172568	10.3381	4.74065e-25	1.11776e-23	4.13224	5.5248		Slom_002539	132.914	-1.74815	0.65867	-2.65406	0.00795306	0.0234512	3.62044	1.00372		g24077	87.9131	-3.96528	0.566059	-7.00507	2.46866e-12	5.12105e-11	3.88729	-0.320764		SJ03074	50.2969	-3.47516	0.484897	-7.1668	7.67694e-13	6.98425e-12	2.6687	-1.2342
Ec-05_002340	1204.02	3.34952	0.392584	8.53197	1.43878e-17	2.10373e-16	2.49366	5.52271		Slom_002543	277.6	1.53759	0.442533	3.47451	0.000511784	0.00207201	3.07513	3.89873		g24078	42.3131	-3.36523	0.717631	-4.68936	2.74062e-06	1.75942e-05	2.77127	-1.16056		SJ03077	793.349	-1.25635	0.272738	-4.60645	4.09593e-06	1.57806e-05	5.63735	3.63095
Ec-06_001300	544.401	1.30382	0.258439	5.04499	4.53535e-07	2.29847e-06	4.60485	5.52212		Slom_002546	75.3393	-7.59545	1.58959	-4.77825	1.76831e-06	1.11733e-05	3.13471	-20		g24088	153.15	1.07145	0.416605	2.57186	0.0101154	0.0251967	3.42866	4.38849		SJ03078	297.208	1.04825	0.237439	4.4148	1.01102e-05	3.65446e-05	3.51215	3.88848
Ec-21_000500	798.228	2.07559	0.244007	8.50626	1.79628e-17	2.59757e-16	3.82617	5.52076		Slom_002547	314.869	-7.68193	1.06172	-7.23536	4.64299e-13	9.28218e-12	5.19258	-3.918		g24098	773.6	3.46611	0.42613	8.13391	4.15656e-16	1.64184e-14	5.2879	9.43542		SJ03079	164.13	1.00341	0.27814	3.60756	0.000309095	0.000876285	3.33023	3.68773
Ec-18_001170	1083.35	1.70898	0.204605	8.35257	6.67937e-17	9.19417e-16	4.19994	5.52027		Slom_002552	2421.49	2.67376	0.357785	7.47309	7.83339e-14	1.71681e-12	5.24278	7.22246		g24099	121.603	2.44022	0.470969	5.18128	2.20363e-07	1.80348e-06	2.52492	5.25764		SJ03080	7.76738	6.27487	1.50111	4.18017	2.91297e-05	9.85597e-05	-2.13681	2.17653
Ec-27_006000	1384.2	1.12609	0.156251	7.20695	5.72209e-13	5.7005e-12	4.78228	5.51532		Slom_002554	1003.87	-1.38931	0.360837	-3.85023	0.000118005	0.000547974	6.41675	4.3107		g24103	123.405	-3.72716	0.478661	-7.78663	6.88195e-15	2.24207e-13	4.55007	0.90405		SJ03081	35.4968	7.50128	1.24406	6.02965	1.64315e-09	1.02417e-08	-1.61209	3.91559
Ec-12_000940	1483.58	1.57059	0.20702	7.58667	3.28244e-14	3.6634e-13	4.32517	5.51189		Slom_002555	1455.12	2.58681	0.410515	6.30136	2.9504e-10	3.60574e-09	4.60773	6.50958		g24109	93.4053	3.34123	0.953097	3.50566	0.000455482	0.00168562	1.16567	4.72546		SJ03083	4.27166	-5.67533	1.80056	-3.15198	0.00162167	0.00397098	-0.112199	-20
Ec-27_005750	2522.91	1.007	0.164287	6.1295	8.8154e-10	6.41715e-09	4.89156	5.50729		Slom_002557	17315.7	2.49881	0.304524	8.20565	2.29339e-16	6.94239e-15	8.23262	10.0456		g24110	83.456	6.59673	0.68976	9.5638	1.13506e-21	1.03278e-19	-1.98287	4.93944		SJ03084	70.514	-3.07796	0.398109	-7.73145	1.06332e-14	1.16825e-13	6.19036	2.6004
Ec-12_001960	1046.54	1.03507	0.171957	6.01937	1.75097e-09	1.23482e-08	4.86443	5.50553		Slom_002563	767.759	-1.91545	0.384945	-4.97589	6.49483e-07	4.39676e-06	6.12415	3.55685		g24114	136.534	-4.01965	0.459915	-8.73997	2.33164e-18	1.24303e-16	4.5749	0.523203		SJ03089	6.92245	-2.88899	1.18283	-2.44244	0.0145883	0.0287743	2.68426	-1.21052
Ec-26_002840	1965.04	1.40068	0.168855	8.29513	1.08469e-16	1.46604e-15	4.49228	5.50371		Slom_002566	399.838	-8.02778	1.06319	-7.55063	4.33156e-14	9.91323e-13	5.54809	-3.918		g2412	772.298	3.05938	0.376366	8.12874	4.33763e-16	1.70453e-14	4.97254	8.40103		SJ03100	766.124	2.49619	0.203319	12.2772	1.20034e-34	4.54684e-33	2.26149	4.07657
Ec-12_004040	1604.72	1.53351	0.173271	8.85034	8.72564e-19	1.41032e-17	4.34805	5.49282		Slom_002567	15.9212	-5.35285	1.97727	-2.70719	0.00678554	0.02045	0.886162	-20		g24122	16.5617	-1.86131	0.792736	-2.34796	0.0188765	0.0426765	1.99646	0.506398		SJ03104	162.631	7.03667	0.620244	11.345	7.85183e-30	2.3369e-28	1.44399	7.85502
Ec-06_010310	3467.65	1.27677	0.150742	8.46991	2.45578e-17	3.51573e-16	4.60553	5.48973		Slom_002568	332.377	-2.64406	0.509858	-5.18587	2.15012e-07	1.56943e-06	5.05161	1.66952		g24133	5898.58	-2.45343	0.257461	-9.52934	1.5829e-21	1.39506e-19	10.3286	8.16174		SJ03107	2538.47	-1.34628	0.225041	-5.98237	2.19916e-09	1.34904e-08	7.79631	6.04288
Ec-26_004720	1374.64	2.7385	0.257704	10.6265	2.24317e-26	5.61283e-25	3.12361	5.48846		Slom_002569	1767.38	1.72069	0.305058	5.64053	1.69523e-08	1.52974e-07	5.57669	6.60635		g24138	254.76	-1.2992	0.393081	-3.30516	0.000949216	0.00322188	5.7144	4.81395		SJ03111	165.312	-1.5848	0.289332	-5.47746	4.31469e-08	2.21203e-07	6.72516	4.47368
Ec-00_003560	1779.41	1.03052	0.186091	5.53772	3.06426e-08	1.84167e-07	4.84571	5.48654		Slom_002571	1477.7	-1.29661	0.336316	-3.85533	0.000115576	0.00053781	6.94466	4.94048		g2414	187.489	-3.0086	0.390541	-7.70366	1.32225e-14	4.08105e-13	5.23014	2.35257		SJ03112	1044.99	-1.6246	0.226679	-7.16697	7.66744e-13	6.97942e-12	10.1436	7.85839
Ec-21_006430	1314.92	1.76498	0.209623	8.4198	3.77127e-17	5.31041e-16	4.10274	5.4859		Slom_002573	695.138	-1.20535	0.361782	-3.3317	0.000863172	0.00330795	5.80845	3.93338		g2415	287.82	-1.44939	0.348223	-4.16225	3.15123e-05	0.000159148	6.11391	5.14382		SJ03118	1021.73	1.00887	0.251131	4.0173	5.8869e-05	0.000188977	3.94236	4.40629
Ec-14_005140	354.956	1.04711	0.285251	3.67086	0.000241739	0.00075335	4.81811	5.48378		Slom_002576	425.055	-1.86774	0.437801	-4.26619	1.9884e-05	0.000106822	5.27765	2.75316		g24150	532.081	-1.27816	0.32648	-3.91497	9.04171e-05	0.000409563	5.87752	4.39476		SJ03120	5898.77	-7.20104	0.572599	-12.5761	2.85924e-36	1.14007e-34	8.82168	1.24852
Ec-10_002480	1876.52	1.75959	0.140929	12.4856	8.94463e-36	3.69963e-34	4.11621	5.48261		Slom_002577	1644.67	-1.10055	0.367664	-2.99337	0.00275919	0.00929513	7.03081	5.23509		g24152	140.553	-2.41989	0.462247	-5.23505	1.64943e-07	1.38105e-06	4.64928	2.25374		SJ03123	420.559	1.13754	0.298968	3.80488	0.00014187	0.000425816	3.11297	4.11456
Ec-15_004300	252.805	4.89283	0.471312	10.3813	3.01634e-25	7.18107e-24	0.806882	5.48097		Slom_002581	458.281	-1.2763	0.415974	-3.06823	0.0021533	0.00748285	5.21941	3.29894		g24153	309.4	2.48632	0.495191	5.02094	5.14192e-07	3.89076e-06	4.09153	6.98419		SJ03124	58.7287	-1.64022	0.417741	-3.92639	8.62292e-05	0.000268783	5.18498	3.01654
Ec-01_007940	1072.24	1.05806	0.195567	5.4102	6.29528e-08	3.62248e-07	4.81114	5.48011		Slom_002584	1185.83	-5.33428	0.566938	-9.40892	5.01243e-21	2.57763e-19	7.07432	1.36222		g24182	745.373	1.35711	0.281874	4.81458	1.47513e-06	1.00095e-05	7.0486	9.08272		SJ03131	142.893	-1.038	0.284606	-3.64716	0.000265151	0.000760858	3.87132	2.17364
Ec-26_005130	1470.04	1.43915	0.16053	8.96502	3.10224e-19	5.21546e-18	4.4305	5.47891		Slom_002593	600.187	1.39908	0.345916	4.04457	5.24195e-05	0.000260693	4.26238	4.97023		g24190	49.5174	-1.73734	0.545723	-3.18356	0.00145475	0.00467748	2.83728	0.760391		SJ03143	364.116	1.04252	0.242794	4.29383	1.75614e-05	6.13617e-05	3.43655	3.84975
Ec-10_003610	1743.32	1.81402	0.206022	8.80495	1.30909e-18	2.08447e-17	4.04566	5.47778		Slom_002594	122.759	-1.72032	0.618132	-2.78309	0.00538433	0.0167427	3.43656	1.05607		g24196	57.0194	-4.34374	0.752809	-5.77005	7.92482e-09	8.63686e-08	3.28386	-1.10785		SJ03153	256.648	1.54988	0.307998	5.03213	4.85069e-07	2.13879e-06	3.05191	4.08687
Ec-13_003780	1138.2	1.06867	0.234507	4.55712	5.18598e-06	2.1985e-05	4.79118	5.4751		Slom_002597	360.932	-9.85576	1.50288	-6.55793	5.45608e-11	7.6322e-10	5.40246	-20		g24197	363.625	-2.34773	0.415578	-5.64933	1.61077e-08	1.63621e-07	5.61531	2.86637		SJ03158	14.8121	3.4255	0.875282	3.9136	9.09319e-05	0.00028207	0.245291	3.20423
Ec-05_001410	1057	2.99502	0.198993	15.0509	3.4065e-51	2.32034e-49	2.85684	5.47318		Slom_002602	206.836	-5.13801	0.774334	-6.63538	3.23658e-11	4.74318e-10	4.55507	-0.952672		g24200	156.552	-2.25696	0.437781	-5.15545	2.53025e-07	2.03582e-06	4.65292	2.28624		SJ03160	9.75936	-4.94178	1.3447	-3.67502	0.000237831	0.000689138	4.53505	-1.48797
Ec-07_002950	1359.9	1.2953	0.157627	8.21747	2.07841e-16	2.77418e-15	4.56746	5.46892		Slom_002603	89.9396	-7.85075	1.57622	-4.98076	6.33356e-07	4.29781e-06	3.37751	-20		g24201	186.46	1.89185	0.482598	3.92013	8.85025e-05	0.000402767	3.43315	5.27198		SJ03165	190.835	8.5008	0.872348	9.74473	1.94291e-22	3.85505e-21	0.977757	7.75307
Ec-14_003740	1403.74	5.04112	0.493079	10.2238	1.55213e-24	3.54757e-23	0.622973	5.46808		Slom_002605	283.846	-1.31361	0.444865	-2.95283	0.00314873	0.0104629	4.55224	2.57049		g24202	20.3771	8.40885	1.40469	5.98627	2.14712e-09	2.65293e-08	-20	2.56535		SJ03166	15.2964	2.41961	0.762217	3.17443	0.00150129	0.00370478	1.47739	2.52919
Ec-09_002030	1276.93	2.1671	0.18084	11.9835	4.33633e-33	1.55718e-31	3.68487	5.46721		Slom_002606	974.438	-1.45369	0.34139	-4.25814	2.06134e-05	0.000110497	6.37963	4.22143		g24219	1867.92	-1.71125	0.319244	-5.36031	8.30788e-08	7.39033e-07	8.72475	7.39517		SJ03179	394.758	1.05518	0.22827	4.62252	3.79107e-06	1.46705e-05	4.666	5.22087
Ec-10_002020	351.849	3.20241	0.29765	10.759	5.37601e-27	1.40029e-25	2.61613	5.46665		Slom_002607	1029.9	-1.13777	0.35001	-3.25069	0.00115127	0.00429067	6.37473	4.52662		g24225	5256.11	16.4201	2.11011	7.7816	7.16116e-15	2.32311e-13	-20	11.1257		SJ03184	44.786	-4.28174	0.573153	-7.4705	7.98931e-14	8.05065e-13	1.19375	-3.48658
Ec-08_001880	1475.29	1.21227	0.199454	6.07794	1.21733e-09	8.73557e-09	4.64131	5.46655		Slom_002614	405.983	2.05722	0.564737	3.64279	0.000269699	0.0011663	3.17318	4.53307		g2424	209.597	-8.08355	1.23812	-6.5289	6.62562e-11	1.09686e-09	5.92372	-1.81553		SJ03186	73.6626	-1.51951	0.442877	-3.43101	0.000601337	0.00160823	2.40331	0.13449
Ec-27_004490	2541.17	1.31902	0.166667	7.91409	2.49075e-15	3.06478e-14	4.53648	5.46354		Slom_002618	976.305	1.45909	0.369214	3.95189	7.75369e-05	0.000375011	4.94034	5.69378		g24243	418.53	-4.04629	0.368973	-10.9664	5.54624e-28	1.11058e-25	5.79356	1.11746		SJ03187	32.2115	-2.61326	0.571894	-4.56948	4.88928e-06	1.86433e-05	1.84004	-1.21243
Ec-22_002370	2277.57	1.27317	0.15228	8.36072	6.23388e-17	8.60166e-16	4.58413	5.46232		Slom_002622	295.957	-3.93096	0.564295	-6.96615	3.25739e-12	5.65751e-11	5.03384	0.327271		g24247	13.8704	3.0074	0.944811	3.18307	0.0014572	0.00468338	-1.48256	1.40464		SJ03191	18.4711	-1.61169	0.687852	-2.34308	0.0191254	0.0366901	-0.455959	-3.14642
Ec-10_000850	2671.1	2.29265	0.168651	13.5941	4.34108e-42	2.26488e-40	3.55629	5.46028		Slom_002624	117.675	-4.63059	0.840476	-5.50948	3.59889e-08	3.04328e-07	3.72046	-1.55202		g24252	10.567	2.42542	1.01651	2.38603	0.0170315	0.0391319	-0.485314	2.53543		SJ03194	994.956	1.58311	0.227867	6.9475	3.71817e-12	3.14892e-11	5.93486	6.89959
Ec-13_003320	569.575	2.67571	0.30082	8.89471	5.85728e-19	9.67664e-18	3.14544	5.45795		Slom_002625	244.563	-9.29417	1.50963	-6.15658	7.43339e-10	8.42698e-09	4.83424	-20		g24255	136.135	-8.45887	1.49587	-5.65482	1.56012e-08	1.58687e-07	4.85864	-3.23837		SJ03198	299.483	1.62732	0.238115	6.83419	8.24724e-12	6.69868e-11	4.25904	5.40857
Ec-01_008390	1417.02	1.223	0.151254	8.08571	6.18019e-16	7.95821e-15	4.62668	5.45604		Slom_002627	1061.95	-1.75337	0.378408	-4.63353	3.59476e-06	2.16625e-05	6.56923	4.14869		g2426	1312.82	-1.2086	0.264263	-4.57346	4.79725e-06	2.90714e-05	7.61466	6.44713		SJ03201	50.1631	-1.73981	0.632568	-2.75038	0.00595253	0.0128445	2.47149	-0.124933
Ec-26_002530	1736.75	4.01149	0.332258	12.0734	1.45932e-33	5.38693e-32	1.77371	5.45251		Slom_002628	1109.71	1.03897	0.314317	3.30547	0.000948159	0.00360132	5.40265	5.74873		g24264	3.6838	-4.6921	1.99175	-2.35577	0.0184843	0.0419827	0.132587	-20		SJ03202	15.2367	-1.98732	0.777674	-2.55547	0.0106046	0.0216124	3.02375	0.326247
Ec-14_000500	904.829	1.09132	0.219956	4.96156	6.99278e-07	3.44719e-06	4.74746	5.45164		Slom_002629	144.972	-6.03827	1.01229	-5.96495	2.44703e-09	2.5107e-08	4.06678	-3.33304		g2427	211.287	-1.61145	0.384299	-4.19321	2.75039e-05	0.000140959	4.48906	2.21251		SJ03217	2821.37	-3.33934	0.204028	-16.367	3.28935e-60	3.09738e-58	6.32405	2.47172
Ec-01_001680	2018.4	1.78085	0.34331	5.1873	2.13366e-07	1.13846e-06	4.03952	5.44847		Slom_002635	368.38	1.17879	0.449161	2.62443	0.0086793	0.0252784	3.7372	4.20323		g24290	1191.4	-1.14864	0.319996	-3.58954	0.00033126	0.00127383	7.94176	7.13927		SJ03218	41.3219	-2.35238	0.508246	-4.62844	3.68439e-06	1.43108e-05	0.79122	-2.04419
Ec-25_002270	1177.85	3.39734	0.205822	16.5062	3.31056e-61	3.22874e-59	2.42629	5.44766		Slom_002638	189.279	-8.92448	1.51997	-5.87146	4.31962e-09	4.27282e-08	4.46383	-20		g24291	4.30728	6.16853	2.07711	2.96977	0.00298026	0.00878748	-20	0.878454		SJ03219	462.479	1.17687	0.249161	4.72333	2.32013e-06	9.27997e-06	3.99634	4.70258
Ec-14_003570	1903.65	1.43321	0.164962	8.68812	3.68472e-18	5.68267e-17	4.40158	5.4451		Slom_002643	478.836	-10.2635	1.49757	-6.85347	7.20793e-12	1.19709e-10	5.81098	-20		g243	1094.62	-1.10008	0.394721	-2.78699	0.00531999	0.0144794	7.10306	5.60042		SJ03225	1230.49	2.03892	0.237886	8.57099	1.02598e-17	1.47795e-16	6.35011	7.92631
Ec-12_001430	2242.64	1.39995	0.14019	9.98609	1.75358e-23	3.76251e-22	4.43249	5.43975		Slom_002646	172.307	-1.92158	0.568292	-3.38132	0.000721386	0.00281192	4.0154	1.27656		g24312	297.791	2.51272	0.508269	4.94367	7.66645e-07	5.58021e-06	3.64573	6.27045		SJ03227	928.574	-2.08385	0.204886	-10.1707	2.67866e-24	6.00879e-23	5.69553	3.04571
Ec-08_005560	1251.71	1.17764	0.216206	5.44683	5.12761e-08	2.99678e-07	4.65315	5.43797		Slom_002647	415.97	-1.21151	0.407061	-2.97625	0.00291798	0.00975879	5.091	3.15454		g2432	12.5172	-3.94005	1.39456	-2.82529	0.00472372	0.0130665	2.09691	-0.896814		SJ03229	163.279	2.17551	0.310397	7.00881	2.40351e-12	2.081e-11	2.54044	4.09623
Ec-00_008420	2160.39	1.49752	0.202744	7.38625	1.51024e-13	1.59528e-12	4.32266	5.43584		Slom_002648	382.335	-1.29272	0.406197	-3.18251	0.00146006	0.00531906	4.98861	2.99196		g24337	1310.52	-3.03268	0.344018	-8.81547	1.19188e-18	6.75562e-17	8.90117	6.39644		SJ03230	442.768	1.44253	0.234107	6.16182	7.19117e-10	4.68184e-09	4.36684	5.23434
Ec-17_000180	1631.44	1.27945	0.200439	6.38323	1.73394e-10	1.35102e-09	4.54263	5.4353		Slom_002658	2145.34	2.62927	0.355177	7.40272	1.33427e-13	2.86542e-12	5.1276	7.04698		g2434	307.697	1.11947	0.487745	2.29519	0.0217223	0.0480627	5.95132	7.68413		SJ03234	301.595	1.16005	0.274783	4.22167	2.42496e-05	8.31108e-05	5.50271	5.9737
Ec-01_006560	1992.06	1.08028	0.17947	6.01927	1.75202e-09	1.23505e-08	4.74412	5.43419		Slom_002661	593.476	-1.79858	0.451151	-3.98664	6.70152e-05	0.000327931	5.77209	3.21463		g24341	3466.81	-1.19007	0.32045	-3.71375	0.000204209	0.000834781	9.90804	9.23249		SJ03244	1128.65	-1.00693	0.199833	-5.03885	4.68327e-07	2.0688e-06	4.28852	2.83936
Ec-01_010910	1125.12	1.11192	0.221818	5.01278	5.365e-07	2.6872e-06	4.70113	5.42717		Slom_002662	646.371	1.04662	0.343575	3.04627	0.00231702	0.00796426	4.612	4.9706		g24364	7.94315	-4.3067	1.70469	-2.52637	0.0115247	0.0281326	0.447996	-3.79445		SJ03245	1027.57	1.76021	0.303133	5.80673	6.37035e-09	3.68406e-08	4.69252	6.06418
Ec-02_004600	474.747	1.04637	0.28287	3.69911	0.000216354	0.00068154	4.75736	5.42317		Slom_002668	61.0066	3.08373	0.791865	3.89426	9.84974e-05	0.000466101	-0.383828	1.97803		g24397	323.315	-1.91412	0.341151	-5.61077	2.01429e-08	2.01919e-07	5.33451	2.83334		SJ03246	78.0693	3.09643	0.394041	7.85812	3.89927e-15	4.48201e-14	1.26716	3.94022
Ec-20_004360	984.931	1.6825	0.27002	6.23101	4.63435e-10	3.47222e-09	4.11041	5.42008		Slom_002669	2528.18	-1.18137	0.31461	-3.75503	0.000173323	0.00077688	7.67823	5.80053		g24399	192.193	-1.62732	0.397359	-4.09534	4.21554e-05	0.000207336	5.17795	3.71694		SJ03248	11333.4	1.04341	0.231426	4.5086	6.52581e-06	2.42889e-05	10.7476	11.4785
Ec-11_002320	1199.14	1.60354	0.391558	4.09527	4.21668e-05	0.000152667	4.18116	5.41822		Slom_002670	6077.53	1.18809	0.377951	3.1435	0.00166939	0.00600035	7.74165	8.23184		g2440	53.2853	1.39662	0.430661	3.24297	0.0011829	0.00391229	2.97441	4.95164		SJ03250	28.8521	2.83516	0.581957	4.87178	1.10597e-06	4.6408e-06	-0.758106	1.54583
Ec-01_006270	1040.2	2.54595	0.322787	7.88741	3.08516e-15	3.76545e-14	3.21511	5.41562		Slom_002673	465.81	-3.0637	0.556509	-5.50521	3.68722e-08	3.11335e-07	5.6219	1.67625		g2443	37.6271	2.43621	0.570734	4.26856	1.9674e-05	0.000104192	0.238571	2.26711		SJ03251	3095.73	-7.94655	0.823807	-9.64613	5.10446e-22	9.88107e-21	9.97747	1.08598
Ec-21_005940	2311.57	1.38819	0.211212	6.57251	4.94725e-11	4.07092e-10	4.40835	5.41284		Slom_002675	277.087	-1.07945	0.439309	-2.45715	0.0140046	0.0383603	4.4513	2.67648		g2444	455.26	2.75732	0.340407	8.10008	5.49241e-16	2.10939e-14	4.47571	7.61294		SJ03252	14047.1	1.0348	0.221585	4.67001	3.01191e-06	1.18441e-05	10.8846	11.5952
Ec-03_003850	2109.37	1.00967	0.174471	5.78704	7.16362e-09	4.66301e-08	4.79191	5.41099		Slom_002677	2710.52	1.54693	0.298395	5.18417	2.16977e-07	1.58242e-06	6.32534	7.18641		g24442	16.6921	3.64737	0.836752	4.35896	1.30684e-05	7.20109e-05	-0.2934	3.85055		SJ03256	107.481	8.26229	1.06179	7.78143	7.17069e-15	8.04266e-14	-1.46574	4.5434
Ec-24_003380	2796.77	2.1397	0.301134	7.10548	1.19904e-12	1.15757e-11	3.62148	5.40356		Slom_002678	141.09	-8.50042	1.53775	-5.52781	3.24244e-08	2.76175e-07	4.03088	-20		g24443	171.924	-1.62019	0.387319	-4.1831	2.87563e-05	0.000146589	4.57353	2.64166		SJ03257	88.6814	8.82689	1.20471	7.32696	2.35434e-13	2.27345e-12	1.36625	7.59985
Ec-01_009460	815.626	1.16741	0.409641	2.84984	0.00437413	0.0102375	4.60961	5.40232		Slom_002680	184	1.78404	0.548385	3.25326	0.00114088	0.00425849	2.24294	3.35244		g24458	31.3146	9.02916	2.81019	3.21301	0.00131352	0.00429026	-20	2.02918		SJ03261	166.301	-2.50865	0.350683	-7.15361	8.45266e-13	7.6542e-12	5.14674	2.1394
Ec-27_005650	1406.7	4.96978	0.214165	23.2054	4.01555e-119	9.84669e-117	0.795327	5.40175		Slom_002681	368.754	2.00061	0.413045	4.84356	1.27536e-06	8.24308e-06	3.07735	4.40411		g24472	73.4092	2.11763	0.476529	4.44386	8.83606e-06	5.06098e-05	2.38382	4.92951		SJ03262	8.88108	-2.43654	1.03621	-2.35139	0.0187034	0.0359425	-0.0129224	-3.40826
Ec-02_002040	1695.63	1.11932	0.198094	5.65042	1.60055e-08	9.99035e-08	4.66746	5.39918		Slom_002682	606.947	-7.54022	0.820519	-9.18958	3.94388e-20	1.90209e-18	6.13221	-1.26035		g24475	140.731	4.00642	0.602787	6.64649	3.00164e-11	5.21848e-10	0.510126	4.04114		SJ03264	7.93894	3.92354	1.29264	3.03529	0.00240306	0.00567547	-3.09128	-0.571948
Ec-25_001290	1020.87	1.01144	0.22913	4.41426	1.01356e-05	4.09456e-05	4.77054	5.39573		Slom_002690	2294.02	1.13174	0.318041	3.55849	0.000372996	0.00156466	6.38325	6.81892		g24476	985.965	3.62717	0.326827	11.0981	1.28087e-28	2.83034e-26	4.24579	7.83944		SJ03269	1325.15	1.40952	0.253691	5.55606	2.75935e-08	1.45354e-07	5.3411	6.29937
Ec-26_001380	1354.86	1.09751	0.169393	6.47909	9.22789e-11	7.38791e-10	4.68937	5.39477		Slom_002692	417.252	-4.36704	0.52007	-8.39701	4.57979e-17	1.53919e-15	5.52219	0.692587		g24477	273.314	2.85924	0.348567	8.20285	2.34761e-16	9.47073e-15	2.28156	3.01707		SJ03276	116.867	-1.57559	0.37522	-4.19911	2.67963e-05	9.12017e-05	6.12222	3.73856
Ec-10_002010	186.816	2.89897	0.690546	4.19808	2.69185e-05	0.000101373	2.63986	5.39384		Slom_002696	74.2218	-7.57397	1.59329	-4.75365	1.99772e-06	1.25209e-05	3.11716	-20		g24479	11.2717	-4.83575	1.63199	-2.9631	0.00304556	0.00895749	0.886351	-4.39805		SJ03277	138.617	-1.20354	0.296427	-4.06016	4.90398e-05	0.000159575	3.6627	1.76198
Ec-12_003150	1640.75	1.19219	0.228948	5.20723	1.91676e-07	1.03074e-06	4.5914	5.39169		Slom_002697	392.312	-9.97606	1.50685	-6.62047	3.58056e-11	5.20263e-10	5.52735	-20		g2448	5.67703	5.55894	2.04108	2.72353	0.00645884	0.0171273	-5.306	0.877373		SJ03279	16.6285	-7.6439	1.355	-5.64127	1.68796e-08	9.17586e-08	3.79947	-20
Ec-13_004100	489.569	2.49509	0.244262	10.2148	1.70156e-24	3.87879e-23	3.26714	5.38989		Slom_002698	2625.82	-11.5097	1.21726	-9.45543	3.21684e-21	1.66933e-19	8.26251	-4.918		g24480	37.4116	-1.82474	0.730472	-2.49803	0.0124887	0.0301529	2.66335	1.12797		SJ03280	12.7448	-7.25614	1.40567	-5.16205	2.44266e-07	1.12557e-06	4.57507	-20
Ec-14_005150	527.451	1.26456	0.259554	4.87204	1.10454e-06	5.27677e-06	4.50633	5.38805		Slom_002703	2370.59	1.50166	0.301959	4.97306	6.59055e-07	4.45802e-06	6.16337	6.9789		g24487	20.697	4.38309	1.10807	3.9556	7.63417e-05	0.000352615	-1.6718	3.1139		SJ03282	17.7655	-5.93882	1.2161	-4.88348	1.04232e-06	4.38473e-06	3.53891	-2.90643
Ec-03_004930	400.044	1.32261	0.292203	4.52634	6.00141e-06	2.51622e-05	4.44634	5.38575		Slom_002705	16830.3	2.99892	0.329559	9.09982	9.04829e-20	4.15273e-18	7.76135	10.0605		g24488	35.0648	7.33748	1.20231	6.10283	1.04203e-09	1.37083e-08	-3.54106	4.04188		SJ03283	27.505	4.73325	0.781266	6.05844	1.37452e-09	8.6482e-09	0.743048	5.25247
Ec-14_006220	1464.45	1.06626	0.23544	4.52881	5.9317e-06	2.49187e-05	4.69081	5.37332		Slom_002706	1363.53	3.2918	0.460106	7.15443	8.40193e-13	1.60454e-11	3.88916	6.45693		g24493	5.99073	-5.39227	1.86278	-2.89475	0.00379459	0.0108162	0.992859	-20		SJ03284	6.93314	3.39814	1.33362	2.54805	0.0108325	0.0220205	1.83427	3.227
Ec-20_002400	2266.21	1.23311	0.18564	6.64247	3.08467e-11	2.59805e-10	4.52985	5.37275		Slom_002707	512.483	-3.86669	0.493237	-7.83942	4.52648e-15	1.18711e-13	5.82483	1.05768		g24499	79.4398	5.33894	0.575855	9.27132	1.83854e-20	1.3809e-18	-0.990806	4.61851		SJ03285	15.3707	6.30844	1.34088	4.70471	2.54223e-06	1.01004e-05	-3.96326	1.41367
Ec-26_006410	1631.24	1.00899	0.160081	6.303	2.9193e-10	2.22315e-09	4.75533	5.37197		Slom_002709	968.292	1.76641	0.354748	4.97935	6.3799e-07	4.32753e-06	4.69412	5.75862		g24519	12.7425	-6.48869	1.62731	-3.98738	6.68071e-05	0.000313322	1.86149	-20		SJ03286	121.461	6.85174	0.671553	10.2028	1.92571e-24	4.34903e-23	-1.33816	4.29744
Ec-06_004840	2827.63	1.05834	0.218923	4.8343	1.33612e-06	6.31455e-06	4.6979	5.37094		Slom_002710	911.342	-7.78018	2.18973	-3.55302	0.00038083	0.00159439	6.72898	-1.50928		g24531	86.4802	-9.25084	1.49823	-6.17452	6.6364e-10	9.01829e-09	5.37461	-20		SJ03287	98.22	7.55735	0.906894	8.33322	7.8672e-17	1.05066e-15	-2.97563	3.30797
Ec-25_002000	855.055	1.66312	0.18909	8.79537	1.42575e-18	2.26183e-17	4.0928	5.36817		Slom_002714	471.269	3.36956	0.382777	8.80292	1.33302e-18	5.484e-17	2.2727	4.94747		g24550	186.267	-2.30684	0.363524	-6.34577	2.21312e-10	3.27606e-09	5.07565	2.85833		SJ03301	313.68	7.78768	0.56564	13.7679	3.97596e-43	2.11042e-41	0.919998	6.88924
Ec-08_005790	1577.21	2.22478	0.354838	6.26987	3.61357e-10	2.72886e-09	3.49848	5.36318		Slom_002718	402.35	-1.4908	0.408759	-3.64713	0.000265181	0.00114793	5.10198	2.94891		g24552	25.536	-2.91509	0.799219	-3.64743	0.000264878	0.00104736	1.79844	-1.71789		SJ03303	9.62118	6.59758	1.45998	4.51896	6.21438e-06	2.32127e-05	-20	2.25582
Ec-23_001030	3199.19	2.33616	0.139279	16.7733	3.82562e-63	3.93214e-61	3.41426	5.36112		Slom_002719	167.689	-1.97817	0.594589	-3.32696	0.000878005	0.00335802	3.9976	1.16798		g24553	725.622	-2.6482	0.314117	-8.43064	3.43784e-17	1.55594e-15	6.70201	3.70004		SJ03304	28.4825	4.19265	0.706263	5.93639	2.91375e-09	1.76018e-08	1.1417	4.65794
Ec-28_003660	608.548	4.33353	0.277145	15.6363	4.11794e-55	3.28765e-53	1.3703	5.35732		Slom_002724	30023.3	2.25287	0.4266	5.28098	1.28494e-07	9.79806e-07	9.23646	10.778		g24557	160.186	-4.98135	0.643776	-7.7377	1.01235e-14	3.20235e-13	4.76675	-0.497452		SJ03308	210.023	8.21998	0.764589	10.7508	5.87188e-27	1.50796e-25	-1.21829	5.13139
Ec-13_003230	1616.02	4.38353	0.354893	12.3517	4.76869e-35	1.91249e-33	1.28823	5.35709		Slom_002729	646.456	-1.08773	0.361482	-3.00909	0.0026203	0.00888507	5.66693	3.90521		g24559	56.6419	1.92622	0.432263	4.45613	8.3451e-06	4.80686e-05	1.93045	4.12297		SJ03309	41.6566	6.42844	1.03924	6.18571	6.18224e-10	4.06949e-09	0.372849	5.54581
Ec-21_005710	1058.46	2.1208	0.332511	6.37814	1.79255e-10	1.39605e-09	3.60158	5.35572		Slom_002736	262.282	1.39173	0.42738	3.25643	0.00112825	0.004215	3.0696	3.7734		g24560	10.9679	2.32382	0.854825	2.71847	0.00655839	0.0173543	-0.0848349	2.71642		SJ03310	49.5997	2.16118	0.531436	4.06668	4.76869e-05	0.000155507	2.03705	3.46179
Ec-10_004970	515.772	1.09431	0.239252	4.57387	4.78792e-06	2.04287e-05	4.64895	5.35535		Slom_002740	5655.24	1.56137	0.279918	5.57798	2.43334e-08	2.12962e-07	7.38006	8.25031		g24563	9.33386	-3.50209	1.33179	-2.6296	0.00854842	0.0217993	1.88809	-0.773078		SJ03313	61.9045	-2.06365	0.464449	-4.44322	8.86236e-06	3.23356e-05	3.28057	1.06992
Ec-01_003610	864.36	1.35646	0.191466	7.0846	1.39443e-12	1.33717e-11	4.38914	5.3552		Slom_002741	107.372	2.1689	0.577936	3.75284	0.00017484	0.000782654	1.20585	2.66433		g24564	54.4776	5.93876	0.72754	8.16279	3.27376e-16	1.30326e-14	-2.66725	2.71965		SJ03315	303.437	2.61036	0.24547	10.6341	2.06823e-26	5.19927e-25	1.50671	3.55748
Ec-17_002410	1351.92	1.09347	0.188417	5.80348	6.49524e-09	4.25213e-08	4.64956	5.35371		Slom_002745	1123.79	-1.42702	0.350006	-4.07713	4.55948e-05	0.000229259	6.57086	4.4664		g24568	28.3517	3.34813	0.759987	4.40551	1.05534e-05	5.92446e-05	-0.00014391	3.74795		SJ03317	86.9415	8.80046	1.20953	7.27594	3.44018e-13	3.24674e-12	-2.10165	6.16553
Ec-05_004370	986.224	1.07754	0.193667	5.56391	2.63799e-08	1.6023e-07	4.66885	5.35367		Slom_002751	1649.94	1.23898	0.319573	3.87699	0.000105759	0.000496731	5.82632	6.38083		g24579	3395.9	-1.84968	0.323618	-5.71563	1.09298e-08	1.15088e-07	8.66791	6.28421		SJ03319	3.2306	4.01965	1.77305	2.26708	0.0233851	0.0438327	-0.23593	1.79983
Ec-07_000020	2617.53	1.64729	0.159456	10.3307	5.1198e-25	1.20551e-23	4.09919	5.35333		Slom_002752	223.95	-5.27188	0.740786	-7.1166	1.10619e-12	2.06179e-11	4.66489	-0.952672		g24580	338.792	-1.44915	0.486426	-2.97919	0.00289016	0.00855851	5.27076	3.2132		SJ03324	185.998	1.392	0.266284	5.2275	1.71822e-07	8.09884e-07	3.05182	3.75776
Ec-21_000630	114.889	2.36441	0.900407	2.62593	0.00864116	0.0187232	2.96348	5.35043		Slom_002756	364.85	1.24957	0.404867	3.08636	0.0020262	0.00710336	3.64642	4.20786		g24583	48.1654	2.31072	0.517316	4.46674	7.94193e-06	4.59722e-05	0.179886	0.599569		SJ03332	181.182	1.80687	0.323495	5.58548	2.33059e-08	1.2442e-07	3.51267	4.57544
Ec-05_003630	1183.06	3.29779	0.308809	10.6791	1.27559e-26	3.24377e-25	2.38367	5.34408		Slom_002759	257.123	-9.36655	1.51863	-6.16778	6.92558e-10	7.90377e-09	4.91763	-20		g24586	13.0837	-6.5217	1.74991	-3.72688	0.000193867	0.000797914	1.62087	-20		SJ03333	170.402	1.6141	0.32156	5.0196	5.17792e-07	2.27886e-06	3.20407	4.28969
Ec-22_000910	1505.24	3.95549	0.815122	4.85263	1.21834e-06	5.77543e-06	1.23589	5.34238		Slom_002763	1322.86	2.47635	0.36537	6.77765	1.22145e-11	1.92556e-10	4.5538	6.34829		g2459	59.8865	-2.83123	0.56795	-4.98501	6.19599e-07	4.6083e-06	2.96552	-0.562766		SJ03336	118.168	-1.24529	0.301541	-4.12976	3.63138e-05	0.000120903	3.38458	1.60334
Ec-20_001220	1038.7	1.57983	0.242022	6.52761	6.68262e-11	5.4441e-10	4.14005	5.34149		Slom_002764	163.995	-8.71758	1.5268	-5.70972	1.13165e-08	1.0489e-07	4.25495	-20		g24606	51.2304	2.70859	0.530608	5.10469	3.31336e-07	2.59737e-06	0.31426	2.97971		SJ03342	7.05918	-3.06662	1.21933	-2.515	0.0119032	0.0239572	1.13174	-2.53175
Ec-07_002140	1144.97	2.37583	0.181767	13.0707	4.83939e-39	2.26962e-37	3.34947	5.34007		Slom_002774	885.546	-11.1505	1.48843	-7.49147	6.81072e-14	1.51209e-12	6.69757	-20		g24607	44.5019	-2.36465	0.687649	-3.43874	0.000584427	0.00210209	3.68229	1.70293		SJ03345	548.036	1.77307	0.221683	7.99823	1.26216e-15	1.52438e-14	4.75249	5.9261
Ec-27_001790	1570.59	1.27098	0.175743	7.23203	4.75827e-13	4.77915e-12	4.4574	5.33897		Slom_002780	312.482	-1.25527	0.440697	-2.84838	0.00439425	0.014008	4.66706	2.76022		g24610	465.994	5.75471	0.678633	8.47985	2.25482e-17	1.06437e-15	2.60514	8.78993		SJ03352	225.765	-1.09734	0.279464	-3.9266	8.61568e-05	0.000268607	8.05012	6.27338
Ec-10_005250	2670.36	1.48973	0.159547	9.33725	9.8869e-21	1.78829e-19	4.2389	5.33843		Slom_002791	115.544	-2.43745	0.673624	-3.61841	0.000296419	0.00127027	3.51153	0.412563		g24630	9.62962	3.29945	1.23673	2.66788	0.00763322	0.019783	-2.27144	1.37249		SJ03353	184.93	-1.26838	0.287012	-4.41926	9.90394e-06	3.58456e-05	4.14423	2.49043
Ec-13_000120	183.881	4.64245	0.465979	9.9628	2.21734e-23	4.73391e-22	0.902538	5.33595		Slom_002793	811.931	1.2236	0.419935	2.9138	0.00357064	0.0117099	4.80268	5.34225		g24631	19.669	3.84489	0.896037	4.291	1.77873e-05	9.5092e-05	-0.456709	3.98407		SJ03358	161.095	-1.36746	0.275683	-4.96028	7.03914e-07	3.0347e-06	4.85563	2.86012
Ec-11_000640	1437.48	3.26322	0.366452	8.90492	5.34268e-19	8.86059e-18	2.40525	5.33493		Slom_002795	110.25	-1.8555	0.633526	-2.92885	0.00340216	0.011235	3.33017	0.797623		g24641	74.2957	-2.71513	0.725368	-3.74311	0.00018176	0.000754297	4.22962	1.7293		SJ03362	17.6126	7.45788	1.33664	5.57958	2.41101e-08	1.28302e-07	-20	1.44787
Ec-15_004560	2271.06	2.84028	0.17945	15.8277	2.00443e-56	1.6702e-54	2.87456	5.33453		Slom_002797	116.707	-8.22701	1.55544	-5.28918	1.22864e-07	9.39814e-07	3.77481	-20		g24648	262.922	-1.55497	0.402166	-3.86648	0.000110417	0.000488119	6.33739	5.34501		SJ03374	100.007	2.0153	0.375747	5.36347	8.16391e-08	4.01262e-07	1.89328	3.06568
Ec-12_007230	1438.49	1.38096	0.167737	8.23291	1.82714e-16	2.45022e-15	4.34274	5.33352		Slom_002799	877.665	1.1652	0.333661	3.49217	0.000479113	0.00195411	4.96958	5.44956		g24652	19.2587	-4.60951	1.19986	-3.84172	0.000122175	0.000533755	2.72869	-1.6271		SJ03377	450.373	1.21133	0.222021	5.45589	4.87272e-08	2.47603e-07	5.32751	6.05545
Ec-02_004170	1037.26	2.11545	0.246308	8.58864	8.80052e-18	1.31016e-16	3.59869	5.3332		Slom_002804	115.316	-8.20977	1.56215	-5.25543	1.4768e-07	1.11171e-06	3.76157	-20		g24656	30.4355	8.01755	1.49314	5.36958	7.89206e-08	7.0451e-07	-6.29453	2.30059		SJ03381	106.087	-1.69094	0.413395	-4.09037	4.3069e-05	0.000141696	3.59861	1.23726
Ec-23_001170	1300.33	1.32059	0.190666	6.9262	4.32283e-12	3.97011e-11	4.39907	5.33093		Slom_002806	2054.9	-2.10426	0.312036	-6.74365	1.54456e-11	2.3973e-10	7.59672	4.80999		g24674	145.464	-8.55675	1.54669	-5.53229	3.16076e-08	3.04243e-07	4.98776	-3.77069		SJ03389	194.34	-4.31985	0.397966	-10.8548	1.89183e-27	4.99701e-26	7.26531	2.05837
Ec-26_003830	1857.11	1.14729	0.17055	6.72702	1.73178e-11	1.49904e-10	4.57437	5.33065		Slom_002815	233.025	-9.22439	1.5108	-6.10565	1.02383e-09	1.13875e-08	4.76063	-20		g24678	213.004	-3.46036	0.49486	-6.9926	2.69834e-12	5.55967e-11	5.46165	2.22777		SJ03390	30.5883	-2.45915	0.602099	-4.08429	4.42113e-05	0.000145196	4.97682	1.75688
Ec-12_002300	2081.95	1.00871	0.143959	7.0069	2.43659e-12	2.29298e-11	4.71371	5.3288		Slom_002817	2542.12	3.52346	0.371617	9.48144	2.50802e-21	1.32159e-19	4.54516	7.39548		g24682	1162.6	-2.14561	0.334958	-6.40561	1.4977e-10	2.28812e-09	7.50119	5.19796		SJ03391	76.9948	-1.13817	0.400437	-2.84231	0.00447877	0.00993448	3.91155	2.04143
Ec-05_001200	2253.64	1.50586	0.159242	9.45643	3.1864e-21	5.90653e-20	4.21025	5.32379		Slom_002818	144.005	-8.53036	1.56468	-5.45182	4.98557e-08	4.11599e-07	4.09078	-20		g24688	117.686	4.38388	0.606079	7.23318	4.71807e-13	1.10671e-11	-0.76027	3.40579		SJ03393	780.987	1.15194	0.221089	5.21031	1.88523e-07	8.84851e-07	4.85232	5.53451
Ec-22_000030	1379.32	1.07654	0.182522	5.89812	3.6767e-09	2.47979e-08	4.63352	5.32015		Slom_002819	372.109	-9.89972	1.49914	-6.6036	4.013e-11	5.74899e-10	5.44321	-20		g24707	9.25771	-2.85374	1.24984	-2.28329	0.0224134	0.0492915	1.16766	-1.10502		SJ03394	47.7321	-1.44146	0.483857	-2.97911	0.00289088	0.00669943	6.1798	3.87899
Ec-16_002150	1153.02	1.08669	0.189561	5.7327	9.88455e-09	6.33327e-08	4.62122	5.31846		Slom_002820	7114.73	-6.92495	0.416017	-16.6458	3.24497e-62	2.40875e-59	9.68809	2.22748		g24716	71.936	-3.88749	0.61591	-6.31178	2.75847e-10	4.01703e-09	3.9017	0.289662		SJ03396	99.154	-1.15192	0.347504	-3.31483	0.00091699	0.0023655	3.41844	1.6308
Ec-03_004730	1317.12	1.28632	0.243962	5.27261	1.34495e-07	7.40652e-07	4.40853	5.31277		Slom_002828	612.371	-5.88938	0.608067	-9.68542	3.47783e-22	2.01962e-20	6.15127	-1.01111		g24717	235.193	-2.69624	0.417323	-6.46079	1.0416e-10	1.64743e-09	5.75249	3.4105		SJ03398	38.615	-3.40566	0.571215	-5.96214	2.48963e-09	1.51662e-08	5.43433	1.5839
Ec-19_004450	1216.81	1.05943	0.232905	4.54875	5.39659e-06	2.28047e-05	4.6349	5.3097		Slom_002829	32.1577	-6.36782	1.80506	-3.52776	0.000419085	0.00173582	1.93928	-20		g2472	64.8829	4.5781	0.691406	6.62143	3.55742e-11	6.10811e-10	-0.489447	3.56554		SJ03400	69.2824	-2.19202	0.531986	-4.12044	3.78142e-05	0.000125473	3.35361	0.375184
Ec-20_000460	1509.53	1.19677	0.232714	5.14267	2.70863e-07	1.42444e-06	4.49327	5.30671		Slom_002831	205.044	-5.03067	0.774867	-6.49231	8.4532e-11	1.1445e-09	4.5663	-1.74807		g24727	66.5242	-2.0747	0.647091	-3.2062	0.00134502	0.00436888	3.49078	1.69404		SJ03404	68.9789	-6.89559	0.827057	-8.33751	7.58713e-17	1.0157e-15	7.91087	0.0928214
Ec-14_003540	196.414	1.16215	0.344719	3.37129	0.000748159	0.00209121	4.51817	5.30559		Slom_002841	5620.09	2.29029	0.284039	8.06329	7.4269e-16	2.12394e-14	6.7905	8.39168		g24728	160.02	-2.89157	0.507705	-5.69537	1.23105e-08	1.27512e-07	5.0974	2.47881		SJ03407	460.242	-1.29047	0.264741	-4.87445	1.09113e-06	4.58082e-06	4.77679	2.88983
Ec-01_005280	680.268	3.52739	0.327871	10.7585	5.40606e-27	1.40598e-25	2.11983	5.30543		Slom_002845	20.9135	-5.74671	1.87403	-3.0665	0.00216584	0.00752051	1.29533	-20		g2473	35.9495	-2.2571	0.65786	-3.43097	0.000601437	0.00215463	2.12933	-0.87063		SJ03414	185.333	-2.21866	0.373367	-5.94231	2.81037e-09	1.70143e-08	3.64415	0.670865
Ec-12_003710	2398.7	1.0876	0.181299	5.99895	1.98592e-09	1.38909e-08	4.60661	5.30478		Slom_002846	44.7236	-3.20718	1.10023	-2.91502	0.00355671	0.0116687	2.29019	-2.11064		g2474	815.598	-1.81956	0.292828	-6.21376	5.17302e-10	7.13137e-09	6.54377	4.10277		SJ03417	377.629	-2.31346	0.249152	-9.2853	1.6125e-20	2.83497e-19	8.24183	5.26949
Ec-11_005900	1085.2	1.0237	0.24416	4.19273	2.75623e-05	0.000103592	4.65874	5.29879		Slom_002847	443.56	-10.1531	1.49271	-6.80177	1.03345e-11	1.65765e-10	5.69104	-20		g2475	5.80519	3.15217	1.33311	2.36452	0.0180535	0.0411637	-1.98411	1.75661		SJ03420	39.4804	-1.48648	0.59408	-2.50215	0.0123442	0.0247524	2.994	1.1175
Ec-24_004360	1564.56	1.55704	0.20598	7.55918	4.0562e-14	4.48035e-13	4.12499	5.29835		Slom_002849	440.814	-1.80757	0.398519	-4.53571	5.74101e-06	3.35442e-05	5.31284	2.82482		g24786	88.9617	-1.53271	0.449603	-3.40904	0.000651923	0.0023116	4.83885	3.8765		SJ03422	336.939	-1.19342	0.316565	-3.76992	0.000163297	0.000485925	7.78669	6.2019
Ec-22_001220	975.641	4.21562	0.448351	9.4025	5.32815e-21	9.69859e-20	1.34596	5.29826		Slom_002850	630.158	-1.47167	0.370381	-3.97341	7.0852e-05	0.000345419	5.7588	3.57257		g24787	222.715	-2.88871	0.483784	-5.97108	2.35694e-09	2.89342e-08	6.04402	3.75239		SJ03425	126.124	-1.56118	0.309767	-5.03985	4.65899e-07	2.05863e-06	5.72399	3.49842
Ec-21_004030	1709.89	1.13667	0.239847	4.73915	2.14617e-06	9.7768e-06	4.53538	5.28955		Slom_002854	123.039	-1.76666	0.615601	-2.86982	0.00410705	0.0132401	3.49588	0.945942		g24792	150.812	-1.6097	0.4717	-3.41254	0.000643609	0.0022869	4.26026	2.19793		SJ03426	123.427	-2.16742	0.350092	-6.191	5.97824e-10	3.94143e-09	4.34319	1.45461
Ec-17_000350	875.643	1.05185	0.213088	4.93625	7.96404e-07	3.87699e-06	4.61683	5.28113		Slom_002860	128.985	-1.56664	0.641515	-2.44209	0.0146025	0.0397812	3.43622	1.33183		g24793	246.549	1.00164	0.426249	2.34989	0.0187791	0.0424751	4.5028	5.6641		SJ03434	147.056	-1.43	0.275925	-5.18257	2.18848e-07	1.01461e-06	3.68743	1.58876
Ec-27_006160	1108.42	1.10585	0.182408	6.0625	1.34021e-09	9.56538e-09	4.56204	5.27745		Slom_002869	9064.5	1.40833	0.300651	4.68425	2.80982e-06	1.72005e-05	8.16719	8.89521		g24798	360.16	4.56083	0.571428	7.98146	1.44615e-15	5.24986e-14	2.60455	7.59166		SJ03435	33.7705	-2.96468	0.592209	-5.00614	5.55327e-07	2.43249e-06	2.21007	-1.20701
Ec-24_001650	2396.88	1.26207	0.143172	8.81508	1.196e-18	1.91149e-17	4.40913	5.27685		Slom_002870	1128.3	-8.98306	0.908723	-9.88537	4.81808e-23	3.0494e-21	7.03894	-3.33304		g24809	25.5794	2.03548	0.622656	3.26902	0.00107919	0.00360764	1.95358	4.53904		SJ03436	316.219	-4.58907	0.288618	-15.9002	6.31963e-57	5.26646e-55	6.22642	1.11599
Ec-01_001160	1510.14	1.01188	0.205314	4.92847	8.28764e-07	4.0281e-06	4.65074	5.2741		Slom_002871	80.1602	-6.3126	1.3537	-4.66321	3.11318e-06	1.8942e-05	3.18373	-2.50928		g24810	1855.92	7.342	0.540708	13.5785	5.37185e-42	4.09523e-39	-0.400745	4.12739		SJ03437	770.289	-1.10166	0.217027	-5.07614	3.85172e-07	1.72664e-06	9.02389	7.34616
Ec-23_001700	770.603	1.02581	0.295324	3.4735	0.000513716	0.00149254	4.62192	5.2681		Slom_002879	108.311	-4.67456	0.91533	-5.10697	3.27368e-07	2.32978e-06	3.63519	-2.33304		g24816	40.6272	-1.68494	0.583254	-2.88887	0.00386629	0.0109837	2.15479	-0.591684		SJ03438	6.29264	5.97012	1.57514	3.79023	0.00015051	0.000450289	-20	2.55423
Ec-07_005960	1362.43	1.74286	0.204512	8.52201	1.56803e-17	2.27902e-16	3.90344	5.26321		Slom_002887	107.666	-8.11083	1.58279	-5.12439	2.98507e-07	2.13507e-06	3.67014	-20		g24817	470.621	-1.83146	0.429053	-4.2686	1.96705e-05	0.000104192	6.99065	5.58172		SJ03449	14.1669	-3.15429	0.893686	-3.52952	0.000416309	0.0011526	2.99609	-0.44679
Ec-20_004060	918.758	1.68501	0.230789	7.30109	2.85448e-13	2.94454e-12	3.95563	5.26094		Slom_002888	494.944	-7.32051	0.837219	-8.74384	2.25325e-18	9.09452e-17	5.84634	-1.86315		g24821	486.509	-2.60595	0.505544	-5.15474	2.53983e-07	2.04245e-06	7.43077	5.55203		SJ03451	650.871	-6.5108	0.362488	-17.9614	3.90756e-72	6.08667e-70	7.09929	0.061168
Ec-12_007600	938.29	2.06859	0.223178	9.26881	1.88236e-20	3.35521e-19	3.5643	5.25513		Slom_002890	5566.51	1.19811	0.303927	3.94209	8.0775e-05	0.000389158	7.62135	8.13326		g24822	507.71	-1.51677	0.579519	-2.61729	0.00886313	0.0224553	6.98798	5.83278		SJ03455	10.2944	6.68577	1.42923	4.67789	2.89845e-06	1.14265e-05	-20	0.245884
Ec-07_004160	1324.85	1.21865	0.184786	6.59494	4.25434e-11	3.53636e-10	4.42496	5.25446		Slom_002892	2867.67	1.78668	0.345941	5.16471	2.40815e-07	1.74584e-06	6.2228	7.33386		g24824	31.8154	2.55289	0.922507	2.76734	0.00565155	0.0152809	1.5747	4.92887		SJ03458	17.3145	6.46135	1.36769	4.72428	2.30934e-06	9.23901e-06	-2.61844	1.93997
Ec-06_008330	1124.01	1.03105	0.22773	4.52751	5.96823e-06	2.50537e-05	4.60896	5.25376		Slom_002897	491.336	-10.3008	1.51056	-6.81917	9.15693e-12	1.48327e-10	5.85703	-20		g24825	56.4994	-1.60449	0.670296	-2.3937	0.0166793	0.0384266	4.01165	2.79437		SJ03467	635.617	-1.63216	0.235984	-6.91641	4.63229e-12	3.88167e-11	5.22581	3.01616
Ec-01_010770	246.925	1.25265	0.494002	2.53572	0.0112216	0.0236284	4.35492	5.25336		Slom_002907	63.5111	-7.34939	1.63375	-4.49848	6.84423e-06	3.96645e-05	2.90661	-20		g24828	40.6573	-1.52447	0.638854	-2.38626	0.0170207	0.039119	1.96575	-1.27708		SJ03468	322.9	-1.75099	0.267174	-6.55375	5.61099e-11	4.14716e-10	5.07048	2.83581
Ec-27_004960	1339.36	2.03061	0.159791	12.7079	5.34441e-37	2.32835e-35	3.61065	5.25223		Slom_002915	13.4531	-5.11005	2.05833	-2.48262	0.0130421	0.0360244	0.651613	-20		g2484	17.1939	2.97742	0.862959	3.45024	0.000560084	0.0020236	0.056001	3.51638		SJ03470	911.151	2.64645	0.311972	8.48298	2.19489e-17	3.07414e-16	3.54919	5.88331
Ec-09_003380	1068.79	1.17008	0.18377	6.36707	1.92669e-10	1.49645e-09	4.47083	5.24928		Slom_002916	11680.7	1.10803	0.344858	3.21301	0.00131351	0.00483622	8.74623	9.15186		g24859	17.0885	2.80776	0.950186	2.95496	0.00312709	0.00914964	-0.543137	2.62612		SJ03472	428.023	1.22446	0.235931	5.1899	2.10407e-07	9.78746e-07	5.16244	5.83004
Ec-09_003550	914.647	1.21385	0.206628	5.87455	4.23989e-09	2.8451e-08	4.42377	5.24838		Slom_002918	5808.99	1.10406	0.291224	3.7911	0.000149984	0.000680671	7.74106	8.16068		g24860	45.5522	3.83548	0.709842	5.40329	6.54306e-08	5.9595e-07	0.983123	5.37286		SJ03473	52.9803	-2.5903	0.419562	-6.17382	6.66612e-10	4.36216e-09	6.63734	3.38698
Ec-16_001730	1644.61	1.5798	0.165723	9.53276	1.53158e-21	2.91136e-20	4.0557	5.24635		Slom_002926	2769.73	1.66104	0.29106	5.70688	1.15066e-08	1.06421e-07	6.27453	7.24599		g24861	41.289	2.12286	0.512633	4.14109	3.45664e-05	0.000173251	2.18283	4.79128		SJ03477	110.224	1.09349	0.357762	3.05647	0.00223958	0.00533168	6.27431	6.96233
Ec-28_000730	3053.92	1.22591	0.156466	7.83495	4.69024e-15	5.61814e-14	4.41091	5.24537		Slom_002928	4091.83	-1.06982	0.286076	-3.73964	0.000184282	0.000820833	8.33238	6.57169		g24869	5873.17	1.68684	0.379958	4.43953	9.01544e-06	5.15405e-05	9.08044	11.1027		SJ03482	1039.77	-7.45116	0.34448	-21.6302	9.34784e-104	3.89501e-101	5.04772	-2.73083
Ec-03_003250	1789.15	1.38121	0.142804	9.67201	3.96496e-22	7.82282e-21	4.25344	5.24095		Slom_002930	483.112	1.51439	0.394408	3.83965	0.00012321	0.000569147	3.87597	4.69369		g24872	89.3535	-2.59621	0.738211	-3.5169	0.000436618	0.00162369	3.37601	-0.37608		SJ03486	49.5162	-1.32135	0.577282	-2.28892	0.0220841	0.0416894	3.08348	1.19954
Ec-10_003810	1600.16	1.04837	0.219534	4.77542	1.79334e-06	8.29052e-06	4.57791	5.23988		Slom_002932	1298.69	1.05363	0.337976	3.11748	0.00182407	0.00647182	5.61498	5.97397		g24876	8.05816	7.06969	1.72564	4.09685	4.18811e-05	0.000206121	-20	1.92072		SJ03488	126.952	-2.06243	0.304275	-6.77818	1.217e-11	9.68196e-11	3.00587	0.41814
Ec-10_000950	2142.32	1.59886	0.160587	9.95637	2.36547e-23	5.04389e-22	4.02151	5.23107		Slom_002933	1641.38	1.49134	0.322854	4.61924	3.85147e-06	2.31129e-05	5.65573	6.44577		g24878	3.09717	5.69077	2.16495	2.62859	0.00857392	0.0218497	-20	0.904368		SJ03494	30.7583	3.04094	0.663566	4.58273	4.58941e-06	1.7556e-05	1.29302	3.38586
Ec-05_002620	1590.95	1.05804	0.190798	5.54534	2.93385e-08	1.76824e-07	4.56242	5.22975		Slom_002934	9350.31	2.14028	0.316503	6.76226	1.35855e-11	2.12697e-10	7.65157	9.0896		g24884	86.0952	-2.60033	0.493134	-5.27308	1.34153e-07	1.14143e-06	3.50042	0.452194		SJ03495	30.2777	7.27558	1.27806	5.69267	1.25069e-08	6.95304e-08	0.538019	5.53004
Ec-16_005200	684.234	2.12785	0.333747	6.37563	1.82207e-10	1.41776e-09	3.46625	5.22901		Slom_002936	736.705	-7.96845	0.840645	-9.47898	2.56793e-21	1.34485e-19	6.42844	-2.918		g24890	22.0171	-2.92389	1.01683	-2.87549	0.00403396	0.0113942	2.02201	-1.22637		SJ03498	10.559	6.72767	1.43079	4.70205	2.57558e-06	1.02256e-05	-20	3.39347
Ec-02_005270	1052.6	2.22601	0.222322	10.0125	1.34265e-23	2.90625e-22	3.37918	5.22287		Slom_002941	3501.58	1.27987	0.35476	3.60772	0.000308904	0.00131716	6.88751	7.4666		g24901	1541.77	-2.23492	0.348089	-6.42054	1.35789e-10	2.10405e-09	9.2805	7.64294		SJ03499	39.459	-3.52892	0.562048	-6.27867	3.41473e-10	2.30885e-09	2.2717	-1.7592
Ec-24_003920	1342.22	1.02275	0.185408	5.51619	3.46429e-08	2.07049e-07	4.58697	5.21932		Slom_002942	3134.14	1.37964	0.287941	4.79142	1.65608e-06	1.05422e-05	6.66293	7.3484		g24914	87.0195	-1.57804	0.446123	-3.53724	0.000404334	0.0015162	3.62215	1.81019		SJ03502	60.9285	-1.12675	0.440905	-2.55555	0.0106021	0.0216101	3.27748	1.56248
Ec-18_002950	584.94	1.37544	0.220403	6.24059	4.35923e-10	3.27324e-09	4.2265	5.21611		Slom_002948	450.72	-10.1763	1.50401	-6.76607	1.32323e-11	2.07643e-10	5.72768	-20		g24917	15.7868	3.47362	1.40173	2.4781	0.0132084	0.0316449	-1.36881	2.59517		SJ03506	7.83378	-2.84909	1.12949	-2.52245	0.011654	0.0235098	2.22689	-0.777096
Ec-05_006400	1999.02	1.25607	0.220873	5.68684	1.29415e-08	8.16993e-08	4.33944	5.21165		Slom_002950	3253.22	2.61231	0.389652	6.70422	2.02492e-11	3.07029e-10	5.72859	7.63397		g24918	47.3594	2.86487	0.913581	3.13586	0.00171348	0.00540117	0.0676386	2.71528		SJ03507	60.5329	-1.86537	0.416715	-4.47636	7.59265e-06	2.79785e-05	3.42798	1.39484
Ec-16_002420	1635.36	1.36108	0.227208	5.99044	2.09277e-09	1.46085e-08	4.23251	5.21131		Slom_002951	10399.1	2.53753	0.278843	9.10022	9.01452e-20	4.14838e-18	7.47634	9.31764		g24924	180.18	-1.71619	0.410896	-4.1767	2.95775e-05	0.000150273	4.85674	3.10516		SJ03512	139.278	-1.05932	0.29091	-3.64141	0.00027115	0.000776504	4.35336	2.78596
Ec-06_002320	215.769	2.18473	0.356271	6.1322	8.66715e-10	6.32264e-09	3.37399	5.21121		Slom_002956	1527.22	1.83831	0.333812	5.50704	3.64927e-08	3.08283e-07	5.28178	6.41929		g24934	60.3909	1.30011	0.494481	2.62924	0.00855766	0.0218155	2.74356	4.52344		SJ03518	12.3143	3.9904	1.03586	3.85225	0.000117035	0.000355695	1.03299	4.55889
Ec-21_004940	1306.15	1.80644	0.176127	10.2565	1.10665e-24	2.56718e-23	3.79421	5.21087		Slom_002959	343.003	-1.33196	0.440819	-3.02156	0.00251473	0.00856966	4.8527	2.77786		g24941	251.7	-2.34136	0.365391	-6.40783	1.47601e-10	2.25951e-09	5.65086	3.48595		SJ03519	3.73787	5.23314	1.7776	2.94393	0.00324071	0.00742752	-4.85589	-0.609615
Ec-17_003720	913.45	1.06344	0.178345	5.96283	2.47905e-09	1.70964e-08	4.53854	5.20964		Slom_002962	83.412	-5.7751	1.20136	-4.80713	1.53116e-06	9.79814e-06	3.27988	-3.918		g24944	181.732	-1.10159	0.36644	-3.0062	0.00264533	0.00793026	5.27333	4.58896		SJ03520	9.66539	6.60208	1.44997	4.55326	5.28199e-06	1.99988e-05	-20	1.89519
Ec-25_000390	1434.95	1.06093	0.353205	3.00372	0.00266698	0.00658023	4.53271	5.20892		Slom_002963	283.108	-4.44552	0.603686	-7.36396	1.7853e-13	3.77681e-12	4.99916	-0.438379		g24947	16.5403	-6.86226	1.61646	-4.24525	2.18351e-05	0.000114405	2.56076	-20		SJ03521	41.4733	6.90747	1.10725	6.23841	4.42042e-10	2.95528e-09	-2.00569	3.35841
Ec-24_002040	331.116	3.55711	0.372943	9.53795	1.45688e-21	2.77244e-20	1.95555	5.20661		Slom_002964_Slom_002965	120120	2.24166	0.283044	7.91984	2.37813e-15	6.46525e-14	11.2468	12.7996		g24956	118.565	8.54869	1.07691	7.93818	2.05177e-15	7.22478e-14	-3.46785	5.61233		SJ03522	36.2588	8.50613	1.26872	6.70451	2.0209e-11	1.56735e-10	-4.28959	2.27481
Ec-01_006010	920.413	1.16272	0.202289	5.74781	9.04042e-09	5.81848e-08	4.43097	5.20499		Slom_002967	1909.44	1.01075	0.30207	3.34608	0.000819639	0.00315458	6.2021	6.5196		g25005	410.763	-1.02102	0.281756	-3.62379	0.000290323	0.0011353	5.8343	4.80651		SJ03523	61.5098	9.26717	1.23513	7.503	6.23732e-14	6.34273e-13	-20	2.78834
Ec-20_003540	904.362	1.48393	0.185499	7.99968	1.24743e-15	1.56866e-14	4.10431	5.1996		Slom_002968	430.95	-4.23414	0.495101	-8.55208	1.20892e-17	4.37286e-16	5.57662	0.712817		g25008	279.562	-2.14582	0.353551	-6.06934	1.28434e-09	1.66659e-08	5.96322	4.09261		SJ03525	148.291	1.51606	0.305178	4.9678	6.77177e-07	2.92624e-06	4.28448	5.1813
Ec-14_006640	3445.05	1.27202	0.210593	6.04018	1.53938e-09	1.09143e-08	4.30725	5.19495		Slom_002970	1308.89	1.35971	0.34841	3.90261	9.51598e-05	0.000451923	5.42864	6.08334		g25011	2.58291	5.42872	2.3095	2.3506	0.0187432	0.0424065	-20	-1.69343		SJ03528	123.44	-2.79286	1.0083	-2.76986	0.00560798	0.0121814	5.89585	2.41986
Ec-01_009000	1012.43	1.2996	0.195732	6.63967	3.1439e-11	2.64187e-10	4.28488	5.1937		Slom_002974	7788.73	-1.57776	0.315539	-5.00022	5.72644e-07	3.92011e-06	9.4003	7.13176		g25021	101.647	1.41307	0.392914	3.59638	0.000322678	0.00124617	2.63138	4.01045		SJ03530	304.303	1.53335	0.231934	6.61116	3.81323e-11	2.8719e-10	2.79538	3.85522
Ec-14_003500	1031.77	1.34957	0.205335	6.57254	4.94656e-11	4.07092e-10	4.2291	5.19253		Slom_002976	36.5006	-6.55058	1.79293	-3.65357	0.000258622	0.00112353	2.12577	-20		g25022	96.9642	1.10463	0.478477	2.30863	0.0209642	0.0466106	4.0768	5.61375		SJ03531	50.0819	6.60817	0.932748	7.08462	1.39422e-12	1.23933e-11	-0.517523	5.1558
Ec-24_000580	1300.4	1.40429	0.199368	7.04368	1.87224e-12	1.77356e-11	4.1731	5.19123		Slom_002981	686.88	1.36475	0.455368	2.99703	0.00272625	0.00920047	4.51489	5.16448		g25024	539.493	-1.67025	0.335623	-4.97657	6.47209e-07	4.79961e-06	6.31046	4.50814		SJ03532	100.313	5.48728	0.513062	10.6952	1.07232e-26	2.72859e-25	1.0668	5.88521
Ec-28_003140	1125.65	1.09249	0.164876	6.62611	3.44637e-11	2.88571e-10	4.49003	5.18918		Slom_002988	162.778	-1.8073	0.556395	-3.24823	0.00116124	0.00432218	3.88422	1.34616		g25025	321.249	-2.1145	0.404697	-5.2249	1.74248e-07	1.45417e-06	6.4479	4.88577		SJ03533	78.2726	-1.93501	0.418051	-4.62864	3.68084e-06	1.43037e-05	6.03863	3.61562
Ec-11_004780	1033.9	1.23891	0.227567	5.44418	5.20451e-08	3.03656e-07	4.3323	5.18741		Slom_002990	546.929	-10.4553	1.48905	-7.02144	2.19596e-12	3.93406e-11	5.99409	-20		g25026	561.523	-3.56443	0.421035	-8.46587	2.54238e-17	1.19273e-15	6.82892	3.53587		SJ03534	10.9351	-4.62408	1.17798	-3.92542	8.65779e-05	0.000269718	2.73952	-2.88766
Ec-15_000780	1218.68	1.92045	0.164216	11.6947	1.35741e-31	4.45505e-30	3.64977	5.18124		Slom_002992	142.936	-1.3549	0.555713	-2.43813	0.0147636	0.0401624	3.59172	1.51112		g25028	12.651	2.09455	0.882246	2.37411	0.0175912	0.0402419	0.304135	3.04721		SJ03536	6.05839	4.87361	1.63974	2.97219	0.00295684	0.00683897	-2.42394	0.424072
Ec-12_005650	1976.25	1.00507	0.182408	5.51004	3.58753e-08	2.13894e-07	4.56628	5.18115		Slom_002996	272.283	-2.75933	0.519903	-5.3074	1.11198e-07	8.56187e-07	4.78444	1.41811		g25051	68.4362	-4.62189	0.710881	-6.50163	7.94554e-11	1.29016e-09	3.94834	-0.421928		SJ03539	4.23967	5.3964	1.73431	3.11156	0.00186103	0.00449468	-20	0.40813
Ec-00_005530	1408.84	3.00473	0.211904	14.1797	1.22445e-45	7.07664e-44	2.5551	5.17997		Slom_003003	4778.15	2.86712	0.346286	8.27963	1.23556e-16	3.87059e-15	6.05936	8.22728		g25060	21.0074	-5.74234	1.59106	-3.60913	0.00030723	0.00119316	3.36861	-1.35085		SJ03540	527.047	7.95834	0.968116	8.22044	2.02756e-16	2.6237e-15	0.253787	6.73721
Ec-19_001060	949.558	1.07733	0.206038	5.22879	1.70624e-07	9.26206e-07	4.48624	5.1755		Slom_003004	935.036	1.32569	0.354307	3.74165	0.000182814	0.000815358	4.97158	5.59409		g25063	550.615	-1.41863	0.32388	-4.38011	1.18619e-05	6.59586e-05	6.53896	5.21663		SJ03541	812.646	8.29321	1.03836	7.98683	1.38454e-15	1.66615e-14	0.70429	7.6094
Ec-14_003770	1020.94	3.6525	0.377095	9.68589	3.46194e-22	6.854e-21	1.84001	5.17277		Slom_003007	525.8	-4.14339	0.537887	-7.7031	1.32806e-14	3.31492e-13	5.86743	1.15839		g25067	345.91	-1.81828	0.372781	-4.87762	1.07373e-06	7.55825e-06	5.53006	3.34383		SJ03542	136.959	-1.39765	0.336868	-4.14896	3.33993e-05	0.000111893	3.0961	1.14874
Ec-27_000430	865.928	1.70772	0.22683	7.52866	5.12655e-14	5.62119e-13	3.84301	5.1703		Slom_003010	115.823	-3.55799	0.799553	-4.44997	8.58818e-06	4.8859e-05	3.59286	-0.204298		g25072	151.277	1.73003	0.467443	3.70104	0.000214715	0.000871841	4.05091	6.39773		SJ03543	193.319	-1.75381	0.267178	-6.56418	5.23193e-11	3.88421e-10	4.6015	2.21429
Ec-13_003300	237.379	4.47224	0.490832	9.11156	8.12036e-20	1.40227e-18	0.911073	5.16416		Slom_003013	36.7124	-5.33001	1.55245	-3.43328	0.000596315	0.00237151	2.11169	-4.918		g25074	3135.22	4.26541	0.655793	6.50419	7.81112e-11	1.26968e-09	5.35958	9.85164		SJ03544	391.859	1.41709	0.229495	6.17481	6.62438e-10	4.33655e-09	4.52605	5.30971
Ec-12_008450	1033.93	1.14505	0.221202	5.1765	2.26093e-07	1.203e-06	4.40827	5.16191		Slom_003016	95.4338	-4.10294	0.842958	-4.86731	1.13129e-06	7.34951e-06	3.39529	-1.41847		g25075	634.63	2.65369	0.446529	5.94292	2.79988e-09	3.39076e-08	4.43076	7.25933		SJ03546	5.03412	-5.90017	1.66455	-3.54461	0.000393201	0.00109462	-0.282259	-20
Ec-11_003990	80.9133	1.62228	0.523359	3.09975	0.00193682	0.0049421	3.85429	5.16133		Slom_003021	50.9171	-3.26575	1.04989	-3.11056	0.00186731	0.00660326	2.36311	-1.15034		g25096	2718.68	-2.03745	0.310648	-6.55872	5.42703e-11	9.16345e-10	8.85414	6.83202		SJ03551	43.7253	2.77945	0.560732	4.95683	7.16531e-07	3.0851e-06	0.437907	3.11633
Ec-01_009960	662.072	6.47238	0.359357	18.011	1.59674e-72	1.9861e-70	-1.04384	5.16017		Slom_003025	224.656	-1.95133	0.490256	-3.98023	6.88499e-05	0.000336427	4.37234	1.75584		g25097	19.2763	-5.61719	1.5911	-3.53038	0.000414968	0.00154998	2.74668	-2.01077		SJ03552	19.7146	5.18499	1.02571	5.05505	4.30287e-07	1.91294e-06	-0.96513	3.81247
Ec-20_003080	1459.4	1.05407	0.177238	5.9472	2.72774e-09	1.86987e-08	4.49926	5.15885		Slom_003034	695.749	-8.12102	0.924194	-8.78713	1.53425e-18	6.28158e-17	6.34108	-1.37946		g25115	22.9525	-4.86833	1.25771	-3.8708	0.000108479	0.000480706	1.89405	-3.95906		SJ03555	419.082	8.89706	0.681956	13.0464	6.66404e-39	3.043e-37	-1.66519	5.34996
Ec-21_000530	1638.37	2.15028	0.156521	13.738	6.01091e-43	3.21425e-41	3.39646	5.15716		Slom_003036	577.526	-1.42348	0.372105	-3.82549	0.000130514	0.000598996	5.60783	3.49821		g25116	155.631	1.63124	0.390331	4.17913	2.9262e-05	0.000149017	3.79994	5.8156		SJ03564	31.8214	-4.59576	0.721893	-6.36627	1.93686e-10	1.34339e-09	5.26308	-0.148631
Ec-04_001210	1002.55	1.79359	0.188266	9.52691	1.62041e-21	3.07341e-20	3.7487	5.15494		Slom_003037	369.071	-6.66296	0.804588	-8.28121	1.21926e-16	3.82656e-15	5.42495	-2.59607		g25142	648.384	-1.91423	0.318072	-6.01824	1.76322e-09	2.21814e-08	6.64641	4.62012		SJ03565	815.442	-6.23058	0.630199	-9.88669	4.75507e-23	9.84506e-22	5.60112	-0.906972
Ec-25_000900	1923.02	1.08336	0.156754	6.9112	4.8058e-12	4.39253e-11	4.46042	5.15052		Slom_003046	232.765	-1.67025	0.485193	-3.44244	0.000576501	0.00230344	4.36568	2.02123		g25155	257.856	1.5542	0.414858	3.74635	0.000179425	0.000746233	3.92568	5.57522		SJ03566	32.9955	-1.33683	0.529082	-2.52669	0.0115143	0.0232505	3.77804	1.84735
Ec-06_009660	517.142	3.45639	0.268397	12.8779	5.99517e-38	2.72241e-36	2.04437	5.14782		Slom_003047	242.195	1.44977	0.47434	3.05639	0.00224022	0.00774081	2.92236	3.67364		g25162	244.268	4.50559	0.614443	7.3328	2.25386e-13	5.51092e-12	1.98724	6.71125		SJ03575	444.633	8.71428	0.628149	13.873	9.23829e-44	5.0985e-42	1.52694	8.14108
Ec-11_003350	999.854	1.53781	0.200357	7.67537	1.64943e-14	1.88248e-13	3.99379	5.14585		Slom_003051	5949.1	1.61864	0.299041	5.41276	6.20613e-08	5.02167e-07	7.40767	8.34306		g25164	28.7992	5.08016	1.2661	4.01244	6.00952e-05	0.000285389	-1.78564	3.13675		SJ03579	89.1836	1.94644	0.420007	4.63432	3.5812e-06	1.39392e-05	1.76071	2.79203
Ec-25_003310	461.257	1.06535	0.266061	4.00414	6.22435e-05	0.000217422	4.46355	5.14577		Slom_003053	1741.44	1.0727	0.351036	3.05581	0.00224454	0.00775416	6.01278	6.40767		g25170	13.2937	-2.64387	1.00062	-2.64223	0.00823625	0.0211198	1.79498	-0.547048		SJ03606	21776.5	1.5619	0.235004	6.64626	3.00635e-11	2.29112e-10	10.6811	11.7465
Ec-23_001960	1455.45	1.09097	0.206526	5.28249	1.27437e-07	7.04493e-07	4.44034	5.14329		Slom_003055	2470.25	1.19362	0.291378	4.09647	4.19503e-05	0.000212527	6.45109	6.95299		g25175	93.0277	6.24904	0.753997	8.28789	1.15278e-16	4.85538e-15	-1.43489	4.95975		SJ03607	1559.73	1.83988	0.216584	8.49502	1.97905e-17	2.78588e-16	6.84174	8.26878
Ec-14_006100	1320.81	1.75096	0.315652	5.54712	2.90408e-08	1.75399e-07	3.76706	5.14149		Slom_003057	576.931	-4.7885	0.500336	-9.57058	1.06309e-21	5.81734e-20	6.03254	0.315431		g25177	51.9949	1.73072	0.639994	2.70427	0.00684537	0.0180137	2.23937	4.22999		SJ03611	1318	1.23945	0.202943	6.10738	1.0128e-09	6.48246e-09	7.71616	8.52399
Ec-06_009980	1209.18	1.21971	0.262089	4.6538	3.25869e-06	1.43351e-05	4.31051	5.1405		Slom_003059	380.84	1.18769	0.401382	2.95902	0.00308622	0.0102652	3.77472	4.25526		g25185	56.376	1.77522	0.459501	3.86336	0.00011184	0.00049284	2.76306	5.02048		SJ03633	31.1847	-2.61096	0.55247	-4.72599	2.29e-06	9.17266e-06	1.7442	-1.55198
Ec-01_003590	800.933	1.48634	0.229185	6.48533	8.85391e-11	7.10507e-10	4.03689	5.13939		Slom_003060	405.458	-5.82913	0.645634	-9.02854	1.73973e-19	7.79589e-18	5.52367	-0.778853		g25204	325.723	-3.11693	0.414078	-7.5274	5.17594e-14	1.45336e-12	6.04714	3.0446		SJ03634	3292.71	1.34402	0.202058	6.65165	2.89822e-11	2.21378e-10	5.46906	6.2857
Ec-09_003900	288.166	1.402	0.310072	4.52153	6.1394e-06	2.57093e-05	4.11369	5.13806		Slom_003065	263.579	1.37806	0.563397	2.44599	0.0144456	0.0393976	3.09576	3.76917		g25205	3.14366	5.7111	2.43347	2.34689	0.0189306	0.0427544	-20	-0.553909		SJ03635	168.454	1.02082	0.278635	3.66365	0.000248644	0.000717858	2.98181	3.29406
Ec-22_002670	832.706	1.2436	0.228157	5.45063	5.01929e-08	2.93848e-07	4.28024	5.1357		Slom_003068	18173.5	1.62616	0.298487	5.44801	5.09376e-08	4.19301e-07	9.00907	9.94277		g25206	222.631	-3.97883	0.433254	-9.1836	4.16896e-20	2.97028e-18	5.39297	1.51648		SJ03636	422.33	1.86662	0.246633	7.56843	3.77765e-14	3.91799e-13	2.50228	3.72319
Ec-04_000780	2170.16	1.19842	0.256904	4.66487	3.08812e-06	1.36372e-05	4.31472	5.13392		Slom_003069	1508.35	1.03437	0.373833	2.76694	0.00565849	0.0174792	5.83729	6.17734		g25223	21.4057	-7.23532	1.56984	-4.60895	4.04707e-06	2.50226e-05	2.81319	-20		SJ03639	455.602	4.21389	0.247186	17.0474	3.65364e-65	4.31881e-63	1.60016	4.88699
Ec-19_001030	2423.66	1.01487	0.138186	7.34419	2.07015e-13	2.16013e-12	4.51325	5.13358		Slom_003074	255.971	1.28936	0.433065	2.97729	0.00290808	0.00973141	3.09991	3.70917		g25224	7.48682	-5.71563	1.81935	-3.14159	0.00168034	0.00530878	1.43898	-20		SJ03640	214.622	4.7343	0.365045	12.9691	1.83198e-38	8.12066e-37	3.49097	7.22998
Ec-17_003050	989.272	1.10245	0.217718	5.06363	4.11337e-07	2.10137e-06	4.41735	5.1332		Slom_003075	235.013	-7.16309	1.08351	-6.61101	3.81716e-11	5.49497e-10	4.76932	-2.26035		g25225	9.97388	-6.13081	1.69104	-3.62548	0.00028843	0.00112819	1.84402	-20		SJ03642	1503.84	1.80187	0.204041	8.8309	1.03841e-18	1.5966e-17	5.75084	7.14982
Ec-14_000090	1869.59	1.4044	0.144308	9.73199	2.20249e-22	4.43209e-21	4.11948	5.13143		Slom_003077	5713.86	1.70382	0.294333	5.78876	7.09091e-09	6.77845e-08	7.28008	8.29991		g25237	825.022	-3.1678	0.325613	-9.72872	2.27446e-22	2.25186e-20	6.82782	3.20552		SJ03648	114.204	-1.29253	0.329563	-3.92195	8.7834e-05	0.000273121	4.46219	2.61514
Ec-28_003610	1438.89	3.36105	0.570732	5.88901	3.88524e-09	2.61612e-08	1.98355	5.12963		Slom_003079	491.538	-5.06096	0.527562	-9.5931	8.5474e-22	4.70741e-20	5.78677	0.221147		g25239	234.17	-4.17706	0.610301	-6.84425	7.68755e-12	1.47251e-10	5.06606	0.706505		SJ03655	4249.29	1.06999	0.20898	5.12005	3.05461e-07	1.38723e-06	5.9861	6.54431
Ec-08_002660	515.569	3.45157	0.29097	11.8623	1.85783e-32	6.48164e-31	2.02633	5.12625		Slom_003080	975.667	1.43561	0.321612	4.46381	8.0516e-06	4.59749e-05	4.93308	5.67966		g25246	528.204	-1.79819	0.422405	-4.25703	2.07157e-05	0.000109027	6.01672	3.83342		SJ03663	535.084	1.69814	0.247369	6.86482	6.65741e-12	5.48217e-11	5.06022	6.10481
Ec-06_000620	1456.37	1.04018	0.206524	5.0366	4.73877e-07	2.3952e-06	4.47076	5.12336		Slom_003094	55573.9	1.12646	0.298094	3.77888	0.000157535	0.000713421	10.9801	11.4181		g25248	62.5877	-8.78386	1.51043	-5.81548	6.04611e-09	6.77831e-08	4.24703	-20		SJ03664	55.1595	-3.36338	0.476622	-7.05671	1.70486e-12	1.49867e-11	3.02581	-0.997126
Ec-19_003270	440.445	1.11372	0.374484	2.97403	0.00293921	0.00717558	4.38195	5.12326		Slom_003096	598.873	-5.6965	0.580003	-9.8215	9.09801e-23	5.62791e-21	6.1149	-0.573879		g25252	3.97426	-4.81071	1.94907	-2.46821	0.0135791	0.0323483	0.332676	-20		SJ03666	93.8859	-1.5911	0.359826	-4.42185	9.78585e-06	3.54953e-05	2.52938	0.29003
Ec-01_001230	1894.6	1.92653	0.18068	10.6627	1.52187e-26	3.85293e-25	3.58241	5.12325		Slom_003098	478.055	-1.67743	0.39339	-4.26405	2.00755e-05	0.000107783	5.40815	3.01982		g25253	788.69	-2.6798	0.578895	-4.62917	3.67139e-06	2.28854e-05	7.08854	4.25681		SJ03667	82.6172	-1.43434	0.380925	-3.76542	0.00016627	0.000494154	2.18612	0.298047
Ec-08_005860	1250.69	1.26091	0.181274	6.95585	3.50453e-12	3.24988e-11	4.24277	5.11442		Slom_003099	123.919	-5.43582	1.01617	-5.34933	8.82793e-08	6.94879e-07	3.85296	-2.918		g25256	31.6411	-5.33355	1.1411	-4.67404	2.95335e-06	1.87546e-05	2.14413	-3.67435		SJ03671	58.6223	1.91594	0.41135	4.65769	3.19778e-06	1.25288e-05	0.958161	2.26944
Ec-28_001310	1444.08	1.70628	0.32213	5.29687	1.17805e-07	6.53561e-07	3.78402	5.11388		Slom_003107	140.87	-2.97335	0.672833	-4.41916	9.90856e-06	5.58129e-05	3.89969	-0.044677		g25263	47.2464	9.62213	1.31847	7.29794	2.92197e-13	6.99392e-12	-20	5.1344		SJ03672	1579.52	7.02683	0.632958	11.1016	1.23242e-28	3.46973e-27	2.91804	8.86485
Ec-18_000930	1505.14	1.19433	0.213191	5.60216	2.11703e-08	1.30153e-07	4.30415	5.11306		Slom_003109	930.821	-1.4033	0.336119	-4.17502	2.97958e-05	0.000155424	6.2979	4.20385		g25277	41.7156	-2.36117	1.0107	-2.33618	0.0194818	0.0437658	4.07008	2.05841		SJ03676	6491.24	5.36269	0.288785	18.5698	5.63841e-77	1.02147e-74	4.99272	9.45459
Ec-13_003460	1163.34	2.92843	0.415981	7.03981	1.92505e-12	1.82259e-11	2.50503	5.11131		Slom_003110	3716.54	-9.01289	0.590713	-15.2576	1.46458e-52	7.57719e-50	8.74926	-1.59607		g25278	63.1658	4.30846	0.64355	6.69483	2.15924e-11	3.85052e-10	-0.345134	4.06069		SJ03677	2020.05	-1.18466	0.230704	-5.13499	2.82154e-07	1.28805e-06	6.98557	5.09233
Ec-21_004120	951.495	1.48121	0.182551	8.11395	4.89992e-16	6.36212e-15	4.01909	5.11102		Slom_003117	350.188	2.03807	0.416808	4.88971	1.00984e-06	6.62606e-06	2.97643	4.33918		g25279	55.0424	3.14581	0.588114	5.34898	8.84512e-08	7.81806e-07	0.366651	3.566		SJ03679	724.437	-1.29322	0.209245	-6.18038	6.39476e-10	4.19777e-09	5.54251	3.83641
Ec-12_003170	777.832	1.15736	0.234077	4.94435	7.63964e-07	3.72859e-06	4.34441	5.11076		Slom_003120	48808.2	1.71565	0.406522	4.22031	2.43963e-05	0.000129119	10.3552	11.377		g25285	14.5884	1.8491	0.738757	2.50299	0.0123148	0.0297944	-1.16477	-0.0504667		SJ03681	68.5868	-1.98416	0.405307	-4.89545	9.8079e-07	4.13844e-06	1.70503	-0.929131
Ec-21_002820	1557.71	1.02045	0.147847	6.90208	5.1245e-12	4.67386e-11	4.48335	5.10962		Slom_003122	379.14	-9.92674	1.50036	-6.61624	3.68443e-11	5.33086e-10	5.47216	-20		g25288	10.4625	3.65372	1.2556	2.90993	0.00361507	0.0103705	-1.69559	2.42367		SJ03683	221.787	-2.45026	0.286807	-8.54326	1.30487e-17	1.8684e-16	4.04757	1.00908
Ec-18_000620	823.649	1.43559	0.221619	6.47775	9.31011e-11	7.45026e-10	4.05728	5.10922		Slom_003123	81.8471	-7.71529	1.60398	-4.81008	1.50867e-06	9.66152e-06	3.27275	-20		g25295	59.143	2.85821	0.499523	5.72188	1.05349e-08	1.11314e-07	1.62227	4.87508		SJ03687	113.043	8.33658	1.0614	7.8543	4.02007e-15	4.61767e-14	-1.45469	4.73061
Ec-02_000190	995.227	3.24891	0.51294	6.33391	2.39029e-10	1.83988e-09	2.11882	5.10736		Slom_003126	98.0464	-3.57815	0.826054	-4.33162	1.48017e-05	8.13619e-05	3.43521	-1.33304		g25306	1028.54	-1.93825	0.393811	-4.92178	8.57598e-07	6.18241e-06	7.44418	5.49142		SJ03688	5.23893	5.71752	1.62473	3.51906	0.000433073	0.00119484	-20	2.76068
Ec-19_005060	1635.67	1.27208	0.191168	6.65427	2.84704e-11	2.41688e-10	4.22194	5.10655		Slom_003128	144.924	-8.53936	1.53765	-5.55351	2.79993e-08	2.42409e-07	4.08421	-20		g25307	80.8359	10.397	1.29164	8.04946	8.31601e-16	3.11534e-14	-20	5.96108		SJ03695	3.51163	5.12756	1.85228	2.76824	0.00563595	0.0122326	-1.83006	2.11078
Ec-25_003180	1693.44	1.34933	0.205845	6.55507	5.5617e-11	4.55687e-10	4.13403	5.09813		Slom_003129	1010.84	1.7175	0.418307	4.10582	4.02876e-05	0.000204772	4.76573	5.78567		g2531	22.4892	-3.78282	1.01858	-3.7138	0.000204169	0.000834781	2.06591	-1.40048		SJ03697	177.074	-1.46469	0.278835	-5.25291	1.49718e-07	7.13022e-07	5.50574	3.77249
Ec-01_008300	616.141	1.09664	0.218778	5.01255	5.37123e-07	2.68953e-06	4.39107	5.09681		Slom_003132	629.654	-2.82662	0.469031	-6.02652	1.6753e-09	1.78765e-08	6.02765	2.38733		g25313	108.122	1.95084	0.383022	5.09329	3.51908e-07	2.73752e-06	1.89344	2.95601		SJ03701	18.1119	7.51328	1.37757	5.45402	4.92427e-08	2.49917e-07	-20	2.62585
Ec-28_000310	1349.17	1.57981	0.186837	8.45558	2.77709e-17	3.95263e-16	3.90097	5.09413		Slom_003136	1576.87	1.2453	0.30527	4.07935	4.51616e-05	0.000227246	5.76772	6.32212		g25314	8.69738	-4.44703	1.74	-2.55577	0.0105953	0.0262081	1.46243	-2.61869		SJ03705	8.70784	5.47629	1.43183	3.82467	0.000130948	0.000395024	-2.20635	2.40662
Ec-00_006940	728.334	1.57775	0.236236	6.67869	2.41095e-11	2.05685e-10	3.8963	5.09329		Slom_003137	2497.84	2.04641	0.293794	6.96547	3.27301e-12	5.67887e-11	5.82792	7.1797		g25319	32.7052	1.66043	0.592129	2.80417	0.00504465	0.0138462	0.552983	1.85603		SJ03708	239.176	-3.08578	0.316447	-9.75133	1.82058e-22	3.62096e-21	3.23818	-0.579763
Ec-08_001340	1534.42	2.64221	0.219751	12.0237	2.66754e-33	9.63964e-32	2.82471	5.08545		Slom_003141	1952.04	1.04857	0.32061	3.27054	0.00107342	0.00402782	6.20206	6.56027		g25320	16.155	2.36244	0.813735	2.90321	0.00369358	0.0105619	-0.250475	2.39456		SJ03709	2738.88	1.31792	0.240335	5.48369	4.16533e-08	2.14072e-07	8.71846	9.5458
Ec-01_012130	611.576	3.67966	0.265518	13.8584	1.13191e-43	6.26748e-42	1.75973	5.08498		Slom_003155	2114.97	-1.19895	0.416421	-2.87917	0.00398725	0.0129002	7.42789	5.52417		g25324	94.7157	3.6889	0.598289	6.16575	7.0148e-10	9.47339e-09	1.68503	5.7062		SJ03710	3206.71	1.73779	0.248626	6.98957	2.75735e-12	2.37013e-11	7.76501	9.10904
Ec-01_010850	399.573	1.26629	0.25948	4.88009	1.06039e-06	5.07576e-06	4.20015	5.08342		Slom_003157	950.642	1.77611	0.328433	5.40782	6.37968e-08	5.14463e-07	4.63676	5.72693		g25333	224.369	1.28574	0.310668	4.13864	3.49363e-05	0.000174934	5.10736	6.96808		SJ03711	40.9218	-1.89881	0.479212	-3.96235	7.42153e-05	0.000234004	3.25785	0.693398
Ec-16_000900	391.997	7.33407	0.48711	15.0563	3.13961e-51	2.14707e-49	-2.20355	5.07916		Slom_003161	521.52	-10.3867	1.49092	-6.96662	3.24646e-12	5.65004e-11	5.92816	-20		g25339	37.7528	3.22575	0.842581	3.82841	0.000128974	0.000559292	0.0835962	3.56943		SJ03717	66.6544	2.91805	0.425564	6.85689	7.03741e-12	5.77227e-11	1.46341	3.9076
Ec-03_000940	1832.05	2.26678	0.233987	9.68762	3.40363e-22	6.75413e-21	3.19345	5.0777		Slom_003165	136.29	-2.51942	0.656339	-3.83859	0.000123741	0.000571289	3.78739	0.471914		g25340	121.864	-2.14541	0.422403	-5.07906	3.79315e-07	2.94172e-06	4.96209	3.27312		SJ03722	131.491	-1.0939	0.335395	-3.26153	0.00110811	0.00280906	2.82637	1.00097
Ec-27_001350	281.768	1.93315	0.389536	4.96269	6.95221e-07	3.42817e-06	3.48151	5.07392		Slom_003167	382.091	-1.67802	0.577528	-2.90551	0.00366649	0.0119782	5.1162	2.65603		g25366	214.058	-1.27261	0.381231	-3.33817	0.000843334	0.00289993	4.54392	2.62729		SJ03728	40918	1.20148	0.183144	6.56033	5.36897e-11	3.98063e-10	11.5574	12.235
Ec-22_001190	1255.83	4.66025	0.347678	13.4039	5.73335e-41	2.86918e-39	0.722743	5.07036		Slom_003174	34371.2	1.01862	0.336487	3.02723	0.00246808	0.00843132	10.3568	10.6839		g25370	34.6608	-3.05646	0.67533	-4.52588	6.01448e-06	3.57655e-05	3.26903	0.654335		SJ03730	38.2223	-2.02677	0.478932	-4.23186	2.31763e-05	7.96123e-05	1.87554	-0.417029
Ec-20_004820	293.622	1.53764	0.411449	3.73713	0.00018613	0.000594294	3.89395	5.07032		Slom_003179	71.5854	-2.06745	0.825507	-2.50446	0.0122638	0.0342403	2.79169	-0.0790451		g25372	61.9708	-3.54389	0.615033	-5.76211	8.30672e-09	9.0337e-08	4.12046	1.05132		SJ03731	366.776	-4.47252	0.28677	-15.5962	7.72763e-55	6.01853e-53	8.72505	3.64746
Ec-20_003830	4386.29	1.02136	0.179763	5.68171	1.33357e-08	8.39717e-08	4.43708	5.06885		Slom_003180	477.803	-9.05019	1.24678	-7.25885	3.90401e-13	7.87863e-12	5.81026	-4.918		g25385	72.8749	1.38297	0.564941	2.448	0.0143652	0.0339261	3.45472	5.34805		SJ03733	60.6283	-1.77902	0.396286	-4.48923	7.148e-06	2.64511e-05	5.0352	2.84964
Ec-21_001080	1162.78	1.08142	0.178178	6.06931	1.2846e-09	9.1876e-09	4.3767	5.06698		Slom_003185	528.506	-7.8942	0.936038	-8.43363	3.35099e-17	1.15813e-15	5.94869	-3.33304		g25392	59.3994	1.59583	0.542391	2.94221	0.00325874	0.00948206	2.25672	4.09231		SJ03739	7.24363	6.17736	1.52598	4.04812	5.16299e-05	0.00016722	-20	1.24244
Ec-27_003210	1253.17	1.00434	0.205867	4.87861	1.06837e-06	5.11109e-06	4.45615	5.06632		Slom_003193	379.722	-1.91322	0.462129	-4.14001	3.47297e-05	0.000178758	5.14468	2.51371		g25397	960.973	-1.24908	0.337369	-3.70241	0.000213564	0.000868322	7.4769	6.44294		SJ03740	8.97824	6.4843	1.46174	4.43601	9.16432e-06	3.33789e-05	-20	0.688644
Ec-17_001890	1115.99	4.34932	0.287331	15.137	9.23873e-52	6.42036e-50	1.06099	5.06456		Slom_003198	149.133	-8.58071	1.5397	-5.57296	2.5045e-08	2.18048e-07	4.12899	-20		g25404	17.7724	2.33209	0.861981	2.7055	0.00682014	0.0179535	1.11908	3.96507		SJ03755	928.238	7.78612	1.22883	6.33622	2.35471e-10	1.62039e-09	3.63858	9.99668
Ec-02_006020	666.905	1.7708	0.220171	8.04287	8.77614e-16	1.11422e-14	3.67509	5.06043		Slom_003199	255.819	-4.63556	0.642927	-7.21008	5.59181e-13	1.09987e-11	4.86088	-0.723437		g25408	80.7108	1.21555	0.502043	2.4212	0.0154694	0.036081	3.80261	5.56571		SJ03756	18.9317	6.58034	1.31158	5.01709	5.24591e-07	2.30635e-06	-1.08272	3.52208
Ec-26_002940	224.949	1.92235	0.335605	5.72803	1.01606e-08	6.49321e-08	3.49873	5.06016		Slom_003201	3480.96	3.26333	0.387304	8.42576	3.58427e-17	1.23127e-15	5.27562	7.82091		g25411	65.4086	1.93962	0.776231	2.49876	0.0124627	0.0301044	1.86677	4.12567		SJ03760	30.2699	-2.51565	0.676346	-3.71947	0.000199641	0.000585916	5.6525	2.45656
Ec-17_002030	678.453	2.8081	0.246363	11.3982	4.26732e-30	1.29873e-28	2.61832	5.05922		Slom_003202	661.379	-1.59287	0.374672	-4.25137	2.12463e-05	0.000113783	5.84186	3.59016		g25415	15.4996	2.63116	0.887511	2.96466	0.00303022	0.00891753	-0.000631448	3.20895		SJ03761	453.837	-2.01115	0.239674	-8.39119	4.81229e-17	6.56353e-16	5.56415	3.06508
Ec-05_005650	278.683	3.1719	0.412859	7.68277	1.55687e-14	1.78182e-13	2.19919	5.05806		Slom_003203	82.9709	-1.96496	0.785577	-2.5013	0.0123739	0.0344912	2.88084	0.469506		g25430	20.7225	1.8985	0.818962	2.31817	0.0204399	0.0456292	-0.704059	1.14724		SJ03765	195.458	-1.41509	0.290603	-4.86948	1.1189e-06	4.69385e-06	4.71048	2.69798
Ec-24_003630	1045.11	1.24207	0.217625	5.70738	1.14728e-08	7.29375e-08	4.20032	5.05633		Slom_003205	106.059	-6.87337	1.31427	-5.2298	1.69697e-07	1.26021e-06	3.62619	-4.918		g25434	59.1121	1.15657	0.498095	2.32199	0.0202335	0.0452346	1.82125	2.19001		SJ03772	8.72458	-2.41861	0.972598	-2.48675	0.0128916	0.0257261	3.65981	0.582655
Ec-09_003680	1605	1.5023	0.220883	6.80135	1.03643e-11	9.17501e-11	3.93313	5.05333		Slom_003207	421.284	1.31955	0.412271	3.20069	0.00137097	0.00502502	3.82923	4.44316		g25439	210.436	-1.19684	0.377606	-3.16956	0.00152671	0.00488516	6.30585	5.85165		SJ03773	1389.35	1.15929	0.193645	5.98667	2.14182e-09	1.31629e-08	5.45354	5.97483
[truncated: 5,638 more rows]
