# Supplementary material for: Rapid turnover of life-cycle-related genes in the brown algae
Source: Genome Biol. 2019 Feb 14;20:35. doi: 10.1186/s13059-019-1630-6 (PMC6374913; doi:10.1186/s13059-019-1630-6)
Supplement: Supplementary file 1 — Table S1. Genome and transcriptome assembly statistics for the four studied species. Table S2. Phenotypic differences between gametophytes (GA) and sporophytes (SP) of the four studied species. Table S3. Strains used in this study and DNA and RNA sequencing data statistics. Table S4. Gene expression levels (measured as TPM) in gametophyte and sporophyte generations in each of the four studied species. Table S5. Gametophyte- and sporophyte-biased genes identified for each of the four studied species (DEseq2 FC < 2, padj< 0.05, TPM > 5th percentile). Table S6. Generation-biased gene expression and morphological complexity of sporophytes and gametophytes across the four studied species. Table S7. Numbers of duplicated, single copy and orphan genes among the generation-biased genes in each of the studied brown algal species. Table S8. Orthology statistics based on the Orthofinder analysis. Table S9. Enriched gene ontology (GO) terms associated with the generation-biased genes (GBGs) identified for each of the studied species (Fisher test p-value< 0.05). Table S10. GO terms consistently enriched in either gametophyte-biased or sporophyte-biased genes across all four brown algal species. Table S11. List of GBGs conserved across all the studied species and their predicted functions. Table S12. Structural characteristics of the generation-biased genes identified for each of the studied species. Table S13. PAML codeml analysis with the F3X4 substitution model. (ZIP 9175 kb) [file 13059_2019_1630_MOESM1_ESM.zip › TableS1.xlsx]

## Sheet: TableS1
Table S1. Genome and transcriptome assembly statistics for the four studied species.
The genome statistics were generated with QUAST (Mikheenko et al., 2016) using scaffolds of size >= 500 bp. Gene statistics for the draft genomes are based on PASA predictions generated using RNA-seq reads, ab-initio gene prediction and de novo transcriptome assembly. Annotation completeness was validated using BUSCO v3 (Waterhouse et al., 2017) with eukaryota_odb9 as the reference gene set.
Statistics for the Ectocarpus sp. and S. japonica reference genomes of are provided for comparison.
	M. pyrifera	S. lomentaria	Ectocarpus sp.	S. japonica
	Draft genome statistics		Reference genome statistics
scaffolds (>=500 bp)	160028	27450	1561	14947
# scaffolds (>= 1000 bp)	75245	22796	1561	9295
# scaffolds (>= 5000 bp)	25757	10619	1113	5434
# scaffolds (>= 10000 bp)	14575	6539	857	4291
# scaffolds (>= 25000 bp)	4373	2153	666	2979
# scaffolds (>= 50000 bp)	912	421	551	2325
Total length (>= 500 bp)	570206807	217936088	195781519	545386008
# Total length (>= 0 bp)	584720362	218585224	195781519	545386008
# Total length (>= 1000 bp)	536709763	215758773	195781519	541594949
# Total length (>= 5000 bp)	429516953	185113548	194608612	532948478
# Total length (>= 10000 bp)	349885328	156003306	192710969	524688975
# Total length (>= 25000 bp)	190525052	86913784	189583457	504351255
# Total length (>= 50000 bp)	73373297	28265331	185367743	480657923
Largest contig	2427982	162296	3745584	1469055
GC (%)	50.78	54.56	53.59	49.67
N50	15013	19222	497380	251376
N75	5107	8653	233412	115558
L50	9279	3157	118	632
L75	25389	7341	258	1424
# N's per 100 kbp	118.37	117.69	2388.16	1196.15
	Draft genome genes		Reference genome genes
Total gene length (bp)	26144559	46241835	27121971	31169852
% of gene sequence in the genome	0.0447129	0.211551	0.138532	0.0571519
Largest gene (bp)	40365	33633	52803	41610
GC (%)	60	62	62.66	62.33
Genes with ORF (>100bp)	22186	18222	17412	18733
	Draft BUSCO v3 test		Reference BUSCO v3 test
Complete BUSCO matches	0.564	0.706	0.897	0.815
Fragmented BUSCOs matches	0.244	0.109	0.053	0.096
Missing BUSCOs	0.192	0.185	0.05	0.089
