# Supplementary material for: Rapid turnover of life-cycle-related genes in the brown algae
Source: Genome Biol. 2019 Feb 14;20:35. doi: 10.1186/s13059-019-1630-6 (PMC6374913; doi:10.1186/s13059-019-1630-6)
Supplement: Supplementary file 1 — Table S1. Genome and transcriptome assembly statistics for the four studied species. Table S2. Phenotypic differences between gametophytes (GA) and sporophytes (SP) of the four studied species. Table S3. Strains used in this study and DNA and RNA sequencing data statistics. Table S4. Gene expression levels (measured as TPM) in gametophyte and sporophyte generations in each of the four studied species. Table S5. Gametophyte- and sporophyte-biased genes identified for each of the four studied species (DEseq2 FC < 2, padj< 0.05, TPM > 5th percentile). Table S6. Generation-biased gene expression and morphological complexity of sporophytes and gametophytes across the four studied species. Table S7. Numbers of duplicated, single copy and orphan genes among the generation-biased genes in each of the studied brown algal species. Table S8. Orthology statistics based on the Orthofinder analysis. Table S9. Enriched gene ontology (GO) terms associated with the generation-biased genes (GBGs) identified for each of the studied species (Fisher test p-value< 0.05). Table S10. GO terms consistently enriched in either gametophyte-biased or sporophyte-biased genes across all four brown algal species. Table S11. List of GBGs conserved across all the studied species and their predicted functions. Table S12. Structural characteristics of the generation-biased genes identified for each of the studied species. Table S13. PAML codeml analysis with the F3X4 substitution model. (ZIP 9175 kb) [file 13059_2019_1630_MOESM1_ESM.zip › TableS2.xlsx]

## Sheet: Table S2
Table S2. Phenotypic differences between gametophytes (GA) and sporophytes (SP) of the four studied species.
	Number of cell types		Size of individuals* (cm)
Species	Gametophyte	Sporophyte	Gametophyte	Sporophyte
M. pyrifera	3	8	0.001	>1000
S. japonica	3	8	0.001	>200
S. lomentaria	7	5	30	0.01
Ectocarpus sp.	4	7	10	1
*approximate size in natural populations
S. lomentaria
GA: rhizoidal cells (forming a holdfast), medullar cells, cortical cells, hair cells, ascocysts, plurilocular gametangia, gametes
SP: cells of prostrate filaments, cells of upright filaments (=paraphyses), hair cells, unilocular sporangia, spores
Ectocarpus sp.
GA: rhizoids, upright cells, plurilocs, gametes
SP: rhizoids, prostrate basal cells, upright cells, unilocular sporngia, plurilocular sporoangia, meio-spores, mito-spores
M. pyrifera/S. japonica
GA: round cells, gamete initials, gamete
SP: medular cells, cortex cells, subcortical cells, conducting cells of haptera, conducing cells of stipes/blades, paraphyses, sporangia, spores
