# Supplementary material for: Rapid turnover of life-cycle-related genes in the brown algae
Source: Genome Biol. 2019 Feb 14;20:35. doi: 10.1186/s13059-019-1630-6 (PMC6374913; doi:10.1186/s13059-019-1630-6)
Supplement: Supplementary file 1 — Table S1. Genome and transcriptome assembly statistics for the four studied species. Table S2. Phenotypic differences between gametophytes (GA) and sporophytes (SP) of the four studied species. Table S3. Strains used in this study and DNA and RNA sequencing data statistics. Table S4. Gene expression levels (measured as TPM) in gametophyte and sporophyte generations in each of the four studied species. Table S5. Gametophyte- and sporophyte-biased genes identified for each of the four studied species (DEseq2 FC < 2, padj< 0.05, TPM > 5th percentile). Table S6. Generation-biased gene expression and morphological complexity of sporophytes and gametophytes across the four studied species. Table S7. Numbers of duplicated, single copy and orphan genes among the generation-biased genes in each of the studied brown algal species. Table S8. Orthology statistics based on the Orthofinder analysis. Table S9. Enriched gene ontology (GO) terms associated with the generation-biased genes (GBGs) identified for each of the studied species (Fisher test p-value< 0.05). Table S10. GO terms consistently enriched in either gametophyte-biased or sporophyte-biased genes across all four brown algal species. Table S11. List of GBGs conserved across all the studied species and their predicted functions. Table S12. Structural characteristics of the generation-biased genes identified for each of the studied species. Table S13. PAML codeml analysis with the F3X4 substitution model. (ZIP 9175 kb) [file 13059_2019_1630_MOESM1_ESM.zip › TableS3.xlsx]

## Sheet: Table S3
Table S3. Strains used in this study and DNA and RNA sequencing data statistics.
Species	Strain	Sample details for RNA-seq analysis	DNA-seq or RNA-seq	Library reference	Number of raw reads	Number of sequenced bp	Accession number	Reference
S. lomentaria (Lyngbye) Link	Slom1	na	DNA	GPO-53	59094294	7386786750	SRR5026349	[27]
S. lomentaria (Lyngbye) Link	Slom2	na	DNA	GPO-54	77803198	9725399750	SRR5026350	[27]
S. lomentaria (Lyngbye) Link	Meiotic progeny of Sl6	Female gametophyte, replicate 1	RNA	GPO-15	75229308	7522930800	SRR5026364	[31]
S. lomentaria (Lyngbye) Link	Meiotic progeny of Sl6	Female gametophyte, replicate 2	RNA	GPO-16	93124633	9312463300	SRR5026365	[31]
S. lomentaria (Lyngbye) Link	Meiotic progeny of Sl6	Male gametophyte, replicate 1	RNA	GPO-17	106655704	10665570400	SRR5026634	[31]
S. lomentaria (Lyngbye) Link	Meiotic progeny of Sl6	Male gametophyte, replicate 2	RNA	GPO-18	69382687	6938268700	SRR5026635	[31]
S. lomentaria (Lyngbye) Link	Zy2	Heterozygous diploid sporophyte, immature, replicate 1	RNA	GPO-51	10080876	1260109500	SRR6742571	this study
S. lomentaria (Lyngbye) Link	Zy2	Heterozygous diploid sporophyte, immature, replicate 2	RNA	GPO-52	52653984	6581748000	SRR6742570	this study
E. siliculosus (Dillwyn) Lyngbye	Rb1	na	DNA	GPO-44	36003088	4500386000	SRR5026351	[27]
E. siliculosus (Dillwyn) Lyngbye	EA1	na	DNA	GPO-45	33941068	4242633500	SRR5026352	[27]
E. fasciculatus Harvey	191 A9	na	DNA	GPO-28	48684834	6085604250	SRR5026353	[27]
E. fasciculatus Harvey	191 B4	na	DNA	GPO-29	43541106	5442638250	SRR5026354	[27]
Ectocarpus sp. New Zealand	NZKU1-3m	Male gametes, replicate 1	RNA	GPO-49	80290156	20072539000	SRR5242551	paper submitted
Ectocarpus sp. New Zealand	NZKU1-3m	Male gametes, replicate 2	RNA	GPO-50	74001348	18500337000	SRR5242552	paper submitted
Ectocarpus sp. New Zealand	NZKU32-22-21f	Female gametes, replicate 1	RNA	GPO-47	77154180	19288545000	SRR5242548	paper submitted
Ectocarpus sp. New Zealand	NZKU32-22-21f	Female gametes, replicate 2	RNA	GPO-48	69727918	17431979500	SRR5242549	paper submitted
M. pyrifera (L.) C.Agardh)	P11 B4 and P11 D6	Male gametophyte, replicate 1	RNA	GPO-38	32288626	4036078250	SRR5026366	[27]
M. pyrifera (L.) C.Agardh)	P11 B4 and P11 D6	Male gametophyte, replicate 2	RNA	GPO-39	37796328	4724541000	SRR5026588	[27]
M. pyrifera (L.) C.Agardh)	P11 B4 and P11 D6	Male gametophyte, replicate 3	RNA	GPO-40	43967360	5495920000	SRR5026590	[27]
M. pyrifera (L.) C.Agardh)	P11 D3 and P11 A2	Female gametophyte, replicate 1	RNA	GPO-41	34843828	4355478500	SRR5026591	[27]
M. pyrifera (L.) C.Agardh)	P11 D3 and P11 A2	Female gametophyte, replicate 2	RNA	GPO-42	39761814	4970226750	SRR5026593	[27]
M. pyrifera (L.) C.Agardh)	P11 D3 and P11 A2	Female gametophyte, replicate 3	RNA	GPO-43	38281794	4785224250	SRR5026594	[27]
M. pyrifera (L.) C.Agardh)	P11 A2	na	DNA	GPO-21	48613806	6076725750	SRR5026355	[27]
M. pyrifera (L.) C.Agardh)	P11 B1	na	DNA	GPO-22	50717548	6339693500	SRR5026357	[27]
M. pyrifera (L.) C.Agardh)	P11 A1	na	DNA	GPO-23	51298128	6412266000	SRR5026360	[27]
M. pyrifera (L.) C.Agardh)	P11 D6	na	DNA	GPO-24	51459286	6432410750	SRR5026361	[27]
M. pyrifera (L.) C.Agardh)	P11 A4	na	DNA	GPO-25	58065022	7258127750	SRR5026362	[27]
M. pyrifera (L.) C.Agardh)	P11 B4	na	DNA	GPO-26	59451984	7431498000	SRR5026363	[27]
M. pyrifera (L.) C.Agardh)	na	Sporophyte replicate 1	RNA	na	23861166	3579174900	SRR3544557	[33]
M. pyrifera (L.) C.Agardh)	na	Sporophyte replicate 2	RNA	na	23476250	3521437500	SRR3615022	[33]
Ectocarpus sp.	Ec603	Immature male gametophyte, replicate 1	RNA	GBP-24	80602259	8060225900	SRR1660829	[31]
Ectocarpus sp.	Ec603	Immature male gametophyte, replicate 2	RNA	GBP-25	85541801	8554180100	SRR1660830	[31]
Ectocarpus sp.	Ec603	Mature male gametophyte, replicate 1	RNA	GPO-1	25119067	2511906700	SRR1166429	[31]
Ectocarpus sp.	Ec603	Mature male gametophyte, replicate 2	RNA	GPO-2	26873490	2687349000	SRR1166430	[31]
Ectocarpus sp.	Ec602	Immature female gametophyte, replicate 1	RNA	GBP-22	75827247	7582724700	SRR1166427	[31]
Ectocarpus sp.	Ec602	Immature female gametophyte, replicate 2	RNA	GBP-23	93562945	9356294500	SRR1166428	[31]
Ectocarpus sp.	Ec602	Mature female gametophyte, replicate 1	RNA	GPO-3	21005896	2100589600	SRR1166441	[31]
Ectocarpus sp.	Ec602	Mature female gametophyte, replicate 2	RNA	GPO-4	32150185	3215018500	SRR1166452	[31]
Ectocarpus sp.	Ec17	Heterozygous diploid sporophyte, replicate 1	RNA	GPO-34	50015364	6251920500	SRR4446494	[27]
Ectocarpus sp.	Ec17	Heterozygous diploid sporophyte, replicate 2	RNA	GPO-35	40230402	5028800250	SRR4446495	[27]
S.japonica (Areschoug) C.E.Lane, C.Mayes, Druehl & G.W.Saunders	FG1	Female gametophyte, replicate 1	RNA	na	86970628	13045594200	SRR5860560	[32]
S.japonica (Areschoug) C.E.Lane, C.Mayes, Druehl & G.W.Saunders	FG2	Female gametophyte, replicate 2	RNA	na	109967632	16495144800	SRR5860561	[32]
S.japonica (Areschoug) C.E.Lane, C.Mayes, Druehl & G.W.Saunders	FG3	Female gametophyte, replicate 3	RNA	na	50036966	7505544900	SRR5860568	[32]
S.japonica (Areschoug) C.E.Lane, C.Mayes, Druehl & G.W.Saunders	MG1	male gametophyte, replicate 1	RNA	na	86224622	12933693300	SRR5860562	[32]
S.japonica (Areschoug) C.E.Lane, C.Mayes, Druehl & G.W.Saunders	MG2	male gametophyte, replicate 2	RNA	na	118441672	17766250800	SRR5860563	[32]
S.japonica (Areschoug) C.E.Lane, C.Mayes, Druehl & G.W.Saunders	MG3	male gametophyte, replicate 3	RNA	na	104585954	15687893100	SRR5860564	[32]
S.japonica (Areschoug) C.E.Lane, C.Mayes, Druehl & G.W.Saunders	SP1	Sporophyte, replicate 1	RNA	na	109499974	16424996100	SRR5860565	[32]
S.japonica (Areschoug) C.E.Lane, C.Mayes, Druehl & G.W.Saunders	SP2	Sporophyte, replicate 2	RNA	na	89326284	13398942600	SRR5860566	[32]
S.japonica (Areschoug) C.E.Lane, C.Mayes, Druehl & G.W.Saunders	SP3	Sporophyte, replicate 3	RNA	na	116912278	17536841700	SRR5860567	[32]
