# Supplementary material for: Rapid turnover of life-cycle-related genes in the brown algae
Source: Genome Biol. 2019 Feb 14;20:35. doi: 10.1186/s13059-019-1630-6 (PMC6374913; doi:10.1186/s13059-019-1630-6)
Supplement: Supplementary file 1 — Table S1. Genome and transcriptome assembly statistics for the four studied species. Table S2. Phenotypic differences between gametophytes (GA) and sporophytes (SP) of the four studied species. Table S3. Strains used in this study and DNA and RNA sequencing data statistics. Table S4. Gene expression levels (measured as TPM) in gametophyte and sporophyte generations in each of the four studied species. Table S5. Gametophyte- and sporophyte-biased genes identified for each of the four studied species (DEseq2 FC < 2, padj< 0.05, TPM > 5th percentile). Table S6. Generation-biased gene expression and morphological complexity of sporophytes and gametophytes across the four studied species. Table S7. Numbers of duplicated, single copy and orphan genes among the generation-biased genes in each of the studied brown algal species. Table S8. Orthology statistics based on the Orthofinder analysis. Table S9. Enriched gene ontology (GO) terms associated with the generation-biased genes (GBGs) identified for each of the studied species (Fisher test p-value< 0.05). Table S10. GO terms consistently enriched in either gametophyte-biased or sporophyte-biased genes across all four brown algal species. Table S11. List of GBGs conserved across all the studied species and their predicted functions. Table S12. Structural characteristics of the generation-biased genes identified for each of the studied species. Table S13. PAML codeml analysis with the F3X4 substitution model. (ZIP 9175 kb) [file 13059_2019_1630_MOESM1_ESM.zip › TableS4.xlsx]

## Sheet: TableS4
Table S4. Gene expression levels (measured as TPM) during the gametophyte and sporophyte generations for each of the four studied species.
GA: gametophyte; SP: sporophyte.
Ectocarpus sp.	TPM			Scytosiphon lomentaria	TPM			Macrocystis pyrifera	TPM			Saccharina japonica	TPM
Gene ID	GA	SP		Gene ID	GA	SP		Gene ID	GA	SP		Gene ID	GA	SP
Ec-00_000010	0.191521	0		Slom_000002	51.0597	2.81492		g100	0.0489002	0		SJ00001	1.92577	1.22557
Ec-00_000020	0.490159	0		Slom_000003	14.5386	17.2901		g10006	0	0		SJ00002	19.2492	10.3974
Ec-00_000030	0.421217	0.0268181		Slom_000004	33.1985	101.787		g1001	15.5486	12.9321		SJ00003	15.8917	21.9262
Ec-00_000050	11.7369	3.0582		Slom_000005	42.3874	26.7284		g10017	0.102502	0		SJ00004	310.672	3.12696
Ec-00_000060	2.49029	0		Slom_000006	138.406	107.859		g10018	0.185986	0		SJ00005	8.10529	2.49594
Ec-00_000070	2.34611	0.292876		Slom_000007	22.7441	49.5769		g10023	6230.36	2877.03		SJ00006	36.0581	66.1702
Ec-00_000080	6.12199	0.0346432		Slom_000008	56.8161	0		g10024	2.5835	1.74722		SJ00007	4.24511	1.21478
Ec-00_000090	3.67435	0.285921		Slom_000009	43.0634	80.2928		g10026	0.640217	2.79292		SJ00008	10.0286	4.77286
Ec-00_000100	1.77878	0.447287		Slom_000010	19.2949	7.97835		g1003	0	0		SJ00009	12.9468	28.0221
Ec-00_000110	7.10832	22.9094		Slom_000011	180.124	89.2361		g10030	0	0		SJ00010	40.0111	36.0674
Ec-00_000120	33.3377	16.1354		Slom_000012	94.6135	61.9943		g10032	0	0		SJ00011	80.2289	66.1468
Ec-00_000130	37.7425	13.6584		Slom_000014	54.4458	2.26516		g10038	0.0978005	0		SJ00012	1.37896	13.55
Ec-00_000140	5.08246	2.04831		Slom_000015	46.8962	52.7712		g1004	59.2634	99.6028		SJ00013	468.905	273.527
Ec-00_000150	27.6261	2.72814		Slom_000016	62.166	30.6392		g10040	1.04474	0		SJ00014	22.8022	14.0908
Ec-00_000160	22.6498	13.7128		Slom_000017	10.365	38.9322		g10043	16.5273	18.8306		SJ00015	147.819	52.9845
Ec-00_000170	3.62897	7.24404		Slom_000018	13.0606	0		g10045	0	0		SJ00016	29.5571	30.9231
Ec-00_000180	0.258808	0.950064		Slom_000019	236.613	2.29824		g10047	0.563735	0		SJ00017	0.797449	0.300113
Ec-00_000190	0.947453	0.348552		Slom_000020	106.823	68.2873		g10049	0.700378	0		SJ00018	18.3429	16.6323
Ec-00_000200	117.802	110.775		Slom_000022	30.5864	0		g10054	0	0		SJ00019	22.2	24.8112
Ec-00_000210	49.0473	61.6096		Slom_000023	62.924	80.4682		g10056	0.0588037	0		SJ00020	1.92333	0.36796
Ec-00_000230	127.285	115.875		Slom_000024	162.814	74.6346		g10058	1.38604	5.47805		SJ00021	2.17528	0.0972991
Ec-00_000240	1.86119	7.88631		Slom_000026	1306.04	620.803		g10059	11.4877	17.4531		SJ00022	5.09802	1.9414
Ec-00_000250	0.658466	0		Slom_000027	23.2365	14.3495		g10060	0	0		SJ00023	8.73587	14.643
Ec-00_000260	0.416301	0.071149		Slom_000029	4.07182	1.90594		g10071	0.163105	0		SJ00024	46.6495	61.929
Ec-00_000280	2.29877	0		Slom_000030	2408.13	1953.87		g10077	9.34817	1.9028		SJ00025	32.9167	38.1098
Ec-00_000290	5.31345	4.94447		Slom_000031	18.4818	9.19528		g1008	19.2375	11.5031		SJ00026	158.155	56.5445
Ec-00_000300	0.828165	0.716981		Slom_000032	185.642	315.752		g10087	0.180859	0		SJ00027	10.1254	6.6376
Ec-00_000310	2.23024	1.02362		Slom_000033	345.909	482.282		g1009	0	0		SJ00028	8.01466	9.08464
Ec-00_000320	179.701	316.328		Slom_000035	201.394	34.8682		g10091	0.0233969	0.793573		SJ00029	14.9279	9.90209
Ec-00_000330	23.7547	2.95189		Slom_000037	52.6707	20.9432		g1010	0	0		SJ00030	2.80706	1.73549
Ec-00_000340	0.612666	0.247898		Slom_000038	442.455	40.8576		g10108	0.530709	0		SJ00031	15.2261	10.9496
Ec-00_000350	11.0125	9.25991		Slom_000039	677.682	789.034		g1011	0	0		SJ00032	45.1913	40.7793
Ec-00_000360	7.67083	0.143959		Slom_000041	48.7879	28.6807		g10111	0	0		SJ00033	0.742762	0.230252
Ec-00_000370	11.1708	0.220787		Slom_000042	157.104	452.274		g10112	0	0		SJ00034	10.6854	3.60783
Ec-00_000380	0.342954	0.0245329		Slom_000043	340.215	169.743		g10113	0	0		SJ00035	82.3784	53.5708
Ec-00_000390	13.6352	9.3481		Slom_000045	258.056	135.978		g10116	37.3429	135.723		SJ00036	0.108703	0.0679907
Ec-00_000400	1.32906	1.25568		Slom_000046	263.753	320.618		g10121	0.253859	0		SJ00037	3.58071	0.336839
Ec-00_000410	75.4026	26.2829		Slom_000047	21.9044	8.28399		g10130	0.576863	0		SJ00039	3.34845	3.54743
Ec-00_000430	24.8004	26.881		Slom_000048	67.2251	3.88828		g10138	0	0		SJ00040	13.9172	27.1996
Ec-00_000440	11.7026	9.76033		Slom_000049	3.84566	1.38464		g10145	0.267973	0		SJ00041	18.5857	8.69024
Ec-00_000450	4.30114	0.484148		Slom_000051	0.920605	2.83774		g10146	0.602625	0		SJ00042	25.6845	1.52438
Ec-00_000500	13.924	11.9017		Slom_000052	41.8788	17.3026		g10155	0	0.0743951		SJ00043	13.1876	4.62472
Ec-00_000510	6.67013	3.95608		Slom_000053	120.5	113.001		g10163	0	0		SJ00044	0.0827148	0.523673
Ec-00_000520	7.72214	0.961555		Slom_000054	77.4705	36.9591		g10164	15.7826	5.17969		SJ00045	35.7734	24.5759
Ec-00_000530	18.1512	7.80185		Slom_000056	1791.93	2422.15		g10166	0.0168393	0		SJ00046	5.59769	4.30463
Ec-00_000540	74.1352	78.9684		Slom_000057	740.404	799.739		g10169	0.581119	0		SJ00047	0	0.0407707
Ec-00_000550	8.96235	1.32386		Slom_000059	162.412	123.904		g1017	0	6.51026		SJ00048	510.646	958.941
Ec-00_000560	5.98374	0.517346		Slom_000060	52.0647	29.7425		g10172	0	0		SJ00050	12.1218	0.948707
Ec-00_000570	10.3217	4.92984		Slom_000062	194.779	116.515		g10177	0	0		SJ00052	25.4579	3.54224
Ec-00_000580	5.12616	3.06293		Slom_000063	88.4007	18.5993		g1018	0	0.0674128		SJ00053	12.8273	7.98499
Ec-00_000590	19.5885	59.4989		Slom_000064	127.958	25.5353		g10187	0.335169	0		SJ00054	8.97246	3.97393
Ec-00_000600	18.696	4.51174		Slom_000065	7.87674	2.02337		g1019	2.08028	0.329485		SJ00055	22.4469	19.3277
Ec-00_000620	1.95752	0		Slom_000066	11.9788	12.3912		g10191	0.0673695	0		SJ00056	36.0759	21.3908
Ec-00_000630	1.53384	0		Slom_000067	59.7296	15.8459		g10192	0	0		SJ00057	4.11707	3.04542
Ec-00_000640	30.7204	8.45497		Slom_000068	17.921	7.33399		g10197	0	0		SJ00058	5.02238	3.13916
Ec-00_000650	8.84749	9.3296		Slom_000070	111.147	47.2721		g102	0.387006	0		SJ00059	76.1259	72.2405
Ec-00_000660	6.79531	1.33921		Slom_000071	218.196	139.722		g10201	0.804283	0		SJ00060	30.2858	10.8797
Ec-00_000670	165.771	199.397		Slom_000072	42.4198	27.3179		g10203	0.647628	0		SJ00061	20.0627	10.4969
Ec-00_000680	20.2911	0.547442		Slom_000073	15.9757	21.307		g10213	0.0129086	0		SJ00062	20.9187	18.1918
Ec-00_000690	6.9578	7.66542		Slom_000074	88.9142	58.4798		g10215	18.5362	33.8469		SJ00063	29.7209	28.4546
Ec-00_000710	1.65589	0.0543256		Slom_000075	55.7675	45.4561		g10219	0	0		SJ00064	13.9102	19.3342
Ec-00_000720	16.5465	8.68713		Slom_000076	49.4523	0.231544		g1022	0.4135	0		SJ00065	11.2776	3.94142
Ec-00_000730	2.19974	0.726818		Slom_000078	9.2378	3.07954		g10228	0	0		SJ00066	15.6684	2.29991
Ec-00_000740	637.677	367.608		Slom_000079	24.4989	25.7573		g10237	8.1594	0		SJ00067	120.511	136.197
Ec-00_000750	133.748	0		Slom_000080	103.402	0		g1024	10.2217	0.880047		SJ00068	14.744	11.3276
Ec-00_000760	0.0236313	0		Slom_000081	12.7993	6.41807		g10247	0.709315	0		SJ00069	9.89396	20.2414
Ec-00_000770	4.99494	1.61255		Slom_000082	56.3516	7.30885		g1025	49.4645	12.7392		SJ00070	22.09	9.00216
Ec-00_000780	0.760323	0		Slom_000083	37.115	89.0688		g10254	0.432194	0		SJ00071	12.109	9.15884
Ec-00_000790	3.59085	2.16455		Slom_000084	98.2903	67.3608		g10256	3.41091	1.92212		SJ00072	0.172648	0.645375
Ec-00_000800	0.506761	0		Slom_000085	24.0424	4.07418		g1026	55.4836	228.507		SJ00073	0.568676	1.12863
Ec-00_000810	19.1317	4.9997		Slom_000086	2.70584	0.860019		g10264	0.0428857	0		SJ00074	19.7243	5.31389
Ec-00_000820	62.2542	48.0985		Slom_000087	133.001	110.951		g10267	0.880906	0.175104		SJ00075	4.58462	22.4067
Ec-00_000830	16.3052	9.86548		Slom_000088	6.40027	1.34362		g10268	0	0		SJ00076	6.77827	4.81668
Ec-00_000840	8.77538	0.115263		Slom_000089	14.5132	27.991		g10283	19.1306	4.51571		SJ00077	10.2548	10.5338
Ec-00_000850	2.46519	0		Slom_000090	7.80164	2.89364		g10289	1.34088	12.6927		SJ00078	7.05645	6.06473
Ec-00_000860	12.2	7.60693		Slom_000091	14.8109	1.63106		g10297	0.340915	0		SJ00079	7.12569	2.12936
Ec-00_000870	8.09421	4.84462		Slom_000092	38.7264	4.25545		g1030	0.629983	2.09726		SJ00080	31.0951	4.19756
Ec-00_000880	5.44524	0.803205		Slom_000093	14.0677	6.49448		g10304	4.70012	0		SJ00082	24.3924	0.961858
Ec-00_000890	10.5645	0		Slom_000094	70.0201	57.7967		g10309	0.310223	0		SJ00083	5.5206	1.3497
Ec-00_000900	0.954277	0		Slom_000095	11.4652	4.88855		g10312	0.135701	0.15873		SJ00084	4.85032	0.783027
Ec-00_000910	0.0937068	0		Slom_000096	98.0311	94.9807		g1032	0	0		SJ00085	12.6668	3.52577
Ec-00_000920	1.83055	0		Slom_000098	56.0912	127.645		g10333	44.1981	19.6542		SJ00086	18.7014	7.41166
Ec-00_000930	0.28615	0.651117		Slom_000101	197.788	159.969		g10338	1.66147	0		SJ00087	86.2491	0.606988
Ec-00_000940	40.1103	35.5275		Slom_000102	10.9729	21.4211		g10339	0.897576	0		SJ00088	10.2047	4.57786
Ec-00_000950	132.087	133.641		Slom_000103	69.3897	44.6682		g10340	0.378131	0		SJ00089	0	2.60047
Ec-00_000970	26.6818	13.8593		Slom_000104	99.833	20.2131		g10345	0.222702	0		SJ00090	10.2461	4.66408
Ec-00_000980	110.794	84.9871		Slom_000105	23.8106	2.10209		g1035	699.481	97.0302		SJ00091	0.252745	5.14067
Ec-00_000990	10.408	0.188282		Slom_000106	608.256	4.8052		g10366	2.1948	2.87827		SJ00092	0.0238283	2.54922
Ec-00_001000	4.85854	0.381443		Slom_000107	33.1212	42.8453		g10372	0	0		SJ00093	9.40856	63.112
Ec-00_001020	33.3877	61.4839		Slom_000108	18.8998	3.06134		g10375	0	0		SJ00094	16.1503	146.154
Ec-00_001030	9.46382	2.24031		Slom_000109	37.3553	16.0798		g10377	1.14304	0		SJ00095	11.416	16.5099
Ec-00_001040	2.04333	0.548981		Slom_000110	24.3856	26.9438		g10383	0.0184689	0		SJ00096	8.06054	11.4884
Ec-00_001050	0.912224	0		Slom_000111	68.0733	58.7669		g10386	2.11204	0		SJ00097	44.9873	25.0613
Ec-00_001060	1.56432	0.454767		Slom_000112	44.4868	93.0616		g10387	0.940985	0		SJ00098	17.4201	8.32417
Ec-00_001070	4.29525	12.6892		Slom_000113	104.313	125.804		g10389	0	0		SJ00099	10.1912	5.13524
Ec-00_001080	13.5862	9.71413		Slom_000114	62.3025	44.9262		g10391	3.89403	4.09102		SJ00100	3.08161	67.4267
Ec-00_001090	13.6098	19.4145		Slom_000115	30.7102	20.7619		g10392	7.4348	10.6854		SJ00101	0.0981583	1.17537
Ec-00_001100	9.51105	13.4466		Slom_000117	8.68393	1.53977		g104	2.3068	25.4791		SJ00102	4.39848	2.42937
Ec-00_001110	4.76519	0.326975		Slom_000118	25.071	8.17219		g1040	1.56297	2.26027		SJ00103	0	0.622076
Ec-00_001120	6.44958	0.963084		Slom_000119	36.2109	8.31144		g10402	15.6243	10.3872		SJ00104	0	0
Ec-00_001130	35.19	37.1674		Slom_000120	74.3333	24.2086		g1041	3.38398	12.2179		SJ00105	57.3664	33.3594
Ec-00_001140	6.21213	4.78877		Slom_000121	0.812444	0		g10413	0.444648	0		SJ00106	40.5381	2.2327
Ec-00_001150	8.34007	18.8616		Slom_000122	25.1665	0.132311		g1042	0.143134	0.409434		SJ00107	0	0
Ec-00_001160	11.3156	8.77855		Slom_000123	77.8774	0		g10422	0	0		SJ00108	3.26274	0.323253
Ec-00_001170	127.088	228.112		Slom_000124	59.5125	24.6148		g1043	0.835536	1.11896		SJ00110	155.885	63.202
Ec-00_001180	3.75045	0.499039		Slom_000125	2.69743	0.374109		g10437	0	0		SJ00112	0	0
Ec-00_001190	41.9473	72.175		Slom_000126	15.0178	23.8699		g10439	0.234293	0.265157		SJ00113	9.89201	2.53691
Ec-00_001200	4.1551	0.138727		Slom_000128	87.0373	528.479		g10453	2.20011	8.82063		SJ00114	88.4904	25.4328
Ec-00_001210	14.1612	0.237627		Slom_000129	167.545	310.156		g10456	0.0749846	0		SJ00118	1.24917	0.467358
Ec-00_001220	1.32142	0.0756087		Slom_000130	47.2025	7.36706		g10459	0.117075	0		SJ00120	9.91799	3.60228
Ec-00_001230	11.9135	10.5563		Slom_000131	11.7752	6.94731		g1046	0	0		SJ00122	18.3888	24.1756
Ec-00_001240	2250.66	2979.23		Slom_000132	26.6106	38.3781		g10465	0.649955	0		SJ00123	10.119	107.256
Ec-00_001250	404.063	3.04574		Slom_000133	162.802	145.976		g10472	1.93749	3.21508		SJ00124	0.971196	1.43299
Ec-00_001260	4.03487	3.61149		Slom_000134	427.971	306.636		g10474	2.34903	0		SJ00125	0.0629157	0
Ec-00_001270	1.3977	1.64941		Slom_000135	87.1193	65.7701		g10481	0	0		SJ00128	30.7729	63.0771
Ec-00_001280	4.00535	2.08786		Slom_000136	70.9301	43.141		g10483	0.104248	0.476137		SJ00129	34.4835	47.6834
Ec-00_001290	34.1414	48.4148		Slom_000138	162.777	111.954		g10488	1.33995	0		SJ00130	0	0.309926
Ec-00_001300	14.2861	19.1819		Slom_000139	95.9348	35.8371		g10495	0.0700225	1.12824		SJ00131	0	0
Ec-00_001310	14.0961	12.8493		Slom_000140	51.138	0		g105	0	0		SJ00132	0.347415	9.04056
Ec-00_001320	27.6019	36.2589		Slom_000141	6.06362	20.4265		g1050	3.19673	25.5469		SJ00133	0	6.24824
Ec-00_001330	3.55075	0		Slom_000142	134.401	176.605		g10502	2.4385	0		SJ00134	0	1.93109
Ec-00_001340	8.4778	4.30641		Slom_000144	67.815	18.3598		g10515	0	0		SJ00135	5.50028	2.58356
Ec-00_001350	7.03412	3.31914		Slom_000145	6.35945	0.847451		g10516	4.31847	0.327759		SJ00138	1512.35	2412.16
Ec-00_001360	66.6132	108.875		Slom_000146	52.2911	54.4023		g10517	74.6966	49.3206		SJ00141	90.3331	74.8304
Ec-00_001370	17.3813	14.2072		Slom_000148	32.2098	11.1925		g10518	5611.98	5033.09		SJ00142	51.2468	61.6346
Ec-00_001380	32.1071	23.5085		Slom_000150	9.95955	4.57597		g1052	0	0		SJ00143	17.4033	11.8934
Ec-00_001390	71.6769	111.213		Slom_000151	74.5793	45.3482		g10527	1.16494	0.773668		SJ00144	55.2615	59.2236
Ec-00_001400	12.6102	10.4722		Slom_000153	18.7926	16.1538		g10532	0.0978005	0		SJ00145	7.983	1.56947
Ec-00_001410	19.0533	9.93111		Slom_000155	74.4163	19.8483		g1054	1.12376	0.218396		SJ00146	26.1021	15.9401
Ec-00_001420	38.8425	20.4735		Slom_000156	97.9812	49.0513		g10544	0.345733	1.72808		SJ00147	41.1095	21.7776
Ec-00_001430	94.3305	107.847		Slom_000157	81.8408	49.611		g10546	2.20425	0		SJ00148	18.8161	8.1081
Ec-00_001440	201.711	353.664		Slom_000158	55.9351	25.5317		g10548	0.315217	0		SJ00149	11.306	7.58114
Ec-00_001450	101.902	212.893		Slom_000159	3.96082	3.01338		g1055	1.08144	0.47189		SJ00150	4.66916	2.13266
Ec-00_001460	32.7131	58.5289		Slom_000161	117.603	0.099233		g10552	28.9033	147.626		SJ00151	2.69883	1.34197
Ec-00_001480	9.07873	0.0599237		Slom_000162	70.696	67.4763		g10553	1.70381	6.13228		SJ00152	15.1439	8.97813
Ec-00_001490	13.4347	9.58938		Slom_000164	0.140805	1.04592		g10554	0.0978005	0		SJ00153	7.16576	2.22877
Ec-00_001500	63.5418	143.812		Slom_000165	40.7057	42.8869		g1056	27.4898	32.5651		SJ00154	36.1956	23.4801
Ec-00_001510	46.4835	104.142		Slom_000167	123.15	111.479		g10566	0.118999	0		SJ00155	6.82782	1.56567
Ec-00_001520	4.09206	0.13253		Slom_000168	102.945	37.6491		g10572	0.0819837	0		SJ00156	1.81918	0.702906
Ec-00_001530	3.79167	2.97848		Slom_000169	135.947	26.5935		g10575	0.137383	0		SJ00157	4.79771	2.81102
Ec-00_001540	14.2201	4.41072		Slom_000170	62.5825	76.61		g1058	0.781598	0		SJ00158	78.9491	29.5208
Ec-00_001550	15.4513	24.2669		Slom_000172	36.454	22.6655		g10580	0.0285747	2.02866		SJ00159	3.12884	3.72552
Ec-00_001560	6.96263	0.0906452		Slom_000173	23.5936	3.10236		g10582	0.513313	0		SJ00160	4.15879	3.42855
Ec-00_001570	22.8667	9.85589		Slom_000174	22.7043	3.88597		g10583	0.0415945	0		SJ00161	11.1684	7.16733
Ec-00_001580	17.0904	11.3197		Slom_000175	4.96994	4.40264		g10584	2.13621	0		SJ00162	0.105338	1.11466
Ec-00_001590	17.6991	65.81		Slom_000177	98.2296	48.4939		g10588	0	0		SJ00163	0.0392918	12.6386
Ec-00_001600	15.8183	7.79936		Slom_000178	0.500888	0		g1059	0.0978005	0.0583679		SJ00164	0.245369	7.525
Ec-00_001610	2.86216	0.562299		Slom_000179	16.5893	126.012		g10593	0.0148597	58.5069		SJ00165	644	98.9965
Ec-00_001620	1.31801	0.0987923		Slom_000180	28.5015	20.1721		g10599	0.0270364	0		SJ00166	1.72644	7.91884
Ec-00_001630	8.47224	5.05675		Slom_000181	281.652	292.558		g10609	8.40876	0.466741		SJ00167	3.24767	1.63655
Ec-00_001640	21.1936	27.903		Slom_000182	0	0		g10610	0.0182859	0		SJ00168	4.40812	0.78315
Ec-00_001650	3.46514	0.271832		Slom_000183	92.3113	39.5653		g10611	0.00699219	0		SJ00169	9.33579	9.80986
Ec-00_001660	1.70994	8.65933		Slom_000184	276.506	205.358		g10613	2.56421	0.204873		SJ00170	66.6537	15.774
Ec-00_001670	0.767532	0.805622		Slom_000185	115.182	114.894		g10614	25.3919	3.6695		SJ00171	15.7295	1.27656
Ec-00_001680	1.58037	0.678523		Slom_000186	11.2979	46.8949		g10615	37.0106	6.50304		SJ00172	7.84805	0.47828
Ec-00_001690	0.943334	0.0438125		Slom_000187	44.301	36.8403		g10616	15.251	46.2855		SJ00173	33.4561	42.181
Ec-00_001700	6.02949	16.7199		Slom_000188	14.6899	8.0263		g10617	50.8134	644.255		SJ00174	30.7752	38.7561
Ec-00_001710	23.3671	20.1864		Slom_000191	0.263715	0.0330777		g10618	216.443	48.5855		SJ00175	7.55143	2.07527
Ec-00_001720	73.5571	107.141		Slom_000197	147.305	76.2957		g10619	56.3853	53.3599		SJ00176	143.411	31.8558
Ec-00_001730	10.2864	11.5759		Slom_000198	43.0673	18.0475		g1062	19.4383	28.173		SJ00177	6.32573	10.9039
Ec-00_001740	14.1819	12.2185		Slom_000199	25.5313	4.08675		g10625	141.964	189.41		SJ00178	0.457313	13.6613
Ec-00_001750	218.892	106.89		Slom_000200	7.33079	0		g10626	1.34133	0.6106		SJ00179	16.9438	16.462
Ec-00_001760	16.584	7.42777		Slom_000201	651.063	326.263		g10627	0.837975	1.19468		SJ00180	2.15398	0.611963
Ec-00_001770	4.43812	0		Slom_000202	135.137	146.409		g10635	0	0		SJ00181	234.664	195.371
Ec-00_001780	1.64058	1.66609		Slom_000203	69.5898	67.2678		g1065	1.42684	0		SJ00183	0	5.1944
Ec-00_001790	29.1594	111.821		Slom_000205	2.12447	0.132311		g10658	0.546866	0		SJ00184	0.873801	85.5831
Ec-00_001800	6.24586	22.9246		Slom_000206	81.8143	0.341031		g10659	0.0638441	0		SJ00185	13.6114	1491.75
Ec-00_001810	0.877316	0.767394		Slom_000207	30.6487	10.0166		g1066	60.591	80.5369		SJ00186	25.2999	27.3346
Ec-00_001820	1.68964	0		Slom_000209	20.1252	4.85779		g10661	0.213134	0		SJ00187	3.04229	3.40112
Ec-00_001830	0.445449	3.55754		Slom_000211	4.42433	0		g10674	1.1071	0		SJ00188	88.1486	31.3319
Ec-00_001850	5.49201	7.60479		Slom_000213	57.9712	38.6645		g10676	0.189368	0		SJ00189	149.584	53.6421
Ec-00_001860	3.3017	195.172		Slom_000214	51.18	27.5838		g1068	7.5153	38.5117		SJ00190	3.75659	0.510961
Ec-00_001870	19.9814	5.40871		Slom_000215	19.9122	9.09373		g10685	0.0522089	0		SJ00192	6.22698	9.75435
Ec-00_001890	4.41912	3.68576		Slom_000217	36.0294	228.392		g1069	0.675232	1.73671		SJ00193	18.7216	12.9977
Ec-00_001900	5.46103	58.3287		Slom_000218	13.7669	13.5648		g10691	0	0		SJ00194	0	0
Ec-00_001910	0.997526	0.192491		Slom_000219	1.14669	0.0330777		g10695	0	0		SJ00196	9.2537	7.4107
Ec-00_001920	0.212475	0.153048		Slom_000220	139.573	100.801		g10699	0	0		SJ00197	23.9096	12.6756
Ec-00_001930	11.3627	8.31955		Slom_000221	0.204079	0.231544		g10703	2.05309	1.17628		SJ00198	41.6841	32.702
Ec-00_001940	69.6075	51.3216		Slom_000222	0.552367	0		g1071	0	0		SJ00199	0.122758	0.427827
Ec-00_001950	16.4375	9.89413		Slom_000223	25.2481	0		g10716	0.188808	0		SJ00200	0.458159	0.39575
Ec-00_001960	92.1917	55.8716		Slom_000224	9.90189	10.6256		g1072	0	0		SJ00201	0.764665	0.761284
Ec-00_001970	138.79	97.9329		Slom_000226	27.1287	5.58087		g10725	0.27464	0		SJ00202	4.06438	7.59231
Ec-00_001980	145.834	146.159		Slom_000227	62.1599	31.9395		g10726	23.3067	32.4911		SJ00203	1344.88	2563.32
Ec-00_001990	13.0042	1.53732		Slom_000228	12.8409	0.099233		g10729	5.01671	0		SJ00204	0	0.173664
Ec-00_002000	31.2174	47.3087		Slom_000229	74.354	0.264621		g1073	0	0		SJ00206	28.3317	54.0293
Ec-00_002010	60.2909	81.7948		Slom_000230	18.8315	28.2646		g10730	24.2291	0		SJ00207	7.31147	3.86515
Ec-00_002020	3.92817	3.08947		Slom_000231	12.8806	3.16057		g10738	0	0.172715		SJ00208	21.9147	22.9243
Ec-00_002030	35.0372	31.9904		Slom_000232	94.065	68.0991		g1074	0	0		SJ00209	29.5746	45.572
Ec-00_002040	206.565	183.809		Slom_000233	53.5212	16.6603		g10753	8.36825	11.2048		SJ00210	10.8961	17.5346
Ec-00_002050	50.1072	35.5996		Slom_000234	2.81422	1.92413		g10756	25.4014	84.0861		SJ00211	38.2414	57.2378
Ec-00_002060	26.7364	11.3044		Slom_000236	28.3829	8.74707		g10762	0.274972	0.107167		SJ00212	157.601	82.9263
Ec-00_002070	19.6757	12.653		Slom_000237	16.1809	4.98547		g10772	0.423823	0		SJ00213	0.0660353	0.304174
Ec-00_002080	3.74935	0.869991		Slom_000238	42.6814	1.95952		g10774	0	0		SJ00214	51.924	31.001
Ec-00_002090	90.1262	61.7248		Slom_000239	17.4331	8.22477		g10778	0.181707	7.70008		SJ00215	6.36722	1.8509
Ec-00_002100	22.7747	2.9668		Slom_000240	45.0317	30.7259		g10782	0.0489002	0		SJ00217	40.9283	13.414
Ec-00_002110	1.98822	0.0835462		Slom_000241	26.811	12.7915		g10786	0.0612146	0		SJ00218	27.33	10.5072
Ec-00_002120	1.42047	0.276256		Slom_000242	13.2324	0.903352		g10787	0	0.345937		SJ00219	209.457	367.316
Ec-00_002130	0.80745	0		Slom_000243	81.6654	23.3747		g10794	0.901706	2.43979		SJ00220	0	0.0325962
Ec-00_002140	9.09408	2.36547		Slom_000244	10.8727	4.56341		g10798	0.288027	0		SJ00221	11.9918	20.2905
Ec-00_002160	32.2945	26.3032		Slom_000245	13.9953	12.4164		g108	0.063877	0.111963		SJ00222	10.5223	4.93984
Ec-00_002170	34.752	1.43312		Slom_000246	18.6304	7.14909		g10802	191.506	69.3158		SJ00223	4.73541	0.0700535
Ec-00_002190	4.23401	0		Slom_000247	11.8821	5.59344		g10804	0.127475	0		SJ00224	15.4947	11.6503
Ec-00_002200	11.2681	0		Slom_000248	106.712	213.855		g10805	0	0		SJ00225	9.20859	5.63652
Ec-00_002210	2.24589	0		Slom_000249	127.015	64.4357		g10806	4.30262	0		SJ00226	157.025	498.712
Ec-00_002230	2.67974	3.88301		Slom_000251	35.8421	22.393		g10810	0.188804	0.358048		SJ00228	214.915	226.699
Ec-00_002240	6.87461	0		Slom_000253	43.3046	11.6887		g10813	3.28758	0		SJ00229	18.47	13.9012
Ec-00_002250	9.76735	0.389445		Slom_000255	0.0133784	0		g10816	7.46164	53.3886		SJ00230	15.3303	4.7435
Ec-00_002260	56.2096	0		Slom_000256	39.0442	33.4247		g10817	5.55971	19.0347		SJ00231	54.028	28.5536
Ec-00_002270	5.15981	0.177872		Slom_000257	104.339	93.2848		g10819	1.36773	0		SJ00232	4.09445	2.27064
Ec-00_002280	315.579	29.6163		Slom_000258_Slom_000259	195.466	188.125		g10822	0	0		SJ00233	4.48877	1.11644
Ec-00_002290	27.7324	0.473165		Slom_000260	56.7238	50.2219		g10823	0.887927	0.119897		SJ00234	14.9594	7.23852
Ec-00_002310	3.81635	0		Slom_000261	62.9223	25.2568		g10827	0	0		SJ00235	0	4.45592
Ec-00_002320	12.4354	0		Slom_000262	177.446	44.1786		g10830	0	0		SJ00236	0	0
Ec-00_002330	14.8662	9.75079		Slom_000263	164.955	165.308		g10845	2.89459	9.46134		SJ00237	6.90737	1.81987
Ec-00_002340	1.04087	0		Slom_000264	340.261	188.443		g10846	0	0.0292802		SJ00238	3.40457	2.72565
Ec-00_002350	11.5023	16.557		Slom_000266	93.034	53.5793		g10847	0	0.141795		SJ00239	29.1641	23.2143
Ec-00_002360	3.50016	0.864299		Slom_000267	154.92	134.986		g10852	16.7682	27.7397		SJ00240	0.361859	0.0463467
Ec-00_002370	1.28979	0		Slom_000269	88.1314	52.7801		g10858	0	0		SJ00241	13.9546	1.52247
Ec-00_002380	1.243	0		Slom_000270	132.225	113.799		g1086	1.26021	0		SJ00242	13.2918	1.35607
Ec-00_002390	1.26174	0		Slom_000272	46.676	1.70516		g10861	1.59903	7.33994		SJ00243	0.610818	0.34861
Ec-00_002400	81.5263	0		Slom_000273	53.3008	54.046		g10864	4.52741	7.10356		SJ00244	1.19178	0.172837
Ec-00_002410	1.99607	0		Slom_000274	28.8298	9.82838		g10868	0.177345	0.622321		SJ00245	65.7055	16.7189
Ec-00_002420	13.1814	0		Slom_000275	21.4724	8.69117		g1087	0.956998	0		SJ00246	0.702984	0.211831
Ec-00_002430	7.16373	0.105414		Slom_000276	681.922	470.262		g10873	0	0		SJ00249	3.76995	1.89986
Ec-00_002440	0.504973	0		Slom_000277	128.637	99.4694		g10874	5.30151	7.12871		SJ00250	9.01318	19.4506
Ec-00_002450	22.7861	0		Slom_000278	2793.92	1940.39		g10875	0.522922	0		SJ00251	4.61061	6.83845
Ec-00_002470	4.96149	6.6041		Slom_000279	53.8657	70.1394		g10885	0	0		SJ00252	5.29853	5.97096
Ec-00_002480	10.7804	0		Slom_000280	14.7782	26.9815		g10886	0	0		SJ00255	12.6363	2.06731
Ec-00_002490	21.2747	3.5145		Slom_000282	70.8261	41.8794		g10889	0	5.87481		SJ00256	1055.53	187.808
Ec-00_002500	3.15394	0		Slom_000283	14.6414	0		g10895	0.378892	0.76628		SJ00257	55.652	23.5557
Ec-00_002510	0.501223	0		Slom_000284	8.27402	14.3097		g10896	8.11961	27.8074		SJ00260	0	0
Ec-00_002520	1.31096	1.91869		Slom_000285	66.7596	52.4858		g10901	1.1312	0		SJ00261	6.11663	1.23227
Ec-00_002530	20.3493	19.1388		Slom_000286	60.2783	45.5179		g10907	0	0		SJ00262	26.0207	6.51106
Ec-00_002540	13.9832	1.13998		Slom_000287	0.0122439	0		g10909	0.812181	0.3075		SJ00263	49.4769	51.5117
Ec-00_002550	347.709	0.497171		Slom_000288	0.186613	0		g10916	0.252635	0		SJ00264	5.46027	34.3861
Ec-00_002560	304.213	0		Slom_000289	3.3416	1.48618		g10920	0.357407	0		SJ00265	1.70728	8.62565
Ec-00_002570	3.57247	0		Slom_000293	41.2673	16.6993		g10927	0	0.625638		SJ00266	555.759	57.2103
Ec-00_002580	12.3179	0		Slom_000294	1.34257	0.175643		g10936	22.2844	0		SJ00267	8298.65	441.324
Ec-00_002590	17.3232	0		Slom_000295	0.877282	0		g10938	0	0		SJ00268	10.1485	2.27738
Ec-00_002600	1.12947	0		Slom_000296	21.4119	2.32106		g10950	0.0489002	0		SJ00270	17.0392	6.0414
Ec-00_002610	6.96643	10.6613		Slom_000297	8.97696	3.73084		g10951	3.36615	16.0868		SJ00273	2.64316	0.167675
Ec-00_002620	14.8185	0.191127		Slom_000298	36.6843	18.5536		g10955	1.34776	0		SJ00274	1.0298	0.274396
Ec-00_002630	26.4056	20.4943		Slom_000300	247.067	188.346		g10956	0.765133	1.37819		SJ00275	41.9532	5.38845
Ec-00_002640	41.6572	25.7916		Slom_000301	72.6705	35.1226		g10958	0	0		SJ00277	13.6933	8.23654
Ec-00_002650	4.98777	0.284637		Slom_000303	146.087	38.6348		g10962	0.032336	0		SJ00278	8.74297	4.69315
Ec-00_002660	1.87567	0		Slom_000304	70.2414	4.52802		g10969	0	0		SJ00279	8.87414	5.06524
Ec-00_002670	1.63626	0		Slom_000305	6.99273	2.41798		g10971	11.2438	13.1739		SJ00280	7.58918	3.1438
Ec-00_002680	7.86028	0		Slom_000306	91.122	0.175643		g1098	5.32824	21.569		SJ00281	4.67734	1.45513
Ec-00_002690	3.20275	0		Slom_000307	43.8275	38.4022		g10980	0	0		SJ00282	18.9792	1.47145
Ec-00_002700	40.0279	36.492		Slom_000308	16.5658	0		g10981	2.5064	3.786		SJ00285	24.2132	41.9199
Ec-00_002710	9.21956	0.768865		Slom_000309	87.2566	55.4313		g10982	1.75045	0.151084		SJ00286	2.48929	2.94609
Ec-00_002720	13.0339	0		Slom_000311	21.8398	18.2503		g10983	0	0.1614		SJ00287	9.08997	12.1044
Ec-00_002730	5.33102	0		Slom_000312	46.9223	3.62929		g1099	0	0		SJ00288	6.57285	12.1407
Ec-00_002740	8.48642	0		Slom_000314	8.98966	0.890784		g11	0	0.184156		SJ00290	101.98	36.346
Ec-00_002750	1.30093	2.39808		Slom_000316	14.6381	4.35931		g110	1.10012	26.1495		SJ00291	2.97622	0.538523
Ec-00_002760	211.018	102.68		Slom_000317	183.968	66.3047		g1100	0	0.0713884		SJ00292	37.185	18.9718
Ec-00_002770	34.3454	19.7057		Slom_000318	28.6469	7.0955		g11000	20.9372	25.6538		SJ00293	24.1732	9.56495
Ec-00_002780	2.40392	0		Slom_000319	36.7391	24.3386		g11008	0.65992	0		SJ00294	52.723	38.706
Ec-00_002790	0.937404	0.0718975		Slom_000320	81.4715	46.1113		g1101	0	0		SJ00296	13.2648	6.18268
Ec-00_002800	29.1337	5.05548		Slom_000321	47.0203	1.78388		g11010	0.268858	0		SJ00297	0.0640703	0.0166483
Ec-00_002810	13.7995	0		Slom_000322	29.5672	23.7491		g11020	0.0533312	0		SJ00298	0.149113	0.0123317
Ec-00_002820	50.5208	1.50293		Slom_000323	5.59688	2.26748		g11023	0	0		SJ00299	0	0
Ec-00_002830	6.68808	0		Slom_000324	100.661	43.779		g1103	0	0		SJ00300	0	0
Ec-00_002840	6.393	0		Slom_000325	69.9817	2.08952		g11038	0	0		SJ00302	4.07492	3.17009
Ec-00_002850	84.1088	2.45256		Slom_000326	58.1447	39.1151		g11045	0.0770532	0		SJ00303_SJ00304	8.14959	4.48045
Ec-00_002870	5.84278	1.89405		Slom_000327	215.142	127.278		g11046	0	0		SJ00305	383.342	397.369
Ec-00_002880	3.42615	3.37181		Slom_000328	19.9544	7.0578		g11049	0.0452703	0		SJ00306	14.9176	3.59723
Ec-00_002890	3.52076	0		Slom_000329	108.398	78.5024		g1105	25.0885	32.1392		SJ00307	5.37393	4.99976
Ec-00_002900	4.80452	0		Slom_000330	42.3165	0.198466		g11054	0.756819	0.96595		SJ00308	32.7425	19.8712
Ec-00_002910	44.8161	0		Slom_000331	1874.81	31.4262		g11055	94.4754	32.0935		SJ00309	0.0271257	0.717139
Ec-00_002920	2.41831	0		Slom_000332	19.5121	10.1261		g11058	1.46563	5.51139		SJ00310	0.5805	3.0726
Ec-00_002930	80.7922	0		Slom_000333	45.3057	25.3402		g11059	11.8045	33.6363		SJ00311	0.43457	4.78833
Ec-00_002940	91.2115	61.6385		Slom_000334	266.227	272.779		g1106	0	0		SJ00312	0	1.67023
Ec-00_002950	12.5704	0		Slom_000335	78.9714	0.264621		g11060	8.20647	19.8634		SJ00313	2.48178	0.995163
Ec-00_002960	12.8559	11.8691		Slom_000336	41.3511	39.8712		g11062	1.13861	0.76371		SJ00314	3.90218	4.13195
Ec-00_002970	9.10501	0		Slom_000337	8.63579	7.55497		g1107	0	0		SJ00315	127.197	25.1047
Ec-00_002980	850.303	11.3629		Slom_000338	84.1609	0.175643		g11073	0.173294	0		SJ00316	76.769	19.3498
Ec-00_003000	175.796	0		Slom_000340	16.9124	13.0459		g1108	0	0.895119		SJ00317	32.5217	36.547
Ec-00_003010	287.48	0		Slom_000341	104.031	25.4361		g11080	0.0835864	0		SJ00318	43.1792	48.249
Ec-00_003020	3.12956	0		Slom_000342	10.7509	6.82857		g1109	2.52782	7.60702		SJ00319	10.3468	4.16643
Ec-00_003030	11.9625	0		Slom_000343	26.9668	30.1302		g1110	19.6111	6.38154		SJ00320	2.59127	1.62851
Ec-00_003040	2.62141	0		Slom_000344	3.58807	1.06874		g11100	0.0554594	0		SJ00321	12.4444	14.0561
Ec-00_003050	4.29681	0		Slom_000345	27.394	12.0969		g11101	0.314652	4.93085		SJ00322	388.359	49.941
Ec-00_003060	1.16713	0		Slom_000346	165.196	51.9863		g11141	0	0		SJ00323	75.1156	25.2031
Ec-00_003070	1.14211	0.229363		Slom_000347	104.826	117.294		g11147	0.0456954	0		SJ00324	11.2531	29.3631
Ec-00_003080	3.78019	0		Slom_000349	75.3872	63.5827		g1115	0.223917	0.0319139		SJ00325	50.8348	27.9831
Ec-00_003090	2.944	0.0795295		Slom_000350	30.5457	0		g11163	0.964354	0		SJ00326	13.4548	10.1152
Ec-00_003100	878.789	303.679		Slom_000351	16.9506	4.25777		g1117	0.0175121	0.0436387		SJ00327	3.59339	4.24543
Ec-00_003120	425.354	0.206177		Slom_000352	196.571	60.3877		g11171	0	0		SJ00328	19.02	2.37421
Ec-00_003130	2.16501	0		Slom_000354	54.7709	30.6062		g11173	0.083756	0		SJ00329	9.20205	7.35534
Ec-00_003140	2.7657	0		Slom_000355	101.06	155.707		g11178	0.26924	0		SJ00330	6.11672	5.34236
Ec-00_003150	1.67488	0		Slom_000356	26.8282	20.755		g1118	8.05154	1.03702		SJ00332	0.762254	1.11945
Ec-00_003160	36.0513	16.9932		Slom_000357	380.351	449.825		g11185	2.7311	1.33561		SJ00333	136.239	11.6191
Ec-00_003170	2.69564	1.68525		Slom_000358	49.6125	56.4081		g11186	4839.88	6923.88		SJ00334	1.73942	0.148463
Ec-00_003180	0.624822	0.080497		Slom_000359	674.868	1342.15		g1119	0.289047	2.21922		SJ00336	76.8382	47.9501
Ec-00_003190	0.345473	0		Slom_000361	152.004	137.087		g1122	0.361817	2.96462		SJ00337	2.70406	1.98304
Ec-00_003200	6.73855	3.72342		Slom_000362	18.8335	8.78015		g11230	35.127	0		SJ00338	7.95293	1.91824
Ec-00_003210	5.17391	0		Slom_000364	749.567	892.366		g11235	0	0		SJ00339	0.0331423	1.283
Ec-00_003220	0.916916	0		Slom_000366	68.4144	72.5864		g11257	1.23169	0		SJ00340	178.856	158.08
Ec-00_003230	2.20558	4.03806		Slom_000367	12.0355	9.62529		g1127	0	0.333197		SJ00342	0	0.325549
Ec-00_003240	3.43973	0		Slom_000368	68.4634	36.7133		g11273	2.96469	0		SJ00343	0	41.1722
Ec-00_003250	26.0043	8.71434		Slom_000369	45.4348	11.5722		g11274	1.46617	0		SJ00344	70.0926	47.0509
Ec-00_003260	6.82862	3.36082		Slom_000371	88.2039	52.5929		g1128	0.517526	0.0564118		SJ00345	4.99647	1.57458
Ec-00_003270	25.0237	21.2047		Slom_000372	41.3363	37.964		g11285	0	0		SJ00346	17.9348	10.7346
Ec-00_003280	29.2778	54.0188		Slom_000373	55.1316	25.325		g11293	1.13252	0		SJ00347	0.755979	1.6457
Ec-00_003290	23.5484	34.0834		Slom_000374	42.278	32.3649		g11298	0.72463	0		SJ00348	6738.74	5269.39
Ec-00_003300	3.00476	0.40366		Slom_000375	29.648	0.65924		g1130	3.26966	0		SJ00349	14.6627	8.08991
Ec-00_003310	1.96954	0.281695		Slom_000377	0.675236	0		g1131	7.181	0		SJ00350	32.1135	61.8148
Ec-00_003320	2.42961	0.403438		Slom_000378	1127.9	2873.32		g11317	0.2256	0.58181		SJ00352	4.02758	3.04688
Ec-00_003330	14.4328	5.99555		Slom_000379	5.46429	4.00802		g11319	0.0489002	0		SJ00353	5.72268	6.77416
Ec-00_003340	10.5656	8.4517		Slom_000380	54.5487	91.6418		g1132	2.85422	0		SJ00354	0.0616141	8.35587
Ec-00_003350	5.495	12.532		Slom_000381	23.9653	5.34139		g11337	0	0		SJ00355	0.281716	12.3602
Ec-00_003360	11.7555	9.58097		Slom_000382	105.828	40.8861		g11344	0	0		SJ00356	4.58482	2.92082
Ec-00_003370	82.888	70.7909		Slom_000383	26.5892	20.755		g11345	1.32712	7.0006		SJ00357	20.2756	33.8793
Ec-00_003380	18.2963	32.0142		Slom_000384	22.2003	6.54807		g11347	0	0		SJ00359	126.242	268.999
Ec-00_003390	16.1835	21.0797		Slom_000385	891.199	213.808		g11350	0.599073	0.15819		SJ00361	1.38241	3.77393
Ec-00_003400	90.4332	75.6902		Slom_000386	7.08458	1.8808		g11351	1.32587	7.55733		SJ00362	5.63688	0.83025
Ec-00_003410	196.851	197.076		Slom_000387	3.96433	2.79441		g11354	3.2142	7.61194		SJ00363	130.07	184.407
Ec-00_003420	166.484	203.874		Slom_000388	75.338	66.0764		g11356	0	0		SJ00364	19.1155	26.7933
Ec-00_003430	42.711	43.6234		Slom_000389	75.86	26.4202		g11362	143.394	17.553		SJ00365	28.9855	58.5581
Ec-00_003440	6.59898	0.295152		Slom_000390	201.086	184.238		g11363	0.184347	0		SJ00366	18.6754	5.68896
Ec-00_003450	5.72231	0.268978		Slom_000392	56.5682	32.5998		g11367	0.266411	0.827585		SJ00367	3.03948	0.277183
Ec-00_003460	4.97543	4.72364		Slom_000393	60.8526	13.939		g11368	0.436599	34.6947		SJ00368	23.3577	3.26378
Ec-00_003470	1.2915	1.88274		Slom_000394	167.968	178.24		g1137	1.08271	0		SJ00369	25.0256	78.002
Ec-00_003480	4.79636	5.4445		Slom_000395	45.0312	28.9612		g11370	0	0		SJ00370	3.96716	0.341747
Ec-00_003490	21.8635	21.3229		Slom_000396	32.2091	26.612		g11373	0	0		SJ00371	1.48566	0.266695
Ec-00_003500	14.2456	28.5891		Slom_000397	84.5801	14.6144		g11376	0.195601	0.478125		SJ00372	250.867	63.4657
Ec-00_003510	12.3896	0.940378		Slom_000398	86.4346	52.3895		g1138	8.94226	14.3101		SJ00373	11.226	9.61846
Ec-00_003520	7.04345	4.42598		Slom_000399	277.035	29.3641		g11386	0.355759	0.261375		SJ00374	13.2924	17.7145
Ec-00_003530	12.589	11.8716		Slom_000400	270.268	26.3504		g11387	169.819	82.3222		SJ00375	108.336	50.5019
Ec-00_003540	3.00919	0.466495		Slom_000401	82.4121	38.8604		g11388	96.336	202.96		SJ00376	1.32092	21.5048
Ec-00_003550	3.18413	3.00134		Slom_000403	119.328	9.82376		g11389	0.201127	3.04648		SJ00378	0.500033	0.726909
Ec-00_003560	28.7545	44.8347		Slom_000404	52.6321	36.3491		g1139	0.0238733	0		SJ00379	0.477844	1.10916
Ec-00_003570	29.708	11.2046		Slom_000405	81.1359	65.2557		g11390	12.5235	6.85422		SJ00381	93.6002	32.8621
Ec-00_003580	0.287417	0.0548661		Slom_000406	25.9972	27.521		g11399	0.53689	0.880119		SJ00382	21.9776	5.44779
Ec-00_003590	0	0		Slom_000407	54.723	30.6316		g114	0	0		SJ00383	0.649688	0.173538
Ec-00_003600	0	0		Slom_000409	71.6495	1.08925		g1140	0	0		SJ00384	0.114567	0.0243166
Ec-00_003620	0.210926	1.39526		Slom_000410	47.9458	66.5957		g11400	0.0380024	4.45085		SJ00387	0	0.0835905
Ec-00_003640	0.505359	0.6078		Slom_000411	27.4367	21.2227		g11401	2.93315	12.0175		SJ00388	17.8017	5.43236
Ec-00_003650	3.93383	48.6157		Slom_000412	59.2092	33.308		g11402	2.73663	7.52772		SJ00389	0.614022	21.7567
Ec-00_003660	4.16358	6.04115		Slom_000414	50.2466	31.4959		g11404	0.277784	0.561938		SJ00390	15.2472	7.00753
Ec-00_003670	0.113382	0		Slom_000415	26.2017	27.0761		g11405	10.3745	14.9651		SJ00391	16.986	12.0408
Ec-00_003680	3.34031	0		Slom_000416	74.1308	132.688		g11409	0.0688593	0.165191		SJ00392	0.533067	0.533905
Ec-00_003690	53.2301	0.00473241		Slom_000417	81.1679	0		g1141	2.82216	2.29104		SJ00393	54.1618	5.16115
Ec-00_003700	80.1784	0		Slom_000418	16.4821	4.77907		g11414	0.901941	5.54997		SJ00394	5.60173	1.49027
Ec-00_003710	2.34174	0.299778		Slom_000419	24.4974	33.5686		g11417	0.539188	0.336982		SJ00395	6.47827	1.10903
Ec-00_003720	0.292615	0		Slom_000420	79.0749	88.2917		g11418	0	1.02233		SJ00396	2.24378	0.234079
Ec-00_003730	4.76876	0		Slom_000421	507.259	303.219		g1142	2.12276	7.84636		SJ00397	81.6089	62.0201
Ec-00_003740	4.19143	0		Slom_000422	237.662	106.787		g11420	111.221	128.62		SJ00398	9.78474	11.0255
Ec-00_003750	0.200835	0		Slom_000423	40.4202	62.9651		g11423	208.362	51.5257		SJ00399	58.168	30.5487
Ec-00_003760	0	0.11334		Slom_000424	216.236	253.895		g11424	63.5213	45.0805		SJ00400	7.10834	3.08532
Ec-00_003770	0	0		Slom_000425	446.441	703.516		g11427	0.301429	0.0903944		SJ00401	13.648	9.91346
Ec-00_003780	2.02569	28.2284		Slom_000426	35.6682	10.3758		g11429	0.383973	0		SJ00402	30.8436	16.3143
Ec-00_003790	0.218299	0.313706		Slom_000428	53.9635	19.4742		g1143	0.329668	0.930305		SJ00403	30.2373	9.3654
Ec-00_003800	0	0		Slom_000429	6.405	0		g11431	33.5255	6.08782		SJ00404	31.7924	17.888
Ec-00_003810	0.702316	0		Slom_000430	212.07	84.9757		g11432	2.29879	0.490718		SJ00405	45.424	54.0832
Ec-00_003820	2.68053	0		Slom_000431	19.1135	3.12287		g11433	0.054375	0.374568		SJ00406	34.5591	18.3098
Ec-00_003830	4.67859	3.04466		Slom_000432	70.7687	33.0129		g11436	107.082	102.52		SJ00407	15.8115	15.3298
Ec-00_003840	3.41527	0.626294		Slom_000433	191.89	86.7632		g11439	0.313283	0.865604		SJ00408	31.3131	25.6665
Ec-00_003850	0.114947	0.0385165		Slom_000434	12.4036	6.80012		g11446	0	0.727882		SJ00409	20.7212	13.6841
Ec-00_003860	1.00407	0.475048		Slom_000435	7.55597	3.55751		g11448	1.88272	22.0021		SJ00410	16.1745	5.16347
Ec-00_003870	2.25339	49.3962		Slom_000436	8.8633	3.81981		g11449	263.702	96.2292		SJ00411	99.0852	56.5507
Ec-00_003880	0.649002	0		Slom_000438	49.6959	0		g1145	1.16206	1.02816		SJ00412	11.4104	10.7847
Ec-00_003890	0.670173	0.0648711		Slom_000439	25.1128	0.0330777		g11450	33.4949	58.8884		SJ00413	3.4294	1.86752
Ec-00_003900	1.51624	0.462515		Slom_000440	26.3284	10.1261		g11452	26.0783	194.964		SJ00414	6.73911	6.27063
Ec-00_003910	3.94797	9.42236		Slom_000441	0.125393	5.75189		g11453	16.0501	71.0411		SJ00415	88.4445	48.9107
Ec-00_003920	1.31797	0.0594068		Slom_000442	144.087	0.175643		g11454	3.7422	2.03945		SJ00416	38.528	3.83429
Ec-00_003930	0.347423	0.542846		Slom_000443	23.9451	0		g11455	10.781	74.4126		SJ00417	36.0039	2.32523
Ec-00_003940	1.22867	0		Slom_000444	293.776	177.454		g1146	274.609	68.7388		SJ00418	31.5309	2.59943
Ec-00_003950	0.0831206	0.0356743		Slom_000445	25.4575	14.7593		g11465	101.303	9.24009		SJ00419	6.13057	1.66804
Ec-00_003960	1.13863	1.60928		Slom_000446	1632.31	901.711		g11471	6.69227	11.3404		SJ00420	0.599215	0.0317178
Ec-00_003970	0.529534	1.3864		Slom_000448	78.7179	33.8931		g11472	0	0.149357		SJ00421	85.3065	25.3564
Ec-00_003990	0	0		Slom_000449	5.40231	4.55315		g11474	2.80271	1.85807		SJ00422	16.9882	3.30294
Ec-00_004000	0	0.531248		Slom_000450	29.4943	19.0991		g11475	2.83154	1.09086		SJ00423	8.58052	3.53932
Ec-00_004010	0.0749067	0.467907		Slom_000451	60.0016	31.3028		g11476	0.0202404	5.54613		SJ00426	0.462477	0
Ec-00_004020	0.191326	0.972047		Slom_000452	36.0073	11.8895		g11479	1.48673	0.612123		SJ00427	0.907044	0.206471
Ec-00_004030	1.55123	0.309999		Slom_000453	12.8165	3.3898		g1148	115.058	0.738411		SJ00429	1674.75	27.3631
Ec-00_004040	0.0194156	0		Slom_000455	29.8539	23.5447		g11480	2.62834	2.40996		SJ00431	5.81431	0.575062
Ec-00_004050	0.315811	3.42821		Slom_000456	66.8196	40.1127		g11481	0.028648	0.100529		SJ00432	0.20422	0.109724
Ec-00_004060	0.0313022	0.123757		Slom_000457	8.23622	25.0835		g11483	0	0		SJ00433	8.76439	0.697315
Ec-00_004070	3.04139	0.927151		Slom_000458	186.72	206.207		g11484	78.1476	417.961		SJ00434	10.8625	0.942175
Ec-00_004080	0.296742	0		Slom_000459	311.246	474.169		g11485	10.7669	11.6182		SJ00435	9.35418	12.1326
Ec-00_004090	0.303047	0		Slom_000460	25.0651	7.81527		g11487	6.72558	12.2064		SJ00436	2.49746	1.79711
Ec-00_004100	0.38655	0.0924284		Slom_000461	28.2571	67.4105		g11488	7.92214	4.70236		SJ00437	4.21365	4.62214
Ec-00_004110	0.0321851	0		Slom_000462	54.662	86.6904		g1149	0	0		SJ00438	6.37884	57.0582
Ec-00_004120	0.0788621	3.08606		Slom_000463	2.00513	0.529242		g11490	39.078	73.5415		SJ00439	6.59514	4.20106
Ec-00_004130	9.62825	67.1837		Slom_000464	18.5841	7.61912		g11491	2.67216	7.36077		SJ00440	21.3977	9.22545
Ec-00_004140	1.25772	6.20919		Slom_000465	54.0234	466.285		g11498	1.55139	1.6166		SJ00441	14.9998	9.10879
Ec-00_004150	0.473259	0.477253		Slom_000466	47.2838	20.0332		g1150	0.0593483	0		SJ00442	12.4972	6.81004
Ec-00_004160	13.2091	3.23827		Slom_000467	27.0431	10.3325		g11501	0	0		SJ00443	21.1334	15.3318
Ec-00_004180	0.0658908	3.01432		Slom_000468	1.18655	0		g11508	0	0		SJ00444	0.720565	0.170315
Ec-00_004190	1.36701	0		Slom_000469	0.551897	0.407187		g11512	27.7934	3.81425		SJ00445	17.5416	5.60839
Ec-00_004200	0.887022	0		Slom_000470	30.7076	12.47		g11513	2.05816	2.62497		SJ00446	5.78949	1.08235
Ec-00_004210	0.268701	0		Slom_000471	69.6451	179.659		g11515	24.8569	88.0545		SJ00447	389.41	1281.93
Ec-00_004220	0.830095	0.540728		Slom_000472	4.41764	12.47		g11516	1.28206	0		SJ00448	14.0032	4.562
Ec-00_004230	1.12506	0		Slom_000473	33.0186	44.5034		g11517	0.411473	0		SJ00449	31.6744	57.1385
Ec-00_004240	0.275872	0		Slom_000474	134.489	98.1019		g11518	6.08071	0		SJ00450	0	0.0270819
Ec-00_004250	5.46338	6.33654		Slom_000475	479.058	376.392		g1152	2.04525	2.78574		SJ00453	0.697032	0.175596
Ec-00_004260	3.85336	0		Slom_000476	167.25	132.663		g11535	0	11.1298		SJ00454	109.382	62.7541
Ec-00_004270	82.2884	96.1064		Slom_000477	23.205	14.831		g11541	0.332435	0.527162		SJ00456	0	5.65054
Ec-00_004280	71.8723	80.1654		Slom_000479	12.577	4.53495		g11542	1.16598	0.957243		SJ00457	0.371803	29.972
Ec-00_004290	34.7659	52.131		Slom_000481	28.4743	7.635		g11543	0	0		SJ00458	0	6.13881
Ec-00_004300	20.9102	25.8266		Slom_000482	43.7465	33.9229		g11545	0	0		SJ00459	0.0649999	81.0739
Ec-00_004310	23.9539	21.2533		Slom_000483	16.8783	0		g11546	0.254203	0		SJ00460	0	6.53009
Ec-00_004320	9.84612	2.78026		Slom_000484	65.3856	0		g1155	41.652	29.7911		SJ00461	10.6732	341.19
Ec-00_004330	1.25635	0		Slom_000485	5.38136	6.69294		g11550	0	0		SJ00462	62.6101	1627.37
Ec-00_004340	2.30786	0		Slom_000486	4.53684	1.04592		g11553	0.440927	0.133354		SJ00463	7.54243	15.0515
Ec-00_004350	13.0012	18.4793		Slom_000487	0.0217693	0		g11554	2.80081	0.47734		SJ00464	0	0
Ec-00_004360	4.95904	6.22364		Slom_000489	26.47	6.46934		g11556	34.2061	46.1208		SJ00465	0	0
Ec-00_004370	0.186531	0.218412		Slom_000490	11.0565	5.82267		g11557	4.21893	37.7521		SJ00466	0	0
Ec-00_004380	0.480061	0.0576955		Slom_000491	4.20267	0.0661553		g11559	7.32249	6.74996		SJ00469	7.92107	2.71887
Ec-00_004400	2.00508	0		Slom_000492	92.0007	7.47987		g1156	53.1942	55.6763		SJ00470	0	0
Ec-00_004410	0.0430607	0		Slom_000493	131.357	102.123		g11562	4.87022	11.816		SJ00471	14.6513	10.1539
Ec-00_004420	0	0.318048		Slom_000495	32.8047	8.43118		g11569	3.10701	8.69589		SJ00472	2.64064	0.470125
Ec-00_004430	0	0		Slom_000496	82.4545	7.13884		g1157	11.5025	11.5853		SJ00474	16.3792	7.86063
Ec-00_004440	0	0.0668078		Slom_000497	29.0276	13.5751		g11570	60.2821	99.2186		SJ00475	0	0.0916959
Ec-00_004450	1.19321	0.389582		Slom_000498	95.9361	1.43028		g11579	0.0489002	0		SJ00476	0.052067	0.0474482
Ec-00_004460	3.61214	0.244477		Slom_000499	0	0		g11581	0	0		SJ00477	0.176445	0.0711243
Ec-00_004470	4.48738	1.91806		Slom_000501	28.0585	13.111		g11583	4.17512	29.9949		SJ00478	3.85759	0.928538
Ec-00_004480	0.475947	0		Slom_000502	66.0135	25.5386		g11584	0	0		SJ00479	3.1255	0.320679
Ec-00_004490	13.2714	0		Slom_000503	68.6315	63.9201		g11588	0	0		SJ00481	10.1592	11.1758
Ec-00_004500	2.56541	0.359846		Slom_000504	16.3811	17.0539		g1159	0.172047	0.0873017		SJ00482	14.3208	9.95896
Ec-00_004510	4.01862	0.488886		Slom_000505	23.8749	50.4058		g11590	0	2.0205		SJ00483	6.98969	3.05221
Ec-00_004520	11.3837	10.1132		Slom_000506	44.0718	24.6078		g11596	3.05232	3.84512		SJ00484	9.06873	6.55488
Ec-00_004530	24.1275	0		Slom_000507	37.2665	26.2307		g11598	1.61791	5.38477		SJ00485	21.6002	15.3319
Ec-00_004540	1.40769	0.132453		Slom_000508	164.416	188.428		g11602	0	0		SJ00486	1.6805	5.12583
Ec-00_004550	4.87254	3.70622		Slom_000509	85.7929	48.2908		g11607	27.577	7.83691		SJ00487	10.5534	12.2303
Ec-00_004560	23.4676	17.6067		Slom_000510	81.6888	63.5172		g11608	223.73	482.798		SJ00492	0	1.74094
Ec-00_004570	54.3159	39.3209		Slom_000511	67.5298	41.591		g11609	1672.97	988.167		SJ00495	18.4898	14.2786
Ec-00_004580	25.8214	0.250357		Slom_000512	9.19068	0.725395		g1161	1.4233	0		SJ00496	122.27	38.8213
Ec-00_004590	5.76669	0.448512		Slom_000513	51.5107	37.7407		g11610	11.3295	14.9489		SJ00497	6.80391	3.72232
Ec-00_004600	6.21779	1.84168		Slom_000514	15.2248	34.7958		g11611	0.928139	3.79471		SJ00498	7.07125	6.47414
Ec-00_004610	6.61224	3.72598		Slom_000516	49.2918	29.7495		g11612	99.4465	73.7918		SJ00499	11.4688	16.6483
Ec-00_004620	10.4144	6.14912		Slom_000517	194.098	166.182		g11615	1.28215	5.7128		SJ00500	280.693	539.465
Ec-00_004630	117.915	147.41		Slom_000519	146.673	230.37		g11622	149.045	57.6495		SJ00501	11.0005	23.4655
Ec-00_004640	21.5224	16.5713		Slom_000520	46.0413	58.6905		g11624	1.08383	1.8819		SJ00502	6.14758	0.483801
Ec-00_004650	15.0638	14.8236		Slom_000521	40.9415	21.056		g11625	0.546583	2.65876		SJ00503	0.756462	0
Ec-00_004660	14.9867	3.36122		Slom_000522	61.3682	137.563		g11626	0.537504	8.4868		SJ00504	7.37515	3.08791
Ec-00_004670	13.624	7.13191		Slom_000524	0.948262	0.0661553		g1163	0	0		SJ00505	4.32035	1.59983
Ec-00_004680	25.1292	7.62323		Slom_000525	230.904	203.611		g11632	27.0322	11.6016		SJ00506	141.016	95.761
Ec-00_004690	4.33536	0.263846		Slom_000526	25.3801	17.3069		g11635	0	15.2401		SJ00507	60.6656	13.0587
Ec-00_004700	51.4835	11.8199		Slom_000528	85.5371	65.2511		g11636	0.302343	1.46108		SJ00508	71.4001	13.0773
Ec-00_004710	12.8868	0.180722		Slom_000529	28.6338	16.5862		g11639	4.23396	8.83382		SJ00509	11.6312	28.1317
Ec-00_004720	60.716	0		Slom_000530	21.2146	0		g11646	3.25284	19.974		SJ00510	11.5402	9.38413
Ec-00_004730	3.75812	0		Slom_000531	94.5373	91.7632		g1165	0.972138	0.400063		SJ00511	96.6032	123.421
Ec-00_004740	5.00859	0.0862716		Slom_000532	37.0387	20.0606		g11650	93.4373	53.5827		SJ00512	6.77438	20.4745
Ec-00_004750	6.76536	3.51056		Slom_000533	15.3662	118.31		g11653	0.89451	0.546018		SJ00515	11.8792	8.10694
Ec-00_004760	46.2987	20.46		Slom_000534	53.7182	0		g11656	0.0489002	0		SJ00516	15.9111	12.1602
Ec-00_004770	6.27864	1.32463		Slom_000535	8.22697	1.46336		g11660	0	0.101834		SJ00517	0.352249	0.0810074
Ec-00_004780	4.91481	1.28599		Slom_000536	43.5472	53.7305		g11663	2.07387	7.26325		SJ00518	57.1965	33.375
Ec-00_004790	6.15259	0.528761		Slom_000537	35.9548	1.17591		g11666	19.5388	108.57		SJ00519	0	2.21466
Ec-00_004800	6.34355	3.83445		Slom_000538	32.1906	11.8871		g11667	0	0.288281		SJ00520	14.8751	1.90924
Ec-00_004810	14.596	0.953888		Slom_000539	76.4636	5.04137		g11668	0	0		SJ00521	36.4175	3.03761
Ec-00_004820	0.682388	0.637107		Slom_000540	22.6045	0		g1167	0.944292	1.58897		SJ00522	6349.11	860.328
Ec-00_004830	9.61973	0		Slom_000541	11.8888	0		g11672	5.80152	0.232012		SJ00523	56.4949	0.78468
Ec-00_004840	1.05459	1.66171		Slom_000542	33.4305	0.0330777		g11673	0.357179	6.52132		SJ00525	5.25277	0.231394
Ec-00_004850	0	0		Slom_000543	267.67	441.984		g11674	0.529986	0.632464		SJ00527	3.38326	0.0995549
Ec-00_004860	16.2035	1.21096		Slom_000545	54.8646	45.8583		g11678	3.20972	19.3751		SJ00528	3.5775	0.196869
Ec-00_004870	0.158603	0.608708		Slom_000546	61.7424	1.35387		g11679	2.52728	0.818867		SJ00529	3.93714	0
Ec-00_004880	1.04097	0		Slom_000547	5.00575	1.99029		g1168	0	0		SJ00533	0.733113	6.96571
Ec-00_004890	0.104284	0		Slom_000548	47.951	0		g11681	0.028294	8.03082		SJ00534	851.733	32.7794
Ec-00_004900	0.23866	0.0677295		Slom_000549	19.3966	1.40746		g11682	0.672409	30.3948		SJ00535	1.88196	1.76556
Ec-00_004910	16.3799	0.461071		Slom_000550	41.0219	40.4074		g11683	3.71013	13.0974		SJ00536	3.21779	1.52274
Ec-00_004920	2.0489	0		Slom_000551	2.95891	7.48912		g11685	3.09781	0.27034		SJ00537	3.14974	5.36555
Ec-00_004930	7.1277	0.0738488		Slom_000554	169.56	484.719		g11687	1.85469	6.19473		SJ00538	3.09097	3.03365
Ec-00_004940	5.15206	0		Slom_000555	132.453	14.238		g1169	0	0		SJ00539	19.9519	16.2584
Ec-00_004950	1.68182	6.59323		Slom_000556	127.915	280.484		g11692	10.8451	27.9782		SJ00540	13.6709	3.10545
Ec-00_004960	5.3212	0		Slom_000557	74.8	67.416		g11693	2.49802	4.76437		SJ00541	9.2293	7.76591
Ec-00_004970	0.667228	0		Slom_000558	14.6819	16.8075		g11694	107.165	10.3824		SJ00542	7.6502	4.49675
Ec-00_004980	0.4156	0		Slom_000559	19.427	16.3626		g11696	0.147814	0.120074		SJ00543	4.39768	0.725022
Ec-00_005000	3.42583	0.0790602		Slom_000561	65.7558	47.4913		g117	8.96814	46.1337		SJ00544	10.7905	10.1009
Ec-00_005010	0.761118	0.078072		Slom_000563	495.806	844.017		g11701	0.203769	1.1614		SJ00545	1.49702	36.7099
Ec-00_005020	25.3325	0.630177		Slom_000564	46.9833	25.5512		g11704	146.719	158.114		SJ00546	366.176	424.386
Ec-00_005030	3.70651	9.25372		Slom_000565	140.381	173.011		g11705	4.35225	18.0869		SJ00547	0	0.352072
Ec-00_005040	10.0235	8.43488		Slom_000566	116.791	0.847451		g11708	0.206509	8.03373		SJ00548	11.8664	0.14505
Ec-00_005050	0.0315779	0		Slom_000567	8.90886	3.55519		g11713	0	0		SJ00549	461.239	123.791
Ec-00_005060	0	0		Slom_000568	25.8899	30.9346		g11715	1.63701	9.65323		SJ00550	8.33056	1.02509
Ec-00_005090	0	0.0620354		Slom_000570	50.0488	24.3766		g11717	0.312749	0.0832404		SJ00554	11.4021	11.3019
Ec-00_005120	0.74932	0		Slom_000571	45.324	2.73619		g11718	2.14332	3.21085		SJ00555	25.1672	11.3697
Ec-00_005130	0.110026	0		Slom_000574	9.91614	0.605653		g11730	5.23021	5.0854		SJ00556	0	0
Ec-00_005140	21.8697	28.49		Slom_000576	53.8079	31.4731		g11731	1.57055	3.39457		SJ00557	100.095	55.7488
Ec-00_005150	15.5948	10.1621		Slom_000577	69.4967	71.1095		g11733	0	0		SJ00558	1.42558	2.30946
Ec-00_005160	4.65955	1.27017		Slom_000578	23.5634	6.37805		g11737	29.3997	10.463		SJ00559	16.2431	1210.96
Ec-00_005170	1.77172	1.1618		Slom_000579	2735.61	3149.07		g11740	11.3374	20.1007		SJ00560	56.6243	13.801
Ec-00_005180	4.2606	0.150474		Slom_000581	39.303	24.5668		g11744	0.489303	2.21616		SJ00562	37.0581	6.40915
Ec-00_005190	53.362	17.7154		Slom_000582	88.1275	41.9456		g11746	0	0		SJ00563	1.25601	7.94656
Ec-00_005200	12.2378	12.6574		Slom_000584	13.5044	0		g11748	2.12143	6.6205		SJ00565	23.4831	2.41383
Ec-00_005210	10.4688	6.45783		Slom_000585	12.1202	0.241798		g11749	0	0		SJ00566	23.0591	10.531
Ec-00_005220	12.0571	6.26584		Slom_000586	16.6823	5.54548		g1175	1.68528	0		SJ00567	15.4711	1.60584
Ec-00_005230	14.6696	13.0447		Slom_000587	33.0576	18.4362		g11750	2.29728	1651.56		SJ00568	195.759	7.04054
Ec-00_005240	3.4543	0.388384		Slom_000588	64.3111	4.20186		g11751	0	0		SJ00569	4.72171	5.16002
Ec-00_005250	16.7014	2.31901		Slom_000590	28.3519	3.57802		g11752	146.004	9.64908		SJ00570	5.31261	8.98885
Ec-00_005260	0.0529629	0		Slom_000591	63.1023	0.099233		g11764	1.26859	0.0647476		SJ00571	2.12702	0.263868
Ec-00_005270	0.0334725	0		Slom_000592	191.464	119.075		g11765	0	0		SJ00572	30.4434	43.8553
Ec-00_005280	0.122996	0.0288694		Slom_000593	28.7474	8.3422		g11766	20.1076	39.735		SJ00573	23.6551	26.8265
Ec-00_005290	2.61551	0		Slom_000594	32.939	0.0330777		g11769	0	12.1573		SJ00574	4.45252	0.751896
Ec-00_005310	69.6526	0		Slom_000595	73.8724	30.4752		g11773	0.959489	1.86696		SJ00575	31.4687	16.2621
Ec-00_005320	8.30087	0.0463109		Slom_000596	90.3554	74.1712		g11775	0.190944	0.466741		SJ00576	50.9367	53.4765
Ec-00_005330	3.90998	0.685405		Slom_000597	27.9743	8.9376		g11778	0	0		SJ00577	21.9473	19.0125
Ec-00_005370	0.141137	0		Slom_000598	81.4707	57.3727		g11782	6.47032	15.2497		SJ00578	14.5457	8.90588
Ec-00_005380	0.0731876	0.0332172		Slom_000599	417.329	497.689		g11783	13.1874	48.3023		SJ00579	33.6315	54.2655
Ec-00_005390	4.53314	10.0948		Slom_000600	24.2494	16.5782		g11785	3.30522	1.10935		SJ00580	61.4615	33.666
Ec-00_005400	5.76265	24.1914		Slom_000601	368.565	211.067		g11788	2.79653	10.2046		SJ00581	26.4281	8.80747
Ec-00_005410	60.6408	40.0486		Slom_000603	92.4244	0.890784		g11791	0	0		SJ00582	0	0
Ec-00_005420	19.2304	0.0699456		Slom_000605	103.611	208.237		g11792	156.776	85.221		SJ00583	18.0363	4.36047
Ec-00_005430	8.10715	1.02691		Slom_000606	15.0244	9.94018		g11799	31.4388	36.7582		SJ00585	31.7568	17.5997
Ec-00_005440	3.51777	1.565		Slom_000607	46.5342	31.0623		g118	186.788	0.0624303		SJ00586	18.6413	5.58542
Ec-00_005450	6.89256	4.32121		Slom_000608	45.357	99.7869		g11801	3.39329	3.09194		SJ00591	11.6394	0.764477
Ec-00_005460	48.9554	22.0922		Slom_000610	25.7886	15.3226		g11803	0.0886653	2.40408		SJ00594	0	0
Ec-00_005470	1.75989	0.758707		Slom_000611	8.01152	1.0436		g11804	11.7814	122.906		SJ00597	0.420799	0.075973
Ec-00_005480	0.794459	1.55098		Slom_000612	131.871	72.6598		g11805	0.545489	0.232983		SJ00598	0.0668447	0
Ec-00_005490	0.39828	0		Slom_000613	54.8339	44.7046		g11807	0.630984	4.55539		SJ00600	0.225597	0.10158
Ec-00_005500	0	0		Slom_000616	41.3378	10.3474		g11818	0.572708	0.933481		SJ00601	39.6452	5.89274
Ec-00_005510	10.0036	1.37081		Slom_000617	57.3734	29.64		g11820	0.498519	0.812002		SJ00602	0.483052	0.301446
Ec-00_005520	0.338683	0.38844		Slom_000619	169.03	354.766		g11824	4.58556	101.01		SJ00603	0	0
Ec-00_005530	5.87706	36.2516		Slom_000620	30.0537	37.9458		g11827	0.488909	0		SJ00604	1.85004	1.4346
Ec-00_005540	14.1672	8.97446		Slom_000622	21.0055	19.9647		g11828	0.0901146	0		SJ00605	0.0239577	0.0550037
Ec-00_005550	18.1512	8.80691		Slom_000623	17.3854	7.26652		g1183	0	0		SJ00608	84.4182	85.7025
Ec-00_005560	165.546	484.904		Slom_000624	15.8044	4.62393		g11834	31.7527	9.50409		SJ00609	7.09855	2.85792
Ec-00_005570	25.9665	11.5832		Slom_000625	13.0487	10.9917		g11836	0	0		SJ00610	5.20517	11.0906
Ec-00_005580	61.6966	41.5523		Slom_000627	62.463	94.1091		g11837	0.835991	0.590889		SJ00611	3.63847	0.603376
Ec-00_005590	10.4881	2.33214		Slom_000629	447.758	419.752		g11838	7205.94	9694.67		SJ00612	3.87056	2.67133
Ec-00_005600	6.66772	8.17028		Slom_000630	18.8561	7.03398		g11839	0.885266	0.612034		SJ00613	39.9304	19.1516
Ec-00_005610	34.366	16.5196		Slom_000631	30.3864	23.8758		g1185	5.02733	9.93465		SJ00614	47.7258	11.1636
Ec-00_005620	1.98528	0.112465		Slom_000632	57.3637	59.2065		g11852	29.1555	1.96114		SJ00615	4.3786	8.09411
Ec-00_005630	35.8754	5.76975		Slom_000633	81.0883	60.9288		g1186	0	0		SJ00617	0.0171902	0.0113338
Ec-00_005640	18.4526	16.4913		Slom_000634	159.38	116.709		g11860	7.26171	25.6766		SJ00618	4.66884	0
Ec-00_005650	52.5601	180.935		Slom_000635	60.5263	18.0042		g11861	118.515	160.121		SJ00619	8.12737	1.92637
Ec-00_005660	17.2552	11.2328		Slom_000636	32.465	22.1717		g1187	0	0		SJ00621	8.78195	4.73646
Ec-00_005670	1.116	0.0384334		Slom_000638	191.95	61.4303		g11881	3866.48	3071.1		SJ00622	40.2318	9.24532
Ec-00_005680	8.36599	6.46585		Slom_000639	26.9681	8.29655		g11882	47.4216	14.2355		SJ00623	29.0045	17.4328
Ec-00_005690	2.84201	0.430267		Slom_000640	67.991	10.1853		g11883	74.5038	30.443		SJ00624	261.114	328.119
Ec-00_005700	1.42073	0.0412353		Slom_000642	85.1584	0		g11885	0.460323	0.41415		SJ00625	1.10472	8.82775
Ec-00_005710	0.494295	0		Slom_000643	16.6989	3.84032		g11886	0.462369	1.63397		SJ00626	35.9831	28.9364
Ec-00_005720	2.26565	0.449059		Slom_000644	37.5144	22.7456		g11887	72.5167	10.661		SJ00627	4.13775	0.992784
Ec-00_005730	2.04233	0		Slom_000647	56.046	27.0738		g1189	0	0		SJ00628	0.0115054	0
Ec-00_005740	5.22666	0		Slom_000648	28.0408	7.89168		g11896	60.7585	58.1387		SJ00630	0	0
Ec-00_005750	14.6097	0.648075		Slom_000650	105.964	98.8395		g11899	0.0853299	0		SJ00631	0	0
Ec-00_005760	0.718054	0.0184108		Slom_000651	0.104758	0.58283		g11903	0	0		SJ00634	0	0.0992979
Ec-00_005770	10.5187	20.7638		Slom_000653	48.1864	0		g11906	0	0		SJ00636	0.0760776	0.0562139
Ec-00_005780	114.968	105.637		Slom_000654	16.0148	683.444		g11907	0	0		SJ00637	5.81547	4.43159
Ec-00_005790	42.3544	57.6284		Slom_000655	128.317	76.8385		g11912	0.0903804	0.164257		SJ00638	62.0769	58.3818
Ec-00_005800	15.0763	3.68213		Slom_000656	567.747	4148.32		g11913	0	0		SJ00639	39.3022	36.2075
Ec-00_005810	3.59741	0		Slom_000657	383.94	1143.83		g11919	0.973656	1.40264		SJ00640	7.18947	3.57801
Ec-00_005820	6.93538	5.64564		Slom_000659	30.6014	21.4294		g1192	1.37805	4.10816		SJ00641	9.67027	4.11187
Ec-00_005830	67.3023	231.586		Slom_000660	100.786	25.4784		g11921	43.066	161.733		SJ00642	68.8739	53.2183
Ec-00_005840	23.6401	0.28826		Slom_000661	15.1133	6.43626		g11926	0	0		SJ00643	20.7243	14.8959
Ec-00_005850	27.025	34.6313		Slom_000662	207.888	310.925		g1193	27.4795	0.681965		SJ00644	30.4225	47.1704
Ec-00_005860	3.52818	0		Slom_000663	18.261	8.36834		g11934	0.203007	0.270388		SJ00645	50.4379	36.2568
Ec-00_005870	2.41452	12.7012		Slom_000664	65.3938	88.7069		g11936	0	0		SJ00646	153.976	196.629
Ec-00_005880	7.72094	0.500962		Slom_000665	15.131	0		g11942	3.11987	6.46763		SJ00647	222.447	75.4558
Ec-00_005890	7.12839	2.39736		Slom_000666	17.1623	7.27577		g11945	16.4362	28.4689		SJ00648	14.3979	19.1778
Ec-00_005900	46.4049	30.2013		Slom_000667	90.0517	5.30137		g11949	0.171076	0		SJ00649	65.1884	57.3772
Ec-00_005910	7.68703	1.89569		Slom_000668	10.9483	5.85806		g1195	0	0		SJ00651	1.76254	1.78864
Ec-00_005920	14.2081	6.01841		Slom_000669	140.654	110.663		g11956	0.241635	1.05202		SJ00653	0.882717	4.97993
Ec-00_005930	79.6452	105.037		Slom_000670	43.7939	16.4059		g11959	0.46895	2.04554		SJ00655	25.5856	12.6753
Ec-00_005940	500.435	317.16		Slom_000671	34.4055	28.2166		g11963	0.0792391	0.278058		SJ00657	3.77368	4.71977
Ec-00_005950	33.5273	75.8609		Slom_000672	3.97045	0.50642		g11964	0.125263	0.167619		SJ00658	25.2405	27.347
Ec-00_005960	8.68073	0.670111		Slom_000673	13.0732	0.860019		g11965	2.94241	1.26076		SJ00659	44.6072	23.6779
Ec-00_005970	24.5875	12.8752		Slom_000674	52.7707	26.7635		g11966	0	0.057403		SJ00660	41.3205	21.798
Ec-00_005980	0.552066	0		Slom_000676	20.3015	0.860019		g11967	2.89424	0.910543		SJ00661	4.41125	8.5329
Ec-00_005990	0	1.76617		Slom_000677	15.1755	1.77131		g11970	13.9113	15.4972		SJ00662	298.296	137.688
Ec-00_006000	0	0.243614		Slom_000678	53.4818	36.9137		g11973	2.35106	3.37985		SJ00663	1.8961	0.194465
Ec-00_006010	0	0.933346		Slom_000679	4.73331	0		g11978	0	0		SJ00664	3.97312	0.667762
Ec-00_006020	0.120992	0		Slom_000681	28.3903	7.49475		g11979	0.373525	0.179944		SJ00665	4.2251	3.07127
Ec-00_006030	35.3276	9.12215		Slom_000682	38.3227	0.330777		g11980	38.6101	12.0344		SJ00666	160.453	63.7971
Ec-00_006040	51.8772	22.2354		Slom_000686	20.316	8.6032		g11982	0	0		SJ00667	218.526	824.651
Ec-00_006050	81.3802	21.2351		Slom_000687	167.471	44.5815		g11991	1.03501	0.141284		SJ00668	45.6854	62.3324
Ec-00_006060	1.71828	0.277707		Slom_000688	1665.77	2767.5		g11993	50.3912	122.996		SJ00669	7.84758	9.65402
Ec-00_006070	0.0853891	0		Slom_000689	295.966	407.981		g11994	0	0		SJ00670	71.9662	52.0077
Ec-00_006080	0.0355083	0.0198303		Slom_000690	49.3604	26.3633		g12	0.816427	0.11044		SJ00671	0.362244	0.451367
Ec-00_006090	0	0		Slom_000692	32.553	22.6973		g1200	1.13402	4.79179		SJ00673	1.43397	1.93772
Ec-00_006100	0.0743423	0.0792661		Slom_000693	43.6458	14.4966		g1201	685.033	0.314508		SJ00674	1.09402	0.245044
Ec-00_006110	1.64324	0.938561		Slom_000694	16.8317	2.8857		g12012	3.31423	5.79396		SJ00675	60.6853	42.5708
Ec-00_006120	0.172328	0		Slom_000695	110.101	156.428		g12016	2.012	1.25623		SJ00677	144.498	79.8329
Ec-00_006130	0.172842	0.030297		Slom_000696	127.713	8.23503		g1202	301.455	93.0771		SJ00678	4.98534	7.04957
Ec-00_006140	0.152547	0		Slom_000697	62.0688	31.0646		g12020	0	0.785715		SJ00679	11.1934	2.05671
Ec-00_006150	0.511882	0.412881		Slom_000698	8.03607	8.44244		g12022	0.869447	4.90078		SJ00680	16.5396	12.8305
Ec-00_006160	0.305515	0.0906466		Slom_000702	68.6924	102.892		g12023	3.14592	14.5348		SJ00681	62.0818	67.4383
Ec-00_006170	0.437031	0.14723		Slom_000703	91.2947	76.3262		g12025	3.35697	6.26683		SJ00682	70.5445	22.4717
Ec-00_006180	0.275336	0.494777		Slom_000706	48.1655	13.6072		g12039	0.373083	0		SJ00683	7.91722	0.146079
Ec-00_006190	0.387166	0.206486		Slom_000707	22.9641	13.4087		g12041	12.0969	20.5505		SJ00685	13.8985	14.1838
Ec-00_006200	0	0		Slom_000708	35.1803	34.548		g12044	5.41253	79.1666		SJ00686	10.705	7.3841
Ec-00_006240	1.59294	0.334058		Slom_000710_Slom_000711	36.8146	4.47211		g12047	10.295	5.37777		SJ00687	6.20811	5.18796
Ec-00_006260	1.23643	0		Slom_000713	83.1773	77.4231		g12049	6.41357	1.12963		SJ00689	15.3688	10.5514
Ec-00_006270	1314.63	3.08892		Slom_000714	76.1219	46.5156		g12051	2.79058	4.70516		SJ00691	37.352	23.5794
Ec-00_006280	722.299	390.54		Slom_000715	66.4846	91.8754		g12052	0.995567	0.848705		SJ00692	43.8193	46.1871
Ec-00_006290	1064.38	358.271		Slom_000716	142.2	75.5892		g12067	0.195601	0		SJ00693	1.02067	0.27795
Ec-00_006310	2750.66	1158.7		Slom_000717	223.32	139.065		g12068	0.253997	0		SJ00694	6.62927	8.2808
Ec-00_006320	47.0109	3.06901		Slom_000718	41.6915	54.1532		g1207	0.563289	0.600972		SJ00697	16.8013	16.2739
Ec-00_006340	394.783	41.0979		Slom_000721	6.50567	4.04442		g12072	4.89883	6.33821		SJ00698	30.9463	12.3055
Ec-00_006350	2585.58	1786.79		Slom_000722_Slom_000723	350.685	135.606		g12074	23.7928	2.70066		SJ00699	0.147361	0.0401729
Ec-00_006360	134.025	43.9157		Slom_000725	0.168932	0.099233		g12078	13.0542	49.1091		SJ00700	0.0427811	0.0133791
Ec-00_006370	32.5479	20.4606		Slom_000726	83.7362	74.1209		g12089	561.769	69.7371		SJ00703	1.20075	0
Ec-00_006380	21.7339	7.28185		Slom_000727	8.13398	10.2868		g12090	37.4445	12.4757		SJ00704	75.9413	129.903
Ec-00_006390	1.99396	0		Slom_000730	17.8892	5.25472		g12091	16.0864	30.9048		SJ00705	26.353	16.0726
Ec-00_006400	1.91005	0		Slom_000731	8.7167	1.6949		g12099	0.125412	0.0951031		SJ00706	1.54458	0.905398
Ec-00_006410	1.69122	0		Slom_000732	71.4795	75.1715		g1210	65.2328	4.42223		SJ00707	31.9156	9.04503
Ec-00_006420	17.7728	16.3979		Slom_000733	32.8456	0		g12100	69.9587	50.2896		SJ00708	42.6535	32.617
Ec-00_006430	11.4444	0.16425		Slom_000736	9.67213	19.2708		g12106	0.423875	4.43199		SJ00710	11.1937	1.43117
Ec-00_006440	0.380043	1.5597		Slom_000737	256.895	156.604		g12115	0.0258173	0		SJ00711	3.29665	2.66985
Ec-00_006450	0.0198297	0.883245		Slom_000738	19.3569	21.6319		g12116	0	0		SJ00712	24.0856	7.36588
Ec-00_006460	3.74522	160.348		Slom_000739	64.4607	33.089		g12126	4.58151	16.9977		SJ00713	0.0470109	0
Ec-00_006470	13.3593	10.4286		Slom_000740	88.4999	34.6496		g1213	0	0.136607		SJ00715	5.32383	0.32831
Ec-00_006480	10.2454	0.733633		Slom_000744	32.1203	21.0345		g12134	5.50036	8.39357		SJ00716	0	0
Ec-00_006490	1.77002	0.204224		Slom_000745	42.1716	0		g12139	1.75259	2.48896		SJ00717	5.29423	16.1156
Ec-00_006500	0.108474	0.474001		Slom_000746	19.7853	0.132311		g12140	67.0922	227.058		SJ00718	17.6092	18.678
Ec-00_006510	0.654625	0.122267		Slom_000747	82.5676	23.0247		g12150	0	43.5374		SJ00719	18.4581	10.2733
Ec-00_006520	6.63269	2.62441		Slom_000748	26.9245	25.3253		g12152	0.704322	1.0693		SJ00720	6.3923	3.15301
Ec-00_006530	33.3625	27.1311		Slom_000750	132.403	77.3959		g12155	0.109536	2.08341		SJ00721	13.0132	7.11055
Ec-00_006540	57.8353	75.8317		Slom_000752	70.333	22.0199		g12157	0	0		SJ00722	103.656	46.2641
Ec-00_006550	16.9599	13.7328		Slom_000753	42.7782	35.714		g12160	4.33495	22.8285		SJ00723	14.7218	1.37544
Ec-00_006560	3.49642	3.74086		Slom_000754	37.4214	14.9303		g12167	0	0		SJ00724	41.152	14.1427
Ec-00_006570	2330.26	235.863		Slom_000755	14.2703	8.91246		g12168	1.92391	6.07195		SJ00725	4.32047	0.540848
Ec-00_006580	343.453	13.275		Slom_000756	51.8507	29.591		g12169	0.563103	0		SJ00726	15.6306	1.91461
Ec-00_006590	432.781	50.2848		Slom_000757	14.49	2.65184		g12170	56.9933	9.82887		SJ00727	68.4027	14.874
Ec-00_006600	153.865	16.6213		Slom_000758	158.789	47.8291		g12185	1.48209	17.4034		SJ00728	2.98472	1.5994
Ec-00_006610	6.61073	5.60835		Slom_000759	27.8882	26.5528		g12191	4.4029	4.23459		SJ00729	10.0863	1.20091
Ec-00_006620	12.986	8.63684		Slom_000760	11.9191	5.5855		g12192	0.349761	3.35923		SJ00730	2.71068	2.15652
Ec-00_006630	47.6255	21.2168		Slom_000761	165.411	55.685		g12193	0	0		SJ00731	4.75373	11.7583
Ec-00_006640	20.6587	12.9229		Slom_000762	53.0373	41.8287		g122	28.5025	8.53853		SJ00732	122.138	69.6184
Ec-00_006650	21.3611	20.024		Slom_000763	6.44136	0.969507		g1220	0	0		SJ00733	1.39277	10.1017
Ec-00_006660	75.9496	73.3979		Slom_000764	20.4324	10.8171		g12203	0.686222	0.259644		SJ00736	4.15404	1.6904
Ec-00_006670	5.2693	5.94889		Slom_000765	67.7435	0.0330777		g1221	303.978	2.61375		SJ00737	12.0451	2.93931
Ec-00_006680	4.56514	0.0989806		Slom_000768	17.0641	23.0899		g12210	0.147343	0		SJ00738	2.11663	0.200734
Ec-00_006690	44.2634	22.8633		Slom_000769	63.4613	117.392		g12211	0.0837909	0		SJ00739	167.575	99.402
Ec-00_006700	15.6958	10.6385		Slom_000770	54.9965	34.7935		g12216	0.29873	0		SJ00740	16.1369	24.8109
Ec-00_006710	13.4648	1.52328		Slom_000771	13.4088	3.08185		g1222	54.4537	21.7951		SJ00741	0.734376	0.174318
Ec-00_006720	6.78711	1.69253		Slom_000772	75.358	56.6525		g12221	0.153965	0.394032		SJ00742	59.0547	20.3006
Ec-00_006730	5.63849	6.50044		Slom_000773	24.2052	1.31054		g12233	519.311	162.25		SJ00746	3.44289	17.2245
Ec-00_006740	9.9052	8.23508		Slom_000774	29.2393	41.026		g12234	0	7.21219		SJ00747	0	0.295079
Ec-00_006750	26.3543	13.1485		Slom_000775	70.7387	1.3413		g12235	28.9767	3.76435		SJ00748	0	1.31475
Ec-00_006760	9.38154	5.79922		Slom_000777	8.79596	13.1702		g12237	33.2333	1178.95		SJ00749	0	8.59991
Ec-00_006770	28.9594	25.8822		Slom_000778	54.9991	74.8311		g12241	0.350645	1.78965		SJ00750	0.200928	0.300087
Ec-00_006780	1.47615	0.0573407		Slom_000779	0.392041	0		g1225	58.2146	3.01426		SJ00752_SJ00760	31.7617	24.2434
Ec-00_006790	15.1581	13.2684		Slom_000781	28.7057	12.5656		g12250	3.31534	2.55975		SJ00753	5.09209	1.06
Ec-00_006800	3.99605	4.07783		Slom_000782	0	0		g12253	2.16801	14.22		SJ00754	12.5237	3.9154
Ec-00_006810	24.4919	19.8326		Slom_000783	1.87475	0		g12262	305.372	855.84		SJ00755	9.93198	11.1883
Ec-00_006820	4.80661	16.2181		Slom_000784	18.7599	7.58141		g12265	1.05392	0.707834		SJ00756	155.244	26.0594
Ec-00_006830	0.9628	1.08849		Slom_000785	228.149	94.5844		g12269	0.917456	20.3317		SJ00757	18.1293	0.781732
Ec-00_006840	12.2219	15.4308		Slom_000786	11.5829	8.8076		g12278	2.41973	3.7198		SJ00758	103.374	8.75512
Ec-00_006850	6.87911	12.0653		Slom_000787	1.93171	3.04877		g1228	0.931628	98.7848		SJ00759	10.5597	15.1587
Ec-00_006860	10.1644	14.2287		Slom_000788	18.8731	2.90389		g12284	3.18305	19.6552		SJ00762	9.31542	7.88429
Ec-00_006870	14.7083	6.79727		Slom_000789	49.4209	5.63908		g12285	42.8665	3.16309		SJ00763	41.797	36.2218
Ec-00_006880	28.1052	25.1302		Slom_000790	11.5285	16.0923		g12289	0.206902	0		SJ00764	8.01307	13.6739
Ec-00_006890	8.63024	7.80238		Slom_000791	38.2283	19.067		g1229	333.483	261.205		SJ00765	14.5896	7.80404
Ec-00_006900	42.0517	20.0708		Slom_000792	18.337	0		g12298	284.626	740.693		SJ00766	6.24916	0.602064
Ec-00_006920	15.1491	0.138223		Slom_000793	19.3602	0.572575		g123	0.594853	0.796918		SJ00767	14.6204	13.1551
Ec-00_006930	0.477431	1.74828		Slom_000794	16.4376	4.36725		g12310	0.538559	3.02778		SJ00768	0	0.539369
Ec-00_006940	14.8903	34.1377		Slom_000795	248.15	223.217		g12311	0.648417	3.6365		SJ00769	0	0
Ec-00_006950	31.917	34.5712		Slom_000796	120.993	40.0853		g12315	0.208473	4.14926		SJ00772	23.7742	7.49504
Ec-00_006960	36.6398	520.272		Slom_000797	49.4034	42.0507		g12322	0.148727	1.5764		SJ00773	31.6813	22.3698
Ec-00_006970	5.12602	1.56423		Slom_000798	24.6541	0.0330777		g12326	0.0602474	0		SJ00774	64.6376	58.961
Ec-00_006990	6.91297	2.40192		Slom_000799	30.8513	22.5276		g12329	3.67534	0.105677		SJ00775	49.2552	8.97608
Ec-00_007000	12.1649	9.81582		Slom_000800	1313.59	3057.32		g1233	0	0		SJ00776	6.5948	2.72392
Ec-00_007010	11.6127	0		Slom_000801	856.506	2480.8		g12335	0.441956	0		SJ00777	27.2999	13.6668
Ec-00_007020	0.49954	0.0637273		Slom_000802	5.11408	26.2624		g12347	1.07165	1.30953		SJ00778	23.3993	5.5815
Ec-00_007030	2.25693	1.19968		Slom_000803	43.0796	32.9524		g1235	0	0		SJ00779	47.1752	108.619
Ec-00_007050	59.9984	22.0228		Slom_000804	19.4862	8.93066		g12356	1.96906	7.12011		SJ00780	5.21971	3.47295
Ec-00_007060	154.936	66.8802		Slom_000805	28.3371	24.3287		g12357	0	0		SJ00781	461.075	26.9567
Ec-00_007080	3.47419	0.536139		Slom_000806	57.2431	32.1013		g12358	0.517783	0.574112		SJ00782	57.0588	56.2653
Ec-00_007090	0	0		Slom_000807	17.1772	21.2362		g12359	34.7111	0		SJ00783	10.0346	11.0163
Ec-00_007100	0.242176	0.45925		Slom_000808_Slom_000809	49.5665	55.5163		g1236	0	0		SJ00784	479.697	802.607
Ec-00_007110	1418.62	0.00940429		Slom_000811	22.8276	13.501		g12360	0.0489002	0		SJ00785	260.106	96.0052
Ec-00_007120	288.303	0		Slom_000812	22.7224	14.0008		g12361	5.74521	7.47056		SJ00786	5.96339	0.282931
Ec-00_007130	1.505	0.0506498		Slom_000814	38.8789	30.4728		g12378	0	0		SJ00787	5.56438	0.420635
Ec-00_007140	8.2488	2.31084		Slom_000815	12.9942	5.55011		g1238	0	0.0389337		SJ00789	6.56515	3.30595
Ec-00_007150	22.1778	94.3038		Slom_000816	255.895	688.64		g12383	0.379191	0		SJ00790	2.16512	1.02624
Ec-00_007160	32.8984	23.3565		Slom_000817	12.6386	16.6123		g12388	2.07374	5.51598		SJ00791	5.01801	1.61685
Ec-00_007170	27.4224	0.0993522		Slom_000818	106.972	58.8615		g1239	0.493516	2.79292		SJ00792	12.5088	3.3129
Ec-00_007180	0.0562421	3.8102		Slom_000819	56.1396	86.4476		g12390	0.03581	0		SJ00793	13.1312	2.58134
Ec-00_007190	0.388886	0		Slom_000820	7.48142	7.88143		g12392	0.841517	0.495293		SJ00794	1.58311	0.309638
Ec-00_007210	0.197481	2.78226		Slom_000828	101.076	67.8494		g12393	0	0.0723362		SJ00795	17.5894	3.81674
Ec-00_007220	1.47663	0		Slom_000829	9.73235	1.32311		g12395	0	0		SJ00798	0.021712	0.470079
Ec-00_007230	4.65184	0		Slom_000830	301.21	1141.92		g12397	0.429795	0		SJ00799	0	0.0135726
Ec-00_007240	6.73517	3.4895		Slom_000831	75.781	30.1864		g124	2679.96	4685.31		SJ00800	0	0.0154968
Ec-00_007250	3.77553	503.384		Slom_000832	37.2424	0.814373		g1240	21.6522	26.4411		SJ00801	19.7059	16.6848
Ec-00_007260	4.93557	0.0207946		Slom_000833	59.4269	33.519		g12403	1.37073	3.70331		SJ00802	5.58485	8.02548
Ec-00_007270	10.4485	1.00784		Slom_000834	13.9391	9.32759		g1241	14.1231	6.14363		SJ00803	50.0112	105.465
Ec-00_007280	7.90621	7.61569		Slom_000835	49.2403	46.1064		g12413	4.01914	12.7512		SJ00804	38.3113	19.9464
Ec-00_007290	2.52193	0.365637		Slom_000836	18.3173	84.3003		g1243	47.7318	13.2129		SJ00805	7.06442	6.10298
Ec-00_007300	2.48718	0.64281		Slom_000837	27.8975	28.5372		g12431	0.613923	1.56128		SJ00807	82.345	51.8168
Ec-00_007310	8.66198	0.400771		Slom_000838	39.0764	50.5788		g12432	0.244869	4.09183		SJ00809	19.3629	10.7285
Ec-00_007320	39.4891	38.615		Slom_000840	153.148	106.228		g12438	0.203425	0.70249		SJ00810	83.0129	25.1758
Ec-00_007330	71.8773	109.737		Slom_000843	108.067	119.632		g1244	9.51762	5.55625		SJ00811	2.91987	2.3105
Ec-00_007340	393.929	355.749		Slom_000844	3.25776	1.07899		g12441	0.845549	2.56871		SJ00812	17.9079	6.81107
Ec-00_007350	15.8612	8.13909		Slom_000846	27.595	14.1569		g12449	4.09301	18.0738		SJ00813	12.2707	3.90771
Ec-00_007360	8.08447	1.78367		Slom_000847	0.797052	189.392		g1245	2.36003	3.77925		SJ00814	8.31579	7.87927
Ec-00_007370	0.2922	6.27191		Slom_000850	27.9276	75.2554		g12450	0	0		SJ00815	6.02441	7.75715
Ec-00_007380	19.2559	22.3978		Slom_000851	24.1916	8.20195		g12456	0	0.290416		SJ00816	13.5757	20.9432
Ec-00_007390	4.91688	0.986997		Slom_000852	31.897	33.689		g12460	6.35666	32.8899		SJ00817	30.4534	38.6991
Ec-00_007410	19.0279	2.60586		Slom_000853	49.8303	72.2083		g12462	0	0		SJ00818	48.6698	48.1151
Ec-00_007420	13.3412	0		Slom_000854	13.3035	9.23067		g1247	2.32923	4.95125		SJ00819	7.47852	4.31883
Ec-00_007430	0.542516	8.23769		Slom_000855	5.96756	1.25232		g12470	0.660369	0.242049		SJ00820	5.2852	316.415
Ec-00_007440	1.82773	2.08454		Slom_000858	218.881	142.94		g12472	0.808163	0.789365		SJ00821	33.2572	25.8016
Ec-00_007450	0.431019	0.150214		Slom_000859	261.093	371.014		g12473	13.3448	64.7812		SJ00822	59.8953	67.1651
Ec-00_007460	7.96016	3.20171		Slom_000860	7.31933	7.51194		g12474	0.96895	9.50971		SJ00823	7.73855	0.262042
Ec-00_007470	0.307573	0.139596		Slom_000861	30.8426	9.48504		g1248	0.128603	0.325474		SJ00824	0.699134	0.421495
Ec-00_007480	12.7498	10.1298		Slom_000862	15.1031	2.93697		g12480	1.12442	8.67082		SJ00825	17.5419	34.3625
Ec-00_007530	4.95078	1.73431		Slom_000863	306.786	348.635		g12481	1.69113	7.29127		SJ00826	85.2576	68.3197
Ec-00_007540	8.0645	12.0571		Slom_000866	867.911	1954.13		g12485	0.0343776	0		SJ00827	141.323	34.3285
Ec-00_007550	8.33343	16.8198		Slom_000867	155.687	146.523		g12486	0.0713911	0		SJ00828	12.2115	7.80317
Ec-00_007560	1.00369	7.32784		Slom_000868	46.4229	51.3075		g1249	4.81752	96.7247		SJ00829	96.9417	48.414
Ec-00_007570	1.08461	1.73225		Slom_000869	67.2396	73.9896		g12490	0.703752	0		SJ00830	14.0352	7.01883
Ec-00_007580	0.318178	0.10633		Slom_000871	45.4852	38.7932		g12495	0.0799177	0		SJ00831	1.30444	0.193617
Ec-00_007590	30.3722	14.7196		Slom_000872	15.5227	4.56803		g125	202.317	223.834		SJ00832	40.994	42.8007
Ec-00_007600	24.6201	0.00741468		Slom_000874	60.2674	0.132311		g1250	1.38644	14.7013		SJ00833	33.7937	36.4075
Ec-00_007610	12.3896	7.66519		Slom_000875	32.0096	17.3254		g12519	0	0		SJ00834	40.7326	79.6213
Ec-00_007620	4.642	0		Slom_000876	1.10495	0.605653		g12523	0.077865	0		SJ00835	43.8822	49.4024
Ec-00_007630	9.81457	5.85364		Slom_000877	7.69539	2.31312		g12532	0	0		SJ00836	34.0437	115.688
Ec-00_007640	16.3135	13.1242		Slom_000878	5.25495	2.20132		g12535	28.7462	12.9284		SJ00837	5.59204	4.35984
Ec-00_007650	3.22311	0		Slom_000879	256.132	141.562		g12536	14.712	7.20698		SJ00838	13.5471	31.5671
Ec-00_007660	0.240791	0		Slom_000880	16.3719	24.9274		g12539	0	0		SJ00839	53.1371	80.7637
Ec-00_007670	2.34931	0.720432		Slom_000881	6.91682	2.25722		g12540	1.04084	0.612082		SJ00840	862.421	4835.62
Ec-00_007680	2.08972	0.348699		Slom_000882	50.8565	15.749		g12544	20.7975	8.54713		SJ00841	53.7602	84.0535
Ec-00_007690	0.572604	0.0247267		Slom_000883	43.1817	0.0330777		g12545	0.566689	9.88568		SJ00842	8.03648	5.38987
Ec-00_007700	10.0296	6.46494		Slom_000884	197.208	357.469		g12548	6.9429	2.03135		SJ00844	4.95501	369.19
Ec-00_007710	22.0669	29.8226		Slom_000885	27.6698	16.5908		g1255	0.0489002	0.306299		SJ00845	0.448274	0.241206
Ec-00_007720	252.634	284.664		Slom_000886	33.0629	60.6639		g12558	3.45945	7.61944		SJ00846	62.1232	44.4239
Ec-00_007730	42.3258	15.4595		Slom_000887	16.8093	13.3915		g1256	0.00826943	0.0999309		SJ00847	22.8093	15.7169
Ec-00_007740	26.3952	33.0918		Slom_000888	194.822	92.4499		g12560	0.14974	0		SJ00848	19.7304	16.727
Ec-00_007750	23.3528	6.79226		Slom_000889	39.0257	31.4493		g12563	0.0122893	0		SJ00849	18.0831	18.099
Ec-00_007760	3.00292	0.052766		Slom_000890	29.3575	55.1078		g12564	0.955355	0.366413		SJ00850	124.512	67.7382
Ec-00_007780	242.29	643.516		Slom_000891	8.71088	2.97005		g12565	0	0		SJ00851	8.80135	3.18224
Ec-00_007800	64.1519	2.78674		Slom_000892	82.4322	77.5646		g1257	6.49452	1.49672		SJ00852	8.5808	3.16448
Ec-00_007810	1.71483	0.0486772		Slom_000893	146.675	153.541		g12571	1.23392	6.50895		SJ00853	10.8757	23.0932
Ec-00_007820	161.019	66.8693		Slom_000894	22.33	1.69722		g12576	0	1.97742		SJ00854	46.1547	44.3529
Ec-00_007830	19.8016	9.06771		Slom_000896	74.2226	1.37669		g12579	45.9464	131.74		SJ00855	16.3168	12.1395
Ec-00_007840	4.35689	24.7273		Slom_000898	16.242	6.05421		g1258	12.9294	7.40509		SJ00858	0	0
Ec-00_007850	42.5334	8.76359		Slom_000899	71.4711	9.84427		g12581	0.0446908	1.13073		SJ00859	0	0
Ec-00_007870	2.00231	0		Slom_000900	29.4149	0.132311		g12582	1.69299	14.2551		SJ00860	0	0
Ec-00_007880	0.31588	0.0543256		Slom_000901	186.981	0.615908		g12586	0	0		SJ00861	10.9929	6.01632
Ec-00_007900	18.9969	11.5413		Slom_000902	137.952	119.87		g12587	1.27192	9.75054		SJ00864	8.23808	8.08143
Ec-00_007910	7.60006	0		Slom_000903	70.88	43.2723		g12595	0.489965	1.37541		SJ00865	65.3666	46.436
Ec-00_007920	2.20224	1.0698		Slom_000905	148.787	76.403		g126	9.8838	12.7732		SJ00866	3.09446	11.37
Ec-00_007940	3.00806	0		Slom_000906	34.7536	15.3362		g12606	1.82804	2.31024		SJ00867	7.26309	2.95944
Ec-00_007960	0.787935	12.915		Slom_000907	8.17165	8.23503		g12607	0	0		SJ00868	47.8368	9.86857
Ec-00_007970	0.1291	0		Slom_000908	156.874	89.7147		g12608	0	0		SJ00869	231.374	116.601
Ec-00_007980	7.90003	1.84815		Slom_000909	62.5584	9.41888		g1261	9.46313	46.1689		SJ00871	78.1726	8.4771
Ec-00_007990	35.4735	87.0923		Slom_000911	1.46982	0.0661553		g12628	1.29097	8.90368		SJ00874	0	0.772021
Ec-00_008000	7.77189	0.307129		Slom_000913	30.9089	33.5054		g12632	2.67645	7.16493		SJ00875	6.53241	8.92028
Ec-00_008010	1.09962	0.289575		Slom_000914	19.0303	20.622		g12633	0.07604	0.306299		SJ00876	36.5065	27.4618
Ec-00_008020	0.0872201	0.0165917		Slom_000915	38.8549	20.1711		g12636	0.0250369	0		SJ00877	34.902	18.8649
Ec-00_008030	0.0208896	0		Slom_000916	219.942	142.722		g12638	0.0821523	0.102358		SJ00878	14.7126	11.8387
Ec-00_008040	21.606	32.7906		Slom_000917	118.47	128.92		g12639	12.0022	0		SJ00879	0.108148	0.839674
Ec-00_008050	28.1614	20.6281		Slom_000918	10.429	2.38953		g1264	19.8119	7.92678		SJ00880	0	2.16365
Ec-00_008060	881.065	585.52		Slom_000919	306.84	75.6534		g12640	0	5.06038		SJ00881	1.58273	0.672259
Ec-00_008070	62.2193	3.77401		Slom_000921	63.9192	23.3165		g12642	0	0		SJ00882	1.02773	0.180099
Ec-00_008080	1.57995	3.39001		Slom_000922	45.7826	23.6211		g12643	0.0489002	0		SJ00883	0	14.4857
Ec-00_008090	27.5478	23.0133		Slom_000923	62.0456	22.6378		g12647	0.20278	0.978896		SJ00884	12.666	3.56168
Ec-00_008100	43.3128	29.8771		Slom_000924	57.8842	66.6427		g1265	70.0443	15.1246		SJ00885	1.31087	0.850145
Ec-00_008110	38.4211	23.8469		Slom_000925	37.7483	3.51186		g12652	0	0		SJ00889	1.49482	0.782117
Ec-00_008120	7.30705	20.7294		Slom_000926	19.8098	16.0262		g12654	0	0		SJ00890	10.9493	4.93412
Ec-00_008130	2.00718	4.92234		Slom_000927	807.09	1521.71		g12655	0.100387	0.384905		SJ00891	7.58546	4.91035
Ec-00_008140	0.158509	0.179484		Slom_000928	35.5431	18.1193		g1266	28.0886	8.25676		SJ00892	30.1846	23.0042
Ec-00_008150	3.8844	4.83309		Slom_000929	41.123	38.0986		g12660	0	0		SJ00893	99.9999	71.0903
Ec-00_008160	0.272397	0		Slom_000930	25.8381	4.16647		g12664	15.6065	143.264		SJ00894	64.924	52.5854
Ec-00_008170	89.2221	0		Slom_000931	86.575	66.3939		g12665	8.23059	36.7286		SJ00896	15.6747	8.02518
Ec-00_008190	22.3502	19.1071		Slom_000932	452.927	707.868		g12667	3.21694	3.02564		SJ00897	3.65719	3.52287
Ec-00_008200	76.7584	58.2354		Slom_000933	23.4864	10.0143		g12673	0.980364	0		SJ00899	0.17997	0.104699
Ec-00_008210	3.91807	0.0302737		Slom_000935	9.7372	3.97263		g1268	0	0.532057		SJ00900	0.0329933	0.0346167
Ec-00_008220	0.281096	0		Slom_000936	167.036	257.588		g12681	7.56484	17.211		SJ00901	25.6605	18.0057
Ec-00_008230	13.8026	1.21057		Slom_000937	52.4106	26.9018		g12684	8.43713	0		SJ00902	60.1332	31.0212
Ec-00_008240	1.44794	0		Slom_000938	59.5931	66.1237		g12692	23.8099	0		SJ00903	19.0374	14.4569
Ec-00_008250	15.682	20.7956		Slom_000940	139.453	132.19		g12693	0.38566	0		SJ00904	25.0055	4.32849
Ec-00_008260	1.96839	0		Slom_000941	15.8147	9.65736		g12694	5.77101	13.6243		SJ00905	7.33386	7.83647
Ec-00_008270	0.958409	0		Slom_000942	34.4137	0		g12695	1.97762	7.08269		SJ00906	89.3274	67.0267
Ec-00_008280	10.4165	0.0719486		Slom_000944	30.2951	0		g1270	34.6264	11.9933		SJ00907	22.4455	18.6904
Ec-00_008290	9.08379	10.068		Slom_000945	6.37801	0.175643		g12711	2.87584	8.02692		SJ00909	103.71	45.5828
Ec-00_008300	5.15627	0.0254104		Slom_000946	19.0994	8.65247		g12712	26.9148	84.7501		SJ00910	10.1669	4.30523
Ec-00_008310	3.69245	2.9356		Slom_000947	43.9709	71.9		g1272	113.894	145.91		SJ00911	13.7398	19.1873
Ec-00_008320	3.59512	3.69263		Slom_000949	48.1654	0.231544		g12727	0.0790239	0		SJ00912	2.4832	1.05911
Ec-00_008330	0.978917	3.01015		Slom_000950	115.074	60.8108		g12729	2.90519	2.3575		SJ00913	11.2383	1.60572
Ec-00_008340	3.48147	0.16206		Slom_000951	9.62856	0		g12738	0	0		SJ00914	131.343	10.2999
Ec-00_008350	19.2548	10.6331		Slom_000952	12.5671	3.63623		g12740	1.31613	13.76		SJ00916	0.271369	0.026988
Ec-00_008360	14.3623	0		Slom_000953	27.389	6.13062		g12745	0.0438429	0		SJ00917	7.0793	0.41321
Ec-00_008370	0.0306155	0.8355		Slom_000954	3.6051	1.59798		g1275	27.506	42.809		SJ00918	77.3763	11.7632
Ec-00_008380	0.522241	9.38283		Slom_000956	16.6882	3.84495		g12751	0.0108578	0.228608		SJ00920	0.188084	0
Ec-00_008390	0.481397	0		Slom_000957	0.609499	18.7829		g12752	19.3102	12.0571		SJ00922	10.441	16.4732
Ec-00_008400	0.312528	0.065743		Slom_000958	4.85256	45.5477		g1276	1.45484	0		SJ00923	23.1722	1.46473
Ec-00_008410	0.275537	0.0251783		Slom_000959	2.15097	0.572575		g12760	2.60665	18.9234		SJ00925	0.41471	43.5969
Ec-00_008420	20.0101	43.2863		Slom_000960	28.4331	32.8214		g12763	0.0363932	0		SJ00926	1.49435	110.514
Ec-00_008430	15.3941	7.0348		Slom_000961	38.593	10.1443		g12764	11.3552	0.623557		SJ00927	26.9667	12.1507
Ec-00_008440	44.5509	77.998		Slom_000962	62.3221	0.165388		g12765	0	0		SJ00928	13.2511	2.64962
Ec-00_008450	16.8961	10.0281		Slom_000963	173.443	138.419		g12766	48.8675	45.184		SJ00929	23.6528	10.6203
Ec-00_008460	56.4133	5.86583		Slom_000964	106.056	80.0921		g12779	0	0		SJ00930	21.6045	6.08313
Ec-00_008470	17.8398	2.10488		Slom_000965	190.219	109.876		g1278	139.526	45.8482		SJ00931	29.472	23.2029
Ec-00_008480	18.8345	7.40471		Slom_000968	814.708	1638.67		g12780	0	0		SJ00932_SJ00933	240.932	221.064
Ec-00_008490	6.87603	19.543		Slom_000969	87.4395	75.5463		g12786	2.25617	0		SJ00934	87.2801	16.1582
Ec-00_008500	11.6153	17.2064		Slom_000970	116.496	84.5914		g1279	79.3379	29.0939		SJ00935	11.3981	5.91062
Ec-00_008510	10.0639	9.36501		Slom_000971	266.371	66.8683		g12790	0	0		SJ00936	6.6511	11.0067
Ec-00_008520	2.63726	0		Slom_000974	31.2029	68.3862		g12793	0.578296	2.69813		SJ00937	4.72131	1.89435
Ec-00_008530	7.42535	5.33159		Slom_000975	50.5954	39.6145		g12795	31.7371	30.3907		SJ00938	56.9602	28.4021
Ec-00_008540	7.23463	0.96512		Slom_000976	23.7595	17.8646		g12797	0	0		SJ00939	7.17784	3.03661
Ec-00_008550	3.2791	0.117734		Slom_000978_Slom_000979	113.638	78.6562		g12798	0.0973237	0		SJ00940	1342.41	2745.32
Ec-00_008560	3.21982	0.269089		Slom_000980	43.4971	34.3373		g12799	0	0		SJ00941	7.09136	0.502769
Ec-00_008580	0.7207	0		Slom_000981	74.0547	33.0049		g128	0	0.732827		SJ00942	5.96893	4.98427
Ec-00_008590	0.119327	0		Slom_000982	113.001	139.967		g1280	1.332	0.985996		SJ00943	4.09075	0.793574
Ec-00_008600	0.139469	0		Slom_000983	37	0.0330777		g12803	0.474067	0		SJ00944	0.36088	0.0971393
Ec-00_008610	0.0996206	0.166905		Slom_000984	55.6771	23.6476		g12804	0.319936	2.5547		SJ00945	10.8227	13.8695
Ec-00_008620	0.0451082	0		Slom_000985	149.34	124.413		g12808	1.30019	0		SJ00946	90.2851	120.362
Ec-00_008630	0.591034	1.06625		Slom_000986	104.187	127.715		g1281	0.979975	0.761311		SJ00947	20.473	27.5346
Ec-00_008650	32.2003	23.6966		Slom_000987	14.5403	0		g12812	3.35058	0		SJ00948	7.92167	3.5497
Ec-00_008660	36.5561	4.30958		Slom_000988	20.139	63.5298		g12814	3.12336	0		SJ00949	8.14012	0.889706
Ec-00_008670	322.748	15.1362		Slom_000989	121.62	112.401		g1282	63.6532	31.9312		SJ00952	828.246	1509.07
Ec-00_008690	43.3425	29.2273		Slom_000990	116.179	87.0963		g1283	0.876684	7.18997		SJ00953	2.94847	14.3571
Ec-00_008700	11.7252	4.1724		Slom_000992	9.91631	85.0554		g12837	1.87305	15.7924		SJ00954	10.3748	3.34596
Ec-00_008710	6.48327	5.95617		Slom_000993	21.6275	7.61681		g12838	0.0803726	3.22835		SJ00955	21.6434	11.6135
Ec-00_008720	2.04797	0.185484		Slom_000996	24.0554	25.7669		g1284	0.955572	14.0143		SJ00956	5.07646	2.17929
Ec-00_008730	15.1334	11.2365		Slom_000997	0.0122439	0		g12848	1.60659	6.31225		SJ00957	4.43677	0.512118
Ec-00_008740	10.2185	0.798663		Slom_000998	28.1446	49.0979		g12857	1.63186	0		SJ00958	492.148	132.354
Ec-00_008750	28.1765	56.5207		Slom_000999	2.18136	0.969507		g12858	0.0935477	0		SJ00959	1.99792	4.88181
Ec-00_008760	4.77162	0		Slom_001000	66.2622	0.0661553		g12859	0	0		SJ00960	0	0.713145
Ec-00_008770	2.03892	0.562701		Slom_001001	1749.32	1811.36		g1286	4.06139	12.8143		SJ00961	0	2.44097
Ec-00_008780	2.11729	0.184474		Slom_001002	5.89163	2.30055		g12862	0.184711	0.960276		SJ00962	0.0958722	0.153223
Ec-00_008790	1.15742	0.358662		Slom_001003	24.5935	16.9788		g12865	0.0257436	0		SJ00963	0.988852	9.11431
Ec-00_008800	10.3582	3.77142		Slom_001004	101.485	21.2091		g12866	0	0.376983		SJ00965	0	0
Ec-00_008810	1.51072	0		Slom_001005	24.2779	12.9648		g12867	0.161534	1.28142		SJ00967	13.193	2.55737
Ec-00_008820	3.77387	0.90856		Slom_001006	2.58563	1.23182		g12869	0.489959	0		SJ00968	14.0567	79.6751
Ec-00_008830	143.906	181.924		Slom_001007	8.06649	2.14542		g12873	0.305506	0		SJ00969	0	0
Ec-00_008840	43.9124	1.20353		Slom_001008	37.9745	23.424		g12878	2.38579	0		SJ00970	0	0
Ec-00_008850	43.7718	83.6751		Slom_001009	175.45	150.313		g12888	2.56158	4.07388		SJ00971	31.713	40.5484
Ec-00_008860	11.793	12.3918		Slom_001010	14.6841	12.1723		g12889	0.237697	0		SJ00972	0.932019	0.270752
Ec-00_008870	258.475	104.574		Slom_001011	68.4623	0.231544		g12890	0.567762	0.839727		SJ00973	10.1471	17.4606
Ec-00_008880	210.45	121.702		Slom_001012	254.475	57.1183		g12897	0	0		SJ00974	0	0.0292248
Ec-00_008890	23.7788	25.1839		Slom_001014	90.2912	59.9405		g12899	0.0671034	1.7814		SJ00975	16.8137	19.5305
Ec-00_008900	20.695	7.25227		Slom_001016	16.8263	66.2166		g129	0	0.177404		SJ00976	7.54144	1.30432
Ec-00_008910	34.4208	38.8762		Slom_001017	119.693	250.233		g12900	4.91682	11.7982		SJ00977	30.1881	3.97257
Ec-00_008920	47.3775	6.11795		Slom_001018	88.1747	125.636		g12903	21.4809	38.2601		SJ00978	10.2688	2.30791
Ec-00_008930	31.5905	0		Slom_001019	15.8409	6.7773		g12904	0.1061	0.0155642		SJ00979	23.5649	35.0959
Ec-00_008940	0.859125	3.17268		Slom_001022	158.675	29.1312		g12908	10.3937	0		SJ00980	159.987	275.094
Ec-00_008950	11.4557	4.59088		Slom_001023	93.5235	47.9038		g1291	0.170757	0		SJ00981	16.3214	22.8017
Ec-00_008960	11.0748	0.359487		Slom_001024	439.044	5.04932		g12912	1.31877	0		SJ00985	0.0952095	0
Ec-00_008970	0.928903	0.455272		Slom_001025	46.6945	24.6512		g12915	9.32281	11.5991		SJ00986	3.27944	0.344688
Ec-00_008980	0.0933943	0		Slom_001026	22.3054	0.241798		g12916	59.8611	90.8243		SJ00987	0.482629	0.456098
Ec-00_008990	0.137381	0		Slom_001027	50.5957	0		g12917	0.0669025	0.234768		SJ00988	6.86206	12.0106
Ec-00_009000	0.810374	0.0886904		Slom_001028	30.4753	36.453		g12919	5.82605	2.6443		SJ00989	12.2527	6.00638
Ec-00_009010	1.26727	0		Slom_001029	151.468	67.97		g1292	8.65093	3.68393		SJ00990	33.8224	21.8849
Ec-00_009020	770.297	17.437		Slom_001030	34.6928	21.8194		g12921	0.0489002	0.396022		SJ00991	12.0187	7.99248
Ec-00_009030	43.4703	3.43928		Slom_001031	75.5868	88.29		g12924	0.0506933	0		SJ00992	0.0255641	0.203863
Ec-00_009040	10.5961	0.0782134		Slom_001032_Slom_001034	33.85	26.9163		g12926	0.31735	1.61519		SJ00994	69.9559	47.9476
Ec-00_009050	0.351661	1.15008		Slom_001033	0.0757326	0		g12932	2.71124	2.93943		SJ00995	124.602	90.9377
Ec-00_009070	0.308404	0		Slom_001035	46.5881	0.0661553		g12933	10.4201	2.23449		SJ00996	116.715	112.893
Ec-00_009080	0.246122	0		Slom_001036	80.7959	144.234		g12934	0.0776961	15.5982		SJ00997	63.4964	93.0807
Ec-00_009090	23.5496	8.3238		Slom_001037	126.667	126.53		g12936	11.2342	17.2338		SJ00998	114.143	91.1408
Ec-00_009100	71.8457	82.6078		Slom_001038	30.0423	5.01624		g12937	2.25327	10.6858		SJ00999	13.4855	3.41846
Ec-00_009110	25.6811	11.42		Slom_001039	13.2242	4.99342		g1294	1.30382	0.53748		SJ01000	40.2676	52.7396
Ec-00_009120	29.4125	27.1272		Slom_001040	20.2857	22.4088		g12942	0	0		SJ01001	21.1003	14.5454
Ec-00_009130	41.8861	0.668078		Slom_001041	165.525	81.5124		g12949	0.11242	0		SJ01002	4.34993	0.19341
Ec-00_009140	40.267	51.859		Slom_001042	45.648	39.8884		g12953	7.84182	0.170807		SJ01003	19.4523	8.60839
Ec-00_009150	4.28448	0		Slom_001044	10.1905	1.60824		g12954	433.682	257.495		SJ01004	2.85291	1.68714
Ec-00_009160	0.0753886	0		Slom_001045	251.568	152.49		g12955	48.1773	22.6483		SJ01005	11.2576	2.79649
Ec-00_009170	0.116339	0		Slom_001046	222.683	219.771		g12959	32.418	16.6575		SJ01007	2.61155	74.5426
Ec-00_009180	0	0		Slom_001047	211.737	141.688		g12977	0	0		SJ01009	4.64634	4.7677
Ec-00_009190	0.155758	0		Slom_001048	61.4923	32.1582		g12978	0	0		SJ01010	8.28257	192.14
Ec-00_009200	42.4732	11.8476		Slom_001049	52.8962	22.4294		g12979	0	0		SJ01011	41.0244	13.8281
Ec-00_009210	2.42435	0		Slom_001050	81.4848	31.3567		g1298	7.23416	18.2026		SJ01012	19.7472	19.6786
Ec-00_009220	11.1531	1.47364		Slom_001051	0.148297	0.241798		g12981	7.26453	0		SJ01013	33.085	30.6518
Ec-00_009230	14.6407	23.7741		Slom_001052	33.9869	0.099233		g12982	3.10217	1.40577		SJ01014	27.4785	17.7892
Ec-00_009240	1.4023	2.60304		Slom_001053	128.655	0.132311		g12983	0.664718	0.843421		SJ01015	7.35647	360.21
Ec-00_009250	6.05095	0.682318		Slom_001054	25.4555	14.9541		g12985	0	0		SJ01016	9.79358	559.666
Ec-00_009260	0.426402	0.0892994		Slom_001056	31.1481	16.1482		g12986	0.19883	0		SJ01019	14.1982	5.50645
Ec-00_009270	1.67316	1.30935		Slom_001058	6.30351	2.21158		g1299	1.08656	0.17476		SJ01020	58.8816	462.355
Ec-00_009280	7.79341	9.02141		Slom_001059	5.67328	3.00544		g12990	3.16327	10.613		SJ01021	2.45209	4.8906
Ec-00_009290	77.6001	93.8437		Slom_001060	1089.15	95.6366		g12992	36.0556	6.25105		SJ01022	46.0077	10.809
Ec-00_009310	31.9064	1.74472		Slom_001061	164.808	100.694		g12993	0.493397	0		SJ01023	51.6186	32.0037
Ec-00_009320	2.63551	0		Slom_001062	96.8816	96.795		g13	2.85615	0		SJ01024	5.35739	5.31109
Ec-00_009330	2.93861	0.105114		Slom_001063	29.8522	19.4034		g130	18.8373	11.605		SJ01025	0.789869	0.398225
Ec-00_009340	22.0142	18.682		Slom_001064	45.0464	49.8931		g13001	0	0.324018		SJ01026	14.9988	8.94993
Ec-00_009350	29.9602	25.6604		Slom_001066	239.177	139.261		g13002	0	0		SJ01027	46.8593	35.4098
Ec-00_009360	7.2387	1.23506		Slom_001068	95.717	54.1737		g13003	17.3826	0.253916		SJ01028	0.684367	0.286209
Ec-00_009370	16.3483	32.3206		Slom_001069	7.8806	4.96034		g13006	81.8012	22.9856		SJ01029	27.4671	13.1241
Ec-00_009380	16.7261	0		Slom_001070	7.78788	3.7616		g13010	4.74972	13.3839		SJ01030	3.14834	0.910584
Ec-00_009390	9.95084	1.51294		Slom_001071	101.595	108.304		g13013	2.54854	3.46524		SJ01031	31.9184	19.2656
Ec-00_009410	2.84823	0		Slom_001072	90.0726	111.266		g13014	56.8862	52.6215		SJ01032	0.881445	0.296388
Ec-00_009420	0.146654	0		Slom_001073	73.8366	0		g13017	5.18156	7.56715		SJ01033	9.75993	1.37546
Ec-00_009430	3.32719	0.185497		Slom_001074	358.254	0		g1302	1.53187	15.3803		SJ01034	3.15439	2.20365
Ec-00_009440	0.172758	4.36955		Slom_001075	87.2075	0		g1303	0.0248929	0		SJ01035	15.591	7.79138
Ec-00_009450	2.03844	4.27229		Slom_001076	42.8438	46.2172		g13032	0	0.185811		SJ01036	26.5637	20.2096
Ec-00_009460	2.03978	7.25544		Slom_001077	824.047	2011.2		g13043	4.07991	0.230731		SJ01037	7.11876	5.70472
Ec-00_009470	1.09977	5.02876		Slom_001078	57.9374	0.132311		g13044	0	0		SJ01038	0.115719	0.183191
Ec-00_009480	12.4565	0.142585		Slom_001079	30.9174	12.122		g13049	20.8338	30.5358		SJ01039	14.2665	16.5698
Ec-00_009490	29.5669	0.0537115		Slom_001081	130.532	99.8792		g13051	8.45106	20.1958		SJ01040	4.82462	11.7331
Ec-00_009500	204.711	94.9269		Slom_001082	52.0161	26.4741		g13052	0.418917	0.464667		SJ01041	8.89643	4.35111
Ec-00_009510	203.533	412.709		Slom_001083	26.8534	11.5722		g13058	57.6674	16.5236		SJ01042	24.375	33.8714
Ec-00_009520	53.109	0.994297		Slom_001084	88.8	62.6721		g13059	14.0033	28.462		SJ01043	128.366	214.724
Ec-00_009530	0.0800647	0		Slom_001085	22.8651	6.00625		g13064	0.534255	12.8593		SJ01044	9.74854	47.1909
Ec-00_009540	2.46193	1.89821		Slom_001087	36.4187	22.9596		g13066	1.18663	5.37518		SJ01045	0.0386515	2.20829
Ec-00_009550	2.73554	0.472606		Slom_001088	627.041	1009.34		g13076	0.383097	0		SJ01046	0.0743065	1.98336
Ec-00_009560	0.670262	0		Slom_001089	493.562	358.395		g1308	1.63838	3.04482		SJ01048	0.0419441	1.67861
Ec-00_009580	0.0700262	0		Slom_001090	49.7351	114.474		g13081	11.0919	6.72655		SJ01051	0	0
Ec-00_009590	0.0596635	0		Slom_001091	55.6016	32.437		g13082	0	0		SJ01052	11.3713	18.9305
Ec-00_009600	3.69912	51.934		Slom_001092	3.91531	2.0108		g13085	0.385863	0		SJ01053	21.0631	5.33367
Ec-00_009610	0.676791	0.106571		Slom_001093	32.1755	1.40977		g13094	0	0		SJ01054	15.501	16.7174
Ec-00_009620	118.94	87.0748		Slom_001094	9.51792	3.68288		g13096	0.821016	4.98482		SJ01055	31.2141	10.8165
Ec-00_009640	17.2814	0.0848957		Slom_001095	13.0323	3.80956		g1310	0	0		SJ01057	0	0
Ec-00_009650	0.889826	0		Slom_001096	127.118	115.702		g13110	0.180972	0		SJ01058	0.0229741	0
Ec-00_009660	1.46413	59.2733		Slom_001097	59.4995	63.6191		g13112	0.346366	0		SJ01059	3.79045	0.857238
Ec-00_009670	38.85	0		Slom_001098	10.2401	4.02622		g13126	0	0		SJ01060	7.42999	3.27969
Ec-00_009680	36.0728	30.9473		Slom_001099	16.0575	0.0330777		g13128	0.244739	0		SJ01061	7.49068	3.05082
Ec-00_009690	10.4625	0.0334075		Slom_001101	89.5988	44.4505		g13129	0	0		SJ01062	37.1509	47.6231
Ec-00_009700	0.328621	0		Slom_001102	16.4607	0.867961		g1313	0	0.112662		SJ01063	11.6681	1.37336
Ec-00_009710	0.213804	0.0947404		Slom_001103	10.7776	3.64186		g13130	0	0		SJ01064	0.343333	0.348051
Ec-00_009720	0.707492	0		Slom_001104	31.473	5.99137		g13131	0	0		SJ01065	145.31	739.312
Ec-00_009730	1.2918	1.09077		Slom_001105	58.2268	0		g13132	0	0		SJ01066	0	0.14223
Ec-00_009740	1.20908	0.199586		Slom_001106	0.0550978	0		g13133	0.131192	0		SJ01068	0	0
Ec-00_009750	0.350991	0.0229752		Slom_001108	106.296	59.8238		g13136	30.492	13.2004		SJ01070	366.336	23.7447
Ec-00_009760	0.105645	0		Slom_001109	2.11281	1.65157		g13142	0	0		SJ01071	0	15.815
Ec-00_009770	0.0234401	0		Slom_001110	55.198	0		g13143	17.932	17.1067		SJ01072	258.158	68.1194
Ec-00_009780	6.35397	4.96813		Slom_001111	8.2689	1.73823		g13144	1.55847	1.91196		SJ01073	34.0812	13.9857
Ec-00_009800	3.73739	6.54999		Slom_001112	23.7486	30.2059		g13145	5.93597	0.452314		SJ01075	1.51431	14.6078
Ec-00_009810	14.2396	3.00893		Slom_001113	48.9647	37.7563		g13155	1.08008	0		SJ01077	7.79451	1.31605
Ec-00_009820	8.70723	1.12994		Slom_001114	27.7048	7.84835		g13160	29.6203	3.96949		SJ01078	47.5824	5.44972
Ec-00_009830	1.31404	0.727538		Slom_001115	59.745	63.1516		g1317	0	0		SJ01079	8.08093	1.71808
Ec-00_009840	0.059409	0		Slom_001116	58.0082	14.54		g13171	0.0846358	8.50325		SJ01080	35.3709	14.6704
Ec-00_009850	0.875121	0.879063		Slom_001117	94.6949	39.865		g13172	0	0		SJ01081	3.38242	0.481174
Ec-00_009860	3.91848	0		Slom_001118	40.5779	17.251		g13186	0.0434514	0.547905		SJ01083	28.2896	13.385
Ec-00_009870	3.23166	0.68135		Slom_001119	184.965	0.396932		g13196	0.821239	0		SJ01084	21.2445	8.52211
Ec-00_009880	35.2666	23.2784		Slom_001120	78.9694	7.54834		g132	0	0		SJ01085	1.84666	4.4126
Ec-00_009890	143.813	157.516		Slom_001121	5.29559	15.0239		g13204	3.82966	7.58464		SJ01086	29.1011	42.5674
Ec-00_009900	21.9816	0.0551175		Slom_001122	534.203	489.454		g13205	0.493142	0.791811		SJ01087	1.02477	13.2751
Ec-00_009910	1.97617	0		Slom_001123	7.40074	0.208721		g13208	0.0666614	0		SJ01088	31.6611	10.2242
Ec-00_009920	14.1281	3.07788		Slom_001124	53.3367	0.241798		g13218	2.21755	0		SJ01089	19.962	7.87062
Ec-00_009930	2.29434	0.016851		Slom_001125	90.6071	60.0625		g1322	0	0		SJ01090	0.214254	0.130968
Ec-00_009940	19.6085	8.48551		Slom_001126	20.059	0.704886		g13221	3.32324	5.08969		SJ01091	51.1071	134.23
Ec-00_009950	6.11003	1.50267		Slom_001127	21.7475	11.2061		g13222	14.3779	1.36276		SJ01092	0	2.82663
Ec-00_009960	4.80584	0.114876		Slom_001128	103.774	87.4545		g13223	148.68	25.8424		SJ01093	18.0576	3.81922
Ec-00_009970	5.39141	0.782819		Slom_001129	27.3372	29.1977		g13224	0.210728	0		SJ01094	0	10.6579
Ec-00_009980	4.01435	0		Slom_001131	47.4335	27.0854		g1323	0	4.91152		SJ01095	0.276434	6.54288
Ec-00_009990	86.8642	0		Slom_001132	78.1571	81.3391		g13231	0.823872	1.99683		SJ01097	1.46684	1.5702
Ec-00_010010	17.0822	9.14122		Slom_001133	114.879	73.5066		g13233	2.69521	18.6938		SJ01098	1.78245	1.7244
Ec-00_010020	7.69386	0.18663		Slom_001134	31.8541	12.7392		g13236	39.2214	740.138		SJ01099	1.74576	7.63545
Ec-00_010030	1.10784	0		Slom_001135	8.44577	6.21729		g13242	0	0.42881		SJ01100	214.863	132.235
Ec-00_010040	2.42781	0.069406		Slom_001136	35.6322	20.6524		g13243	9.08023	45.2313		SJ01101	0.424317	0
Ec-00_010050	0.896283	0		Slom_001137	3.14026	3.10467		g13249	0.247211	0		SJ01102	0.242761	0.0414598
Ec-00_010060	0.451342	0.143537		Slom_001138	21.8396	16.3536		g1325	34.6531	7.04664		SJ01104	3.04199	1.33252
Ec-00_010070	18.6486	0.0657525		Slom_001139	113.501	45.4121		g13250	0.546609	0		SJ01105	4.91192	2.94204
Ec-00_010080	8.11631	0.351651		Slom_001140	26.2621	29.6982		g1326	13.591	365.876		SJ01107	31.9853	8.95539
Ec-00_010090	2.85042	4.35756		Slom_001141	42.3873	51.7167		g13267	0.982021	0		SJ01108	11.9313	4.35785
Ec-00_010100	2.34975	1.67678		Slom_001142	37.7747	0		g1327	104.459	23.5376		SJ01109	1.07346	0.37892
Ec-00_010110	2.66622	0.441142		Slom_001143	12.6176	3.16852		g13275	0.0958394	0.135183		SJ01110	231.538	186.205
Ec-00_010120	2.4197	0		Slom_001144	2.79356	0.572575		g13276	0.439116	0.150938		SJ01111	21.2683	18.0325
Ec-00_010130	0.270608	0.131224		Slom_001145	4.18153	1.78388		g1328	4.61423	8.59065		SJ01112	15.9604	2.68435
Ec-00_010140	14.7192	23.3936		Slom_001147	57.8414	88.129		g13280	3.40445	8.69294		SJ01114	0.0444047	0.446255
Ec-00_010150	8.50663	2.92906		Slom_001148	39.3968	20.4814		g13283	571.789	45.3359		SJ01115	0.196726	0.0362045
Ec-00_010160	0.610678	0.109913		Slom_001149	42.1939	40.3982		g13284	0.0371186	0		SJ01117	0.2095	0
Ec-00_010170	5.65734	5.10494		Slom_001150	2050.01	1723.6		g13288	1.60315	0		SJ01118	0	0
Ec-00_010180	1.09346	1.52229		Slom_001151	55.2667	31.7354		g13292	0	0		SJ01119	3.01928	20.1505
Ec-00_010190	13.6382	6.35835		Slom_001152	37.327	12.3936		g13294	0.182631	0		SJ01120	0	0
Ec-00_010200	14.2536	9.67362		Slom_001154	10.5248	6.25037		g13296	2.37202	6.69392		SJ01121	0	0
Ec-00_010210	0.720876	0.056369		Slom_001155	98.6951	63.0216		g13298	6.47753	4.41594		SJ01122	0.216233	0
Ec-00_010220	6.09432	0.351025		Slom_001156	3.58077	3.87803		g133	0.123379	4.60894		SJ01123	0.784618	0
Ec-00_010230	7.0373	0.229799		Slom_001157	43.769	51.5355		g13301	0.225446	0		SJ01125	0.268522	0.0575581
Ec-00_010240	7.44544	11.5317		Slom_001159	54.9216	35.5142		g13304	0	0		SJ01126	9.56626	5.51569
Ec-00_010250	0.834372	1.02414		Slom_001160	39.2679	38.0176		g13306	0	0		SJ01127	3.36023	0.948213
Ec-00_010260	79.0965	0.4905		Slom_001161	24.2134	70.9799		g13310	0	0		SJ01128	27.3284	0.10268
Ec-00_010280	5.31741	3.65861		Slom_001162	18.0538	5.996		g13311	0	0		SJ01129	0	0
Ec-00_010290	38.166	0.0550182		Slom_001163	64.3098	25.9687		g13314	0.180229	3.45266		SJ01131	0	0
Ec-00_010310	7.50594	0.114315		Slom_001164	97.8759	343.4		g13318	7.08695	0		SJ01132	0	0
Ec-00_010320	1.68744	0		Slom_001165	28.5229	41.6346		g13319	0.0696861	0		SJ01133	6.1114	10.0942
Ec-00_010330	54.4126	17.5722		Slom_001166	1.60877	0		g1332	3.24695	26.5944		SJ01134	17.2795	13.0042
Ec-00_010350	15.9059	0.870639		Slom_001167	32.5775	0.165388		g13320	1.06364	0		SJ01136	3.11855	2.0821
Ec-00_010360	10.5581	0.658893		Slom_001169	38.9405	31.3431		g13325	1.48784	0		SJ01137	4.23481	2.73536
Ec-00_010370	9.93653	0.259485		Slom_001170	16.5169	0.307954		g13333	0.717887	2.01371		SJ01138	2.02614	1.69744
Ec-00_010380	3.70388	2.65064		Slom_001171	37.5357	0		g13336	0	0		SJ01139	0	0
Ec-00_010390	4.34717	2.15403		Slom_001172	49.1431	64.7526		g13337	0	0		SJ01140	5.96323	0.284494
Ec-00_010400	33.6047	7.41879		Slom_001173	17.8796	15.8826		g13339	26.9614	0.184645		SJ01141	37.9089	24.299
Ec-00_010410	10.3359	2.2307		Slom_001174	1.2285	1.43259		g13340	654.813	277.974		SJ01142	31.2383	13.6961
Ec-00_010420	6.28854	1.85139		Slom_001175	35.0012	3.81981		g13341	93.5014	120.857		SJ01143	6.67426	10.6767
Ec-00_010430	3.75928	0.973319		Slom_001176	55.5426	28.1346		g13342	39.8008	135.646		SJ01144	19.1431	33.7599
Ec-00_010440	1.31434	0.434608		Slom_001177	1477.07	1602.73		g13344	55.3943	14.2235		SJ01145	12.3822	10.5878
Ec-00_010450	7.51993	2.02564		Slom_001178	389.903	879.467		g13347	35.5726	9.47774		SJ01148	0.159946	14.0122
Ec-00_010460	6.30549	0		Slom_001179	161.616	253.161		g13348	98.8417	91.7193		SJ01150	0	0.309058
Ec-00_010470	11.5312	7.48921		Slom_001181	2.1983	2.19901		g13365	0	275.722		SJ01152	2.60957	19.6438
Ec-00_010480	2.27687	2.21284		Slom_001182	177.411	230.177		g13367	0.250471	0.158881		SJ01153	1.37174	4.09966
Ec-00_010490	3.03532	0.353601		Slom_001183	143.628	280.451		g1337	71.3914	73.6522		SJ01154	0	0
Ec-00_010500	2.37016	0.642893		Slom_001184	45.9202	30.5225		g13371	1.00325	0.131328		SJ01155	6.16767	5.54822
Ec-00_010510	0.0821142	2.53072		Slom_001185	49.0432	49.7744		g13374	0.145812	0.609525		SJ01156	15.1991	4.71163
Ec-00_010520	37.3505	49.3099		Slom_001188	70.4344	8.6022		g13375	0.796833	0.112719		SJ01157	4.91108	3.34831
Ec-00_010530	53.1222	76.3972		Slom_001189	173.7	194.56		g13381	0	0		SJ01158	210.388	71.2452
Ec-00_010540	2.99303	0.681533		Slom_001190	19.4706	5.35727		g13384	0.164722	0		SJ01159	9.32523	6.50587
Ec-00_010550	2.42323	20.7322		Slom_001191	342.75	318.323		g13388	1.76766	0		SJ01160	4.13361	2.00871
Ec-00_010560	16.2977	12.1061		Slom_001192	44.2523	19.3554		g13390	0	0		SJ01161	30.8507	3.68792
Ec-00_010570	3465.16	2409.98		Slom_001193	243.787	228.736		g13394	0	0		SJ01165	0.159221	0
Ec-00_010580	96.6733	0.312125		Slom_001194	16.1164	1.00258		g13399	0	0		SJ01166	566.671	741.683
Ec-00_010590	24.0684	29.2216		Slom_001195	125.984	0		g134	0.219312	0.250373		SJ01167	129.609	211.037
Ec-00_010600	4.17844	1.69724		Slom_001196	33.2908	18.3039		g13413	0.413405	10.2757		SJ01168	580.333	406.595
Ec-00_010610	33.1768	19.776		Slom_001198	37.4523	15.57		g13417	0	0		SJ01169	267.88	453.084
Ec-00_010620	3.61404	0.10355		Slom_001199	16.142	7.19142		g13418	0	0		SJ01170	31.8458	15.7069
Ec-00_010630	4.23214	1.25249		Slom_001200	184.914	244.515		g13419	0	0		SJ01171	8.66407	4.76953
Ec-00_010640	2.27933	0.68527		Slom_001201	120.791	107.779		g13421	89.5952	11.1879		SJ01173	24.5429	21.2306
Ec-00_010650	2.64518	0.40535		Slom_001202	32.881	0		g1343	0	0		SJ01174	8.96705	7.30777
Ec-00_010660	13.1052	0.0680747		Slom_001203	23.6139	10.8879		g13436	0.0202404	1.45343		SJ01175	0.350589	0.850605
Ec-00_010670	1.33405	0		Slom_001204	14.9375	7.45473		g13438	9.57432	181.726		SJ01176	4.75208	157.898
Ec-00_010680	2.5365	0.32958		Slom_001205	46.5311	61.64		g13444	1.85114	0.608264		SJ01177	17.7078	97.3701
Ec-00_010690	3.27748	0.951007		Slom_001206	25.5847	99.384		g13445	2.40587	5.893		SJ01178	7.98677	0.90245
Ec-00_010700	4.90854	7.16869		Slom_001207	66.8667	38.7727		g13449	0	0		SJ01179	19.0123	20.4675
Ec-00_010710	3.74595	0.343948		Slom_001208	33.465	0.0330777		g1345	703.682	608.794		SJ01180	7.02605	3.16002
Ec-00_010720	5.39899	1.21448		Slom_001209	163.588	77.3258		g13450	2.46064	0		SJ01181	1.80774	0.855214
Ec-00_010730	15.8455	14.6112		Slom_001210	77.3473	16.9947		g13459	0.132158	0.0756562		SJ01182	5.02825	1.39306
Ec-00_010740	3.31149	7.97033		Slom_001211	26.9065	13.0095		g13464	34.5687	43.2609		SJ01183	1.5357	0.758275
Ec-00_010750	11.2065	3.29744		Slom_001212	39.7044	14.54		g13465	0.49808	0.740859		SJ01186	4.68505	1.25401
Ec-00_010760	8.59679	12.2864		Slom_001213	45.6092	12.0777		g13466	0.145152	0.732746		SJ01187	0	0
Ec-00_010770	28.7994	27.2212		Slom_001214	2.16912	2.66441		g1348	0.028294	4.81653		SJ01189	18.4328	2.16478
Ec-00_010780	10.4625	3.76335		Slom_001215	42.6544	29.7885		g1349	0	5.03124		SJ01191	58.4885	31.9192
Ec-00_010800	324.815	319.876		Slom_001216	12.8642	7.92707		g1350	0	0		SJ01192	0	8.66028
Ec-00_010810	175.095	0		Slom_001217	10.3044	0.165388		g13510	0.0578748	0		SJ01193	0	1.02903
Ec-00_010820	2.04039	2.41658		Slom_001218	53.6827	53.2707		g13511	0	0		SJ01197	9.69911	527.315
Ec-00_010830	152.513	182.582		Slom_001219	8.01025	17.38		g13512	2.47488	10.7365		SJ01198	6.67232	1.298
Ec-00_010850	51.3626	0.269615		Slom_001220	20.2053	12.7574		g13516	0.652445	0.69917		SJ01199	25.4784	3.1209
Ec-00_010860	4.79571	0.257134		Slom_001222	55.001	62.8573		g13518	0	0.215963		SJ01201	8.55918	1.13735
Ec-00_010870	4.74252	0		Slom_001223	86.4457	55.994		g13525	0.261871	1.24325		SJ01202	33.8568	10.7778
Ec-00_010880	10.0121	3.22774		Slom_001225	46.1902	0.959252		g13527	2.38317	0		SJ01203	8.05695	15.2789
Ec-00_010890	12.1185	3.53741		Slom_001228	6.49959	9.60941		g13528	0	0		SJ01205	0.545051	0.886389
Ec-00_010900	3.06467	3.96557		Slom_001229	118.914	3.75929		g13529	1.39246	2.96518		SJ01206	4.46805	9.87638
Ec-00_010910	2.14403	5.64417		Slom_001230	25.4771	13.4828		g13533	0.051498	0		SJ01207	485.948	156.631
Ec-00_010920	20.3654	20.2383		Slom_001232	22.8453	12.5428		g13534	3.01915	3.45222		SJ01208	33.1038	14.2665
Ec-00_010930	13.5589	18.5911		Slom_001233	21.1046	6.95294		g13537	0.494154	3.49111		SJ01209	15.6588	17.7019
Ec-00_010940	2.66399	0.737082		Slom_001234	7.98316	9.34247		g1354	0	0		SJ01210	105.079	119.375
Ec-00_010950	7.31092	7.55215		Slom_001235	60.5038	31.5882		g13540	0	0		SJ01211	37.8291	14.9874
Ec-00_010960	29.8023	74.2453		Slom_001236	3.9575	2.27773		g13548	4.01005	6.9617		SJ01212	0.236431	0.0150966
Ec-00_010970	147.219	167.603		Slom_001237	51.0749	15.9977		g13552	1.74393	2.6338		SJ01213	0	0
Ec-00_010980	62.5045	49.1753		Slom_001239	600.3	845.648		g13553	0.778219	1.30158		SJ01214	0.0929391	0.0258698
Ec-00_010990	7.04808	0.656361		Slom_001240	90.304	98.2594		g13559	0.343375	8.61188		SJ01215	7.18052	3.94065
Ec-00_011010	18.5127	3.68542		Slom_001241	43.2862	21.5373		g1356	0	12.0797		SJ01216	0.929855	3.23712
Ec-00_011020	3.36684	0.0499009		Slom_001242	48.8871	51.4408		g1357	0	4.85654		SJ01218	8.76521	19.7081
Ec-00_011030	8.37393	9.66113		Slom_001243	4.66677	9.47347		g13571	2.29296	7.97603		SJ01219	121.233	62.005
Ec-00_011040	4.67393	0.807253		Slom_001244	12.714	12.5166		g13572	0.613223	2.81111		SJ01220	180.671	105.684
Ec-00_011050	6.14942	2.00427		Slom_001245	123.334	105.288		g13575	78.3971	51.4336		SJ01221	1.9379	1.73711
Ec-00_011060	43.1793	32.2099		Slom_001246	21.5308	22.2249		g13576	2.37221	0.146718		SJ01222	5.87874	1.64483
Ec-00_011070	10.0706	11.6147		Slom_001247	64.6048	0.132311		g13577	0.0143332	0.0754449		SJ01223	0.343127	0.175017
Ec-00_011080	2.15304	0		Slom_001248	24.5669	7.79808		g13578	0	0.12157		SJ01224	22.9502	16.93
Ec-00_011090	15.4018	15.7567		Slom_001249_Slom_001250	64.0578	31.0246		g13595	12.1569	14.715		SJ01225	14.3664	8.84648
Ec-00_011100	16.6424	11.2209		Slom_001251	18.8233	31.4047		g13596	7.24525	2.37901		SJ01226	21.2942	0.0318512
Ec-00_011110	0.914731	0		Slom_001252	31.9897	21.7301		g13597	0	0		SJ01227	68.6641	47.9844
Ec-00_011120	3.08173	0		Slom_001255	32.7792	0		g13598	22.5741	0.515477		SJ01228	344.588	701.159
Ec-00_011130	18.9692	79.8932		Slom_001257	17.6501	4.8783		g13599	33.7869	14.6649		SJ01230	21.2874	2.92683
Ec-00_011140	3.49279	0		Slom_001258	24.5827	0		g1360	0.185775	0.527935		SJ01231	8.48913	11.4832
Ec-00_011150	4.33775	6.18846		Slom_001259	50.403	0		g1361	2.32523	2.75658		SJ01232	10.1035	12.8314
Ec-00_011160	11.5932	17.8496		Slom_001261	23.2132	12.1882		g13610	29.5934	9.50446		SJ01233	21.9662	27.6382
Ec-00_011170	13.2209	5.80211		Slom_001262	3.53072	0		g13615	0	0		SJ01234	6.9589	4.92496
Ec-00_011180	1.78069	0.128733		Slom_001263	10.2438	0.374109		g13616	1.9096	25.941		SJ01235	6.64863	5.97498
Ec-00_011190	11.1501	2.90484		Slom_001264	129.876	194.893		g13625	0	0.176212		SJ01236	3.10282	3.53651
Ec-00_011200	197.346	93.2327		Slom_001266	72.5442	78.9119		g13633	0.369054	0		SJ01237	1.82097	0.223755
Ec-00_011210	10.5372	7.01492		Slom_001267	18.0787	4.97291		g13634	0.0190846	0		SJ01238	3.03994	0.561304
Ec-00_011230	1.4221	0.694566		Slom_001268	133.092	95.0194		g1364	1586.77	1795.87		SJ01239	5.05551	1.02804
Ec-00_011240	12.2702	0.301951		Slom_001269	75.9282	62.075		g13642	0	0		SJ01240	2.05273	3.22229
Ec-00_011250	11.1874	19.4855		Slom_001270	39.2967	22.4601		g13650	5.99577	24.2834		SJ01241	83.4964	125.823
Ec-00_011260	19.4388	25.0404		Slom_001271	33.1984	3.52212		g13654	0.200491	0		SJ01242	95.8025	49.7847
Ec-00_011270	12.8213	8.74355		Slom_001272	106.107	104.444		g13660	0.0434514	0		SJ01243	79.5487	117.616
Ec-00_011280	14.1787	8.74794		Slom_001273	26.2573	11.4823		g13664	0	0		SJ01244	8.57771	0.709188
Ec-00_011290	8.42227	24.187		Slom_001274	27.7946	12.8292		g13668	0	0		SJ01245	20.3443	0.692048
Ec-00_011300	3.60322	29.2315		Slom_001275	22.9019	0		g13669	8.46535	1.03768		SJ01246	150.259	6.60311
Ec-00_011310	4.8706	57.952		Slom_001277	448.873	376.725		g1367	7.69784	7.3213		SJ01247	22.7384	2.10718
Ec-00_011320	2.88556	4.82123		Slom_001279	2194.73	1946.98		g13671	0	0		SJ01248	6.66487	3.12798
Ec-00_011330	8.21017	8.97246		Slom_001280	8.36415	8.49271		g13673	0	0		SJ01249	18.7043	8.79251
Ec-00_011340	21.4378	6.54062		Slom_001281	38.3892	49.645		g13677	0	0		SJ01250	19.4824	14.2601
Ec-00_011350	24.7711	35.5447		Slom_001282	15.0636	13.4064		g13687	0.307093	0		SJ01251	24.3747	110.558
Ec-00_011360	2.88549	0.576009		Slom_001283	37.8482	16.82		g1369	2.4252	1.46561		SJ01252	1.54855	2.7468
Ec-00_011370	35.5948	0.052766		Slom_001284	12.2921	8.42324		g13696	0	2.15497		SJ01253	577.839	353.959
Ec-00_011380	14.6471	8.64303		Slom_001285	54.1876	14.4421		g137	0.700251	0		SJ01254	21.6963	13.6949
Ec-00_011390	43.25	125.207		Slom_001286	82.7393	43.2954		g13704	0.0988735	0		SJ01255	0.514493	0.372473
Ec-00_011400	15.0571	10.5109		Slom_001288	28.0159	5.29343		g1371	0.0345551	0		SJ01256	0	0
Ec-00_011410	15.0783	8.74166		Slom_001289	36.9576	0.132311		g13713	0	0		SJ01257	13.2413	9.43635
Ec-00_011420	2.93453	0.398141		Slom_001290	26.6839	7.21293		g13716	1.70588	6.41072		SJ01258	48.8043	41.5141
Ec-00_011430	1.98718	6.21349		Slom_001291	12.3195	0.0330777		g13717	0.0287113	0		SJ01259	26.648	17.801
Ec-00_011440	4040.75	431.857		Slom_001292	181.665	90.4037		g13725	2.35958	8.33945		SJ01260	0.177398	1.18138
Ec-00_011450	106.862	4.38203		Slom_001293	175.829	94.8124		g13728	0.0278487	0		SJ01261	0	0
Ec-00_011460	16.7308	16.9467		Slom_001294	33.351	25.2525		g13741	0	0		SJ01262	0.178688	0
Ec-00_011470	5.65547	2.67682		Slom_001295	46.8159	0		g13747	0	0.124292		SJ01263	24.9291	1.30276
Ec-00_011480	7.17142	0.643813		Slom_001297	9.03085	1.8249		g1375	0	0		SJ01265	2.20011	0.641407
Ec-00_011490	6.21807	0		Slom_001298	17.3535	0.0330777		g13754	362.472	124.215		SJ01266	2.84691	3.55409
Ec-01_000020	4.45792	2.51531		Slom_001299	34.6281	0		g1376	0.788627	3.04762		SJ01267	3.41101	0.169663
Ec-01_000030	4.45371	1.12613		Slom_001300	6.31525	0.374109		g13760	0.132857	0		SJ01268	0.043927	0.229717
Ec-01_000040	4.57717	0		Slom_001301	1628.61	310.839		g13786	0.255519	1.84127		SJ01269	0.0343169	0.0881231
Ec-01_000050	1.27674	0.276446		Slom_001302	11.3611	0		g13788	2.59934	0.578597		SJ01270	0.531656	24.5155
Ec-01_000060	2.32242	3.7449		Slom_001303	58.0168	0		g1379	1.04784	6.25616		SJ01273	0.225898	13.5939
Ec-01_000070	39.4263	35.8191		Slom_001305	4.4088	0		g138	0	1.02932		SJ01274	0.189805	41.828
Ec-01_000080	6.79604	0.215501		Slom_001306	9.13233	4.15059		g1380	0	0		SJ01275	0	0.283122
Ec-01_000090	28.5001	37.7638		Slom_001307	12.7466	7.26552		g1381	1.68212	7.52982		SJ01276	0	0.312009
Ec-01_000100	302.368	142.551		Slom_001308	34.7732	29.7454		g13812	0.195228	0		SJ01277	0.103429	1.27963
Ec-01_000110	44.6034	12.0732		Slom_001309	144.297	43.5607		g13826	0	0		SJ01279	0	0.348523
Ec-01_000120	21.5325	31.8314		Slom_001310	15.081	15.4		g1383	62.7853	12.264		SJ01280	0.2144	0.520279
Ec-01_000130	31.5721	35.9978		Slom_001311	3.76167	0.198466		g1384	0.0292479	0		SJ01281	1.12902	11.7955
Ec-01_000140	34.4036	45.7527		Slom_001312	53.4464	19.0624		g13843	4.3333	17.5628		SJ01282	6.92793	4.23016
Ec-01_000150	6.23315	1.08455		Slom_001313	28.6266	15.612		g13845	34.3775	1.06688		SJ01283	24.6394	7.80294
Ec-01_000160	17.0272	19.8963		Slom_001314	40.4424	20.1212		g13846	0.497711	9.55089		SJ01284	39.7181	25.3379
Ec-01_000170	3.34441	1.01997		Slom_001315	32.4582	29.3069		g13847	0	0		SJ01285	31.0548	1.04577
Ec-01_000180	70.0731	90.8708		Slom_001318	97.4657	80.1014		g1385	8.66793	40.5727		SJ01286	2.36128	0.382179
Ec-01_000190	50.9969	333.108		Slom_001319	19.4594	29.4825		g13850	0	0		SJ01289	3.41022	218.592
Ec-01_000200	4.87601	0.201434		Slom_001320	47.2086	0		g13871	0.426235	0.457546		SJ01290	2.38778	111.373
Ec-01_000210	6.97431	3.82939		Slom_001321	22.1414	1.44054		g13873	0	0.36987		SJ01291	0.519902	38.4174
Ec-01_000220	25.2876	25.6847		Slom_001322	3.7071	0.175643		g13877	0	0.109924		SJ01293	1.85756	146.292
Ec-01_000230	31.7907	30.2846		Slom_001323	10.7448	2.38953		g1388	117.838	204.194		SJ01294	0.71101	38.832
Ec-01_000240	38.6772	73.405		Slom_001324	92.5461	35.9499		g13880	1.02111	0.179024		SJ01295	2.66887	3.61815
Ec-01_000250	19.8183	11.6726		Slom_001325	30.0868	9.99608		g13886	1.01433	0		SJ01297	3.03862	1.59962
Ec-01_000260	50.5423	77.0783		Slom_001327	348.134	702.663		g13889	1.18911	42.4501		SJ01298	0	2.84795
Ec-01_000270	34.2966	26.2057		Slom_001329	33.7221	17.4723		g1389	137.863	127.288		SJ01299	85.5387	63.1627
Ec-01_000280	30.7659	12.2346		Slom_001330	19.7442	0.814373		g13898	0.366439	0		SJ01300	24.8773	23.309
Ec-01_000290	44.7741	54.8928		Slom_001332	6.40523	0.341031		g13900	1.19979	0		SJ01301	6.61365	7.99046
Ec-01_000300	4.62556	0.235562		Slom_001333	16.178	8.26579		g13902	5.05554	3.78394		SJ01302	10.3909	2.81076
Ec-01_000310	7.2577	6.74112		Slom_001334	10.8124	2.718		g13907	1.6034	3.87989		SJ01303	10.5948	2.21535
Ec-01_000320	10.5318	6.58012		Slom_001336	9.01238	3.59058		g13914	0.124605	0		SJ01304	1.65995	127.004
Ec-01_000330	23.4542	28.1937		Slom_001337	73.1683	31.7159		g13915	1.28443	0.774954		SJ01305	102.308	26.553
Ec-01_000340	30.5589	65.1506		Slom_001338	75.1439	48.9147		g13917	1.06958	11.7352		SJ01306	17.2812	14.4133
Ec-01_000360	111.059	60.7278		Slom_001339	81.0302	11.132		g13918	1.34828	11.7204		SJ01307	25.9515	16.1087
Ec-01_000370	6.15865	0.593535		Slom_001340	27.347	1.59567		g13919	120.587	175.088		SJ01308	13.2169	8.24604
Ec-01_000380	49.125	5.96005		Slom_001341	101.514	90.4309		g1392	0	4.49056		SJ01309	9.65613	2.042
Ec-01_000390	4.23104	0.211625		Slom_001342	18.5934	8.38091		g1393	0	0		SJ01311	0.547987	0.075958
Ec-01_000400	228.202	193.871		Slom_001343	15.0469	1.10976		g13933	0	0		SJ01312	6.52306	1.86471
Ec-01_000420	11.3451	8.60513		Slom_001344	40.7521	148.697		g13941	361.782	104.421		SJ01313	20.7604	6.84258
Ec-01_000430	150.828	178.742		Slom_001345	23.9754	11.0648		g13942	1.0745	0		SJ01314	34.9267	29.0473
Ec-01_000440	31.8061	14.6102		Slom_001346	8.36229	0		g13948	0.472893	0		SJ01315	7.78937	0.810808
Ec-01_000450	45.08	75.0282		Slom_001347	68.3346	9.7953		g13950	0	0		SJ01316	6.31727	6.30135
Ec-01_000460	34.3495	33.9156		Slom_001348	7.15741	0.307954		g13955	1.47692	0		SJ01319	1.18735	0.170006
Ec-01_000470	42.0262	36.8748		Slom_001349	1.64323	0.175643		g13962	0	0		SJ01320	12.2495	3.3253
Ec-01_000480	36.0252	6.15979		Slom_001350	33.8874	2.44312		g13970	1.76704	12.2993		SJ01321	13.3432	2.28812
Ec-01_000490	5.89828	6.72679		Slom_001351	27.3761	8.17681		g13975	0.299298	1.75437		SJ01322	69.024	7.48626
Ec-01_000500	11.9016	4.62568		Slom_001352	111.716	59.053		g13978	0.354095	3.91103		SJ01324	8.19599	4.27846
Ec-01_000510	289.704	218.379		Slom_001353	48.9569	18.1375		g13979	0.0324909	0		SJ01326	0	0
Ec-01_000520	62.7252	48.9446		Slom_001355	23.4663	0.768728		g13994	10.3921	28.2883		SJ01327	2.25923	2.48238
Ec-01_000530	8.94656	7.55703		Slom_001356	67.8695	126.363		g13995	3.85936	2.60334		SJ01328	14.3151	0
Ec-01_000540	7.97852	1.97433		Slom_001357	267.87	1.31054		g14	0.053014	0		SJ01330	7.48722	1.85944
Ec-01_000550	10.2851	9.30905		Slom_001358	222.727	210.419		g140	0	0		SJ01331	2.43888	0.122467
Ec-01_000560	9.94004	6.68109		Slom_001359	25.8023	26.2892		g14001	0.0776218	0		SJ01332	0.259609	22.7885
Ec-01_000570	20.2539	17.7818		Slom_001360	0.207932	0.132311		g14006	50.5742	104.122		SJ01333	0	4.83696
Ec-01_000580	2330.45	2060.72		Slom_001361	674.727	750.069		g14015	0.0732989	0		SJ01334	11.8289	4.15743
Ec-01_000590	973.509	1797.84		Slom_001362	83.5745	1.12233		g1403	3.82905	10.4413		SJ01335	8.14827	3.30456
Ec-01_000600	25.2961	10.1578		Slom_001363	29.2724	18.6859		g14031	0	0		SJ01336	0.302799	0.447477
Ec-01_000610	14.6286	5.23387		Slom_001364	8.3816	1.66182		g14049	0.686926	6.4747		SJ01337	0.242401	11.1889
Ec-01_000620	36.2906	244.541		Slom_001365	29.7861	16.1929		g1405	1.1722	14.0982		SJ01339	1.39687	39.5475
Ec-01_000630	10.0343	6.02262		Slom_001366	20.3674	146.935		g14052	79.0961	234.216		SJ01341	0.0661491	1.33988
Ec-01_000640	9.33449	4.94715		Slom_001367	123.315	74.4169		g14056	1.43764	2.18723		SJ01342	0.408769	5.47678
Ec-01_000650	2.21867	0.128883		Slom_001368	54.8959	3.36698		g14058	1.43372	5.83177		SJ01343	5.99217	9.39608
Ec-01_000660	11.8357	8.03711		Slom_001370	7.44789	14.8992		g1406	9.2467	1.59087		SJ01344	5123.89	10721.9
Ec-01_000670	146.011	319.001		Slom_001371	0.109296	0		g14077	0	0		SJ01345	34.0152	32.6473
Ec-01_000680	123.594	166.309		Slom_001372	18.0605	9.26837		g14082	4.58707	7.35244		SJ01346	89.4456	80.1298
Ec-01_000690	9.56443	11.4112		Slom_001373	26.0477	14.499		g14091	0	0		SJ01348	1.7262	0.0576946
Ec-01_000700	18.2999	15.843		Slom_001374	18.2588	11.0351		g14092	0.489454	2.90898		SJ01349	0.0812274	0.0249292
Ec-01_000710	8.99953	2.7219		Slom_001376	23.8191	8.90683		g14094	12.9744	31.8086		SJ01350	0.0964856	0
Ec-01_000720	4.67828	0		Slom_001377	80.5246	53.9842		g141	0	0		SJ01352	0	0
Ec-01_000730	17.2209	13.5659		Slom_001378	19.8453	32.7304		g14101	1.02059	1.08141		SJ01354	6.31294	5.81061
Ec-01_000740	16.0498	4.78511		Slom_001379	21.3464	32.5465		g14111	187.001	179.057		SJ01356	1.23653	0.475999
Ec-01_000750	27.2143	21.7626		Slom_001382	5.58344	1.74055		g14113	0.427511	0.793652		SJ01357	6.68208	1.82689
Ec-01_000760	26.8935	13.572		Slom_001383	41.7043	34.1885		g14116	0.0253925	0		SJ01358	7.38465	0.373843
Ec-01_000770	10.7204	4.66584		Slom_001385	595.571	332.863		g14125	0	0		SJ01359	12.4908	1.57899
Ec-01_000780	12.2147	12.3176		Slom_001386	32.0854	0		g14136	0.139281	7.81228		SJ01360	1.24871	4.98121
Ec-01_000790	8.3221	8.11103		Slom_001387	43.2275	19.0134		g14138	162.245	26.7729		SJ01361	13.1139	2.76426
Ec-01_000800	134.227	172.186		Slom_001388	5.85231	5.34139		g14141	44.8296	10.8059		SJ01363	2.4149	0
Ec-01_000810	58.8369	36.9437		Slom_001389	147.973	26.233		g14142	8.87724	4.67428		SJ01364	2.24944	0
Ec-01_000820	7.4061	5.40715		Slom_001390	1.73645	0.560007		g1415	3.77348	3.9035		SJ01365	86.5565	123.293
Ec-01_000830	336.439	592.431		Slom_001391	67.9759	34.168		g14150	0.146363	0		SJ01366	8.16621	0.246694
Ec-01_000840	48.1019	18.759		Slom_001392	37.428	17.5626		g14156	0.534653	0.438449		SJ01367	1199.73	112.986
Ec-01_000850	27.4073	66.1328		Slom_001393	16.7803	14.3108		g14188	0.109483	0		SJ01368	2.72003	2.56509
Ec-01_000860	30.4565	95.4268		Slom_001394	116.686	39.9152		g14189	4.16252	2.54955		SJ01369	0.123688	0
Ec-01_000870	37.8437	89.2609		Slom_001395	48.6421	1.12233		g14196	0.0489002	0.452707		SJ01370	44.6675	36.5578
Ec-01_000890	45.3665	25.6326		Slom_001396	86.1747	0.208721		g1420	14.4461	0		SJ01371	9.5315	9.22816
Ec-01_000900	3.56859	0.244584		Slom_001397	3.40212	4.74368		g14202	0	0		SJ01373	133.104	71.5781
Ec-01_000910	0.453996	0.261961		Slom_001398	24.4896	0.297699		g14205	0.225805	0		SJ01374	16.7938	17.5369
Ec-01_000920	17.3732	11.4858		Slom_001399	119.754	166.62		g14209	1.40062	0.576562		SJ01375	6.6907	3.86882
Ec-01_000930	15.3431	10.9507		Slom_001400	188.981	81.6458		g1421	4.28	0		SJ01376	4.72613	2.55294
Ec-01_000940	2.70823	0		Slom_001401	144.884	12.074		g14211	0.353526	2.47168		SJ01377	1.90119	0.0904968
Ec-01_000950	0	0		Slom_001402	65.4908	13.8695		g1422	0	0		SJ01378	90.3484	64.5019
Ec-01_000960	41.4949	13.3818		Slom_001403	61.612	134.402		g14221	0.107762	0		SJ01379	17.0885	19.6357
Ec-01_000970	12.6774	11.1897		Slom_001404	0	0		g14225	0.535082	0		SJ01380	19.5792	2.6735
Ec-01_000980	26.4802	50.0882		Slom_001405	96.4413	48.1665		g14226	0	0		SJ01381	0	1.36879
Ec-01_000990	7.90953	3.80215		Slom_001407	200.849	240.342		g14229	0.0489002	0		SJ01382	3.42926	256.441
Ec-01_001000	41.7024	1.2831		Slom_001408	51.8963	31.1113		g1423	7.78346	9.96062		SJ01383	3.74168	0.804388
Ec-01_001010	25.6794	9.24675		Slom_001409	52.1679	19.0739		g14230	67.5287	26.0745		SJ01384	0.298058	1.37366
Ec-01_001020	8.34588	5.47603		Slom_001411	4.69437	0.175643		g14245	0.256036	0		SJ01385	1.01516	8.26622
Ec-01_001030	6.18237	6.81829		Slom_001412	151.79	104.201		g14246	3.64352	10.2842		SJ01386	1.25512	86.0335
Ec-01_001040	40.3638	11.4322		Slom_001413	39.9638	0.231544		g14257	28.9818	0		SJ01387	3.18486	2.00121
Ec-01_001050	14.9083	15.1291		Slom_001414	28.9663	25.6607		g14266	0	0		SJ01388	30.3531	7.40353
Ec-01_001060	9.5842	4.90841		Slom_001415	26.1043	0.737963		g14271	0.759524	1.34843		SJ01389	10.1571	9.19154
Ec-01_001070	19.0003	17.208		Slom_001416	51.8278	50.2752		g14280	6.02238	2.96079		SJ01390	66.3077	51.2546
Ec-01_001080	8.02004	4.65171		Slom_001418	19.9132	9.51017		g1429	5.40964	5.46325		SJ01391	19.2349	15.3415
Ec-01_001090	20.2104	16.7151		Slom_001419	38.9438	32.1449		g14293	0.116025	0		SJ01393	0	8.30303
Ec-01_001100	39.6766	62.0957		Slom_001420	75.4264	33.6936		g143	0.146701	0		SJ01397	4.21579	1.17975
Ec-01_001110	28.8829	22.9076		Slom_001421	55.2494	36.0134		g14301	0.0560987	0		SJ01398	45.749	2.67408
Ec-01_001120	153.04	256.163		Slom_001422	3.01284	1.38695		g14302	0	0		SJ01399	11.0842	16.4479
Ec-01_001140	27.579	1.86049		Slom_001423	10.2301	3.00775		g1431	139.817	47.2636		SJ01400	10.1603	7.20902
Ec-01_001150	4.95749	9.37821		Slom_001424	78.2383	0		g1432	14.0269	14.6949		SJ01401	0.109996	0.310237
Ec-01_001160	25.1196	38.6957		Slom_001425	219.681	230.9		g14323	0	0		SJ01402	0.116795	0.189829
Ec-01_001170	8.07685	2.73824		Slom_001427	27.7438	10.531		g14326	0	1.67879		SJ01403	0.314845	0.352721
Ec-01_001180	22.1478	21.4085		Slom_001428	15.8741	11.091		g14327	0	2.39588		SJ01404	7.2185	7.0672
Ec-01_001190	11.0091	18.4217		Slom_001429	5.39466	0		g1433	3.97902	39.7692		SJ01405	37.5568	9.83287
Ec-01_001200	7.66804	0.175982		Slom_001431	11.5352	0		g14341	2.04947	0.107496		SJ01406	20.8785	0.843085
Ec-01_001210	84.8632	71.3185		Slom_001432	46.136	0.0330777		g14342	6.45561	11.5778		SJ01407	26.2585	18.1484
Ec-01_001220	43.9886	7.22907		Slom_001433	4.24723	0.704886		g14343	25.5091	9.3956		SJ01408	26.5204	17.5837
Ec-01_001230	11.9788	34.8539		Slom_001434	130.134	119.962		g14345	0	0		SJ01409	11.1312	7.66142
Ec-01_001240	9.45979	13.9416		Slom_001436	18.4436	5.74626		g1435	1.19577	16.6199		SJ01410	2.57335	0.065138
Ec-01_001250	5.65119	1.27964		Slom_001437	28.8047	22.4707		g14350	0.154826	0.314361		SJ01411	12.6055	16.5935
Ec-01_001260	18.1064	0.764272		Slom_001446	238.592	86.3428		g14357	0.551115	1.772		SJ01413	0	0.253465
Ec-01_001270	5.84198	6.2758		Slom_001447	187.638	162.476		g1436	0.0799973	0.0726932		SJ01414	9.11527	8.90629
Ec-01_001280	3.4301	0.315875		Slom_001448	35.1034	55.3705		g14362	2.76022	1.55182		SJ01415	54.2083	47.8421
Ec-01_001290	2.55426	1.01953		Slom_001449	27.3529	42.1661		g1437	0.456625	0.437277		SJ01416	14.5488	10.1901
Ec-01_001300	0.228557	0.287875		Slom_001451	259.565	142.513		g14372	6.28645	61.4308		SJ01417	55.265	41.8329
Ec-01_001310	0	0.125729		Slom_001452	41.3295	90.8685		g14374	0	0		SJ01420	10.2532	16.6568
Ec-01_001320	1.02116	0.179744		Slom_001453	18.8068	4.227		g14377	0.165919	1.15445		SJ01421	1823.63	2927.29
Ec-01_001330	10.9464	15.4033		Slom_001454	86.5111	66.6516		g1438	0	8.40063		SJ01422	63.6325	80.295
Ec-01_001340	21.9899	22.391		Slom_001455	439.942	479.338		g14387	0.163653	0		SJ01423	5.67427	3.12049
Ec-01_001350	1637.72	1047.66		Slom_001456	12.9136	0		g14388	2.09689	0		SJ01424	31.1109	19.0178
Ec-01_001360	314.879	20.7751		Slom_001458	20.7587	27.5081		g14389	0	0		SJ01425	1.56005	80.9305
Ec-01_001370	45.853	44.7028		Slom_001459	10.91	5.15649		g1439	0	9.28147		SJ01427	32.74	24.8786
Ec-01_001410	13.9595	9.57047		Slom_001460	194.314	110.74		g144	0.0489002	0		SJ01428	6.37132	2.88204
Ec-01_001420	6.52966	0		Slom_001462	417.452	454.408		g1440	0	10.2009		SJ01429	0	0
Ec-01_001430	4.15053	0.300291		Slom_001463	33.0951	18.1249		g14403	0	0		SJ01430	0	0
Ec-01_001440	16.0155	12.9831		Slom_001464	285.696	130.4		g14404	7.7342	0		SJ01431	0	0
Ec-01_001450	1861.76	827.926		Slom_001465	14.1457	8.24065		g14412	39.7176	6.07702		SJ01438	68.851	49.643
Ec-01_001460	22.3421	5.0609		Slom_001467	5.04692	0.175643		g14419	1.4814	0		SJ01439	214.025	146.009
Ec-01_001470	15.8947	16.7261		Slom_001468	26.7819	27.7618		g1442	84.3241	17.1395		SJ01440	125.683	81.5316
Ec-01_001480	6.12175	9.05636		Slom_001469	119.509	124.784		g14437	0.581192	1.73468		SJ01441	97.6123	83.5331
Ec-01_001490	42.2433	41.9354		Slom_001470	23.8101	13.8443		g14438	0.332335	13.3515		SJ01442	182.034	113.847
Ec-01_001510	21.7063	15.5847		Slom_001472	454.423	208.118		g14439	0	0		SJ01443	1132.43	355.823
Ec-01_001520	13.9625	8.5473		Slom_001473	29.779	9.79862		g1444	9.9103	8.96032		SJ01444	19.3512	27.7828
Ec-01_001530	189.69	33.1762		Slom_001474	88.2923	0.0330777		g14441	0.482067	0.148508		SJ01445	3.71339	0.610092
Ec-01_001540	13.9053	11.4225		Slom_001475	12.0437	0.264621		g1445	14.1334	26.8803		SJ01446	1.38204	0.0406642
Ec-01_001550	10.5441	4.22781		Slom_001476	69.3642	0		g14451	0.591977	0		SJ01447	177.656	244.464
Ec-01_001560	34.1153	42.4682		Slom_001477	48.3528	46.8629		g14452	0.0885592	0		SJ01448	330.581	422.665
Ec-01_001570	7.62579	4.33089		Slom_001479	102.641	10.6871		g14454	0.0963789	0		SJ01449	80.0329	119.589
Ec-01_001580	5.03478	1.327		Slom_001480_Slom_001481	6.49769	0		g14455	0.46798	0		SJ01450	25.2499	43.8528
Ec-01_001590	0.0913933	0.0724632		Slom_001482	38.673	0		g14459	0.0666652	0		SJ01451	2547.59	1923.07
Ec-01_001600	16.9171	17.4161		Slom_001484	0	0		g14460	0	0		SJ01452	56.8612	62.746
Ec-01_001610	38.3999	47.4363		Slom_001485	51.1403	10.5892		g1448	152.441	41.6707		SJ01453	68.2926	12.2599
Ec-01_001620	22.207	15.4002		Slom_001486	17.7166	23.6509		g14480	0.14263	0		SJ01454	74.0281	65.8589
Ec-01_001630	18.6722	4.15133		Slom_001487	30.0311	12.3502		g14485	1.08483	1.35614		SJ01455	26.1025	24.5027
Ec-01_001640	50.3793	46.4855		Slom_001488	137.099	63.6703		g1449	0	0		SJ01456	3.55196	3.78689
Ec-01_001650	20.3813	9.64936		Slom_001490	11.8672	11.3179		g14490	0	0		SJ01457	93.8111	27.2525
Ec-01_001660	11.3225	2.5109		Slom_001491	748.542	4.05699		g14503	0.031384	0		SJ01458	49.1412	70.1377
Ec-01_001680	16.4443	43.667		Slom_001492	61.6794	135.722		g14504	0	0		SJ01459	118.74	149.396
Ec-01_001690	8.43423	3.65646		Slom_001493	9.93027	2.35646		g14505	0.0489002	2.25166		SJ01461	8.56375	7.40134
Ec-01_001700	13.4937	12.3234		Slom_001494	19.4789	169.496		g1451	2.37506	7.76681		SJ01462	30.8641	30.6077
Ec-01_001710	4.4142	2.63976		Slom_001495	64.1096	232.664		g14513	0.0519661	0		SJ01463	3.51684	2.23757
Ec-01_001720	14.738	9.92769		Slom_001496	3.72003	7.84141		g1452	2.71194	2.02682		SJ01464	2.26223	0.912596
Ec-01_001730	9.07114	9.75316		Slom_001497	4.69304	2.25954		g14529	0.205381	0		SJ01465	0.696811	0.208276
Ec-01_001740	17.3765	30.9809		Slom_001499	36.5109	2.17056		g1453	0	0		SJ01466	22.0297	1.19136
Ec-01_001750	38.746	36.4813		Slom_001500	0.530813	0.0330777		g14533	0.505831	4.80831		SJ01467	50.1446	98.067
Ec-01_001760	2.64863	0.587719		Slom_001501	40.6879	67.2073		g1454	0.0976567	0		SJ01468	3.52799	8.82318
Ec-01_001770	1.12507	0.440108		Slom_001502	19.158	0.264621		g14545	2.29528	0		SJ01470	1.911	143.773
Ec-01_001780	1.73505	0.300374		Slom_001503	32.2508	11.4697		g14546	0.465162	0		SJ01471	0	0
Ec-01_001800	0.850378	0.820805		Slom_001504	35.1599	12.5579		g14549	0	0		SJ01472	14.7095	22.6513
Ec-01_001810	0.909123	0		Slom_001506	11.1939	4.70034		g14559	0.0169283	0		SJ01473	4.23532	15.4813
Ec-01_001820	0.224846	0.079901		Slom_001508	50.4928	32.0603		g1456	0	0		SJ01475	0	0
Ec-01_001830	1.70326	2.25238		Slom_001509	111.645	100.105		g14563	12.8965	8.31978		SJ01476	4.75692	88.8857
Ec-01_001840	2.21636	1.8996		Slom_001510	43.3256	0		g14567	0	0		SJ01477	3.03525	46.5777
Ec-01_001850	2.16316	6.51029		Slom_001511	8.59953	2.76364		g14569	0	0		SJ01478	0.719932	4.92138
Ec-01_001860	6.13768	4.50046		Slom_001512	80.6623	0.0330777		g14575	0.901332	0		SJ01479	17.0471	75.518
Ec-01_001870	175.941	177.028		Slom_001513	1.88854	0		g14588	35.4422	6.85959		SJ01480	0.121708	0
Ec-01_001880	28.4417	16.3973		Slom_001514	46.915	26.5518		g1459	3.82756	118.528		SJ01481	8.75391	3.39284
Ec-01_001890	43.6729	25.4343		Slom_001515	8.89687	2.87313		g14599	5.69847	0		SJ01482	0.624823	0.170336
Ec-01_001900	12.1458	5.55513		Slom_001516	601.823	777.157		g146	0	0		SJ01483	2.25527	0.332321
Ec-01_001910	19.6227	32.1267		Slom_001517	16.8455	27.8895		g14608	2.51667	18.1996		SJ01484	1.11531	0.214262
Ec-01_001920	8.34509	10.0058		Slom_001518	6.14899	7.83347		g14609	8.42628	8.11848		SJ01485	5.43899	1.59715
Ec-01_001930	12.2363	2.20769		Slom_001519	19.5304	3.64749		g1461	0	0		SJ01486	10.0034	11.5112
Ec-01_001940	127.268	777.692		Slom_001520	1.64257	0.473342		g14610	39.0887	9.73362		SJ01487	0.299033	0.454121
Ec-01_001950	23.887	17.9297		Slom_001521	9.18159	3.31571		g14617	0	0		SJ01488	0.350918	2.05535
Ec-01_001960	31.9931	5.88147		Slom_001522	116.163	1.1554		g14624	0.279917	0		SJ01489	6.82992	0.836071
Ec-01_001970	393.413	358.84		Slom_001523	17.835	0		g14647	0.437095	1.147		SJ01490	0	1.64313
Ec-01_001990	61.1459	73.6249		Slom_001524	2.83094	1.32079		g14650	0	0		SJ01491	0	0.212307
Ec-01_002000	3.38509	0.078286		Slom_001525	41.8762	40.2563		g14651	0	0		SJ01492	5.17648	13.021
Ec-01_002010	0.990512	0		Slom_001526	35.6115	0.341031		g14652	0	0		SJ01493	2.73864	0.333578
Ec-01_002020	13.4823	9.15549		Slom_001529	376.514	115.08		g14655	0.0166949	0		SJ01494	2.97011	0.162286
Ec-01_002030	14.2858	15.0138		Slom_001530	56.9635	0.274876		g1467	0.389019	0		SJ01496	15.5421	16.2165
Ec-01_002040	10.494	8.46022		Slom_001531	65.1193	17.1564		g14671	0	0		SJ01497	27.7691	18.0957
Ec-01_002050	5.68354	1.70934		Slom_001532	63.2409	33.0632		g14672	0	0		SJ01498	11.9222	5.99069
Ec-01_002060	3.56898	0.379028		Slom_001533	24.474	20.8681		g1468	5.43506	75.468		SJ01499	13.9332	7.87957
Ec-01_002070	40.603	29.2326		Slom_001534	10.3836	3.59853		g14685	0.0278089	1.06658		SJ01500	8.34259	1.85265
Ec-01_002080	16.0904	16.4059		Slom_001535	687.332	872.757		g14689	0.158804	0		SJ01501	1.48109	0.667938
Ec-01_002090	21.9709	29.0267		Slom_001536	69.7628	44.8375		g1469	0	0		SJ01502	4.57198	9.89569
Ec-01_002100	5.29636	12.6704		Slom_001537	21.6532	22.8296		g14691	0.528605	0		SJ01503	31.4069	14.7203
Ec-01_002110	51.8287	25.7865		Slom_001538	99.3774	19.1173		g14692	0.165246	0		SJ01504	82.8609	33.4935
Ec-01_002120	10.7771	2.41078		Slom_001539	58.2026	0.549752		g14693	0.0739915	0		SJ01505	30.7355	19.9125
Ec-01_002130	85.6403	188.859		Slom_001540	68.2564	23.2874		g1470	4.16304	0.0963318		SJ01507	2.72783	0.147064
Ec-01_002140	22.3068	2.38553		Slom_001541	70.8388	2.33363		g14709	0.815555	1.16312		SJ01508	34.5456	10.9053
Ec-01_002150	22.2272	7.11745		Slom_001542	7.91175	1.91388		g1471	1.05362	0.279909		SJ01509	273.528	197.432
Ec-01_002160	10.9866	0.315088		Slom_001546	15.2527	20.138		g14716	0.0325636	0		SJ01510	1.9625	133.187
Ec-01_002170	7.76973	5.62105		Slom_001547	4.30577	0		g1472	0.47944	2.96529		SJ01511	42.5517	15.2455
Ec-01_002180	7.81385	8.93839		Slom_001548	17.5085	52.0633		g14720	0.982676	0		SJ01512	6.02724	355.94
Ec-01_002190	31.6747	20.6366		Slom_001549	113.494	0.768728		g14723	0.199622	0		SJ01517	0.195119	0.0574688
Ec-01_002200	11.2403	9.82604		Slom_001550	33.7847	37.0537		g14732	0.373266	1.79574		SJ01518	40.438	44.37
Ec-01_002210	19.8763	6.10668		Slom_001551	3.72367	11.7674		g14737	19.8601	3.06975		SJ01519	0.096169	0.35505
Ec-01_002220	30.3201	32.5367		Slom_001552	10.8233	10.2468		g14753	7.66814	75.2945		SJ01521	36.3981	4.37279
Ec-01_002230	10.6189	3.34413		Slom_001553	17.5291	15.3682		g14754	0.131064	0		SJ01522	28.4275	31.0655
Ec-01_002240	3.41994	1.27706		Slom_001554	18.8664	6.44421		g14755	0	0		SJ01523	13.3829	2.73402
Ec-01_002250	41.4062	29.2159		Slom_001555	18.3369	0		g14757	7.51907	0.670879		SJ01524	8.73926	3.73845
Ec-01_002260	100.307	160.582		Slom_001556	78.4944	52.7484		g14758	11.1613	2.52788		SJ01525	38.85	45.3977
Ec-01_002270	30.9998	41.4358		Slom_001557	1.03739	0.483597		g14759	28.3353	5.15752		SJ01526	61.202	39.3514
Ec-01_002280	13.1502	7.12535		Slom_001558	12.1699	12.6992		g14764	0.0731814	0		SJ01527	40.9145	35.8521
Ec-01_002290	49.9455	53.0844		Slom_001559	17.9273	4.10726		g14765	13.1245	30.9152		SJ01529	0	0
Ec-01_002300	140.958	181.285		Slom_001560	24.5627	3.43314		g14766	253.602	126.557		SJ01530	0.104877	0.0571822
Ec-01_002310	10.2274	4.15392		Slom_001561	42.8804	63.5009		g1477	0	0		SJ01531	0	20.5591
Ec-01_002320	12.0665	18.1942		Slom_001562	9.33817	19.2247		g14790	0.141876	0		SJ01532	0	5.07754
Ec-01_002330	46.4314	62.3017		Slom_001563	110.858	174.794		g14793	0.368771	0		SJ01533	11.0202	3.87745
Ec-01_002340	3.99666	2.68582		Slom_001564	25.9947	4.83265		g14799	0.0176783	0		SJ01534	6.69124	96.5916
Ec-01_002350	8.71765	4.27145		Slom_001566	130.093	14.2549		g14802	0.142789	3.62844		SJ01535	0.397246	0.153311
Ec-01_002360	6.48372	1.06299		Slom_001567	397.239	277.327		g14803	0	0		SJ01537	23.9588	7.99585
Ec-01_002370	20.8087	26.7169		Slom_001569	147.452	0		g14805	0	0		SJ01538	0.354438	0.740024
Ec-01_002380	91.2019	63.461		Slom_001570	34.9311	19.8211		g1481	23.3876	7.8341		SJ01539	0.0134118	0.250895
Ec-01_002390	27.8881	21.2253		Slom_001571	4.63665	3.41263		g14818	0	0		SJ01540	10.1881	5.70553
Ec-01_002400	26.4488	4.64747		Slom_001572	18.6788	19.1616		g1482	14.734	10.0505		SJ01542	0	0
Ec-01_002410	10.5142	5.25076		Slom_001573	138.922	23.3317		g14829	0	0		SJ01543	0.891817	16.7625
Ec-01_002420	29.0568	42.2985		Slom_001574	81.1834	38.9504		g1483	8.35869	90.5389		SJ01545	0.0351019	0
Ec-01_002430	14.0828	4.43989		Slom_001575	28.6794	29.7008		g14830	0	0		SJ01546	4.01907	0.797963
Ec-01_002440	14.9514	11.6996		Slom_001576	18.3521	9.10067		g14831	0.200572	0		SJ01548	5.89738	3.57408
Ec-01_002450	26.181	27.8164		Slom_001577	12.9322	38.2968		g14851	0	0		SJ01549	0.845964	0.239836
Ec-01_002460	56.8029	56.3092		Slom_001578_Slom_001579	72.2096	17.2626		g14854	0.0219935	0		SJ01550	32.1903	6.4207
Ec-01_002470	62.185	9.12226		Slom_001580	547.196	11.6738		g1486	0	0		SJ01551	7.11527	1.02896
Ec-01_002490	38.8367	0		Slom_001581	31.9849	35.287		g14864	0.514125	5.66993		SJ01553	0	0
Ec-01_002500	0.600786	13.2467		Slom_001582	6.36236	4.7493		g14882	0	0		SJ01554	9.83607	2.1362
Ec-01_002510	1.80933	2.46532		Slom_001583	7.72516	2.25491		g14884	0.316924	0		SJ01555	10.0364	3.14737
Ec-01_002520	35.0144	35.4509		Slom_001584	49.6808	17.8706		g14885	6.41618	7.44975		SJ01556	7.56673	1.7693
Ec-01_002530	136.422	166.159		Slom_001585	52.7785	17.947		g14888	0.148268	3.40112		SJ01557_SJ01567	18.572	12.9152
Ec-01_002540	482.005	532.53		Slom_001589	20.5131	0.661553		g14890	0.289499	0		SJ01558	1.18254	0.191141
Ec-01_002550	173.794	343.363		Slom_001590	92.937	0.936429		g14893	0.12145	0		SJ01559	1.00142	0.0420116
Ec-01_002570	19.936	2.77733		Slom_001591	15.8493	3.80162		g14896	0.171329	0		SJ01560	2.56937	0.145846
Ec-01_002580	30.0051	28.5323		Slom_001592	34.7619	20.8681		g14899	0	0		SJ01561	155.296	170.648
Ec-01_002600	14.8975	0.806085		Slom_001593	1.9453	1.3972		g1490	0.147282	0.21854		SJ01562	24.1781	19.9341
Ec-01_002610	9.44843	4.00851		Slom_001594	33.3765	12.6056		g14903	0	0.112339		SJ01563	1.51897	1.39024
Ec-01_002620	4.45024	0.0686249		Slom_001595	34.1119	25.1268		g14904	1.69558	10.7523		SJ01564	1.05563	0.115473
Ec-01_002630	2.45997	0.219433		Slom_001596	24.7351	11.2405		g14905	0	0.0851422		SJ01565	10.1785	10.9775
Ec-01_002640	37.8383	0.111961		Slom_001599	38.5896	8.5658		g14906	0	0		SJ01566	12.3421	11.0907
Ec-01_002650	37.5104	37.7026		Slom_001601	776.416	1843.27		g14908	2.33535	57.5675		SJ01568	21.4709	27.9949
Ec-01_002660	28.9458	71.9232		Slom_001603	5.37109	3.78442		g1491	6.89918	8.74944		SJ01569	64.8717	103.515
Ec-01_002670	79.943	249.013		Slom_001604	62.5812	0.847451		g14916	69.6348	75.4168		SJ01570	45.1366	26.3209
Ec-01_002680	25.1686	23.0537		Slom_001606	35.4311	31.3918		g14928	2.23698	0		SJ01571	2.57258	33.2061
Ec-01_002690	50.0818	101.167		Slom_001607	303.955	265.35		g14931	0	0		SJ01572	18.9328	7.19245
Ec-01_002700	64.9936	48.3446		Slom_001608	7.72418	2.73288		g14932	0.217906	0		SJ01573	37.8229	15.2504
Ec-01_002710	35.6373	37.8084		Slom_001611	457.471	1047.91		g14934	0.338984	0		SJ01574_SJ01576	10.8527	7.80049
Ec-01_002720	108.454	192.494		Slom_001612	29.5004	17.2434		g1494	13.6477	0.230095		SJ01575	7.30462	0.114994
Ec-01_002730	51.9584	9.42895		Slom_001613	79.1318	53.4149		g14952	22.5556	17.1111		SJ01577	25.1466	77.5422
Ec-01_002740	16.9471	14.8681		Slom_001614	399.508	403.881		g14953	10.8366	22.3003		SJ01578	0.044473	0.0210776
Ec-01_002750	5.73639	3.16881		Slom_001615	41.8665	18.1475		g14954	0	0		SJ01579	2.41726	1.26315
Ec-01_002760	3.3668	0.57602		Slom_001618	14.5895	9.66993		g14955	0.0748702	0		SJ01580	8.67815	2.61549
Ec-01_002770	12.9234	5.32373		Slom_001620	198.345	211.818		g14957	0.0446473	0.212855		SJ01581	80.8309	46.6959
Ec-01_002780	48.3733	54.3536		Slom_001621	48.7811	52.2945		g1496	4.18793	4.27865		SJ01582	70.9815	15.5531
Ec-01_002790	8.62673	9.49631		Slom_001622	470.46	433.721		g14963	0	0		SJ01583	62.8467	8.75839
Ec-01_002800	1.1318	0		Slom_001624	47.0664	28.6271		g14969	18.9288	0		SJ01584	117.241	113.473
Ec-01_002810	15.9985	24.6963		Slom_001625	43.2892	0.330777		g14970	0.1406	0		SJ01585	73.3108	51.6944
Ec-01_002820	34.423	12.4364		Slom_001626	66.585	92.4172		g14975	2.1164	0		SJ01586	4.54715	0.891105
Ec-01_002830	45.1207	48.5353		Slom_001627	48.5758	70.0361		g14980	0.116943	2.79982		SJ01587	3.3251	0.963498
Ec-01_002840	407.619	206.91		Slom_001628	10.9106	0.175643		g14981	3.69582	0		SJ01588	0.100098	0.0159668
Ec-01_002850	263.001	231.402		Slom_001629	5.70872	2.25722		g14982	0.818852	0		SJ01591	7.96655	0.154346
Ec-01_002870	22.4061	13.8803		Slom_001630	3.48785	0		g14989	8.07615	0.0552959		SJ01594	0.279598	0.342997
Ec-01_002880	21.7163	20.5146		Slom_001631	16.7797	11.4879		g1499	8.13332	23.0815		SJ01596	22.6148	914.343
Ec-01_002890	7.0045	0.177624		Slom_001632	29.4772	10.5058		g15	37.9956	0.542329		SJ01597	0.0401194	0.065623
Ec-01_002900	92.2037	110.233		Slom_001633	13.5304	1.34362		g1500	0	0		SJ01598	27.6958	0.423784
Ec-01_002910	6.21526	0.247502		Slom_001634	0.0256223	0		g15006	1.21961	0		SJ01599	2.32171	1.20764
Ec-01_002920	9.41792	8.93605		Slom_001635	3.93002	0.165388		g1501	0	0.12105		SJ01601	0	0
Ec-01_002930	2.11087	0.112212		Slom_001636	0.0183659	0		g15023	13.6167	40.9443		SJ01602	0.390708	0.852104
Ec-01_002940	2.35876	0.205098		Slom_001637	138.529	0.175643		g1503	31.0312	16.2339		SJ01604	143.335	109.449
Ec-01_002950	46.0063	59.4546		Slom_001638	15.7791	19.1239		g15037	90.9503	215.685		SJ01605	0.129018	0.197245
Ec-01_002960	30.6616	38.2998		Slom_001639	25.2461	8.82117		g1504	2.04436	17.8207		SJ01606	107.482	162.374
Ec-01_002970	136.979	153.575		Slom_001640	53.9257	74.6998		g15063	0	0		SJ01607	15.9648	2.03813
Ec-01_002980	417.405	281.418		Slom_001642	132.546	62.7885		g1507	6.29386	17.5286		SJ01608	38.3519	26.8911
Ec-01_002990	97.0971	118.176		Slom_001643	45.8774	130.254		g15080	0.0489002	0		SJ01609	41.4848	23.953
Ec-01_003000	50.444	162.945		Slom_001645	33.2627	9.81581		g15082	8.76845	8.71237		SJ01610	0.302114	0
Ec-01_003010	16.2278	0.244308		Slom_001646	307.47	74.6803		g15084	0.224593	0		SJ01612	4.96804	3.84853
Ec-01_003020	100.107	162.632		Slom_001647	139.636	80.7359		g15088	1.37622	0		SJ01613	10.1674	3.77359
Ec-01_003040	89.0184	87.8167		Slom_001648	93.8136	635.748		g1509	0.051498	0		SJ01614	0	1.7758
Ec-01_003050	15.5825	4.99233		Slom_001649	3.87764	5.91396		g15093	10.2693	4.09434		SJ01616	0.12857	3.58544
Ec-01_003060	2.22614	0.144991		Slom_001651	11.853	43.443		g15095	0.347614	0		SJ01617	4.53212	2.20408
Ec-01_003070	6.11439	4.17123		Slom_001653	121.028	123.597		g15104	0	0		SJ01618	5.9407	1.35468
Ec-01_003080	5.68214	7.22043		Slom_001654	17.8318	0		g1511	0.0489002	0.459231		SJ01619	2.18628	60.0318
Ec-01_003090	4.65542	1.30729		Slom_001655	83.227	26.6428		g15114	19.059	0.092805		SJ01620	0.562741	0
Ec-01_003100	4.93695	2.31818		Slom_001656	53.0681	6.24242		g15128	0.582555	0.396732		SJ01621	1.41427	0.965637
Ec-01_003110	1.84083	0.18463		Slom_001657	308.673	18.1031		g15137	2.75574	3.05629		SJ01622	1.27967	0.0942159
Ec-01_003120	5.36347	5.5104		Slom_001658	1.7344	1.63106		g1514	0.485519	0.113177		SJ01623	5.66427	1.74726
Ec-01_003130	545	313.726		Slom_001659	6.81866	4.69803		g15150	16.798	11.8536		SJ01624	9.59085	3.88811
Ec-01_003140	356.419	56.8209		Slom_001661	40.3023	69.6994		g15151	0	3.93615		SJ01625	0.16743	15.2595
Ec-01_003150	29.6759	58.3446		Slom_001662	13.1813	15.1423		g15168	0	0		SJ01626	0.319211	28.0126
Ec-01_003160	5.8122	12.1755		Slom_001663	21.1012	4.15622		g1518	0.186823	4.87476		SJ01627	0.914292	18.3924
Ec-01_003170	0.542793	0.246107		Slom_001664	37.2361	10.3474		g15181	3.29841	0		SJ01628	4.44164	7.91448
Ec-01_003180	27.8107	27.1686		Slom_001665	16.1238	4.48931		g15190	0.176968	0.441103		SJ01629	31.1416	113.895
Ec-01_003190	36.93	64.8438		Slom_001666	15.062	5.33907		g15192	2.34276	0.4182		SJ01631	5.87796	3.03409
Ec-01_003210	17.9897	12.7804		Slom_001667	37.5843	11.083		g15194	0	0		SJ01632	85.8054	17.1681
Ec-01_003220	7.79496	4.12839		Slom_001668	12.4346	11.3817		g15195	0	0		SJ01633	1.44995	0.170426
Ec-01_003230	32.7838	47.4705		Slom_001669	49.9844	54.4228		g1520	0.57335	0		SJ01635	8.48124	5.55084
Ec-01_003240	22.8586	46.9613		Slom_001670	138.799	73.2007		g15209	0.487041	0		SJ01636	6.52494	1.817
Ec-01_003250	19.9449	16.5874		Slom_001672	75.4565	62.8219		g15215	2.25299	0		SJ01638	20.6747	3.73171
Ec-01_003260	62.328	139.091		Slom_001674	20.1947	9.60015		g1522	0	0		SJ01640	6.97213	6.17959
Ec-01_003290	43.2524	61.4864		Slom_001676	161.311	162.412		g15230	0.294989	0		SJ01641	106.123	2.33014
Ec-01_003300	191.942	230.155		Slom_001677	90.1329	12.3525		g15235	0.162946	0		SJ01642	9.90865	14.1993
Ec-01_003310	119.597	186.228		Slom_001678	37.2987	7.54602		g15236	1.96935	0		SJ01643	19.2773	13.9446
Ec-01_003320	19.863	11.2616		Slom_001680	56.1227	30.2684		g1524	0	0		SJ01644	4.24275	0.376376
Ec-01_003330	23.1453	12.3253		Slom_001681	86.9138	58.1649		g15243	0.182842	0		SJ01645	22.6946	4.79975
Ec-01_003340	3733.66	6109.56		Slom_001682	85.514	52.7967		g1525	16.3942	63.2593		SJ01646	69.2608	43.0792
Ec-01_003350	65.6158	23.015		Slom_001683	25.9868	0.0661553		g15258	36.2039	3.33299		SJ01647	6.43573	0.946924
Ec-01_003370	13.064	26.3856		Slom_001684	44.742	0.529242		g1526	1.96775	0.0782559		SJ01648	7.19559	6.25904
Ec-01_003380	67.4472	44.6111		Slom_001685	284.911	113.078		g15265	0	0		SJ01649	31.0937	16.0018
Ec-01_003390	4.6427	3.25619		Slom_001686	240.871	99.5028		g15267	0.900547	1.98592		SJ01650	11.0861	5.72208
Ec-01_003400	10.2278	14.7707		Slom_001687	249.74	264.799		g15268	11.1334	46.5217		SJ01651	17.0864	13.1101
Ec-01_003410	34.9873	38.9903		Slom_001688	289.026	381.762		g15272	19.1415	5.83241		SJ01652	0.00759089	0
Ec-01_003420	65.3528	97.1798		Slom_001689	39.1005	189.194		g1528	3.11927	28.1021		SJ01653	0	0.131968
Ec-01_003430	8.1247	0.124993		Slom_001690	471.122	1850.4		g15290	9.72203	5.1268		SJ01654	1.84473	1.90167
Ec-01_003440	3.44533	0.256659		Slom_001692	38.2301	18.2152		g15292	0	0		SJ01655	42.5966	18.2201
Ec-01_003460	0.95781	0.485195		Slom_001694	16.5927	5.97549		g15294	0	0		SJ01656	315.673	101.056
Ec-01_003470	86.9641	110.491		Slom_001695	135.933	54.6153		g15295	0.0318686	0		SJ01657	6.91779	1.35525
Ec-01_003480	36.1045	35.2867		Slom_001696	5.03691	1.72567		g15299	0	0		SJ01658	0.23051	0.202938
Ec-01_003490	73.5701	99.7608		Slom_001699_Slom_001702	134.853	305.901		g153	0.749616	0.268432		SJ01659	56.563	55.3
Ec-01_003500	90.4492	80.7589		Slom_001700	35.2987	0.341031		g1530	0.89491	0.301586		SJ01660	1.84893	0.250666
Ec-01_003510	9.77183	9.21962		Slom_001701	26.1518	11.3476		g15313	0	0		SJ01661	0.0813331	0.175353
Ec-01_003520	104.021	224.861		Slom_001703	20.559	0.208721		g15321	0	0		SJ01662	802.503	488.381
Ec-01_003540	597.357	695.011		Slom_001705	31.11	41.3515		g15323	1.70896	0		SJ01663	1.05175	6.45123
Ec-01_003550	136.91	42.3269		Slom_001706	13.7913	5.66522		g15331	0	0		SJ01665	0.0435804	0.922707
Ec-01_003560	65.9583	66.1383		Slom_001707	15.244	2.54004		g15336	0.0705299	0		SJ01667	15.3695	8.0686
Ec-01_003570	18.5418	14.9944		Slom_001708	64.7115	82.1367		g15337	0	0		SJ01668	0	0
Ec-01_003590	16.4145	35.246		Slom_001709	67.8696	29.4739		g15338	0	0		SJ01670	0	1.5836
Ec-01_003600	26.0465	37.9357		Slom_001711	5.50687	2.45106		g1534	0.862977	0.290416		SJ01672	0	0.0735248
Ec-01_003610	20.9537	40.9331		Slom_001712	4.43789	2.88338		g15344	523.438	435.718		SJ01673	19.0507	9.68573
Ec-01_003620	33.3051	70.1836		Slom_001713	28.5701	16.567		g1535	0	0		SJ01674	17.1877	4.30084
Ec-01_003630	24.9842	111.471		Slom_001714	94.3911	34.8914		g15356	6.26853	9.70601		SJ01675	15.1421	2.58586
Ec-01_003640	99.9406	111.554		Slom_001715	38.55	0		g15373	0.0557489	0		SJ01676	15.6236	3.0053
Ec-01_003650	28.36	19.8929		Slom_001716	14.3935	11.3043		g15375	7.95397	0		SJ01680	0	4.65545
Ec-01_003660	21.1556	10.9841		Slom_001717	90.4438	73.4349		g1538	0.0959	0.884999		SJ01682	0	0.0284627
Ec-01_003670	28.1881	22.806		Slom_001719	1008.34	1250.95		g15382	0.390967	3.36814		SJ01684	1.81755	0.159001
Ec-01_003680	39.3138	43.9584		Slom_001720	151.951	141.743		g15384	0	0		SJ01685	15.0938	19.3769
Ec-01_003690	14.0439	4.22634		Slom_001722	61.8422	68.1527		g15388	12.8146	0		SJ01686	3.71219	19.3163
Ec-01_003700	3.84353	0.723224		Slom_001723	40.2723	30.9766		g1539	0	0.340924		SJ01687	103.686	14.6527
Ec-01_003710	4.34616	2.20808		Slom_001725	12.3335	7.94758		g15390	0.0489002	0.242926		SJ01688	3.03152	0.186754
Ec-01_003720	2.20889	1.34827		Slom_001726	8.24285	9.97095		g15396	0.759071	0		SJ01689	7.57767	12.4804
Ec-01_003730	4.77911	7.89113		Slom_001727	126.884	38.4373		g154	22.3313	32.8488		SJ01690	27.4083	47.3647
Ec-01_003740	11.1803	4.64376		Slom_001728	58.184	134.102		g15407	2.88388	0.749335		SJ01691	0.122121	0.0808331
Ec-01_003750	8.43771	2.53312		Slom_001729	46.2117	34.5391		g1541	1.59641	0.11268		SJ01692	0	0.236579
Ec-01_003760	58.6661	83.6986		Slom_001730	50.213	0		g15410	0.472667	0		SJ01693	5.97286	2.61412
Ec-01_003770	6.05906	8.35071		Slom_001731	92.8444	113.444		g15414	0.341768	0		SJ01694	6.37102	16.3332
Ec-01_003780	75.3766	107.957		Slom_001732	14.959	20.1771		g15421	0.0403347	0		SJ01695	1013.76	502.385
Ec-01_003790	4.92965	0.0879642		Slom_001734	96.4853	108.877		g1544	194.64	108.863		SJ01696	0	0
Ec-01_003800	1355.01	2174.64		Slom_001735	4.85995	6.79781		g15446	0	0		SJ01699	16.5829	1.93125
Ec-01_003810	79.2489	24.8702		Slom_001736	42.0147	33.2957		g15448	3.09483	5.34604		SJ01702	0.0760164	0.082893
Ec-01_003820	13.1778	2.14763		Slom_001737	18.6951	7.43885		g15449	1.2099	3.75383		SJ01703	0.159319	0.0154153
Ec-01_003830	8.26192	3.52044		Slom_001738	41.3016	14.2218		g1545	76.0188	2.9462		SJ01706	208.907	119.281
Ec-01_003840	7.90596	4.95562		Slom_001739	21.6689	41.0058		g15452	0.574765	0		SJ01707	15.0231	3.44013
Ec-01_003850	73.859	88.5567		Slom_001740	166.65	78.4395		g15455	12.8493	14.8016		SJ01708	20.2212	4.63311
Ec-01_003860	2.31748	0.692922		Slom_001741	76.2529	43.7176		g15466	0	0		SJ01709	71.2487	58.763
Ec-01_003870	17.4521	10.4694		Slom_001742	18.2114	9.35504		g15471	1.1541	24.8889		SJ01710	207.123	115.32
Ec-01_003880	155.226	213.797		Slom_001743	16.0979	12.2976		g1548	5.35653	6.34662		SJ01711	2.25349	0.202315
Ec-01_003890	43.9989	22.8975		Slom_001745	20.0067	2.59825		g15480	0	0		SJ01712	38.1733	31.1446
Ec-01_003900	24.9985	17.0783		Slom_001746	12.9945	4.98547		g15488	0	0		SJ01713	107.685	39.3292
Ec-01_003910	80.0015	105.346		Slom_001748	287.328	168.741		g15509	0	0		SJ01715	4.75929	0.819324
Ec-01_003920	34.8392	28.8057		Slom_001749	15.6897	12.4253		g1551	1.26676	4.57432		SJ01716	14.8185	3.75489
Ec-01_003930	8.72078	2.39088		Slom_001750	16.0434	9.72684		g15512	5.54255	0		SJ01717	0.726947	0.652841
Ec-01_003940	5.69805	0.45173		Slom_001752	67.0683	57.7246		g15522	0.308269	5.62607		SJ01718	0.772237	0.173701
Ec-01_003950	2.96862	0.218356		Slom_001754	31.1629	27.87		g15526	0.0737358	0		SJ01719	0.168661	0.0837284
Ec-01_003960	133.841	99.0195		Slom_001755	8.03621	0		g1553	3.86392	1.9125		SJ01720	1.0906	0
Ec-01_003970	4.2026	0.0707207		Slom_001756	13.1866	0		g15530	0.025886	0		SJ01721	0.925151	14.0654
Ec-01_003980	0.469857	0.272067		Slom_001757	4.70886	3.03852		g15534	0.573923	0		SJ01723	46.105	50.8998
Ec-01_003990	7.41376	143.813		Slom_001758	0.916537	0.175643		g15535	6.85313	0.366413		SJ01724	17.437	6.74641
Ec-01_004000	28.8076	76.1978		Slom_001761	10.6904	2.19107		g15536	104.94	62.6701		SJ01725	4060.99	3432.82
Ec-01_004010	17.9109	155.883		Slom_001762	16.066	6.04496		g15539	0.336054	0.451501		SJ01727	0.0525585	0.0385669
Ec-01_004020	22.8983	18.3862		Slom_001764	44.5285	11.78		g1554	104.184	2838.21		SJ01728	9901.34	10600.9
Ec-01_004030	40.3853	22.1468		Slom_001766	139.129	101.891		g15543	0	0		SJ01729	2.70588	1.35836
Ec-01_004040	26.3587	2.52344		Slom_001767	32.9041	10.8091		g15544	4.8779	20.007		SJ01730	2.08178	3.07472
Ec-01_004050	10.5512	12.5599		Slom_001768	178.523	185.157		g15555	0.2814	0		SJ01731	22.9178	7.33222
Ec-01_004060	6.80254	2.98005		Slom_001769	53.8678	5.66754		g1556	1.10195	6.93113		SJ01732	29.4845	25.4337
Ec-01_004070	3.31254	1.16482		Slom_001770	5.34363	1.64926		g15566	0	0		SJ01733	16.2391	6.66268
Ec-01_004080	27.6517	19.9914		Slom_001771	49.6595	10.1797		g15569	0	0		SJ01734_SJ01735	6.76971	3.36065
Ec-01_004090	4.02762	0.673136		Slom_001772	114.796	0		g15570	3.50692	2.21074		SJ01736	3.67026	0.813072
Ec-01_004100	7.19937	3.72111		Slom_001773	38.4332	0.231544		g15575	4.30613	18.7754		SJ01737	4.34761	2.22578
Ec-01_004110	6.58335	0.221378		Slom_001774	110.006	17.1541		g1558	22.9979	5.66008		SJ01738	0.515562	1.27771
Ec-01_004120	438.379	256.255		Slom_001775	72.0303	80.6534		g156	0.0489002	0.281654		SJ01739	16.1353	10.5526
Ec-01_004130	66.4161	0.0777298		Slom_001776	4.48452	21.9868		g1560	101.718	35.2199		SJ01742	1.93244	1.41652
Ec-01_004140	67.4734	1.40313		Slom_001777	77.6984	36.7768		g15600	0	0		SJ01744	0.772604	0
Ec-01_004150	38.023	38.2883		Slom_001778	6.48341	0.615908		g15602	0.56809	0		SJ01745	16.9778	7.86918
Ec-01_004160	307.905	359.393		Slom_001779	23.1521	1.82721		g15603	0.0314139	0		SJ01746	6.72201	2.65481
Ec-01_004170	68.6079	0.400551		Slom_001780	11.8218	11.7366		g1561	1.10398	9.49579		SJ01747	2.18622	1.31289
Ec-01_004180	2.56905	0.310961		Slom_001782	114.555	33.557		g15611	1.87206	0		SJ01748	54.1721	52.4262
Ec-01_004190	4.2768	0.503389		Slom_001784	13.4519	7.92013		g15635	0	0		SJ01749	14.5909	5.46767
Ec-01_004200	5.60431	2.70947		Slom_001785	24.9725	7.73655		g15636	0.0178918	0		SJ01750	4.34616	4.84681
Ec-01_004220	3.95244	1.96443		Slom_001786	152.532	278.603		g15638	5.64203	10.7265		SJ01751	24.168	29.1639
Ec-01_004230	10.2942	6.27811		Slom_001788	0.423571	0.417442		g1564	0	0.30871		SJ01752	82.8593	156.432
Ec-01_004240	14.8471	18.2947		Slom_001789	21.4371	0		g15641	0	0		SJ01753	5.75453	0.863334
Ec-01_004250	88.5245	94.4094		Slom_001791	104.507	0.0330777		g1565	0	0.131328		SJ01754	31.662	66.6343
Ec-01_004260	12.5873	1.60628		Slom_001792	13.364	2.61876		g15650	0	0		SJ01755	13.9861	31.8785
Ec-01_004270	19.3964	19.2151		Slom_001793	72.8464	36.4709		g15651	0	0.144256		SJ01756	17.3975	15.9506
Ec-01_004280	27.899	25.053		Slom_001794	17.574	10.9233		g15659	0.0707724	0		SJ01757	38.9593	32.6569
Ec-01_004290	19.2847	12.13		Slom_001795	28.6323	0		g15668	11.7952	14.4473		SJ01758	6.95998	2.70633
Ec-01_004300	15.6624	15.6153		Slom_001796	22.3701	9.89222		g1568	0.0630016	1.5026		SJ01759	12.8472	14.0388
Ec-01_004310	30.5612	0.178169		Slom_001798	6.90479	2.33363		g15686	1.09353	0		SJ01760	4.66891	9.83802
Ec-01_004320	98.6879	101.68		Slom_001799	17.2003	12.6833		g15687	0.82663	0		SJ01761	2.884	2.41804
Ec-01_004330	80.8643	57.6136		Slom_001800	6.44582	14.0494		g1569	0.278089	0		SJ01762	26.04	8.05302
Ec-01_004340	15.3406	23.0999		Slom_001801	39.4464	0.56232		g15691	0.0208865	0		SJ01763	0	0
Ec-01_004350	21.37	10.0538		Slom_001802	13.2817	1.40977		g15696	0.129414	0		SJ01764	0	0
Ec-01_004360	11.6694	1.41831		Slom_001804	100.71	0		g15698	0.269177	0		SJ01766	0	0
Ec-01_004370	14.8834	3.25627		Slom_001805	53.7474	193.862		g157	0.484333	0		SJ01768	0	0
Ec-01_004380	5.25104	0.0783688		Slom_001806	9.68249	4.2829		g1570	0.65575	0.030416		SJ01769	0	0
Ec-01_004390	13.5036	11.782		Slom_001807	11.9673	5.09959		g15719	0	0		SJ01770	0	0
Ec-01_004400	15.2364	9.48763		Slom_001809	30.0312	3.70007		g15729	0.445923	8.15245		SJ01771	0.0175158	0.320457
Ec-01_004410	17.8345	16.07		Slom_001810	34.8048	0		g1573	1.62581	0		SJ01773	1.10903	1.15041
Ec-01_004420	15.4363	6.08725		Slom_001813	40.4167	45.6959		g15739	18.7721	4.09316		SJ01774	9.18972	14.0029
Ec-01_004430	266.25	201.785		Slom_001814	258.352	183.127		g15743	0	0		SJ01775	9.08464	6.01506
Ec-01_004440	7.92824	4.8604		Slom_001815	2808.93	12023.8		g15745	0.208302	0		SJ01776	12.6967	1025.83
Ec-01_004450	3.95473	0.197858		Slom_001816	0.0550978	0.0330777		g1575	9.68672	17.2316		SJ01777	722.79	243.544
Ec-01_004460	12.088	6.69916		Slom_001817	7.05741	3.80725		g1576	189.577	221.725		SJ01778	90.0634	39.5741
Ec-01_004470	14.2205	10.3587		Slom_001818	53.9659	36.9591		g15761	1.18719	10.4738		SJ01779	69.2346	147.637
Ec-01_004480	13.1537	7.00446		Slom_001819	9.37092	2.67698		g15766	0	0		SJ01781	0	0.4893
Ec-01_004490	7.34114	3.16823		Slom_001820	116.815	704.422		g15767	0	0		SJ01782	237.25	48.6128
Ec-01_004500	33.7501	79.6368		Slom_001823	132.123	2.08721		g15773	0.745761	0		SJ01783	111.356	5.77117
Ec-01_004510	88.6835	87.0253		Slom_001824	35.7753	10.3189		g15781	0.597853	0		SJ01784	1.59776	6.03081
Ec-01_004520	9.81129	0.130233		Slom_001825	109.84	84.1613		g1579	6.42474	155.829		SJ01785	37.9716	13.6295
Ec-01_004530	24.0608	35.8013		Slom_001826	55.567	82.3599		g15798	0.151061	0		SJ01786	74.3564	47.5579
Ec-01_004540	94.9323	73.7736		Slom_001828	48.9085	107.687		g158	0	0		SJ01787	15.2325	9.93283
Ec-01_004550	36.0812	20.946		Slom_001829	145.997	81.9531		g1580	2.80474	46.5846		SJ01788	12.5044	24.6657
Ec-01_004560	33.9914	36.1845		Slom_001830	33.719	32.4754		g15800	2.75232	0.0662267		SJ01789	14.5522	3.36852
Ec-01_004570	3.20415	6.24206		Slom_001832	140.03	0.0330777		g15801	2.66926	0.317762		SJ01790	8.14	11.2517
Ec-01_004580	36.3401	53.8409		Slom_001833	1.63529	0.0661553		g15802	16.2086	0.270378		SJ01791	2.29308	3.01451
Ec-01_004600	12.2948	0.140945		Slom_001834	59.7152	3.51649		g15803	0	0		SJ01792	5.25431	4.93273
Ec-01_004610	2.42706	0		Slom_001835	81.0712	12.2897		g15804	0.0527015	0		SJ01793	71.0727	90.0344
Ec-01_004620	4.22709	0.192235		Slom_001836	71.1109	176.616		g15808	0	0		SJ01794	15.225	3.03058
Ec-01_004630	48.4885	34.0439		Slom_001837	12.0634	22.7545		g15809	0.018261	0		SJ01795	17.071	11.432
Ec-01_004640	46.2928	32.3176		Slom_001839	6.24217	21.4655		g15815	0.900349	0		SJ01796	14.6415	9.89309
Ec-01_004650	110.542	20.4035		Slom_001840	170.342	88.7208		g15817	47.0824	51.8207		SJ01797	0.1242	0.0246836
Ec-01_004660	71.7245	3.35839		Slom_001841	23.0504	0		g1582	22.8343	14.9657		SJ01798	0.0506385	0
Ec-01_004670	27.472	20.0683		Slom_001842	72.2666	10.6884		g15839	0.14524	0		SJ01799	7.9525	9.61703
Ec-01_004680	15.0664	0.846389		Slom_001845	287.371	389.007		g1584	24.5861	13.0707		SJ01800_SJ02299	12.8051	7.26301
Ec-01_004690	14.9343	12.6334		Slom_001846	16.3793	29.2338		g15850	40.7744	120.532		SJ01801	5.61676	5.90857
Ec-01_004700	1.65798	0.161357		Slom_001847	6.40091	1.44054		g15856	3.18373	8.14421		SJ01802	63.2498	58.0123
Ec-01_004710	2321.94	1606.94		Slom_001848	5.32114	11.4707		g15867	0.0278089	0		SJ01803	6.18205	6.20415
Ec-01_004720	101.712	17.9879		Slom_001850	0.360982	1.21131		g1587	64.9715	7515.64		SJ01804	15.1998	22.0833
Ec-01_004730	78.2995	106.248		Slom_001851	65.3281	0		g15879	1.27396	0		SJ01805	69.0717	80.4166
Ec-01_004740	29.2809	117.015		Slom_001852	85.1376	82.2193		g15881	0.106407	0		SJ01806	0.135348	0.738923
Ec-01_004750	3.5043	30.175		Slom_001853	41.7842	26.1625		g15886	0	0		SJ01809	210.99	401.51
Ec-01_004760	8.14946	5.27782		Slom_001854	70.9985	27.3953		g15891	0.0708075	0.0768749		SJ01810	6.41498	8.36835
Ec-01_004770	15.8216	25.2212		Slom_001855	78.1492	0.0330777		g15892	0.110289	1.50793		SJ01811	1.52767	0.48407
Ec-01_004780	25.5785	16.6261		Slom_001856	2.44414	2.24234		g15896	418.609	423.328		SJ01812	1.85852	1.24507
Ec-01_004790	5.54032	0.27362		Slom_001857	18.8793	0		g15900	0.131582	0		SJ01813	26.7332	18.3599
Ec-01_004800	10.4427	1.80384		Slom_001858	32.0589	43.9887		g15908	0.169775	0		SJ01814	9.34064	3.73918
Ec-01_004810	15.9839	65.8234		Slom_001859	9.28124	6.96782		g1591	63.9083	70.3664		SJ01817	0	6.33875
Ec-01_004820	9.28557	3.71071		Slom_001860	17.8932	16.1552		g15917	0	0		SJ01818	0	1.34764
Ec-01_004830	9.91762	5.75647		Slom_001861	52.2551	32.5052		g15926	0.231404	0		SJ01819	63.097	8.67338
Ec-01_004840	16.3946	7.93057		Slom_001862	24.78	34.5573		g15933	3.26288	20.7486		SJ01820	0.429795	45.3942
Ec-01_004850	13.5718	6.32472		Slom_001863	176.053	192.929		g15937	0.0872868	0		SJ01821	0.320184	23.5536
Ec-01_004860	15.0753	18.5317		Slom_001864	3.9355	0.804119		g1594	0.257095	0		SJ01823	51.3417	21.9537
Ec-01_004870	10.2793	13.1408		Slom_001865	94.6293	59.9656		g15942	0.704751	0		SJ01824	3.11563	1.42227
Ec-01_004880	37.9323	70.728		Slom_001866	22.1862	2.33363		g15943	0.0175056	0		SJ01825	4.03469	0
Ec-01_004890	9.92811	8.6041		Slom_001867	5.93312	0		g15944	0.311154	0		SJ01826	42.8789	38.1755
Ec-01_004900	11.7261	16.9205		Slom_001868	46.2345	24.5407		g1595	14.4616	0		SJ01827	42.6047	17.6163
Ec-01_004910	6.35776	3.57406		Slom_001869	76.7157	70.5499		g15951	2.7094	0.292584		SJ01828	115.58	103.402
Ec-01_004920	5.27743	2.6827		Slom_001870	23.4277	5.76114		g1596	0	0		SJ01829	1.83313	0.222025
Ec-01_004930	13.1209	8.68301		Slom_001871	11.5718	6.15113		g15961	0.172741	0		SJ01830	3.5171	0.405695
Ec-01_004940	2.59135	0.510057		Slom_001872	29.9162	12.5189		g15963	0.516216	0.302625		SJ01831	29.768	18.9617
Ec-01_004950	2.80656	0.354999		Slom_001873	21.157	12.7128		g15965	0.0860136	0.624462		SJ01832	11.6391	5.78231
Ec-01_004960	2.31769	0.158032		Slom_001874	31.6854	17.5808		g15968	0	0		SJ01833	0.206446	0.0441461
Ec-01_004970	1.9903	0.196836		Slom_001875	5.05423	2.6062		g15972	0	0		SJ01834	10.1737	4.53776
Ec-01_004980	5.27885	3.77105		Slom_001876	89.5766	28.0466		g1598	0	0		SJ01835	42.3796	10.2105
Ec-01_004990	15.745	19.4793		Slom_001877	37.8047	59.9713		g15982	8.25885	4.02988		SJ01836	17.9622	7.9807
Ec-01_005000	87.6303	77.3982		Slom_001878	13.1252	2.26748		g15983	3.37358	7.51184		SJ01837	40.353	11.8723
Ec-01_005010	20.6877	16.8877		Slom_001879	112.748	270.901		g15984	2.31824	4.62328		SJ01838	1.66869	0
Ec-01_005020	3.07501	0.14259		Slom_001882	16.5095	7.64194		g15985	0	0		SJ01839	31.259	0.449381
Ec-01_005030	42.3975	58.2241		Slom_001884	31.8624	19.1001		g15988	5.53872	35.2426		SJ01840	44.6876	40.1099
Ec-01_005040	16.7558	6.2992		Slom_001885	176.364	90.0449		g15989	1.93359	0		SJ01841	1.18736	0.560957
Ec-01_005050	2.13779	0.614445		Slom_001886	10.7929	26.7053		g1599	0	0		SJ01842	1.53977	0
Ec-01_005060	55.7879	149.871		Slom_001887	33.7108	0		g15990	0.164726	0		SJ01844	53.496	40.8009
Ec-01_005070	205.567	169.911		Slom_001888	8.0596	0		g15992	0.0914029	0		SJ01845	3.79107	1.54917
Ec-01_005080	22.3749	1.14944		Slom_001891	43.57	13.4428		g15993	0	0		SJ01846	3.3205	2.9779
Ec-01_005090	69.7368	93.6891		Slom_001892	115.767	256.404		g16001	1.16957	0		SJ01847	826.083	492.6
Ec-01_005100	32.5742	26.8872		Slom_001894	14.6196	9.71658		g1601	0.061602	25.0729		SJ01848	16.4674	6.86698
Ec-01_005110	32.618	35.5405		Slom_001895	98.2433	80.7837		g16016	1.16909	0		SJ01849	21.2343	20.6973
Ec-01_005120	3.18641	0.234757		Slom_001896	17.258	6.66318		g16018	0.657592	0		SJ01850	14.5925	2.22444
Ec-01_005130	3.74496	2.80428		Slom_001898	20.4426	13.6846		g16023	0.0788944	0		SJ01851	27.5002	20.2058
Ec-01_005140	23.7239	14.3245		Slom_001899	101.133	55.3212		g16024	0	0		SJ01852	9.01674	12.0135
Ec-01_005150	14.7646	16.4336		Slom_001900	7.12673	1.70747		g1604	13.7174	36.8902		SJ01853	1.43661	3.6952
Ec-01_005160	10.4006	8.13358		Slom_001901	45.628	19.6498		g16045	0	0		SJ01854	27.3488	13.6208
Ec-01_005170	6.55101	6.59712		Slom_001902	24.0329	2.96211		g1605	5.34907	14.9856		SJ01855	963.354	537.694
Ec-01_005180	23.0019	47.0388		Slom_001903	26.6572	8.25554		g16052	0.0874934	0		SJ01856	12.6574	13.1589
Ec-01_005190	8.1936	1.63835		Slom_001904	7.60912	7.31679		g16054	0	0		SJ01857	10.2864	4.93707
Ec-01_005200	25.0849	17.8175		Slom_001905	23.2131	35.2053		g16072	3.109	3.25657		SJ01858	19.8065	15.8274
Ec-01_005210	6.00776	0		Slom_001906	11.4116	4.72317		g16074	2.34072	8.21023		SJ01860	52.1572	103.241
Ec-01_005220	49.8116	89.0304		Slom_001907	33.3082	12.3479		g16075	0.569041	0.67725		SJ01861	0.697785	0.66293
Ec-01_005230	25.4264	12.0686		Slom_001908	14.2341	0		g16080	9.91357	1.70461		SJ01862	5.21589	5.23765
Ec-01_005240	71.6002	42.1355		Slom_001909	233.856	368.095		g16082	0.206087	0		SJ01863	17.9671	0.454701
Ec-01_005250	8.28554	3.2616		Slom_001911	70.8223	48.4522		g16087	0.171305	0		SJ01864	20.4552	1.03472
Ec-01_005260	16.1965	12.4057		Slom_001913	4.24797	24.5827		g16092	0.324461	0		SJ01865	30.6852	57.786
Ec-01_005270	21.9988	8.09121		Slom_001914	19.4417	0		g161	0	0.0213891		SJ01866	11.4354	25.8044
Ec-01_005280	4.34643	39.5451		Slom_001915	9.43587	1.35387		g16106	0.117936	0		SJ01867	6.25993	4.82287
Ec-01_005290	2.9091	0.2932		Slom_001916	51.5849	24.6789		g16110	0	0		SJ01868	1.7497	0.966615
Ec-01_005300	26.6002	11.8277		Slom_001917	9.13079	3.20391		g16121	0	0		SJ01869	2.03823	23.7115
Ec-01_005310	5.33319	2.95434		Slom_001918	0.517904	3.44802		g1613	4.78385	7.41967		SJ01871	0.118973	25.511
Ec-01_005320	8.00996	12.769		Slom_001919	1648.93	1678.42		g16154	0.25524	0		SJ01872	0	1.9221
Ec-01_005330	17.9026	9.58491		Slom_001920	24.1531	22.7396		g16183	0.0630643	0		SJ01873	0.0694996	0.344501
Ec-01_005340	58.4852	55.9488		Slom_001921	9.94912	3.97032		g16184	0.149028	0		SJ01876	0.0560642	5.50183
Ec-01_005350	44.0197	28.6146		Slom_001924	81.9574	87.3679		g16186	0.149686	0		SJ01877	4.58398	0.32227
Ec-01_005360	46.3962	54.0619		Slom_001925	1413.72	2261.52		g162	0	0		SJ01878	2.32539	0.0762527
Ec-01_005370	53.6829	85.7667		Slom_001926	21.5161	12.3717		g1620	0	10.3064		SJ01879	6.55866	0.296907
Ec-01_005380	47.6982	42.5671		Slom_001927	45.1188	0.330777		g1621	0	0		SJ01880	29.8827	20.2847
Ec-01_005390	23.3289	1.51653		Slom_001928_Slom_001929	50.2572	20.5442		g16211	0	0		SJ01881	101.371	39.8258
Ec-01_005400	2.80793	0.033729		Slom_001930	63.3335	0.837196		g16215	81.4454	83.6624		SJ01882	94.5564	48.7605
Ec-01_005410	2.74478	0		Slom_001931	81.6399	0.208721		g16216	19.7373	1.94898		SJ01883	1.2351	4.14982
Ec-01_005420	25.0007	59.2935		Slom_001932	16.3881	11.3602		g16217	21.737	10.3365		SJ01884	9.74216	9.07998
Ec-01_005430	11.0918	11.5668		Slom_001933	21.8089	14.0097		g1623	7.77553	14.2563		SJ01885	0.273001	0
Ec-01_005440	31.2599	33.5378		Slom_001934	56.2994	44.2564		g16231	0.277673	0		SJ01886	8.38227	3.89365
Ec-01_005450	4.42318	0.0864299		Slom_001935	97.5632	0.748218		g16240	7.23012	26.7689		SJ01887	0.872859	0.919293
Ec-01_005460	2.75081	0.158894		Slom_001936	23.9006	8.70374		g1625	1.7434	0		SJ01888	33.0851	9.53466
Ec-01_005470	8.66874	1.56664		Slom_001937	36.8107	27.4353		g16251	0.0792391	0		SJ01889	0.550254	1.59943
Ec-01_005480	25.9406	26.8104		Slom_001938	44.0371	0		g16255	0.267393	0		SJ01890	0.250459	0.0925324
Ec-01_005490	42.6747	39.3441		Slom_001939	40.7849	0		g1627	0	0		SJ01891	590.069	837.016
Ec-01_005500	12.1063	9.74396		Slom_001940	13.1439	4.74136		g1628	0.233047	1.58833		SJ01892	23.212	9.4615
Ec-01_005510	25.3231	11.0883		Slom_001941	44.8438	15.229		g16297	0.0886723	0		SJ01893	13.3748	11.0428
Ec-01_005520	14.6039	1.64714		Slom_001942	94.2616	134.317		g16298	0.258401	0		SJ01894	30.9655	6.47434
Ec-01_005530	17.5886	6.33149		Slom_001943	57.6479	122.2		g1630	0	1.93891		SJ01895	25.0832	26.1194
Ec-01_005540	23.558	25.2882		Slom_001945	7.49485	36.7242		g1633	61.6627	29.7365		SJ01897	0.536348	24.7446
Ec-01_005550	18.2324	8.88321		Slom_001946	53.5065	0		g1634	20.2659	37.283		SJ01898	0.679784	46.7405
Ec-01_005560	700.792	265.644		Slom_001948	58.664	14.791		g16341	0	0		SJ01899	79.0545	33.7233
Ec-01_005570	41.4013	0.906936		Slom_001949	77.9883	34.387		g16342	2.55677	0		SJ01900	4.87191	14.8726
Ec-01_005580	85.337	93.8589		Slom_001950	55.7032	27.6427		g16345	0.0167758	0		SJ01901	0	0.618118
Ec-01_005590	37.9664	8.69847		Slom_001951	19.2899	9.14963		g16350	0.578167	0		SJ01903	0.125441	30.536
Ec-01_005600	12.6121	7.78618		Slom_001952	49.1523	0		g1637	0.665553	3.61452		SJ01904	0	3.34613
Ec-01_005610	4.98486	4.32337		Slom_001953	208.362	258.905		g16389	0.16795	0		SJ01906	16.0743	3.9837
Ec-01_005620	41.2633	46.9756		Slom_001954	551.38	278.359		g1639	8.91703	87.4425		SJ01907	38.9232	10.8919
Ec-01_005630	55.9683	68.9806		Slom_001956	77.1426	0		g16408	0.0754506	0		SJ01908	4.2565	5.37749
Ec-01_005640	35.5007	18.4987		Slom_001957	105.247	38.5627		g16409	31.352	0		SJ01909	71.7517	30.1952
Ec-01_005650	14.3799	4.16171		Slom_001958	55.1716	89.2626		g16410	0.33115	0		SJ01910	6.92516	9.04778
Ec-01_005660	27.7735	14.306		Slom_001959	96.8921	99.4859		g16411	0	0		SJ01911	14.8243	7.94972
Ec-01_005670	163.14	539.676		Slom_001960	37.2285	2.588		g16412	0.0461682	0		SJ01912	115.331	71.8109
Ec-01_005680	65.7862	3.08203		Slom_001962	10.431	0.198466		g16418	0	0		SJ01913	44.9682	23.7232
Ec-01_005690	13.1362	11.8283		Slom_001963	17.537	6.04396		g16419	0.91841	0		SJ01914	2.4056	0.55282
Ec-01_005700	5.25019	8.92883		Slom_001964	15.7462	12.381		g1642	0	0		SJ01916	0.142763	0.0897829
Ec-01_005710	6.16164	4.20126		Slom_001965	24.5138	23.0648		g16420	0	0		SJ01919	0.0188509	0
Ec-01_005720	95.919	139.741		Slom_001966	28.8415	21.5171		g16421	0.213868	0		SJ01921	110.936	88.9508
Ec-01_005730	15.5902	2.501		Slom_001967	42.0399	29.541		g16435	0.150348	0		SJ01922	8.42584	0.199657
Ec-01_005740	23.3561	21.8379		Slom_001968	137.145	53.144		g1644	7.9492	42.3185		SJ01923	2.55414	0
Ec-01_005750	21.5181	7.82569		Slom_001969	54.9153	45.3605		g16445	47.785	0		SJ01924	32.9909	54.6441
Ec-01_005760	53.5292	65.471		Slom_001970	24.6863	16.7949		g16453	0.0495324	0		SJ01925	10.3581	15.48
Ec-01_005770	12.497	4.40764		Slom_001971	41.7675	16.8452		g16454	0.0662117	0		SJ01926	10.2544	6.57123
Ec-01_005780	17.486	2.49321		Slom_001972	1.81743	1.30823		g16463	0.419659	0		SJ01927	3.17197	0.22034
Ec-01_005790	61.1091	62.7652		Slom_001973	1.33446	1.16566		g16491	0.0378721	0		SJ01928	0	3.01074
Ec-01_005800	25.8748	25.915		Slom_001974	3.47194	0.175643		g16492	0.0439419	0		SJ01929	0	1.44994
Ec-01_005810	4.25248	0.857544		Slom_001975	81.6657	65.7188		g16493	0	0		SJ01930	24.333	10.3946
Ec-01_005820	8.47122	0.0450126		Slom_001976_Slom_001977	96.7899	14.7203		g16495	0	0		SJ01931	49.9314	9.64806
Ec-01_005830	15.3328	28.0603		Slom_001978	45.3136	7.70447		g1650	0.935447	0		SJ01932	19.626	1.78493
Ec-01_005840	10.1586	16.3467		Slom_001979	20.8798	5.19419		g16511	0	0		SJ01933	11.6056	13.8739
Ec-01_005850	8.87224	0		Slom_001982	70.6046	2.31312		g16512	0.0550516	0		SJ01934	38.6728	20.7047
Ec-01_005860	25.8715	9.39747		Slom_001983	19.7916	7.49012		g1652	2.86681	11.6448		SJ01935	4.71064	2.8028
Ec-01_005870	31.9858	45.8155		Slom_001984	12.5214	7.19936		g16529	0	0		SJ01936	32.9577	143.585
Ec-01_005880	14.7718	18.0473		Slom_001985	11.0107	34.9536		g16542	0	0		SJ01937	11.1496	0.578826
Ec-01_005890	55.3421	38.0746		Slom_001986	138.518	148.264		g16548	0	0		SJ01938	0.854304	0.328059
Ec-01_005900	17.84	18.8383		Slom_001988	47.6797	26.9163		g16571	0.0557242	0		SJ01939	0	0
Ec-01_005920	12.0404	12.7316		Slom_001989	19.3907	0		g16579	0.864331	0		SJ01940_SJ01941	10.2722	14.6463
Ec-01_005930	3.79113	1.30201		Slom_001990	57.6143	3.83007		g1658	4.99145	110.333		SJ01944	1.95495	0.47409
Ec-01_005940	7.31026	3.03373		Slom_001993	43.0259	3.06134		g16580	0.539497	0		SJ01945	4.3135	0.418028
Ec-01_005950	24.0178	13.7346		Slom_001994	96.9691	46.3485		g16599	0	0		SJ01946	0.340435	0.204373
Ec-01_005960	13.5193	5.68202		Slom_001995	21.5171	13.6049		g166	0	0		SJ01947	1.08231	0
Ec-01_005970	34.9133	50.9212		Slom_001996	75.4546	72.0638		g1660	0	0.172335		SJ01949	72.4863	0.852809
Ec-01_005980	5.0626	0.153843		Slom_001997	118.9	187.75		g16601	0	0		SJ01950	23.4592	16.5711
Ec-01_005990	15.9081	10.1675		Slom_001998	30.8135	17.9414		g1661	3.16237	0.480525		SJ01951	2.06453	3.79303
Ec-01_006000	21.0336	30.1942		Slom_002000	92.4995	109.28		g16619	0	0		SJ01952	31.8302	11.8044
Ec-01_006010	21.5702	36.8858		Slom_002001	82.4314	81.9078		g16620	0	0		SJ01953	18.6102	56.8087
Ec-01_006020	9.10096	1.54053		Slom_002002	86.5804	85.9958		g16621	0	0		SJ01954	1.34195	0.592164
Ec-01_006030	10.3003	7.89988		Slom_002006	12.6734	0.175643		g16625	1.36944	1.57601		SJ01955	13.4865	12.2728
Ec-01_006040	67.2174	60.0542		Slom_002007	120.689	65.4949		g16626	102.169	52.1505		SJ01956	12.4709	6.97606
Ec-01_006050	6.38136	2.18659		Slom_002008	75.4403	14.5277		g16627	175.96	65.3702		SJ01957	10.4846	12.9336
Ec-01_006060	0.969106	0.142013		Slom_002009	104.193	100.764		g16629	36.6015	32.043		SJ01958	43.517	12.8273
Ec-01_006070	315.737	287.8		Slom_002010	250.081	345.144		g16634	0.290092	0.418669		SJ01959	3.47571	0.195939
Ec-01_006080	24.1781	4.19404		Slom_002011	99.8767	84.9638		g16635	5.48613	3.37632		SJ01960	10.6242	0.699061
Ec-01_006090	37.655	23.1881		Slom_002012	28.0582	2.44312		g16639	44.3096	12.2877		SJ01961	8.31667	3.26819
Ec-01_006100	3.23682	0.0598811		Slom_002013	164.779	118.636		g1664	15.7505	0.741322		SJ01962	0.386417	0.0236881
Ec-01_006110	199.596	169.908		Slom_002014	34.5686	22.6907		g16640	0.563756	0.916804		SJ01963	7.23871	3.84602
Ec-01_006140	36.4697	8.12621		Slom_002015	36.4535	27.994		g16642	0	0		SJ01964	29.6243	0.772421
Ec-01_006150	13.6408	5.56796		Slom_002016	1.99535	2.85825		g16644	1.6702	0.883581		SJ01965	6.23182	0.0449552
Ec-01_006160	119.637	172.907		Slom_002017	296.552	385.243		g16648	0	0		SJ01966	43.3954	1.07981
Ec-01_006170	38.9305	27.2514		Slom_002018	22.5757	12.6387		g16652	2.3498	3.1104		SJ01969	1.31547	75.7284
Ec-01_006180	14.2778	7.66958		Slom_002019	32.2987	10.7615		g16654	0.399361	0		SJ01970	0.731335	45.1353
Ec-01_006190	10.6158	0.883791		Slom_002020	62.8543	23.6443		g16658	48.3248	24.0458		SJ01971	0.274737	4.72744
Ec-01_006200	77.9458	39.5526		Slom_002021	23.6184	8.50528		g16666	5.70874	12.8685		SJ01972	0.440243	0.986914
Ec-01_006220	90.0817	13.0597		Slom_002022	53.5381	81.2607		g16667	21.9079	71.948		SJ01973	0.0384845	2.0292
Ec-01_006230	9.52115	0.208077		Slom_002023	1146.25	1279.4		g16668	3.49012	7.29122		SJ01975	1.66561	0.0909761
Ec-01_006240	4.78145	0.748646		Slom_002024	8.67505	0.208721		g16669	2.30819	4.48458		SJ01976	2.08277	0.556614
Ec-01_006250	126.695	37.1195		Slom_002025	94.1619	244.232		g16670	0.866858	3.64316		SJ01981	2.42931	3.82333
Ec-01_006260	15.8721	12.9466		Slom_002026	198.281	183.597		g16672	27.5326	10.5575		SJ01982	0	2.99165
Ec-01_006270	9.28635	42.6838		Slom_002027	267.191	247.851		g16675	14.1429	16.6429		SJ01983	0.248338	6.59463
Ec-01_006280	12.5355	5.05228		Slom_002028	8.71923	11.7912		g16676	36.3267	48.8943		SJ01984	0.645729	28.6773
Ec-01_006290	3.86403	1.63446		Slom_002029	0	0		g16679	0.0489002	0.33953		SJ01986	1.22168	0.867576
Ec-01_006300	56.7902	48.8625		Slom_002030	254.676	123.457		g16681	0.188933	1.65296		SJ01987	6.49396	7.02096
Ec-01_006310	26.5001	21.2669		Slom_002031	162.212	11.4102		g16684	0	0		SJ01988	1.23729	1.24781
Ec-01_006320	2320.25	1502.75		Slom_002033	31.4879	10.3609		g16685	6.2902	8.72555		SJ01990	0	0
Ec-01_006330	221.809	25.5321		Slom_002034	32.5596	14.709		g16687	2.34333	5.43958		SJ01992	0.845498	1.55577
Ec-01_006340	4.73788	4.2166		Slom_002035	7.89073	7.51857		g1669	0.42599	0.230095		SJ01993	0.0271975	1.39752
Ec-01_006350	6.09062	7.72124		Slom_002036	39.4756	14.929		g16695	0.712135	1.8883		SJ01995	28.8935	14.9348
Ec-01_006360	5.37293	8.19237		Slom_002037	177.113	0.198466		g16696	57.5153	12.4019		SJ01996	6.81017	1.55548
Ec-01_006370	12.359	8.57673		Slom_002038	129.14	63.2469		g16697	47.6913	15.5753		SJ01997	0.998668	0.489422
Ec-01_006380	78.0094	46.6962		Slom_002039	41.9668	0		g16698	50.864	24.4186		SJ01998	11.4703	1.15172
Ec-01_006390	24.1264	20.0609		Slom_002040	24.3749	46.3465		g167	0	0		SJ01999	0.988601	1.7201
Ec-01_006400	130.327	178.524		Slom_002041	145.776	143.87		g16701	33.66	13.4399		SJ02000	3.04881	0
Ec-01_006410	78.9182	80.9267		Slom_002042	53.6732	23.8074		g16704	0.168514	0		SJ02002	16.707	25.7627
Ec-01_006420	9.84518	7.87138		Slom_002043	47.1916	22.1075		g16710	21.5429	1.41935		SJ02003	13.3869	4.39311
Ec-01_006430	35.5262	50.9632		Slom_002044	18.1812	3.72058		g16711	5.85866	3124.45		SJ02004	6.27633	2.50603
Ec-01_006440	9.29361	2.89933		Slom_002045	4.9493	0.990017		g16712	0.794112	0.130711		SJ02005	13.5233	3.02281
Ec-01_006450	20.48	1.72232		Slom_002046	9.67567	7.14346		g16714	0	0		SJ02006	6.61712	2.91801
Ec-01_006460	20.0606	4.75528		Slom_002047	15.5993	20.4986		g16720	1.6292	7.60242		SJ02007	19.103	2.37897
Ec-01_006470	12.3151	25.8263		Slom_002048	162.627	185.615		g16722	2.18334	15.0127		SJ02008	0.525691	1.85426
Ec-01_006480	48.2998	106.941		Slom_002049	13.8989	0		g16727	0.685832	12.7797		SJ02009	5.57065	2.3772
Ec-01_006490	20.7251	2.16096		Slom_002050	40.5225	24.3548		g16728	0.0489002	6.62904		SJ02010	9.89814	5.72126
Ec-01_006500	20.1958	16.1535		Slom_002051	12.1836	18.0214		g16729	8.79856	31.9742		SJ02011	3.95017	1.40835
Ec-01_006510	20.5331	30.5567		Slom_002052	2.78984	0		g1673	0.579667	0		SJ02013	5.55268	3.09671
Ec-01_006520	19.8635	24.1197		Slom_002054	45.2819	24.2989		g16730	0.841502	0.126881		SJ02014	22.3762	13.7093
Ec-01_006530	5.77832	4.08107		Slom_002055	5.48782	3.24955		g16731	0.489527	2.83251		SJ02015	12.4377	14.4543
Ec-01_006540	14.339	8.70833		Slom_002057	20.9748	9.57864		g16737	23.3548	24.5533		SJ02016	15.7189	16.0816
Ec-01_006550	10.1402	21.3016		Slom_002058	24.2501	0		g16739	0	0		SJ02017	2.53689	312.269
Ec-01_006560	26.7992	43.2369		Slom_002059	9.15461	5.2329		g1674	0	0		SJ02018	5.76173	420.391
Ec-01_006570	14.2017	2.56657		Slom_002060	27.3241	28.9241		g16741	0.624438	0		SJ02019	35.1403	2245.22
Ec-01_006580	5.44954	3.62184		Slom_002061	80.7276	1.11207		g16743	4.52881	12.0353		SJ02020	84.8041	4679.14
Ec-01_006590	1338.55	554.544		Slom_002062	48.9762	29.6684		g16745	3.9795	6.4633		SJ02021	15.9946	1164.17
Ec-01_006600	30.8563	0.0253595		Slom_002063	17.9057	10.6987		g16746	133.456	194.293		SJ02022	14.1977	1416.57
Ec-01_006610	1.41652	0.0204971		Slom_002064	14.9669	3.76954		g16752	1.26525	0		SJ02023	18.6157	1201.69
Ec-01_006620	3.0226	4.24419		Slom_002065	27.8753	19.0075		g16753	0	0		SJ02025	68.2493	1621.3
Ec-01_006630	13.8158	4.60905		Slom_002066	19.7768	0		g16756	0.757094	5.47661		SJ02026	0.28127	18.0567
Ec-01_006640	7.1637	7.29621		Slom_002068	11.01	0		g16758	2.57869	56.7028		SJ02027	16.5571	6.32132
Ec-01_006650	2.80114	0.129051		Slom_002069	22.4027	0.175643		g16759	0.335419	0		SJ02028	7.50217	2.62071
Ec-01_006660	2.17947	0.0835654		Slom_002070	14.3944	3.91673		g1676	0.221005	0		SJ02029	13.7231	4.61753
Ec-01_006670	5.70521	3.79413		Slom_002071	1193.01	2689.5		g16760	0.029404	0.928647		SJ02030	25.7312	7.18496
Ec-01_006680	24.8635	20.4024		Slom_002072	0.548964	0.208721		g16761	0.908318	27.4118		SJ02031	17.5117	6.42651
Ec-01_006690	13.0723	8.72441		Slom_002073	0.488409	0.483597		g16769	0	0.373393		SJ02032	6.58529	1.9135
Ec-01_006700	9.49111	22.4234		Slom_002074	33.1253	27.5121		g1677	0.00787469	0		SJ02033	7.76188	6.21123
Ec-01_006710	12.4001	11.6058		Slom_002075	20.0057	19.4193		g16772	5.68321	47.1907		SJ02034	11.8671	8.39256
Ec-01_006720	3091.37	4440.8		Slom_002076	50.1663	37.8022		g16773	0	0		SJ02035	4.42074	1.96932
Ec-01_006730	140.578	21.1667		Slom_002077	12.7408	23.7137		g16776	8.65941	8.50031		SJ02036	16.5271	8.45316
Ec-01_006740	30.9443	48.6382		Slom_002078	47.0466	24.673		g16777	2.54416	12.8004		SJ02037	29.4385	17.3249
Ec-01_006760	8.89556	4.92583		Slom_002080	22.7631	23.7319		g16778	0.0463598	0		SJ02038	122.65	121.751
Ec-01_006770	16.0158	16.3304		Slom_002081	62.9873	0.297699		g16779	4.32021	18.6877		SJ02039	17.7428	8.89095
Ec-01_006780	118.683	103.879		Slom_002084	9.13781	2.43287		g16781	0.507454	0.0703668		SJ02040	1.6633	2.47503
Ec-01_006790	228.895	31.2002		Slom_002085	7.50618	3.47878		g16782	0	0		SJ02041	23.7964	5.9761
Ec-01_006800	21.8798	16.7926		Slom_002086	22.0966	12.8967		g16791	24.4137	10.0378		SJ02042	16.8589	14.7074
Ec-01_006810	19.2215	25.6092		Slom_002087	619.389	119.086		g16796	0.949208	0		SJ02043	0.144933	0.132076
Ec-01_006820	1.6998	0.212574		Slom_002088	56.1337	59.3249		g16797	6.86822	6.69582		SJ02044	5.4183	0.483479
Ec-01_006830	9.54376	10.82		Slom_002089	19.6167	8.73582		g16798	13.3948	12.6537		SJ02045	2.36031	0.590747
Ec-01_006840	6.97333	6.34526		Slom_002090	36.6967	16.0946		g168	0	0		SJ02046	46.8462	33.9288
Ec-01_006850	8.99251	2.63328		Slom_002091	16.7264	12.1346		g16800	0.809213	4.88942		SJ02047	10.9872	24.7537
Ec-01_006860	20.1981	26.9413		Slom_002092	7.88412	5.77702		g16803	13.2834	0.404035		SJ02048	8.42986	11.4645
Ec-01_006870	15.7368	10.1926		Slom_002093	14.9045	11.5769		g16806	0	0		SJ02049	35.895	15.9996
Ec-01_006880	16.1638	11.4745		Slom_002094	40.9174	29.6505		g16807	0	0		SJ02050	16.5772	8.16191
Ec-01_006890	11.3719	0		Slom_002095	10.1457	6.54012		g16811	9.05034	86.6731		SJ02051	12.1313	7.5578
Ec-01_006900	0.607457	0		Slom_002096	2.70314	32.6083		g16812	3.91335	10.7142		SJ02052	81.1063	58.5913
Ec-01_006910	0.247033	0.0645841		Slom_002098	16.531	0		g16820	104.118	78.0437		SJ02053	4.83701	2.49854
Ec-01_006920	6.72682	4.51957		Slom_002100	15.4171	0		g16823	1.54376	13.2341		SJ02055	95.5598	117.059
Ec-01_006930	21.1636	46.688		Slom_002102	56.1568	18.5526		g16824	80.7384	46.7355		SJ02056	7.85077	9.57737
Ec-01_006940	53.4443	61.5887		Slom_002103	27.2166	0.0330777		g1683	0	0.483034		SJ02057	19.1339	14.6854
Ec-01_006950	9.80714	2.7589		Slom_002104	55.6525	5.44856		g16830	0	0		SJ02058	49.7611	33.4389
Ec-01_006960	104.645	110.954		Slom_002105	28.1142	11.3294		g16831	1.22234	0		SJ02059	13.9319	1.73251
Ec-01_006980	80.1787	47.3284		Slom_002106	7.39369	7.50732		g16835	0.752913	0.515752		SJ02060	58.4641	36.5722
Ec-01_006990	42.7329	40.848		Slom_002107	12.3321	8.72425		g16838	0.634345	1.51208		SJ02061	1.59943	1.17527
Ec-01_007000	22.8283	14.8838		Slom_002108	0.38412	0		g1684	161.558	110.963		SJ02063	83.4291	61.0961
Ec-01_007010	19.3875	13.2992		Slom_002109	0	0		g16841	1.05771	10.3058		SJ02064	24.7847	18.4527
Ec-01_007020	9.65923	4.02571		Slom_002110	13.9335	3.77648		g16842	0.163732	0		SJ02065	177.688	482.317
Ec-01_007030	7.14697	2.42407		Slom_002111	13.5386	3.73084		g16847	11.1794	24.7434		SJ02066	0.0798042	0.196735
Ec-01_007040	2.73208	0.180131		Slom_002114	0.0217693	0		g1685	0	0		SJ02067	14.87	3.56985
Ec-01_007050	3.22846	0.629045		Slom_002116	108.589	83.0879		g16851	1.37356	0		SJ02068	57.5059	18.7877
Ec-01_007060	14.8343	8.82735		Slom_002117	34.3126	0.0330777		g16852	1.1271	0		SJ02070	0.012376	0
Ec-01_007070	2.644	0.592612		Slom_002118	58.6548	0		g16854	59.1513	0.14684		SJ02071	0.962298	0.0921792
Ec-01_007080	17.6997	32.8993		Slom_002119	19.256	2.69517		g16855	5.36041	3.05498		SJ02072	5.62481	3.70936
Ec-01_007090	6.1807	5.46593		Slom_002121	62.1263	42.7622		g16866	1.50256	0		SJ02073	0	0
Ec-01_007100	229.282	107.695		Slom_002122	75.6111	35.0124		g16869	0.150385	0		SJ02074	15.3712	8.84522
Ec-01_007110	7.94277	3.50608		Slom_002123	95.2737	114.663		g1687	75.4533	63.3998		SJ02075	33.9699	58.2147
Ec-01_007120	14.2334	14.2843		Slom_002126	44.7252	103.713		g16870	3.05321	4.8647		SJ02076	7.18768	20.5519
Ec-01_007130	13.5567	9.64185		Slom_002127	57.0934	25.6494		g16871	15.4899	11.1104		SJ02077	27.324	35.5168
Ec-01_007140	4.66115	2.52402		Slom_002128	12.9371	15.1641		g16873	5.41715	9.58555		SJ02078	0.730309	0.239273
Ec-01_007150	20.9185	20.8691		Slom_002129	130.44	90.9862		g16874	8.79418	22.0476		SJ02079	37.0256	12.7241
Ec-01_007160	5.50889	0.969562		Slom_002131	85.8338	76.5459		g16878	4.44488	2.78575		SJ02080	0	0.0964601
Ec-01_007170	8.02679	18.8622		Slom_002132	36.3005	0.0661553		g16879	7.67891	98.5271		SJ02082	16.3843	12.2243
Ec-01_007180	22.086	29.7076		Slom_002133	109.708	0.605653		g1688	20.1473	9.46117		SJ02085	4.70944	2.72619
Ec-01_007190	9.11078	8.09312		Slom_002134	79.1562	0.198466		g16880	2.33085	6.32484		SJ02086	6.83647	5.76572
Ec-01_007200	6.20069	6.10226		Slom_002136	128.473	94.3857		g16881	2.36836	7.67748		SJ02087	0.769642	130.374
Ec-01_007210	7.99332	8.75791		Slom_002138	86.1017	27.3351		g16883	7.65698	12.2038		SJ02088	1.79523	1.65127
Ec-01_007220	4.3061	3.02997		Slom_002139	41.1537	168.205		g16887	0	0		SJ02089	1.68488	0.567768
Ec-01_007230	37.1125	46.7341		Slom_002140	32.3791	34.6635		g16888	0	0.086548		SJ02092	73.6031	16.2906
Ec-01_007240	1419.67	2932.49		Slom_002141	23.6422	10.1205		g169	0	0		SJ02093	34.412	4.23204
Ec-01_007250	34.101	10.5338		Slom_002142	160.808	189.13		g16904	0.1451	0		SJ02094	0	0
Ec-01_007260	18.1199	16.8544		Slom_002143	84.0913	66.1859		g16908	0	0		SJ02097	4.33825	1.40365
Ec-01_007270	10.1113	5.22677		Slom_002144	29.1773	4.58854		g16911	7.84369	6.12343		SJ02098	2.01293	1.08225
Ec-01_007280	14.2334	3.8595		Slom_002145	15.3095	6.63473		g16914	49.4914	13.7299		SJ02099	9.83914	0.965951
Ec-01_007290	8.21252	5.47886		Slom_002146_Slom_002147	71.0443	25.5363		g16916	0.255937	2.32234		SJ02100	3.38892	248.272
Ec-01_007300	20.1416	0.225063		Slom_002148	41.3406	40.674		g1692	121.387	0.687743		SJ02101	1.16191	0.52264
Ec-01_007310	12.8184	4.93287		Slom_002149	55.2791	65.2306		g16922	0.160315	1.15913		SJ02102	0	0
Ec-01_007320	19.6789	12.6026		Slom_002150	38.1018	7.46167		g16925	0.301336	4.98816		SJ02103	0	0
Ec-01_007330	3.11694	2.27036		Slom_002151	22.4085	3.02595		g16929	1.34123	1.67064		SJ02104	0	0
Ec-01_007340	6.28731	9.48955		Slom_002152	7.37284	12.6969		g16933	12.9421	14.0771		SJ02105	0	0
Ec-01_007350	56.8515	52.4959		Slom_002154	113.882	99.3344		g16935	5.98208	5.95156		SJ02106	4.02487	1.55074
Ec-01_007370	28.786	16.8383		Slom_002155	7.5957	2.61645		g16938	0	0		SJ02107	4.60079	1.75718
Ec-01_007380	21.2148	15.5378		Slom_002156	41.0205	37.4235		g1694	13.0293	4.28633		SJ02108	1.83556	1.15926
Ec-01_007390	1.99287	0.0658932		Slom_002157	25.8346	38.9328		g16941	33.6659	13.2002		SJ02109	0	0.0586144
Ec-01_007400	2.86928	0.102516		Slom_002159	4.90512	6.81037		g16942	0.856026	2.35666		SJ02111	1.0117	2.55597
Ec-01_007410	24.8141	3.76401		Slom_002160	0.211785	0.0661553		g16944	0.0690292	0.278058		SJ02112	3.0022	7.20094
Ec-01_007420	64.6444	23.0085		Slom_002161	171.087	269.733		g16946	0.682882	0.44757		SJ02113	0.870113	4.9918
Ec-01_007430	37.4724	26.0376		Slom_002163	32.6407	11.6533		g16947	0	0		SJ02114	9.97412	4.2131
Ec-01_007440	46.5437	10.0277		Slom_002164	24.4545	4.28059		g16951	2.29087	27.4632		SJ02116	26.4754	2.69058
Ec-01_007450	26.3832	24.746		Slom_002165	30.1004	7.19373		g16954	0	0.208544		SJ02117	6.92699	6.42161
Ec-01_007460	5.82625	2.66341		Slom_002166	20.4883	32.6113		g16959	10.3373	5.08066		SJ02118	50.2156	34.7695
Ec-01_007470	95.689	92.9656		Slom_002167	247.595	764.815		g1696	26.0343	10.9033		SJ02119	19.4414	4.72258
Ec-01_007480	48.8323	43.6721		Slom_002168	47.2353	188.067		g16962	0.84294	10.6465		SJ02120	3.11698	3.45536
Ec-01_007490	23.3116	28.8496		Slom_002169	74.0241	11.3146		g16963	20.9366	13.3028		SJ02121	14.5276	4.2948
Ec-01_007500	12.3472	2.53452		Slom_002170	5.6376	6.81963		g16970	220.222	382.72		SJ02122	15.0636	3.98889
Ec-01_007510	6.93554	5.16125		Slom_002171	75.8484	80.3806		g16974	2.39278	0.0695146		SJ02123	1.98134	149.993
Ec-01_007520	1.40724	0.404302		Slom_002172	357.034	523.146		g16980	1.5396	6.56645		SJ02124	33.5905	9.96833
Ec-01_007530	5.9565	2.99134		Slom_002173	35.881	22.524		g16983	1.20774	4.2349		SJ02128_SJ02129	30.7764	13.7025
Ec-01_007540	17.2842	19.8052		Slom_002174	45.2952	18.7134		g16986	0.849408	3.21276		SJ02130	77.8754	86.7581
Ec-01_007550	345.178	492.165		Slom_002175	84.0888	24.4914		g16987	0.292868	2.46629		SJ02131	10.7869	5.162
Ec-01_007560	16.8547	9.96287		Slom_002176	137.496	79.6289		g16988	2.85056	1.16268		SJ02132	28.866	8.04648
Ec-01_007570	58.9301	42.6757		Slom_002177	163.553	51.4078		g16991	7.98191	57.4338		SJ02133	0	0
Ec-01_007580	9.55852	3.66983		Slom_002178	197.075	109.344		g16993	102.069	118.421		SJ02134	0	0
Ec-01_007590	31.8702	33.9097		Slom_002179	2.78716	0.814373		g16997	245.931	594.973		SJ02141	7.48631	4.54062
Ec-01_007600	19.1758	2.05255		Slom_002181	10.8055	0.880529		g17	3.23974	53.2846		SJ02142	6.1122	1.82077
Ec-01_007610	78.0089	108.808		Slom_002182	316.259	20.6352		g17003	15.8687	3.6133		SJ02143	44.9444	16.8599
Ec-01_007620	2.20141	0.00911162		Slom_002183	106.275	40.3082		g17005	22.2794	5.89492		SJ02144_SJ02145	13.672	6.00759
Ec-01_007630	24.2723	8.89942		Slom_002184	22.825	9.53762		g17006	0.475639	0.864231		SJ02146	1.28326	5.96232
Ec-01_007640	14.6063	11.1876		Slom_002185	21.869	7.77194		g17007	0.0109361	0.0440519		SJ02149	3.79461	0.578826
Ec-01_007650	6.13084	2.50901		Slom_002186	25.7507	11.4925		g17008	11.0624	0.392677		SJ02150	0	1.73428
Ec-01_007660	16.156	9.78896		Slom_002187	17.8905	15.3669		g17009	0.952834	0.823674		SJ02151	0	0.546216
Ec-01_007670	9.02718	0.917498		Slom_002188	22.7406	29.5751		g17010	1.10037	0		SJ02152	0	0.131067
Ec-01_007680	0.780103	0.0115276		Slom_002189	301.639	180.528		g17012	4.93922	0		SJ02153	0.448934	54.4821
Ec-01_007690	32.1121	24.7325		Slom_002190	34.4002	8.59194		g17015	0.277549	0.500356		SJ02154	7.12301	4.29598
Ec-01_007700	90.5628	74.2436		Slom_002191	86.4261	85.6607		g17016	18.6398	0		SJ02155	2.09583	0
Ec-01_007720	419.403	262.474		Slom_002192	9.02081	0		g17021	1.78348	4.26214		SJ02156	25.2351	9.2804
Ec-01_007730	364.088	9.79677		Slom_002193	26.3482	10.9484		g17024	1.65479	0		SJ02157	25.9888	9.31304
Ec-01_007740	7.40832	7.39824		Slom_002194	69.7011	39.4399		g17026	0.403359	3.27738		SJ02158	26.0321	29.7103
Ec-01_007750	39.6598	47.1602		Slom_002195	52.5216	42.3163		g17027	11.895	40.6742		SJ02159	4.94941	22.6253
Ec-01_007760	75.3393	111.348		Slom_002197	13.4503	0		g17038	0.0489002	0.16772		SJ02160	8.59183	6.32926
Ec-01_007770	34.9284	72.2296		Slom_002198	7.30951	6.55832		g17039	0	0.8426		SJ02161	9.87923	0.831795
Ec-01_007790	8.39427	0.238108		Slom_002199	41.9981	31.7785		g17040	7.17772	5.03771		SJ02162	0.195579	0.0545704
Ec-01_007800	43.912	66.8594		Slom_002200	9.38756	4.82009		g17046	0.0980062	0.588138		SJ02163	0.620415	0.818294
Ec-01_007810	318.362	315.206		Slom_002201	79.0645	0		g17049	12.3218	18.5782		SJ02164	17.3245	4.5778
Ec-01_007820	20.3446	7.25377		Slom_002202	171.318	245.08		g17054	8.60585	10.8663		SJ02165	2.78182	5.44306
Ec-01_007830	9.77479	9.26511		Slom_002203	73.3487	127.349		g17067	0	0		SJ02166	0.955677	5.67814
Ec-01_007840	6.74816	3.02875		Slom_002204	51.8095	24.7917		g17069	5.63345	3.44862		SJ02167	5.03236	4.24607
Ec-01_007850	33.588	34.3827		Slom_002205	15.5203	7.38064		g17072	19.164	120.521		SJ02168	5.98784	3.84124
Ec-01_007860	23.9484	23.4601		Slom_002206	127.512	55.1836		g17074	0.536051	2.54736		SJ02170	2.76383	5.89409
Ec-01_007870	64.1954	25.3037		Slom_002207	4.20422	0.473342		g17075	0.112102	2.06247		SJ02171	1.55458	8.17578
Ec-01_007880	338.717	19.926		Slom_002208	66.9382	38.6745		g17076	1.05726	0.766642		SJ02173	40.8701	15.0669
Ec-01_007890	16.7083	6.78993		Slom_002209	31.8257	179.086		g17078	1.8478	0.0831089		SJ02174	0.862524	4.40049
Ec-01_007920	19.506	28.5435		Slom_002210	65.4568	67.9552		g17081	0	0		SJ02175	0.0618948	4.12154
Ec-01_007930	21.4601	25.0153		Slom_002211	32.6228	11.692		g1709	21.6935	61.1886		SJ02176	41.6936	30.4623
Ec-01_007940	28.0736	44.6353		Slom_002212	15.8029	7.25295		g17091	69.5872	18.3917		SJ02177	20.1545	0.0570967
Ec-01_007950	18.4176	21.3877		Slom_002213	9.65892	2.42261		g17094	0.053077	0		SJ02178	7.91234	0
Ec-01_007960	2.19118	0.206909		Slom_002215	80.4919	1.07899		g17099	0	0		SJ02179	10.9562	3.79057
Ec-01_007970	1.03191	0.0490178		Slom_002216	107.449	0.837196		g171	0.823565	0		SJ02180	1.03627	1.0589
Ec-01_007980	1.19761	0.0893545		Slom_002217	71.1825	40.7881		g1710	0	0.0432994		SJ02182	41.2458	8.49624
Ec-01_007990	38.5163	35.8499		Slom_002218	23.6169	30.9803		g17101	0	0		SJ02183	15.2237	4.80262
Ec-01_008000	5.52209	2.38986		Slom_002219	2.60356	0		g17102	1.20965	1.84525		SJ02184	7.32836	0
Ec-01_008010	11.9316	4.58446		Slom_002220	19.6458	0		g17109	0.842415	2.35237		SJ02185	0.370158	0.0359605
Ec-01_008020	2.45534	0.136655		Slom_002221	117.357	93.4667		g1711	0	0		SJ02186	0.265065	0
Ec-01_008030	26.8036	74.8211		Slom_002223	1001.97	246.27		g17110	40.7123	137.413		SJ02187	0.0252009	0
Ec-01_008040	159.661	143.095		Slom_002225	15.4223	4.70266		g17112	80.2752	17.9435		SJ02188	0.437888	0.0465341
Ec-01_008050	23.9049	30.9339		Slom_002226	36.4026	30.0418		g17119	0.501756	0.809685		SJ02190	44.7278	10.2832
Ec-01_008060	33.5346	44.6897		Slom_002227	114.135	82.0546		g17122	0.164249	0.733789		SJ02191	89.4305	52.8112
Ec-01_008070	2.33351	9.05645		Slom_002228	53.3895	0.572575		g17124	0	0		SJ02192	26.0354	24.4403
Ec-01_008080	4.22623	3.65548		Slom_002229	26.4768	0		g17125	10.4163	17.6493		SJ02193	64.7668	19.3568
Ec-01_008100	15.0661	11.8586		Slom_002230	23.4481	28.3321		g17129	0	0		SJ02195	26.5493	7.43192
Ec-01_008110	8.62062	6.70901		Slom_002231	4.68283	0.847451		g17130	0	0		SJ02196	76.3667	47.0759
Ec-01_008120	6.16961	2.89751		Slom_002232	11.9097	1.28772		g17131	0.218123	0		SJ02197	39.3692	3.90225
Ec-01_008130	5.70379	11.4712		Slom_002233	30.7408	11.4971		g17136	1.18939	0.38804		SJ02199	13.1764	2.39624
Ec-01_008140	10.9421	3.9218		Slom_002234	103.781	964.436		g17137	1.30076	24.2984		SJ02200	3.87456	1.9516
Ec-01_008150	20.7975	3.40074		Slom_002235	72.4633	48.051		g17138	0.871264	14.2992		SJ02202	4.83567	8.5449
Ec-01_008160	1.89366	1.28458		Slom_002237	1.61693	0		g1714	3.60602	13.2662		SJ02204	6.67542	7.45511
Ec-01_008170	0.991054	0.0585652		Slom_002238	4.47742	7.39783		g17143	0.249203	0.35969		SJ02206	18.2825	6.488
Ec-01_008180	175.678	93.1527		Slom_002239	280.953	267.125		g17144	3.53075	343.648		SJ02207	36.0563	2.20788
Ec-01_008190	31.5705	11.057		Slom_002240	192.573	292.904		g17146	0	2.86125		SJ02208	3.32356	1.19666
Ec-01_008200	37.9	84.5174		Slom_002242	44.937	24.7941		g17147	2.04966	5.00015		SJ02209	3178.74	132.607
Ec-01_008210	20.4672	15.7549		Slom_002243	58.613	32.8346		g17148	3.30616	7.24032		SJ02210	32.9623	29.7885
Ec-01_008220	11.3307	8.60818		Slom_002244	57.7496	53.0478		g1715	0.48958	1.2399		SJ02211	1.80764	2.90289
Ec-01_008230	41.6764	26.9059		Slom_002245	45.0921	9.77479		g17153	2.0208	3.763		SJ02212	49.876	95.6058
Ec-01_008240	24.3059	13.2697		Slom_002246	68.5969	202.383		g17154	42.6394	86.9481		SJ02213	405.524	578.362
Ec-01_008250	38.4283	24.353		Slom_002247	14.9704	25.3858		g17156	0	0		SJ02214	8.53567	3.20161
Ec-01_008260	7.0927	4.80763		Slom_002248	57.599	31.8952		g17159	0.0501707	0.547701		SJ02215	6.48487	2.49887
Ec-01_008270	6.14453	0.545268		Slom_002250	44.5939	36.3537		g17166	0.614412	2.89129		SJ02216	2.51358	0.533672
Ec-01_008280	31.8359	54.7196		Slom_002251	41.3573	0.307954		g17171	10.0662	82.7499		SJ02217	455.071	234.011
Ec-01_008300	20.9818	34.221		Slom_002252	69.1089	43.7794		g17172	2.36862	3.20757		SJ02218	605.232	461.35
Ec-01_008310	8.68959	0.0609462		Slom_002253	27.538	7.23576		g17179	0.634312	0		SJ02219	27.5609	29.6582
Ec-01_008320	12.7784	4.30393		Slom_002254	44.0791	38.9394		g17181	0.246824	0.934869		SJ02220	1.58798	1.29537
Ec-01_008330	15.123	3.71146		Slom_002255	113.894	29.6426		g17186	1.94119	0		SJ02221	0.0246718	0.0134518
Ec-01_008340	20.4882	29.1282		Slom_002256	19.5811	12.1461		g1719	23.5339	14.8597		SJ02222	1.99808	1.29269
Ec-01_008350	20.5114	12.466		Slom_002257	105.12	45.9039		g17190	23.0385	19.0042		SJ02223	157.83	121.406
Ec-01_008360	20.2245	13.4565		Slom_002258	152.813	0		g17191	0	0		SJ02224	410.427	111.688
Ec-01_008370	32.2914	23.9556		Slom_002259	6.20931	1.71772		g17193	0.420491	0		SJ02225	384.618	48.484
Ec-01_008380	15.1421	13.602		Slom_002260	17.8765	0		g17197	0.560467	1.02732		SJ02226	9.85042	3.43776
Ec-01_008390	24.7042	43.8967		Slom_002261	167.717	74.2287		g17198	1.2053	2.44224		SJ02227	4.13244	0.442598
Ec-01_008400	8.2735	3.60443		Slom_002263	25.7553	5.34933		g17199	9.36366	4.18493		SJ02228	481.365	703.818
Ec-01_008410	12.7495	22.6849		Slom_002264	80.2004	51.5586		g172	1.0242	0		SJ02229	0.444674	0.376925
Ec-01_008420	4.85824	19.445		Slom_002265	320.315	364.946		g1720	255.473	224.118		SJ02231	7.51689	1.35302
Ec-01_008430	65.7113	88.8399		Slom_002267	4.1436	0.781296		g17202	22.0844	0		SJ02232	11.223	5.75135
Ec-01_008440	34.606	34.2604		Slom_002268	41.1719	37.0093		g17205	50.6181	13.8094		SJ02233	4.78663	4.23569
Ec-01_008450	225.649	252.884		Slom_002269	1.95958	0.396932		g1721	35.3381	32.4847		SJ02234	136.766	46.1927
Ec-01_008460	28.9866	1.43507		Slom_002270	6.31063	1.509		g17210	0.80956	0.700259		SJ02235	49.3071	14.5887
Ec-01_008470	4.06734	0.82641		Slom_002271	167.966	114.681		g1722	0	0.263129		SJ02236	0	0.0755045
Ec-01_008480	39.4406	30.6172		Slom_002272	31.2155	21.6163		g17220	2.10936	6.10813		SJ02237	119.402	44.2901
Ec-01_008500	27.0423	2.082		Slom_002273	34.243	8.54067		g17224	11.1127	4.51424		SJ02238	9.41211	3.76425
Ec-01_008510	17.0542	13.3798		Slom_002275	464.311	381.943		g17225	1.67958	9.13711		SJ02239	4.83139	1.70191
Ec-01_008520	46.1821	31.0961		Slom_002276	27.0192	12.4756		g17226	3405.18	4831.14		SJ02240	5.65006	16.5287
Ec-01_008530	57.0561	25.2659		Slom_002277	47.5623	41.7256		g17236	0.925615	0		SJ02242	5.96408	3.09939
Ec-01_008540	47.2107	63.2879		Slom_002280	37.1707	50.1888		g17237	0.988294	1.03135		SJ02243	2.96092	0.956067
Ec-01_008550	15.8221	15.8554		Slom_002281	166.682	201.864		g1724	2065.58	3821.16		SJ02244	27.2395	18.2099
Ec-01_008560	46.3936	58.2657		Slom_002282	51.1453	0.694631		g17248	0	0		SJ02245	65.0994	61.89
Ec-01_008570	779.236	1011.9		Slom_002283	40.1643	85.9237		g17251	76.3664	17.1259		SJ02246	5.19386	5.27288
Ec-01_008580	49.676	20.8297		Slom_002284	21.1965	0		g1726	0.847083	4.88177		SJ02248	31.1282	49.2886
Ec-01_008590	6.36971	0.417468		Slom_002285	98.9104	91.8241		g17267	1.00031	2.03623		SJ02249	7.37746	10.3035
Ec-01_008600	10.1339	0.285564		Slom_002286	22.0894	28.1118		g17268	0.141923	0.361348		SJ02250	36.8937	19.1277
Ec-01_008610	18.8573	21.5746		Slom_002287	75.211	82.2726		g17270	0.321792	0.379478		SJ02251	4.27611	3.29423
Ec-01_008620	10.2924	10.1041		Slom_002289	0.693173	0		g17274	34.7973	18.0716		SJ02252	77.0105	18.6529
Ec-01_008630	219.491	271.279		Slom_002290	0.305199	0		g17276	21.2286	5.69856		SJ02253	0.192488	0
Ec-01_008640	46.4845	14.9263		Slom_002291	46.607	35.1322		g17279	8.97161	4.82906		SJ02254	8.42114	1.11413
Ec-01_008650	3.96445	0.16392		Slom_002292	36.2817	50.0281		g1728	46.6793	32.168		SJ02255	47.1591	16.2062
Ec-01_008660	31.7685	93.8444		Slom_002293	3.02191	2.79441		g17282	2.59952	31.258		SJ02256	9.43223	15.5345
Ec-01_008670	15.4018	11.4819		Slom_002295	8.0417	3.50161		g17288	23.9607	21.5806		SJ02257	223.524	33.8956
Ec-01_008680	4.35831	0.900536		Slom_002296	3.29235	0		g17289	1.19886	4.36999		SJ02258	11.6348	0.10026
Ec-01_008690	11.1716	16.7275		Slom_002297	34.7739	1.22156		g1729	27.1174	2.5161		SJ02259	85.8246	112.229
Ec-01_008710	5.19328	1.17412		Slom_002298	58.1755	55.4502		g17293	1.53356	7.7462		SJ02260	22.3875	11.4918
Ec-01_008720	4.94638	2.94067		Slom_002299	260.701	37.569		g17294	0	0		SJ02261	90.265	52.2601
Ec-01_008730	27.7517	23.544		Slom_002300	2.97262	0		g17295	18.21	13.1839		SJ02262	7.62835	1.1823
Ec-01_008740	13.4467	9.89327		Slom_002301	63.9146	26.013		g17299	0.0613885	12.399		SJ02263	5.83844	0.538878
Ec-01_008750	12.7408	3.61833		Slom_002302	48.5117	24.3945		g173	1.22321	1.62966		SJ02264	0	0
Ec-01_008760	13.1264	3.60666		Slom_002303	102.83	191.954		g17305	7.61615	12.0174		SJ02265	0	0
Ec-01_008770	7.12342	17.5346		Slom_002304	318.849	573.241		g17306	4.11129	14.3818		SJ02266	0	0
Ec-01_008780	7.0553	1.17326		Slom_002305	249.493	121.865		g17307	17.4869	0.28279		SJ02267	0	0
Ec-01_008790	8.33817	3.10646		Slom_002306	5920.58	32224.5		g17308	5.31868	1.00582		SJ02268	4.61081	3.01883
Ec-01_008800	14.0812	72.6803		Slom_002307	204.778	285.525		g17309	0	0		SJ02269	9.33845	4.65978
Ec-01_008810	257.734	101.259		Slom_002308	114.91	70.5356		g17312	2.24442	2.22677		SJ02270	156.241	72.6884
Ec-01_008830	36.8238	0.643838		Slom_002309	15.337	8.49039		g17316	0.455532	2.64373		SJ02271	97.8566	43.1108
Ec-01_008840	37.3416	33.5206		Slom_002312	185.2	187.666		g17318	0	0		SJ02272	56.4099	22.5794
Ec-01_008850	11.9278	6.49631		Slom_002314	19.6624	17.0585		g17320	1.96625	4.12562		SJ02273	19.0871	6.71982
Ec-01_008860	76.1682	53.0835		Slom_002316	68.9436	148.991		g17323	29.9369	0		SJ02274	4.55471	3.48262
Ec-01_008870	34.8136	0.956697		Slom_002317	7.11732	0		g17334	24.0363	57.3546		SJ02275	0.369495	1.24079
Ec-01_008880	0.901841	0		Slom_002318	73.301	0.0330777		g17337	0.14204	0.562769		SJ02276	0	0
Ec-01_008890	44.533	44.3531		Slom_002320	64.7555	52.2158		g17345	0	0.0719418		SJ02277	9.1468	2.83675
Ec-01_008900	17.3056	15.6453		Slom_002321	73.5871	45.3823		g17350	0.8759	0.245039		SJ02278	27.0076	10.4675
Ec-01_008910	5.39662	0.238791		Slom_002323	0.93101	0		g17351	0	0.352574		SJ02279	17.5024	6.33549
Ec-01_008920	147.296	107.981		Slom_002324	56.7898	95.07		g17352	0	0.218216		SJ02280	19.6754	12.6121
Ec-01_008930	4.06137	5.94985		Slom_002325	30.496	44.601		g17365	4.19702	49.9891		SJ02281	783.198	994.674
Ec-01_008940	5.63839	1.09799		Slom_002326	73.6977	121.751		g17372	0.387603	2.19785		SJ02282	31.3373	10.6154
Ec-01_008950	5.87494	2.42665		Slom_002327	221.591	108.303		g17387	7.11593	4.15138		SJ02283	44.615	21.0107
Ec-01_008960	1876.22	1273.97		Slom_002329	2.21762	0.231544		g17389	4.14978	6.405		SJ02284	50.808	22.3253
Ec-01_008970	52.8999	14.6606		Slom_002330	128.006	0.363854		g1739	0.014106	0.0568206		SJ02285	24.3366	13.4421
Ec-01_008980	24.64	18.4694		Slom_002331	5.82341	21.4555		g17394	0	0		SJ02286	53.8374	27.8166
Ec-01_009000	19.493	36.5982		Slom_002332	23.8457	39.5212		g17395	0.0880029	0		SJ02287	68.4766	1.32496
Ec-01_009010	64.5756	61.6529		Slom_002333	42.349	22.7135		g17396	0.196783	2.13128		SJ02288	26.6083	53.6084
Ec-01_009030	166.943	145.798		Slom_002335	14.7137	8.78478		g174	1.34341	0.90605		SJ02289	0.286423	8.87028
Ec-01_009040	108.682	18.7675		Slom_002336	30.698	19.4924		g1740	28.2597	6.84383		SJ02290	0.226493	28.4106
Ec-01_009050	3583.12	3176.71		Slom_002337	15.5832	11.5107		g17406	0	0		SJ02294	13.7176	7.50074
Ec-01_009060	142.323	2.3982		Slom_002338	3.39627	3.43314		g1741	15.3891	31.4614		SJ02295	4.70728	192.413
Ec-01_009070	30.7989	17.8089		Slom_002339	37.1333	20.018		g17413	0	0		SJ02296	3.91961	5.60617
Ec-01_009080	9.5181	1.43036		Slom_002340	11.0856	10.3097		g17429	8.79635	1.73473		SJ02297	75.713	134.657
Ec-01_009090	5.70918	0.611738		Slom_002341	81.347	55.0116		g1743	0.494388	1.62146		SJ02298	59.6742	123.785
Ec-01_009100	765.745	765.96		Slom_002342	1.43714	0.473342		g17430	0.197633	0.135153		SJ02300	3.9655	4.01958
Ec-01_009140	94.2351	36.6575		Slom_002343	25.5306	10.1466		g17433	4.0141	13.2994		SJ02301	14.3068	3.15016
Ec-01_009160	89.0922	70.3452		Slom_002344	876.276	277.581		g17434	0	0.0810046		SJ02302	16.7588	8.37741
Ec-01_009170	7.40669	7.40556		Slom_002346	30.0543	15.8985		g17435	1.92039	0.330762		SJ02303	17.7502	17.741
Ec-01_009180	276.003	170.718		Slom_002348	38.3561	3.29288		g17436	10.2142	5.02494		SJ02304	6.29377	1.22877
Ec-01_009200	19.613	6.68404		Slom_002349	13.4947	0		g17437	0.488816	1.99773		SJ02305	63.5792	53.8421
Ec-01_009210	6.08654	0.324215		Slom_002350	32.9627	11.821		g1744	22.0399	8.38166		SJ02306	19.4505	1.60825
Ec-01_009220	34.0059	31.1401		Slom_002352	52.0402	16.0672		g17442	1.61021	20.3854		SJ02307	15.948	16.1647
Ec-01_009230	27.1945	9.94547		Slom_002355	16.6126	9.86246		g17444	1.68217	5.5444		SJ02308	61.9336	46.9863
Ec-01_009240	19.9542	7.55528		Slom_002357	27.6633	59.7543		g17445	1.71749	1.71701		SJ02309	12.4708	25.8041
Ec-01_009250	224.649	202.463		Slom_002358	32.3298	11.3225		g17446	0.514148	1.01359		SJ02310	11.862	5.18348
Ec-01_009260	21.9334	3.11435		Slom_002360	4.45729	0.771041		g17448	0.81466	2.23147		SJ02311	0.395206	0
Ec-01_009270	14.3496	9.82343		Slom_002361	36.2425	22.0939		g17449	0.157221	0.852295		SJ02312	6.75249	0.619847
Ec-01_009280	2.80178	0.403079		Slom_002362	33.3264	13.3049		g17463	1.90497	20.7097		SJ02313	9.52643	0.291644
Ec-01_009290	0.489918	0		Slom_002364	2.74386	0		g17469	0.951455	2.59375		SJ02314	0	0
Ec-01_009300	5.87793	20.4746		Slom_002365	73.4961	44.869		g1747	228.168	4502.67		SJ02315	0	0.108946
Ec-01_009310	10.3982	0.995384		Slom_002366	31.4528	17.8821		g17473	0	0		SJ02316	0	0
Ec-01_009320	20.9652	5.96858		Slom_002367	7.03375	35.378		g17479	81.3528	32.608		SJ02317	0	0.590659
Ec-01_009330	3.01243	0.0958779		Slom_002368	1.83327	0.539497		g17480	10.6173	4.84822		SJ02318	11.632	1.25717
Ec-01_009340	4.13321	0.222828		Slom_002369	7.74998	13.5123		g17482	0.167116	0.112719		SJ02319	29.551	16.7288
Ec-01_009350	10.7278	3.44948		Slom_002370	92.6428	53.1291		g17491	4.38105	0.51852		SJ02320	21.397	13.8133
Ec-01_009360	18.7996	2.02		Slom_002371	7.41519	6.78986		g17498	2.62888	0		SJ02321	2.92005	13.2159
Ec-01_009370	22.3888	8.01521		Slom_002372	0.0378663	0		g17499	8.97797	26.0771		SJ02324	4.44416	3.02035
Ec-01_009390	48.4181	40.0564		Slom_002373	154.063	217.455		g175	22.3181	72.4031		SJ02325	5.30989	0.557464
Ec-01_009400	11.8455	1.67448		Slom_002374	14.7315	14.4212		g1750	0.0978005	0		SJ02328	62.31	20.1164
Ec-01_009410	4.57947	5.18869		Slom_002375	196.871	175.892		g17500	10.0928	26.0387		SJ02332	7.81491	10.9924
Ec-01_009420	31.442	24.5047		Slom_002376	6.19142	1.07899		g17504	1.4861	6.02591		SJ02333	7.89528	4.82377
Ec-01_009430	4.52571	0.0476331		Slom_002377	387.412	312.239		g17505	2.28692	1.57935		SJ02334	7.64294	18.8633
Ec-01_009440	43.6134	49.066		Slom_002378	43.1559	17.9013		g17507	0.959241	4.06405		SJ02335	0.0834913	0.0473391
Ec-01_009450	71.8937	73.4643		Slom_002379	11.9629	3.1834		g17508	2.70925	12.4144		SJ02336	0	0.0414151
Ec-01_009460	24.4136	42.2923		Slom_002380	26.6799	28.9433		g1751	14.3465	11.0578		SJ02337	1.26418	0.298543
Ec-01_009470	12.1701	7.24378		Slom_002381	32.683	10.8174		g17510	3.4402	5.07063		SJ02338	6.8008	0.484606
Ec-01_009480	1.65667	101.181		Slom_002382	109.761	45.129		g17519	0.683507	2.36543		SJ02339	31.0076	11.1267
Ec-01_009490	1.21502	1.59445		Slom_002383	24.3138	8.83042		g17521	14.0467	18.838		SJ02340	39.6587	3.73288
Ec-01_009500	27.2422	28.8072		Slom_002384	36.5524	29.2238		g17522	29.9291	66.2102		SJ02342	0.449585	0.0178379
Ec-01_009510	15.9468	8.85249		Slom_002385	17.979	5.30137		g17523	0	0		SJ02344	81.3137	12.8042
Ec-01_009520	24.0782	14.2362		Slom_002386	22.1577	19.2281		g17525	11.2503	17.6836		SJ02345	0	0
Ec-01_009530	38.6103	52.9213		Slom_002387	15.1123	5.14061		g17527	18.8692	2.84835		SJ02346	9.36275	4.93922
Ec-01_009540	23.9502	0		Slom_002388	9.82036	14.4785		g17528	6.96963	4.72801		SJ02347	45.6238	27.9377
Ec-01_009550	10.2983	5.19897		Slom_002389	18.2873	4.44829		g17531	0.500591	2.53019		SJ02348	0.216816	12.5293
Ec-01_009560	10.4976	7.99921		Slom_002390	12.1269	2.50928		g17533	0.853564	0		SJ02349	9.30562	7.75996
Ec-01_009570	7.41235	2.29242		Slom_002391	12.7978	14.9482		g17534	0	0		SJ02350	10.2534	30.0824
Ec-01_009580	11.9165	17.0906		Slom_002392	31.7417	50.4608		g17538	0	0		SJ02351	26.3656	19.4829
Ec-01_009590	81.2253	65.9798		Slom_002393	42.7072	43.2941		g17539	3.7551	13.2002		SJ02352	0.81029	1.281
Ec-01_009600	6.68695	1.79687		Slom_002394	654.758	312.012		g17540	0.0978005	1.11919		SJ02353	7.16857	19.9967
Ec-01_009610	2.49258	0.196066		Slom_002395	133.814	48.5952		g17543	0.0360486	0		SJ02354	1.31565	5.44326
Ec-01_009620	15.5081	9.50349		Slom_002396	35.2125	36.8416		g17548	458.844	571.026		SJ02356	0.381095	0.132618
Ec-01_009630	96.5953	65.9052		Slom_002398	340.289	807.169		g17549	56.9824	197.221		SJ02357	0	0
Ec-01_009640	8.67835	5.43013		Slom_002400	26.3511	12.7892		g17552	0.818228	6.21446		SJ02358	46.0679	69.9924
Ec-01_009650	3.62787	0.280109		Slom_002401	4.47881	10.6815		g17556	0	0		SJ02359	0.359196	0
Ec-01_009660	19.366	24.0595		Slom_002402	36.1548	32.4175		g17557	1.39423	60.6769		SJ02360	0	0.437162
Ec-01_009670	12.8037	7.16185		Slom_002403	111.213	111.45		g17558	6.48769	13.081		SJ02363	5.88558	0.744486
Ec-01_009690	5.49694	0.650958		Slom_002404	33.6083	7.57679		g17559	0.134919	0		SJ02364	0.460684	103.118
Ec-01_009700	34.9438	40.0595		Slom_002405	142.138	265.13		g1756	0.637297	2.17812		SJ02366	53.677	16.1804
Ec-01_009710	44.7804	69.3997		Slom_002406	243.889	91.6041		g17560	0.224359	0		SJ02367	11.2298	4.83848
Ec-01_009720	17.5236	6.11003		Slom_002407	186.168	109.004		g17567	67.8999	34.6086		SJ02368	4.29729	3.55851
Ec-01_009730	23.4646	12.8599		Slom_002409	14.8565	0		g1757	3.25599	0		SJ02370	10.1471	6.12109
Ec-01_009740	2095.55	1770.41		Slom_002410	76.0172	0		g17571	1.72703	9.54943		SJ02371	33.0379	40.1679
Ec-01_009750	375.557	432.44		Slom_002411	7.37372	0.793864		g17580	34.7183	7.01426		SJ02372	19.9129	10.9926
[truncated: 20,190 more rows]
