# Supplementary material for: Rapid turnover of life-cycle-related genes in the brown algae
Source: Genome Biol. 2019 Feb 14;20:35. doi: 10.1186/s13059-019-1630-6 (PMC6374913; doi:10.1186/s13059-019-1630-6)
Supplement: Supplementary file 1 — Table S1. Genome and transcriptome assembly statistics for the four studied species. Table S2. Phenotypic differences between gametophytes (GA) and sporophytes (SP) of the four studied species. Table S3. Strains used in this study and DNA and RNA sequencing data statistics. Table S4. Gene expression levels (measured as TPM) in gametophyte and sporophyte generations in each of the four studied species. Table S5. Gametophyte- and sporophyte-biased genes identified for each of the four studied species (DEseq2 FC < 2, padj< 0.05, TPM > 5th percentile). Table S6. Generation-biased gene expression and morphological complexity of sporophytes and gametophytes across the four studied species. Table S7. Numbers of duplicated, single copy and orphan genes among the generation-biased genes in each of the studied brown algal species. Table S8. Orthology statistics based on the Orthofinder analysis. Table S9. Enriched gene ontology (GO) terms associated with the generation-biased genes (GBGs) identified for each of the studied species (Fisher test p-value< 0.05). Table S10. GO terms consistently enriched in either gametophyte-biased or sporophyte-biased genes across all four brown algal species. Table S11. List of GBGs conserved across all the studied species and their predicted functions. Table S12. Structural characteristics of the generation-biased genes identified for each of the studied species. Table S13. PAML codeml analysis with the F3X4 substitution model. (ZIP 9175 kb) [file 13059_2019_1630_MOESM1_ESM.zip › TableS10.xlsx]

## Sheet: Table S10
Table S10. GO terms consistently enriched in either gametophyte-biased or sporophyte-biased genes across all four brown algal species.
GA: gametophyte; SP: sporophyte.
GO terms enriched in gametophyte-biased genes (pval<0.05) common to all four species							GO terms enriched in sporophyte-biased genes (pval<0.05) common to all four species
GO term	description	P-value (FDR)					GO term	description	P-value (FDR)
Biological Process		Ectocarpus sp.	S. lomentaria	M. pyrifera	S. japonica		Biological Process		Ectocarpus sp.	S. lomentaria	M. pyrifera	S. japonica
GO:0030031	cell projection assembly	4.95E-09 (9.24E-07)	4.60E-030 (3.18E-027)	3.34E-02 (1)	1.39E-04 (0.048)		GO:0051707	response to other organism	4.09E-02 (1)	2.09E-02 (0.51)	1.26E-02 (0.22)	4.44E-03 (0.30)
GO:0098840	protein transport along microtubule	1.90E-02 (1)	3.87E-10 (7.40E-08)	2.97E-03 (0.92)	3.89E-02 (0.67)		GO:0007264	small GTPase mediated signal transduction	5.95E-03 (0.52)	1.87E-02 (0.50)	6.83E-06 (6.50E-04)	3.07E-04 (0.042)
GO:0042073	intraciliary transport	1.90E-02 (1)	3.87E-10 (7.40E-08)	2.97E-03 (0.92)	3.89E-02 (0.67)		GO:0005975	carbohydrate metabolic process	4.83E-02 (1)	4.29E-06 (9.88E-04)	1.47E-11 (5.67E-09)	2.88E-11 (4.26E-08)
GO:0099118	microtubule-based protein transport	1.90E-02 (1)	3.87E-10 (7.40E-08)	2.97E-03 (0.92)	3.89E-02 (0.67)		GO:0016052	carbohydrate catabolic process	1.15E-02 (0.70)	1.34E-02 (0.44)	2.58E-02 (0.30)	3.40E-03 (0.27)
							GO:0043207	response to external biotic stimulus	4.09E-02 (1)	2.09E-02 (0.51)	1.26E-02 (0.22)	4.44E-03 (0.30)
Cellular component
GO:0030990	intraciliary transport particle	7.56E-03 (0.61)	2.06E-08 (3.62E-06)	4.46E-04 (0.36)	1.25E-03 (0.17)		Cellular Component
GO:0030992	intraciliary transport particle B	2.97E-02 (1)	6.40E-07 (9.71E-05)	2.56E-05 (0.050)	9.73E-05 (0.037)		GO:0016021	integral component of membrane	3.44E-07 (0.001)	1.89E-07 (5.74E-05)	3.70E-19 (5.88E-16)	6.74E-11 (7.49E-08)
							GO:0044425	membrane part	2.44E-05 (0.019)	5.34E-05 (9.10E-03)	1.64E-27 (1.17E-23)	3.29E-11 (4.39E-08)
							GO:0005576	extracellular region	8.45E-03 (0.61)	4.64E-05 (8.02E-03)	8.17E-05 (5.32E-03)	4.30E-10 (3.37E-07)
							GO:0016020	membrane	2.42E-05 (0.019)	3.29E-09 (1.24E-06)	6.36E-34 (9.10E-30)	6.25E-10 (4.63E-07)
							GO:0031224	intrinsic component of membrane	3.70E-07 (0.001)	2.98E-07 (8.82E-05)	4.11E-19 (5.88E-16)	9.45E-11 (9.69E-08)
							Molecular Function
							GO:0004497	monooxygenase activity	1.57E-02 (0.76)	4.64E-05 (8.02E-03)	2.74E-04 (0.014)	4.19E-03 (0.30)
