# Supplementary material for: Rapid turnover of life-cycle-related genes in the brown algae
Source: Genome Biol. 2019 Feb 14;20:35. doi: 10.1186/s13059-019-1630-6 (PMC6374913; doi:10.1186/s13059-019-1630-6)
Supplement: Supplementary file 1 — Table S1. Genome and transcriptome assembly statistics for the four studied species. Table S2. Phenotypic differences between gametophytes (GA) and sporophytes (SP) of the four studied species. Table S3. Strains used in this study and DNA and RNA sequencing data statistics. Table S4. Gene expression levels (measured as TPM) in gametophyte and sporophyte generations in each of the four studied species. Table S5. Gametophyte- and sporophyte-biased genes identified for each of the four studied species (DEseq2 FC < 2, padj< 0.05, TPM > 5th percentile). Table S6. Generation-biased gene expression and morphological complexity of sporophytes and gametophytes across the four studied species. Table S7. Numbers of duplicated, single copy and orphan genes among the generation-biased genes in each of the studied brown algal species. Table S8. Orthology statistics based on the Orthofinder analysis. Table S9. Enriched gene ontology (GO) terms associated with the generation-biased genes (GBGs) identified for each of the studied species (Fisher test p-value< 0.05). Table S10. GO terms consistently enriched in either gametophyte-biased or sporophyte-biased genes across all four brown algal species. Table S11. List of GBGs conserved across all the studied species and their predicted functions. Table S12. Structural characteristics of the generation-biased genes identified for each of the studied species. Table S13. PAML codeml analysis with the F3X4 substitution model. (ZIP 9175 kb) [file 13059_2019_1630_MOESM1_ESM.zip › TableS11.xlsx]

## Sheet: Table S11
Table S11. List of generation-biased genes conserved across all the studied species and their predicted functions.
Consistently GA-biased genes														Consistently SP-biased genes
Ectocarpus sp.	M. pyrifera	S. japonica	S. lomentaria	Gene description based on Ectocarpus sp. annotation	Gene function based on Ectocarpus sp. annotation	GO annotation based on Ectocarpus sp.								Ectocarpus sp.	M. pyrifera	S. japonica	S. lomentaria	Gene description based on Ectocarpus sp.annotation	Gene function based on Ectocarpus sp. annotation	GO annotation based on Ectocarpus sp.
Ec-08_005740	g58331	SJ02374	Slom_002625	Mitogen-activated protein kinase kinase (MAP2K)	Signal transduction	n/a								Ec-21_004770	g72180	SJ02658	Slom_013385	conserved unknown protein	Transport	n/a
Ec-09_001360	g10237	SJ15008	Slom_003666	Kinesin motor domain protein	Cell movement	GO:0005875, GO:0003777, GO:0005524, GO:0008017, GO:0007018								Ec-21_005510	g45326	SJ19287	Slom_017517	expressed unknown protein	Transport	n/a
Ec-10_000090	g61606	SJ01312	Slom_002134	Adenylyl cyclase class-3/4/guanylyl cyclase	Cellular processes	GO:0016849, GO:0009190, GO:0035556								Ec-06_008180	g79704	SJ20168	Slom_005121	Sulfate transporter N-terminal domain with GLY motif	Transport	GO:0016020; GO:0008271; GO:0008272; GO:0055085
Ec-14_004660	g31238	SJ01960	Slom_012050	Intraflagellar transport protein 74	Cell movement	GO:0030992 , GO:0048487, GO:0042073 , GO:0042384								Ec-00_001150	g59331	SJ08911	Slom_011840	Protein phosphatase 2C (PP2C)-like domai	Protein binding or modification	GO:0003824; GO:0004722; GO:0006470
Ec-16_000720	g15802	SJ09523	Slom_001566	Intraflagellar transport particle protein	Cell movement	GO:0005515								Ec-06_003270	g11824	SJ22055	Slom_008871	PPPDE putative peptidase domain	Metabolism	n/a
Ec-18_003490	g69294	SJ12098	novel_gene_547_5b9fa7de	Domain of unknown function DUF4496	protein-protein interaction	GO:0005515								Ec-12_004110	g41329	SJ19641	Slom_007787	RmlC-like jelly roll fold		n/a
Ec-21_000880	g24069	SJ17242	Slom_014154	conserved unknown protein	Unknown	n/a								Ec-14_006190	g1853	SJ05824	Slom_011798	Protein kinase domain	Protein binding or modification	GO:0004672; GO:0005524; GO:0006468
Ec-21_005170	g71247	SJ11897	Slom_000262	Armadillo-type fold	Binding	GO:0005488								Ec-20_002340	g16727	SJ12935	Slom_010710	Mitochondrial carrier protein, putative	Transport	GO:0016020; GO:0005488; GO:0006810
Ec-26_002470	g75109	SJ04254	Slom_001526	Monodehydroascorbate reductase-like	Redox homeostasis	GO:0003674 , GO:0003824 , GO:0016491 GO:0016651 GO:0016655 GO:0016656 GO:0055114								Ec-20_002570	g56874	SJ14522	Slom_015346	hypothetical protein	Unknown	n/a
Ec-27_001400	g1595	SJ01377	Slom_006099	Intraflagellar transport protein 81	Cell movement	GO:0030992, GO:0015631, GO:0042073, GO:0042384								Ec-20_004280	g74205	SJ06835	Slom_004411	Nucleotide-diphospho-sugar transfera	Metabolism	n/a
Ec-27_005960	g38324	SJ03708	Slom_008232	EF-hand domain pair	Cell movement	GO:0005856, GO:0031513, GO:0005509, GO:0090090
Ec-01_005470	g69074	SJ14603	Slom_001053	flagellar/basal body protein, PACRG (parkin co-regulated gene) -like protein	Cytoskeleton and flagella	n/a
Ec-01_007400	g75570	SJ06272	novel_gene_69_5b9fa7de	hypothetical protein	Unknown	n/a
Ec-03_004390	g55694	SJ15548	Slom_009751	hypothetical protein	Unknown	n/a
Ec-05_003860	g64809	SJ05902	novel_gene_518_5b9fa7de	hypothetical protein	Unknown	n/a
Ec-10_002830	g54724	SJ22184	Slom_005037	RGS domain	Signalling	GO:0038032
Ec-12_005680	g65948	SJ20621	Slom_005472	MEKK and related serine/threonine protein kinases	Cellular regulation and signalling	GO:0004672; GO:0005524; GO:0006468
Ec-14_005900	g38472	SJ16282	Slom_008874	hypothetical protein	Unknown	n/a
Ec-18_001020	g16080	SJ10413	Slom_021176	hypothetical protein	Unknown	n/a
Ec-20_003950	g80691	SJ09077	Slom_005812	WD40 repeat	Protein binding	GO:0005515
Ec-22_003670	g55372	SJ14992	Slom_003919	WD40 repeat	Protein binding	GO:0005515
Ec-26_004400	g8141	SJ13441	Slom_009782	hypothetical protein	Unknown	n/a
