# Supplementary material for: Rapid turnover of life-cycle-related genes in the brown algae
Source: Genome Biol. 2019 Feb 14;20:35. doi: 10.1186/s13059-019-1630-6 (PMC6374913; doi:10.1186/s13059-019-1630-6)
Supplement: Supplementary file 1 — Table S1. Genome and transcriptome assembly statistics for the four studied species. Table S2. Phenotypic differences between gametophytes (GA) and sporophytes (SP) of the four studied species. Table S3. Strains used in this study and DNA and RNA sequencing data statistics. Table S4. Gene expression levels (measured as TPM) in gametophyte and sporophyte generations in each of the four studied species. Table S5. Gametophyte- and sporophyte-biased genes identified for each of the four studied species (DEseq2 FC < 2, padj< 0.05, TPM > 5th percentile). Table S6. Generation-biased gene expression and morphological complexity of sporophytes and gametophytes across the four studied species. Table S7. Numbers of duplicated, single copy and orphan genes among the generation-biased genes in each of the studied brown algal species. Table S8. Orthology statistics based on the Orthofinder analysis. Table S9. Enriched gene ontology (GO) terms associated with the generation-biased genes (GBGs) identified for each of the studied species (Fisher test p-value< 0.05). Table S10. GO terms consistently enriched in either gametophyte-biased or sporophyte-biased genes across all four brown algal species. Table S11. List of GBGs conserved across all the studied species and their predicted functions. Table S12. Structural characteristics of the generation-biased genes identified for each of the studied species. Table S13. PAML codeml analysis with the F3X4 substitution model. (ZIP 9175 kb) [file 13059_2019_1630_MOESM1_ESM.zip › TableS12.xlsx]

## Sheet: Table S12
Table S12. Structural characteristics of the generation-biased genes identified for each of the four study species.
GA: gametophyte, SP: sporophyte
Ectocarpus sp. GA-biased	GC	GC3	cds size	intron nb	Ectocarpus sp. SP-biased	GC	GC3	cds size	intron nb	Ectocarpus sp. unbiased	GC	GC3	cds size	intron nb		S. lomentaria GA-biased	GC	GC3	cds size	intron nb	S. lomentaria SP-biased	GC	GC3	cds size	intron nb	S. lomentaria unbiased	GC	GC3	cds size	intron nb		M. pyrifera GA-biased	GC	GC3	cds size	intron nb	M. pyrifera SP-biased	GC	GC3	cds size	intron nb	M. pyrifera unbiased	GC	GC3	cds size	intron nb		S. japonica GA-biased	GC
Ec-00_000050	67.1318	0.734884	642	2	Ec-00_000110	63.2013	0.816832	603	3	Ec-00_000010	63.5211	0.881279	1968	9		Slom_000752	65.6798	65.6798	1824	13	Slom_019850	56.8507	56.8507	1467	8	Slom_000003	59.0621	59.0621	789	5		g10023	59.5647	59.5647	873	5	g10058	64.1056	64.1056	2499	3	g100	60.1905	60.1905	525	2		SJ00004	56.9631
Ec-00_000080	59.7844	0.726368	1203	7	Ec-00_000170	63.3333	0.625	237	1	Ec-00_000020	63.5897	0.892308	192	1		Slom_012194	61.8141	61.8141	2205	15	Slom_005669	65.5345	65.5345	6183	12	Slom_000005	57.2695	57.2695	564	5		g10040	62.5706	62.5706	708	2	g10116	59.3985	59.3985	399	1	g10006	53.7037	53.7037	648	5		SJ00005	49.0531
Ec-00_000090	62.7496	0.718894	1299	7	Ec-00_000320	60.2339	0.921053	339	3	Ec-00_000030	59.743	0.600642	2799	0		Slom_001876	62.2662	62.2662	909	5	Slom_004361	64.4316	64.4316	2595	6	Slom_000006	65.7195	65.7195	6546	28		g10077	58.1395	58.1395	387	1	g1017	62.3352	62.3352	531	2	g1001	63.5621	63.5621	612	0		SJ00007	54.3735
Ec-00_000150	61.3139	0.682482	819	3	Ec-00_000590	65.4321	0.805556	321	1	Ec-00_000060	55	0.725	357	2		Slom_004640	59.9311	59.9311	3192	16	Slom_000982	56.8027	56.8027	2940	13	Slom_000010	57.7278	57.7278	1734	6		g10164	61.5465	61.5465	957	5	g1026	58.1699	58.1699	306	1	g10017	64.8318	64.8318	654	1		SJ00020	52.7171
Ec-00_000360	54.2972	0.638554	1242	1	Ec-00_001020	53.5014	0.62605	711	4	Ec-00_000070	63.8158	0.805921	909	5		Slom_000352	55.2189	55.2189	2673	28	Slom_006897	60.6307	60.6307	4059	12	Slom_000011	63.6364	63.6364	5544	7		g10237	59.596	59.596	792	4	g10289	62.014	62.014	1569	1	g10018	55.6338	55.6338	426	3		SJ00021	52.2472
Ec-00_000370	57.6772	0.667323	1521	2	Ec-00_001070	57.1937	0.608974	2805	13	Ec-00_000100	44.0476	0.339286	165	0		Slom_008623	55.2953	55.2953	6789	21	Slom_013652	61.2176	61.2176	2661	11	Slom_000012	55.3856	55.3856	1569	14		g1024	52.2989	52.2989	1044	0	g104	57.5592	57.5592	549	0	g10024	53.9583	53.9583	480	3		SJ00042	50.4346
Ec-00_000410	57.7677	0.782805	660	4	Ec-00_001150	61.4667	0.744	1497	7	Ec-00_000120	60.6838	0.769231	231	1		Slom_010871	63.9781	63.9781	4203	10	Slom_012361	60.4938	60.4938	1701	8	Slom_000015	54.8584	54.8584	4590	21		g1025	48.6957	48.6957	1035	0	g1041	62.3352	62.3352	1062	0	g10026	56.1538	56.1538	390	2		SJ00050	54.1007
Ec-00_000450	63.7778	0.723333	897	3	Ec-00_001170	57.0833	0.7125	237	2	Ec-00_000130	63.0769	0.807692	387	3		Slom_007166	57.0711	57.0711	3981	17	Slom_007105	64.9551	64.9551	5901	14	Slom_000016	58.6393	58.6393	2043	10		g10283	69.0918	69.0918	1938	1	g10453	62.4339	62.4339	756	0	g1003	57.5521	57.5521	384	2		SJ00052	51.8194
Ec-00_000520	57.8078	0.792793	663	4	Ec-00_001190	53.9308	0.759434	633	8	Ec-00_000140	69.2532	0.737705	2742	1		Slom_010228	54.232	54.232	4206	11	Slom_011768	55.6651	55.6651	4563	2	Slom_000020	61.8261	61.8261	2541	12		g10304	65.9176	65.9176	534	2	g1050	57.3301	57.3301	1221	7	g10030	57.4561	57.4561	456	0		SJ00066	53.4109
Ec-00_000550	67.803	0.857955	1053	5	Ec-00_001360	62.0664	0.760181	1323	4	Ec-00_000160	60.9966	0.85567	579	4		Slom_011215	62.6111	62.6111	9789	5	Slom_017181	65.1472	65.1472	1053	4	Slom_000024	67.2079	67.2079	2217	2		g10333	64.7154	64.7154	615	3	g10552	56.3549	56.3549	417	3	g10032	54.4753	54.4753	648	0		SJ00074	54.8515
Ec-00_000560	64.3011	0.754839	462	4	Ec-00_001390	56.9892	0.693548	183	2	Ec-00_000180	64.9485	0.762887	288	2		Slom_008995	62.7499	62.7499	3651	13	Slom_008430	54.717	54.717	954	6	Slom_000026	58.028	58.028	3357	8		g10338	63.172	63.172	372	0	g10580	65.0469	65.0469	1173	2	g10038	65.0463	65.0463	1296	1		SJ00079	49.5316
Ec-00_000600	68.1239	0.775956	546	4	Ec-00_001440	59.9129	0.777778	456	3	Ec-00_000190	64.8024	0.732662	2679	6		Slom_000233	71.2014	71.2014	2955	9	Slom_001953	57.7058	57.7058	3426	15	Slom_000027	58.138	58.138	1536	3		g10339	59.9068	59.9068	858	3	g10593	58.2697	58.2697	1965	16	g1004	59.4771	59.4771	459	2		SJ00080	55.7971
Ec-00_000620	60.9524	0.757143	207	1	Ec-00_001450	58.3016	0.707224	786	3	Ec-00_000200	55.5556	0.83871	276	3		Slom_000236	61.988	61.988	5664	10	Slom_000565	59.8019	59.8019	2928	21	Slom_000029	58.0556	58.0556	1440	6		g1035	66.6667	66.6667	363	1	g10616	60.7163	60.7163	1815	13	g10043	59.3156	59.3156	789	0		SJ00082	51.1799
Ec-00_000630	65.1948	0.781818	1152	3	Ec-00_001460	58.9671	0.783099	1062	7	Ec-00_000210	63.0952	0.866071	1005	5		Slom_000861	57.4297	57.4297	2490	17	Slom_007676	55.361	55.361	3255	21	Slom_000030	59.2462	59.2462	1698	4		g10386	59.4628	59.4628	819	1	g10617	58.631	58.631	672	3	g10045	57.2597	57.2597	3912	3		SJ00084	56.9602
Ec-00_000640	64.5833	0.839286	669	6	Ec-00_001500	62.7807	0.761658	1155	7	Ec-00_000230	57.0128	0.595628	546	2		Slom_010318	59.4745	59.4745	3045	14	Slom_001719	58.9977	58.9977	1317	9	Slom_000031	60.0816	60.0816	3432	7		g10474	65.3465	65.3465	303	1	g1068	60.6371	60.6371	879	4	g10047	62.069	62.069	696	4		SJ00085	47.8571
Ec-00_000660	66.6667	0.649254	399	0	Ec-00_001510	56.4534	0.703704	888	9	Ec-00_000240	64.6318	0.712209	1029	2		Slom_009737	65.4361	65.4361	1869	3	Slom_018978	59.5345	59.5345	1332	4	Slom_000037	56.6893	56.6893	2646	11		g10488	61.2855	61.2855	669	0	g10756	64.3564	64.3564	909	5	g10049	56.5749	56.5749	327	0		SJ00087	47.8601
Ec-00_000680	68.7371	0.819876	963	1	Ec-00_001550	63.4487	0.692168	1644	10	Ec-00_000250	56.1538	0.684615	387	1		Slom_027274	66.9168	66.9168	4797	0	Slom_006972	65.2907	65.2907	2253	15	Slom_000039	54.1598	54.1598	1815	12		g10502	56.2319	56.2319	345	1	g10778	54.8851	54.8851	348	3	g10054	53.4946	53.4946	744	0		SJ00106	47.2176
Ec-00_000810	64.6953	0.752688	555	4	Ec-00_001590	64.3939	0.638889	1185	0	Ec-00_000260	57.8495	0.741935	462	3		Slom_012100	54.6854	54.6854	3639	47	Slom_002967	64.3396	64.3396	8079	29	Slom_000041	59.1146	59.1146	4608	19		g10546	55.0314	55.0314	954	1	g10816	63.9522	63.9522	921	0	g10056	62.807	62.807	1140	0		SJ00108	47.3476
Ec-00_000840	58.3333	0.807692	153	0	Ec-00_001660	52.0325	0.585366	120	3	Ec-00_000280	59.0476	0.742857	102	1		Slom_009314	67.1474	67.1474	624	1	Slom_009493	63.4778	63.4778	2007	10	Slom_000043	60.3129	60.3129	4218	11		g1058	57.51	57.51	1245	0	g10817	60.3306	60.3306	1452	10	g10059	61.6915	61.6915	603	2		SJ00113	51.1306
Ec-00_000880	66.3842	0.696581	708	1	Ec-00_001700	66.091	0.777202	1734	3	Ec-00_000290	62.8472	0.791667	285	2		Slom_004827	62.5119	62.5119	2094	5	Slom_013208	57.5432	57.5432	3069	3	Slom_000045	61.4386	61.4386	8856	103		g10584	67.3966	67.3966	411	0	g10845	65.4195	65.4195	1764	7	g10060	63.6066	63.6066	915	1		SJ00114	48.6705
Ec-00_000890	59.7293	0.771574	588	4	Ec-00_001790	60.9407	0.638037	486	6	Ec-00_000300	58.7918	0.728155	924	5		Slom_004886	63.4973	63.4973	4575	13	Slom_004708	65.7798	65.7798	6540	21	Slom_000046	62.8903	62.8903	5508	1		g10609	58.7302	58.7302	756	3	g10861	65.1142	65.1142	1095	2	g10071	58.3942	58.3942	411	1		SJ00145	49.4656
Ec-00_000990	55.3382	0.596577	1224	6	Ec-00_001800	61.8403	0.728011	2214	12	Ec-00_000310	59.3674	0.678832	408	3		Slom_001529	52.8226	52.8226	1488	32	Slom_021535	60.5333	60.5333	1500	3	Slom_000047	64.6995	64.6995	915	6		g10613	59.2488	59.2488	2130	12	g10889	60.2446	60.2446	327	2	g1008	62.9252	62.9252	588	4		SJ00165	50.5667
Ec-00_001000	56.7989	0.635977	2115	15	Ec-00_001860	61.9456	0.739628	2094	13	Ec-00_000330	58.7302	0.761905	501	3		Slom_015925	61.3208	61.3208	636	7	Slom_006749	58.4804	58.4804	2040	4	Slom_000049	57.0391	57.0391	1101	8		g10614	58.7861	58.7861	2043	11	g10951	54.2813	54.2813	654	0	g10087	57.5439	57.5439	855	2		SJ00168	54.7232
Ec-00_001110	59.3152	0.640483	990	5	Ec-00_001900	62.3252	0.752759	2715	13	Ec-00_000340	63.6166	0.751634	456	1		Slom_010092	62.8906	62.8906	768	3	Slom_012370	59.3558	59.3558	2763	6	Slom_000052	58.9599	58.9599	1596	13		g10615	62.909	62.909	5562	53	g1098	57.0481	57.0481	603	2	g1009	61.9735	61.9735	831	1		SJ00170	60.804
Ec-00_001120	59.3039	0.634538	744	4	Ec-00_003280	66.6667	0.770889	1110	3	Ec-00_000350	68.306	0.778689	729	0		Slom_012354	51.8654	51.8654	1635	8	Slom_013921	63.2158	63.2158	5274	9	Slom_000053	58.6521	58.6521	1098	8		g10618	55.2345	55.2345	3219	21	g110	55.9006	55.9006	966	6	g10091	59.8558	59.8558	1248	0		SJ00171	54.7517
Ec-00_001180	56.0111	0.708428	3948	26	Ec-00_003350	61.1702	0.707447	561	2	Ec-00_000380	69.4417	0.809011	3060	5		Slom_004192	64.6355	64.6355	2757	4	Slom_026976	53.5832	53.5832	1521	1	Slom_000054	57.0615	57.0615	2457	5		g1065	59.7533	59.7533	3891	11	g11058	60.0536	60.0536	1119	5	g1010	57.2816	57.2816	1545	1		SJ00172	49.9257
Ec-00_001200	57.7408	0.644459	4680	21	Ec-00_003380	64.8452	0.865209	1644	11	Ec-00_000390	63.4033	0.723776	855	4		Slom_011887_Slom_011888	65.4115	65.4115	4143	5	Slom_008559	62.1129	62.1129	2745	23	Slom_000057	54.9981	54.9981	2691	16		g10729	63.3124	63.3124	477	2	g11059	68.2288	68.2288	1451	18	g10108	60.3252	60.3252	615	0		SJ00175	51.992
Ec-00_001210	55.3672	0.559322	174	1	Ec-00_003500	65.1515	0.79067	2505	6	Ec-00_000400	57.2549	0.705882	507	2		Slom_006877	62.8447	62.8447	2067	8	Slom_020547	63.0952	63.0952	2352	2	Slom_000059	58.1236	58.1236	1311	8		g10730	55.2707	55.2707	351	1	g11060	61.3853	61.3853	1155	6	g1011	59.353	59.353	711	0		SJ00176	55.8874
Ec-00_001220	62.1069	0.633255	2541	5	Ec-00_003560	57.8459	0.869081	1074	11	Ec-00_000430	54.0351	0.610526	282	5		Slom_016875	70.9069	70.9069	3396	3	Slom_003174	59.2295	59.2295	2985	2	Slom_000060	55.9448	55.9448	1884	10		g10802	53.7037	53.7037	810	7	g11101	60.1695	60.1695	708	4	g10111	67.713	67.713	669	0		SJ00180	49.7831
Ec-00_001250	60.4575	0.696078	303	1	Ec-00_003620	62.5421	0.684343	1185	9	Ec-00_000440	62.4091	0.856698	960	5		Slom_001891	59.0453	59.0453	4986	19	Slom_003690	60.13	60.13	2616	18	Slom_000062	59.7931	59.7931	1353	11		g10806	59.596	59.596	990	3	g11351	66.6667	66.6667	1548	0	g10112	64.1799	64.1799	1890	0		SJ00223	51.9821
Ec-00_001330	55.5556	0.586667	222	1	Ec-00_003650	54.023	0.482759	258	4	Ec-00_000500	63.2911	0.734177	234	1		Slom_008999	59.9815	59.9815	3246	6	Slom_005301	59.0278	59.0278	2448	7	Slom_000065	63.3966	63.3966	2844	8		g10813	59.2803	59.2803	3168	2	g11368	65.8915	65.8915	1548	0	g10113	62.1827	62.1827	1182	0		SJ00230	51.9052
Ec-00_001480	57.815	0.703349	1251	10	Ec-00_003780	55.0201	0.578313	246	2	Ec-00_000510	61.194	0.86194	801	5		Slom_009220	57.376	57.376	3186	10	Slom_005859	56.2198	56.2198	1656	5	Slom_000066	65.6189	65.6189	3054	9		g10819	59.7849	59.7849	465	2	g11389	66.1003	66.1003	1236	4	g10121	61.6558	61.6558	918	0		SJ00233	49.9122
Ec-00_001520	63.933	0.783069	1131	5	Ec-00_003870	57.7236	0.609756	120	1	Ec-00_000530	63.3333	0.852381	627	4		Slom_017154	65	65	1140	6	Slom_008615	58.7398	58.7398	1968	5	Slom_000068	66.179	66.179	5331	12		g1086	59.5459	59.5459	969	0	g11401	56.1111	56.1111	540	4	g10130	57.7447	57.7447	807	2		SJ00237	48.1793
Ec-00_001540	65.6317	0.758085	2316	10	Ec-00_003910	60.179	0.768456	891	3	Ec-00_000540	52.8571	0.528571	207	0		Slom_008909	64.7059	64.7059	1224	15	Slom_013085	61.6271	61.6271	3036	23	Slom_000070	61.5795	61.5795	2064	14		g10875	64.1804	64.1804	2373	0	g11402	65.1752	65.1752	1341	0	g10138	64.3157	64.3157	1191	1		SJ00242	58.5938
Ec-00_001560	57.5355	0.609043	1125	2	Ec-00_004000	60.9668	0.748918	1383	4	Ec-00_000570	58.2222	0.813333	222	3		Slom_006394	59.0194	59.0194	2733	14	Slom_017097	60.26	60.26	2154	10	Slom_000071	58.6667	58.6667	1350	11		g10901	55.3459	55.3459	636	2	g11418	61.6688	61.6688	2301	6	g10145	63.7255	63.7255	306	0		SJ00245	60.3734
Ec-00_001620	61.6846	0.719569	1944	5	Ec-00_004020	59.6132	0.709898	876	3	Ec-00_000580	60	0.657143	207	2		Slom_000635	65.0104	65.0104	6279	8	Slom_010905	66.5696	66.5696	2061	3	Slom_000072	61.5967	61.5967	3432	9		g10936	57.6458	57.6458	909	3	g11448	59.3323	59.3323	1977	10	g10146	60.4352	60.4352	1011	1		SJ00256	56.6553
Ec-00_001770	59.2105	0.756579	453	2	Ec-00_004050	59.6885	0.680374	1602	6	Ec-00_000650	57.8231	0.857143	144	2		Slom_000882	61.3774	61.3774	4443	15	Slom_011515	58.811	58.811	1413	11	Slom_000074	63.3959	63.3959	2079	7		g10955	60.8614	60.8614	534	2	g11452	56.9106	56.9106	615	1	g10155	64.9905	64.9905	3162	10		SJ00266	53.4447
Ec-00_001870	62.2631	0.794314	1791	11	Ec-00_004120	59.0759	0.707921	603	2	Ec-00_000670	65.4545	0.793939	492	4		Slom_004948	54.0135	54.0135	3264	17	Slom_013200	61.4748	61.4748	1329	2	Slom_000075	64.3219	64.3219	1578	7		g10982	57.9961	57.9961	1557	0	g11453	58.5366	58.5366	1599	3	g10163	54.0943	54.0943	1209	1		SJ00267	54.8309
Ec-00_002080	67.4341	0.735013	6903	13	Ec-00_004130	54.4061	0.494253	258	3	Ec-00_000690	71.7391	0.855072	411	1		Slom_013017	63.4473	63.4473	2019	5	Slom_013696	60.7905	60.7905	3795	11	Slom_000078	56.0339	56.0339	3066	10		g11055	65.2542	65.2542	354	0	g11455	57.4201	57.4201	876	4	g10166	62.4567	62.4567	1734	10		SJ00275	58.5496
Ec-00_002100	57.6471	0.776471	252	1	Ec-00_004140	54.6667	0.59	297	2	Ec-00_000710	66.5025	0.684729	606	3		Slom_001727	63.8118	63.8118	2487	13	Slom_012880	65.3003	65.3003	2781	25	Slom_000079	55.0265	55.0265	1890	27		g1110	59.5376	59.5376	1038	3	g11476	66.5459	66.5459	1656	0	g10169	50.5882	50.5882	1020	0		SJ00282	48.292
Ec-00_002140	66.5669	0.754491	999	2	Ec-00_004180	59.0551	0.811024	378	2	Ec-00_000720	65.3061	0.857143	585	4		Slom_011999	61.268	61.268	1593	5	Slom_005260	61.3054	61.3054	1716	2	Slom_000081	56.2557	56.2557	1095	5		g1118	59.5995	59.5995	1698	20	g11484	59.4527	59.4527	402	2	g10172	64.1333	64.1333	750	1		SJ00291	47.6958
Ec-00_002170	56.4815	0.736111	213	2	Ec-00_004950	57.2043	0.8	462	3	Ec-00_000730	65.098	0.782353	1527	4		Slom_010952	61.3569	61.3569	2373	14	Slom_012565	66.3471	66.3471	5007	3	Slom_000084	57.3489	57.3489	1803	9		g11230	63.0363	63.0363	303	2	g11515	57.4627	57.4627	402	2	g10177	61.8623	61.8623	3705	0		SJ00306	48.727
Ec-00_002190	61.8474	0.783133	495	3	Ec-00_005030	57.2895	0.64862	2823	10	Ec-00_000740	54.902	0.558824	99	1		Slom_005014	60.6018	60.6018	2127	10	Slom_004689	63.0471	63.0471	4752	8	Slom_000086	66.3481	66.3481	3453	2		g11273	61.6822	61.6822	321	0	g11535	56.1616	56.1616	990	0	g1018	58.3535	58.3535	1239	8		SJ00315	57.5014
Ec-00_002200	58.8589	0.653153	663	1	Ec-00_005390	59.2241	0.615202	1260	9	Ec-00_000750	58.1921	0.762712	351	2		Slom_008800	63.0957	63.0957	7281	11	Slom_009712	58.0364	58.0364	2526	10	Slom_000087	63.2916	63.2916	5037	19		g11274	61.1111	61.1111	504	1	g11557	60.149	60.149	537	1	g10187	64.3137	64.3137	510	0		SJ00316	50.3771
Ec-00_002210	57.2973	0.691892	552	5	Ec-00_005400	62.9429	0.774775	1662	4	Ec-00_000760	53.9007	0.617021	138	1		Slom_012382	68.254	68.254	2016	25	Slom_012419_Slom_012420	69.6221	69.6221	7038	13	Slom_000088	67.5882	67.5882	3798	2		g11293	65.9698	65.9698	861	2	g11569	63.0091	63.0091	2406	1	g1019	67.0611	67.0611	507	0		SJ00322	51.1606
Ec-00_002240	59.2105	0.789474	225	1	Ec-00_005530	62.3291	0.673267	2118	6	Ec-00_000770	66.2942	0.698324	534	3		Slom_012284	62.1402	62.1402	4308	5	Slom_006342	57.381	57.381	3780	14	Slom_000090	63.4454	63.4454	4284	16		g1130	62.3932	62.3932	351	1	g11583	55.8368	55.8368	711	0	g10191	60.6438	60.6438	1926	0		SJ00323	54.5652
Ec-00_002250	56.25	0.583333	429	1	Ec-00_005560	61.3333	0.846667	447	4	Ec-00_000780	59.0214	0.724771	324	2		Slom_002352	56.0502	56.0502	1752	3	Slom_008409	63.4488	63.4488	2424	9	Slom_000093	66.8281	66.8281	7434	8		g1131	58.1699	58.1699	459	0	g11590	58.9552	58.9552	804	4	g10192	63.8889	63.8889	324	0		SJ00328	55.839
Ec-00_002260	62.7329	0.813665	480	2	Ec-00_005650	76.6667	0.9	387	3	Ec-00_000790	59.5331	0.66537	768	3		Slom_017869	68.4336	68.4336	2094	2	Slom_003489	59.6017	59.6017	2109	7	Slom_000094	61.2022	61.2022	2562	8		g1132	54.5977	54.5977	696	1	g11598	63.7346	63.7346	1296	7	g10197	55.1887	55.1887	636	0		SJ00333	49.8558
Ec-00_002270	60.2151	0.596774	369	1	Ec-00_005770	60.8889	0.738667	1122	10	Ec-00_000800	58.7719	0.622807	339	3		Slom_001351	62.2625	62.2625	1158	5	Slom_017177	67.7207	67.7207	759	1	Slom_000095	73.8095	73.8095	7266	2		g11362	58.8665	58.8665	1641	6	g11626	64.1156	64.1156	1176	2	g102	62.6144	62.6144	765	1		SJ00338	51.8427
Ec-00_002280	59.5402	0.664368	1302	3	Ec-00_005830	57.5419	0.73743	534	3	Ec-00_000820	59.1353	0.824268	714	3		Slom_011972	60.5742	60.5742	1428	5	Slom_018920	59.1794	59.1794	2364	5	Slom_000096	60.4955	60.4955	4521	16		g11387	59.0395	59.0395	708	1	g11646	65.3324	65.3324	1399	8	g10201	54.0918	54.0918	501	0		SJ00362	42.0195
Ec-00_002290	48.9583	0.515625	189	0	Ec-00_005870	57.7114	0.567164	198	1	Ec-00_000830	51.8519	0.740741	78	1		Slom_009333	63.0642	63.0642	2415	1	Slom_006378	64.1836	64.1836	7692	13	Slom_000101	59.213	59.213	4320	15		g11423	61.5265	61.5265	642	2	g11666	57.9203	57.9203	1029	6	g10203	60.1208	60.1208	993	1		SJ00366	50.0282
Ec-00_002320	63.0225	0.78135	930	3	Ec-00_005950	70.1972	0.807692	5067	12	Ec-00_000850	59.8361	0.770492	363	3		Slom_000758	59.6633	59.6633	5940	10	Slom_018166	55.0175	55.0175	1425	1	Slom_000103	56.8942	56.8942	1494	17		g11431	59.4417	59.4417	1827	5	g11678	63.4865	63.4865	1698	13	g10213	63.7047	63.7047	2262	3		SJ00368	57.2636
Ec-00_002370	57.6441	0.721805	396	2	Ec-00_005990	55.7889	0.636511	1854	7	Ec-00_000860	70.7729	0.847826	411	1		Slom_008698	58.6273	58.6273	4167	10	Slom_010931	72.1561	72.1561	4791	16	Slom_000109	57.1429	57.1429	4179	5		g11432	65.4545	65.4545	990	5	g11681	68.0233	68.0233	1032	0	g10215	60.5206	60.5206	1383	10		SJ00370	48.8806
Ec-00_002390	64.8677	0.657143	942	2	Ec-00_006440	58.1944	0.654167	717	2	Ec-00_000870	60.199	0.783582	399	4		Slom_001667	67.5667	67.5667	9222	12	Slom_014120	53.8004	53.8004	2355	7	Slom_000110	65.2759	65.2759	2229	7		g11449	60.3258	60.3258	1719	8	g11682	65.7143	65.7143	2100	3	g10219	60.4975	60.4975	2010	0		SJ00371	49.0362
Ec-00_002400	61.4035	0.754386	168	1	Ec-00_006450	55.5292	0.651659	1263	6	Ec-00_000900	63.6488	0.901235	726	3		Slom_000384	63.8179	63.8179	3405	3	Slom_020911	60	60	1560	7	Slom_000111	66.5397	66.5397	3150	23		g1146	57.0571	57.0571	666	5	g11693	61.0758	61.0758	2361	5	g1022	66.1538	66.1538	780	4		SJ00372	48.8832
Ec-00_002420	66.7832	0.667832	855	1	Ec-00_006460	58.1933	0.67437	1425	2	Ec-00_000910	65.6863	0.694118	507	1		Slom_005558	66.9321	66.9321	1884	9	Slom_000620	65.4736	65.4736	6789	25	Slom_000113	70.6029	70.6029	3201	2		g11465	60	60	435	1	g117	63.9144	63.9144	327	1	g10228	61.7284	61.7284	486	1		SJ00381	59.2727
Ec-00_002430	54.8872	0.714286	396	2	Ec-00_006820	59.3319	0.668845	1374	3	Ec-00_000920	64.8318	0.743119	324	2		Slom_011447	69.155	69.155	4059	5	Slom_018255	60.6452	60.6452	1860	5	Slom_000114	59.4733	59.4733	3114	5		g1148	55.7269	55.7269	1362	4	g11705	60.7407	60.7407	945	5	g10247	57.1644	57.1644	663	2		SJ00382	51.8399
Ec-00_002450	46.5409	0.509434	156	0	Ec-00_006850	54.5977	0.655172	171	2	Ec-00_000930	57.2801	0.607539	1350	6		Slom_007267	63.6509	63.6509	3117	4	Slom_001535	63.7509	63.7509	2778	12	Slom_000115	60.2857	60.2857	1050	4		g11512	61.3861	61.3861	606	0	g11708	64.903	64.903	2268	4	g10254	62.7931	62.7931	981	3		SJ00388	50.7059
Ec-00_002480	59.9057	0.773585	633	1	Ec-00_006940	58.9286	0.705357	333	2	Ec-00_000940	59.6649	0.652062	2325	10		Slom_006000	61.6223	61.6223	2478	0	Slom_003069	63.7011	63.7011	2529	16	Slom_000118	61.859	61.859	1248	6		g11518	56.9507	56.9507	1338	9	g11715	64.6739	64.6739	552	3	g10256	58.9844	58.9844	768	1		SJ00393	56.5451
Ec-00_002490	64.7849	0.669355	741	1	Ec-00_006960	62.8726	0.847561	1473	15	Ec-00_000950	56.7497	0.799065	1923	16		Slom_013570	57.9521	57.9521	2295	6	Slom_008930	66.0338	66.0338	1422	8	Slom_000120	59.5923	59.5923	2502	8		g11554	58.5643	58.5643	1407	9	g11750	59.9034	59.9034	621	5	g10264	70.4991	70.4991	2244	1		SJ00394	56.3581
Ec-00_002500	60.7843	0.764706	150	0	Ec-00_007150	65.6941	0.777188	1128	3	Ec-00_000970	59.8952	0.634993	4575	11		Slom_001645	60.5907	60.5907	1185	3	Slom_013894	56.078	56.078	2616	3	Slom_000121	62.5108	62.5108	3465	11		g11607	59.4514	59.4514	1677	13	g11769	55.6277	55.6277	462	0	g10267	58.7002	58.7002	477	0		SJ00396	54.8244
Ec-00_002540	64.8604	0.763547	606	4	Ec-00_007180	58.7227	0.725467	2565	9	Ec-00_000980	55.2561	0.725067	1110	8		Slom_013157	66.8648	66.8648	2523	11	Slom_000520	61.6377	61.6377	1551	12	Slom_000124	66.7846	66.7846	5088	4		g11609	56.6667	56.6667	300	2	g11783	53.6873	53.6873	339	2	g10268	53.9823	53.9823	339	0		SJ00403	52.33
Ec-00_002550	51.7241	0.551724	258	0	Ec-00_007210	64.3251	0.747934	723	4	Ec-00_001030	60.7843	0.794118	201	3		Slom_001309	63.1402	63.1402	1191	7	Slom_008126	59.8639	59.8639	735	7	Slom_000125	69.5652	69.5652	3312	1		g1161	60.8805	60.8805	795	2	g11803	69.8897	69.8897	4623	2	g10297	60.9848	60.9848	1320	0		SJ00410	50.6509
Ec-00_002570	59.2949	0.673077	309	2	Ec-00_007250	61.7605	0.813853	690	5	Ec-00_001040	58.8581	0.68262	1188	12		Slom_013829	61.9178	61.9178	1095	10	Slom_004411	60.0964	60.0964	3318	8	Slom_000131	56.0195	56.0195	1437	1		g11672	63.8889	63.8889	360	2	g11804	59.5388	59.5388	477	3	g1030	63.1962	63.1962	3573	4		SJ00416	47.5698
Ec-00_002580	55.1724	0.724138	171	1	Ec-00_007330	56.9201	0.631579	510	2	Ec-00_001050	50.2415	0.434783	204	11		Slom_004685	62.3206	62.3206	2439	13	Slom_001708	61.4071	61.4071	2928	19	Slom_000133	56.2324	56.2324	3201	8		g11685	58.1197	58.1197	1053	15	g11807	64.2612	64.2612	873	6	g10309	67.2917	67.2917	480	1		SJ00417	48.0989
Ec-00_002590	67.2515	0.745614	339	1	Ec-00_007370	65.1931	0.817073	1965	7	Ec-00_001060	52.921	0.618557	288	4		Slom_006645	59.403	59.403	2010	0	Slom_008614	60.5263	60.5263	1368	15	Slom_000134	56.237	56.237	2397	12		g11694	60.5648	60.5648	1983	12	g11824	63.7747	63.7747	657	3	g10312	58.2996	58.2996	741	4		SJ00418	62.9274
Ec-00_002620	61.3757	0.603175	186	0	Ec-00_007430	55.3879	0.665948	1389	1	Ec-00_001080	63.3619	0.730219	3144	3		Slom_007483	62.713	62.713	1467	5	Slom_009889	58.8293	58.8293	5091	8	Slom_000135	60.4015	60.4015	1644	3		g11737	64.8571	64.8571	1050	6	g11921	59.1707	59.1707	627	0	g1032	58.7918	58.7918	927	1		SJ00419	45.4173
Ec-00_002660	57.3643	0.511628	126	1	Ec-00_007560	55.3444	0.634204	1260	5	Ec-00_001090	60.4361	0.649533	639	7		Slom_006010	61.4407	61.4407	2124	9	Slom_006674	62.1245	62.1245	1365	8	Slom_000136	56.158	56.158	1494	7		g1175	57.4378	57.4378	2373	5	g1200	67.481	67.481	1842	1	g10340	65.5597	65.5597	813	1		SJ00421	68.9243
Ec-00_002680	61.6499	0.591973	894	0	Ec-00_007780	60.4257	0.825835	2064	15	Ec-00_001100	54.9192	0.651982	678	43		Slom_012784	64.218	64.218	1266	6	Slom_002628	57.6819	57.6819	2226	9	Slom_000138	57.7961	57.7961	1815	8		g11752	60.303	60.303	660	4	g12020	58.5938	58.5938	1536	13	g10345	66.0963	66.0963	1578	1		SJ00422	46.6087
Ec-00_002690	55.1075	0.580645	369	2	Ec-00_007840	58.0357	0.681548	1005	4	Ec-00_001130	59.6743	0.810345	1041	8		Slom_004137	67.2664	67.2664	4002	9	Slom_005444	63.9269	63.9269	657	2	Slom_000139	60.485	60.485	2928	2		g11785	62.4339	62.4339	756	4	g12023	63.4812	63.4812	879	1	g10366	59.0164	59.0164	915	9		SJ00429	58.8556
Ec-00_002710	71.3598	0.859206	828	0	Ec-00_007960	57.6923	0.641026	231	2	Ec-00_001140	63.3117	0.666197	10638	8		Slom_003831	70.6615	70.6615	2328	5	Slom_026084	58.3543	58.3543	1191	2	Slom_000146	63.5497	63.5497	2727	21		g11792	65.4255	65.4255	1128	3	g12044	57.5521	57.5521	384	2	g10372	57.81	57.81	1242	0		SJ00431	61.791
Ec-00_002720	64.6914	0.748148	402	3	Ec-00_007990	54.4343	0.642202	324	4	Ec-00_001160	60.7746	0.635352	2424	1		Slom_012353	70.5128	70.5128	1170	12	Slom_006848	63.0807	63.0807	2454	2	Slom_000148	61.5231	61.5231	2508	5		g118	59.5541	59.5541	1884	11	g12078	59.6354	59.6354	768	4	g10375	56.5996	56.5996	447	0		SJ00433	62.9368
Ec-00_002730	68.7609	0.811518	570	1	Ec-00_008080	54.955	0.531532	330	0	Ec-00_001230	62.0573	0.733558	1776	1		Slom_009117	64.8248	64.8248	2226	12	Slom_001112	59.9567	59.9567	2772	23	Slom_000150	61.5942	61.5942	1104	0		g11834	63.3528	63.3528	2052	5	g12126	63.0682	63.0682	528	2	g10377	56.25	56.25	384	1		SJ00434	61.6379
Ec-00_002740	60.9848	0.761364	525	3	Ec-00_008120	62.2449	0.77551	879	6	Ec-00_001240	69.3989	0.918033	180	0		Slom_016691	62.9267	62.9267	5214	1	Slom_004673	63.4763	63.4763	2727	8	Slom_000151	61.4715	61.4715	3792	14		g11852	61.4497	61.4497	2166	1	g12140	57.305	57.305	705	6	g10383	65.8444	65.8444	1581	3		SJ00445	53.0798
Ec-00_002780	69.2204	0.927419	741	2	Ec-00_008380	61.5845	0.829596	666	6	Ec-00_001260	62.8931	0.754717	156	1		Slom_006683	58.8282	58.8282	5001	11	Slom_002286	55.4113	55.4113	3696	3	Slom_000153	66.4884	66.4884	1122	6		g11882	56.4642	56.4642	1284	8	g12150	58.4362	58.4362	486	1	g10387	61.5741	61.5741	648	0		SJ00446	52.8161
Ec-00_002800	65.1515	0.863636	195	2	Ec-00_008420	52.9101	0.603175	186	0	Ec-00_001270	66.6667	0.803922	150	4		Slom_017053	70.4319	70.4319	1806	6	Slom_003295	59.7234	59.7234	3615	21	Slom_000156	59.6365	59.6365	2091	7		g11883	56.168	56.168	1905	30	g12160	61.6519	61.6519	339	1	g10389	62.5479	62.5479	1044	2		SJ00469	50.4988
Ec-00_002810	48.1481	0.54321	240	0	Ec-00_008440	66.5778	0.777333	2247	7	Ec-00_001280	65.3461	0.715486	2496	10		Slom_002928	64.4191	64.4191	3426	5	Slom_010767	62.3299	62.3299	1176	8	Slom_000157	57.4346	57.4346	4896	7		g11887	57.0186	57.0186	2415	8	g12185	65.1203	65.1203	582	2	g10391	60.2778	60.2778	360	2		SJ00496	48.4116
Ec-00_002820	61.5556	0.773333	447	2	Ec-00_008490	59.8667	0.648	747	4	Ec-00_001290	61.2565	0.740838	1143	11		Slom_008308	62.4126	62.4126	1716	3	Slom_007096	56.8363	56.8363	2004	1	Slom_000158	63.6096	63.6096	2715	9		g1193	61.5695	61.5695	2727	5	g12234	55.5556	55.5556	342	0	g10392	56.7619	56.7619	525	0		SJ00502	50.138
Ec-00_002830	62.6437	0.706897	345	2	Ec-00_008750	58.1267	0.570248	360	2	Ec-00_001300	63.5726	0.679426	3132	5		Slom_017232	54.0354	54.0354	3618	1	Slom_020099	58.8723	58.8723	1206	4	Slom_000159	72.3955	72.3955	4905	10		g11980	59.2157	59.2157	1785	2	g12237	63.0303	63.0303	495	3	g1040	59.0686	59.0686	408	0		SJ00503	49.4772
Ec-00_002840	65.8762	0.782609	756	2	Ec-00_008850	53.1532	0.810811	108	2	Ec-00_001310	60.0575	0.708621	1737	5		Slom_012172	58.6905	58.6905	4200	13	Slom_003335	66.8145	66.8145	7443	18	Slom_000162	55.6466	55.6466	2196	15		g1201	59.9279	59.9279	2775	15	g12253	60.925	60.925	1254	0	g10402	60.1583	60.1583	2274	15		SJ00507	54.6674
Ec-00_002850	61.8056	0.645833	141	1	Ec-00_008940	52.9412	0.595588	405	1	Ec-00_001320	58.9928	0.659472	1248	3		Slom_000593	66.4157	66.4157	2391	12	Slom_017294	55.96	55.96	1401	6	Slom_000164	64.1171	64.1171	1059	9		g1202	59.2421	59.2421	1293	8	g12269	61.037	61.037	675	5	g10413	67.0505	67.0505	1563	0		SJ00508	57.6045
Ec-00_002900	56.25	0.55	237	0	Ec-00_009050	64.5161	0.808756	1299	4	Ec-00_001340	63.8605	0.701531	1173	12		Slom_010908	57.9955	57.9955	2664	7	Slom_000023	58.268	58.268	2679	9	Slom_000165	54.8697	54.8697	729	6		g12049	58.9286	58.9286	504	2	g1228	65.9933	65.9933	891	0	g1042	59.8039	59.8039	408	0		SJ00520	52.5117
Ec-00_002910	61.0766	0.813665	480	3	Ec-00_009230	66.1972	0.676056	210	1	Ec-00_001350	64.2082	0.683297	1380	2		Slom_014402	61.5638	61.5638	1215	7	Slom_005657	65.0032	65.0032	1563	5	Slom_000167	54.7055	54.7055	4431	63		g12074	64.9394	64.9394	2721	5	g12284	64.6199	64.6199	684	2	g10422	59.6528	59.6528	1440	0		SJ00521	53.1339
Ec-00_002930	61.4035	0.754386	168	1	Ec-00_009240	66.8401	0.760595	4032	13	Ec-00_001370	59.3781	0.658977	2988	9		Slom_002675	60.2251	60.2251	2577	3	Slom_016874	67.1261	67.1261	5877	5	Slom_000168	54.5419	54.5419	2565	12		g12089	64.6561	64.6561	945	5	g12310	64.1115	64.1115	2583	9	g1043	63.3041	63.3041	2052	7		SJ00522	61.8102
Ec-00_002950	64.0719	0.814371	498	0	Ec-00_009370	58.8542	0.78125	381	1	Ec-00_001380	58.5792	0.714754	912	51		Slom_003649	55.2245	55.2245	2316	44	Slom_002662	65.2223	65.2223	2631	7	Slom_000170	56.9476	56.9476	1317	15		g12090	58.8406	58.8406	345	2	g12315	68.1452	68.1452	1488	3	g10437	57.672	57.672	756	0		SJ00523	54.0664
Ec-00_002970	60.3989	0.82906	348	2	Ec-00_009440	60.2837	0.739362	1689	1	Ec-00_001400	60.9101	0.748355	1821	4		Slom_005318	68.3824	68.3824	1224	6	Slom_006589	59.5923	59.5923	1668	4	Slom_000172	58.6354	58.6354	2814	9		g1210	61.5504	61.5504	1935	10	g12432	60.179	60.179	447	2	g10439	60	60	315	1		SJ00525	61.0806
Ec-00_002980	51.2821	0.512821	231	0	Ec-00_009450	66.3975	0.785467	2598	12	Ec-00_001410	65.324	0.763322	11988	11		Slom_001782	67.257	67.257	2202	2	Slom_003141	61.2795	61.2795	2673	9	Slom_000175	54.5185	54.5185	675	3		g12170	61.6943	61.6943	543	2	g12438	68.4426	68.4426	4392	9	g10456	54.5861	54.5861	447	0		SJ00527	57.8276
Ec-00_003010	66.2651	0.783133	246	2	Ec-00_009470	61.1979	0.617188	381	0	Ec-00_001420	63.5391	0.755556	1212	9		Slom_005781	56.7036	56.7036	3252	5	Slom_017890	60.9756	60.9756	2214	3	Slom_000177	61.7871	61.7871	4980	11		g1221	61.0256	61.0256	585	4	g12460	63.8596	63.8596	570	2	g10459	59.2457	59.2457	822	1		SJ00528	55.4344
Ec-00_003020	64.9965	0.876827	1434	3	Ec-00_009510	60.1852	0.694444	213	0	Ec-00_001430	66.6667	0.813853	2769	11		Slom_018130	65.7946	65.7946	1032	5	Slom_008425	64.8785	64.8785	2181	6	Slom_000178	63.6768	63.6768	2475	3		g1222	57.9845	57.9845	645	3	g12473	60	60	555	2	g1046	49.8294	49.8294	879	1		SJ00529	53.8179
Ec-00_003030	58.8235	0.77451	303	3	Ec-00_009600	57.6068	0.654701	1752	8	Ec-00_001490	60.3883	0.699029	1542	4		Slom_017354	59.5566	59.5566	1308	2	Slom_009855	59.2999	59.2999	3828	10	Slom_000180	60.9121	60.9121	1842	5		g12235	61.3095	61.3095	504	1	g12474	63.9702	63.9702	2151	5	g10465	60.3175	60.3175	378	1		SJ00534	54.3638
Ec-00_003050	59.0476	0.642857	207	0	Ec-00_009660	61.6228	0.686404	1365	6	Ec-00_001530	60.8117	0.654691	1500	10		Slom_009711	59.7266	59.7266	951	4	Slom_015973	58.6207	58.6207	5916	12	Slom_000181	59.2484	59.2484	2049	13		g1225	52.7526	52.7526	1653	9	g12480	57.7236	57.7236	369	1	g10472	62.3611	62.3611	720	4		SJ00540	48.8868
Ec-00_003080	62.619	0.75	417	2	Ec-00_009800	65.7459	0.773481	540	2	Ec-00_001570	64.1026	0.740125	1440	4		Slom_010301	71.9895	71.9895	1146	4	Slom_011188	62.5518	62.5518	3135	15	Slom_000182	71.8681	71.8681	1365	0		g12285	60.6157	60.6157	942	5	g1249	60.0939	60.0939	639	3	g10481	66.9623	66.9623	1353	0		SJ00548	49.3707
Ec-00_003090	66.6667	0.803922	150	0	Ec-00_010140	56.8966	0.603448	171	0	Ec-00_001580	64.4295	0.770973	3573	7		Slom_014854	63.031	63.031	2448	8	Slom_004829	67.3113	67.3113	4809	3	Slom_000183	63.2309	63.2309	3027	10		g12329	64.2408	64.2408	1113	0	g1250	56.3291	56.3291	474	0	g10483	63.4727	63.4727	1722	1		SJ00549	53.5777
Ec-00_003100	51.7094	0.512821	231	0	Ec-00_010510	62.6289	0.677835	1161	2	Ec-00_001600	65.1243	0.642674	1164	12		Slom_012504	67.4252	67.4252	2373	8	Slom_000838	54.0836	54.0836	2106	3	Slom_000184	63.0037	63.0037	6552	7		g12359	61.8619	61.8619	666	2	g12545	61.9469	61.9469	339	0	g10495	57.554	57.554	417	0		SJ00560	53.7415
Ec-00_003130	61.4973	0.588235	1119	1	Ec-00_010550	62.0309	0.629139	450	0	Ec-00_001610	64.4372	0.707993	1836	7		Slom_003741	61.1818	61.1818	3300	5	Slom_002932	65.357	65.357	3207	11	Slom_000185	60.2817	60.2817	7455	26		g1243	62.4595	62.4595	2163	5	g12576	64.8616	64.8616	1662	1	g105	58.0153	58.0153	393	0		SJ00562	55.4795
Ec-00_003140	62.9167	0.675	477	2	Ec-00_010910	58.9717	0.569358	2895	6	Ec-00_001630	62.7655	0.763329	2304	3		Slom_017026	56.6757	56.6757	4434	12	Slom_001516	61.7937	61.7937	4761	24	Slom_000187	59.123	59.123	2691	12		g12536	62.7957	62.7957	465	1	g12582	60.3524	60.3524	681	4	g10515	51.6129	51.6129	372	1		SJ00565	57.8643
Ec-00_003210	56.6176	0.786765	405	3	Ec-00_010960	56.8543	0.683983	690	4	Ec-00_001640	60.5691	0.723577	735	6		Slom_005271	57.8045	57.8045	5484	9	Slom_012264	62.4118	62.4118	4536	8	Slom_000188	55.814	55.814	1290	2		g12544	60.7442	60.7442	1908	4	g12587	61.6352	61.6352	318	2	g10516	61.81	61.81	7536	4		SJ00566	58.8208
Ec-00_003240	59.0476	0.642857	207	0	Ec-00_011130	59.0854	0.703971	828	1	Ec-00_001650	57.6253	0.718954	915	7		Slom_002729	58.4541	58.4541	621	5	Slom_011607	57.913	57.913	2022	2	Slom_000191	56.1072	56.1072	1269	2		g12548	63.274	63.274	1179	6	g1261	61.8084	61.8084	741	4	g10517	56.3218	56.3218	696	2		SJ00567	50.7382
Ec-00_003250	57.6998	0.590643	510	6	Ec-00_011160	63.2479	0.777778	348	3	Ec-00_001670	62.6312	0.767554	1236	6		Slom_012821	60.0509	60.0509	2358	9	Slom_011975	60.6979	60.6979	2178	15	Slom_000197	57.5077	57.5077	2271	10		g1257	61.7886	61.7886	492	0	g12640	62.3932	62.3932	351	0	g10518	57.7957	57.7957	372	2		SJ00568	54.1387
Ec-00_003300	59.7686	0.614276	4578	5	Ec-00_011250	60.915	0.733333	762	3	Ec-00_001680	59.755	0.703412	1140	3		Slom_000426	62.06	62.06	2301	5	Slom_007729	57.8922	57.8922	2097	2	Slom_000198	67.8939	67.8939	2526	5		g1258	60.1626	60.1626	369	0	g12664	63.4085	63.4085	399	1	g1052	59.5412	59.5412	3705	15		SJ00574	53.9723
Ec-00_003320	70.4394	0.775072	4185	11	Ec-00_011290	51.4184	0.531915	279	0	Ec-00_001690	58.6458	0.73125	957	10		Slom_005698	65.1039	65.1039	6207	16	Slom_017573	65.9504	65.9504	3909	17	Slom_000201	63.9411	63.9411	7668	14		g12639	61.165	61.165	309	1	g12665	63.4286	63.4286	525	1	g10527	65.625	65.625	672	1		SJ00581	64.2811
Ec-00_003440	62.1524	0.712893	2766	18	Ec-00_011300	58.5784	0.678922	1221	5	Ec-00_001710	62.3134	0.783582	801	12		Slom_017961	59.7287	59.7287	5160	9	Slom_005714	62.6667	62.6667	600	5	Slom_000202	59.5083	59.5083	4149	7		g1264	56.5432	56.5432	1215	11	g12694	61.5044	61.5044	1356	6	g10532	57.2049	57.2049	1152	0		SJ00583	49.0037
Ec-00_003450	61.4035	0.605263	111	1	Ec-00_011310	57.7899	0.661202	552	3	Ec-00_001720	57.0136	0.798643	1323	4		Slom_014820	62.0385	62.0385	3846	4	Slom_007860	62.2054	62.2054	2376	4	Slom_000203	55.0355	55.0355	2820	6		g1265	59.6923	59.6923	975	4	g12711	60.8291	60.8291	1182	7	g1054	62.8664	62.8664	921	2		SJ00586	47.7079
Ec-00_003540	67.7931	0.772215	2394	8	Ec-00_011390	61.7414	0.717678	1134	8	Ec-00_001730	66.8809	0.743802	3264	8		Slom_016568	55.4167	55.4167	960	5	Slom_019865	64.8328	64.8328	927	6	Slom_000205	56.4477	56.4477	1233	4		g1266	60.6695	60.6695	717	3	g12712	59.5469	59.5469	309	2	g10544	61.6996	61.6996	1671	0		SJ00591	45.7619
Ec-00_003680	53.9095	0.567901	240	0	Ec-00_011430	60.8952	0.731449	846	4	Ec-00_001740	57.7236	0.585366	489	5		Slom_001114	61.25	61.25	4080	6	Slom_008951	61.6541	61.6541	3192	3	Slom_000207	61.2379	61.2379	2892	27		g12673	65.8935	65.8935	1164	5	g12740	67.1296	67.1296	1080	0	g10548	59.8726	59.8726	471	2		SJ00601	58.3155
Ec-00_003690	53.7037	0.57037	807	7	Ec-01_000190	59.6859	0.78534	570	5	Ec-00_001750	63.2768	0.835351	1236	2		Slom_019055	73.4222	73.4222	1125	4	Slom_016015	66.4835	66.4835	2730	2	Slom_000209	65.8677	65.8677	6258	3		g12684	57.3446	57.3446	354	1	g12760	67.0565	67.0565	513	1	g1055	62.4294	62.4294	354	0		SJ00611	54.9572
Ec-00_003700	61.7284	0.703704	159	2	Ec-01_000240	61.5776	0.695929	2355	4	Ec-00_001760	67.5032	0.741313	1551	7		Slom_006974	60.2564	60.2564	6786	4	Slom_000718	55.5008	55.5008	609	4	Slom_000213	59.991	59.991	2217	10		g12692	62.1399	62.1399	486	2	g12837	59.2593	59.2593	378	1	g10553	61.5491	61.5491	723	0		SJ00614	49.916
Ec-00_003720	56.8078	0.635514	5454	10	Ec-01_000340	62.3468	0.718039	1710	10	Ec-00_001780	62.6812	0.641304	273	1		Slom_008970	61.3221	61.3221	1422	7	Slom_014847	62.6233	62.6233	2028	2	Slom_000214	64.257	64.257	1992	9		g1270	60.7477	60.7477	642	1	g12838	68.7324	68.7324	1065	1	g10554	59.6154	59.6154	468	2		SJ00619	47.3194
Ec-00_003730	62.278	0.717868	954	2	Ec-01_000450	58.1431	0.744292	654	7	Ec-00_001810	62.9167	0.7425	1197	1		Slom_010049	65.0253	65.0253	1584	2	Slom_004025	65.7623	65.7623	774	5	Slom_000215	60.1641	60.1641	1584	8		g12764	62.2386	62.2386	4065	3	g1284	67.4825	67.4825	858	1	g1056	61.1111	61.1111	432	3		SJ00622	51.7725
Ec-00_003740	59.4749	0.849315	873	1	Ec-01_000590	63.1783	0.953488	255	1	Ec-00_001820	52.8736	0.672414	171	11		Slom_006887	67.4408	67.4408	10851	13	Slom_010112	55.5556	55.5556	1179	17	Slom_000218	59.5294	59.5294	1275	5		g1278	59.0941	59.0941	1413	3	g1286	66.476	66.476	3672	5	g10566	60.5078	60.5078	1851	4		SJ00627	51.606
Ec-00_003810	59.0717	0.71519	2367	7	Ec-01_000620	64.9184	0.811189	855	6	Ec-00_001830	45.2991	0.589744	114	13		Slom_022439	69.7572	69.7572	1359	0	Slom_004035	59.5757	59.5757	1791	6	Slom_000219	59.3042	59.3042	1236	7		g12786	60.8295	60.8295	651	0	g12862	64.9142	64.9142	2739	14	g10572	59.8693	59.8693	765	1		SJ00647	56.6153
Ec-00_003820	60.7445	0.724873	2952	10	Ec-01_000670	60.5405	0.772973	552	4	Ec-00_001850	61.7146	0.730032	1875	5		Slom_003272	64.127	64.127	1575	6	Slom_000107	53.7133	53.7133	579	3	Slom_000220	60.7705	60.7705	5529	42		g1279	61.9978	61.9978	1842	9	g12934	59.3664	59.3664	2178	6	g10575	63.6364	63.6364	660	2		SJ00663	47.774
Ec-00_003840	59.18	0.670241	1122	2	Ec-01_000830	60.8011	0.806867	696	5	Ec-00_001890	61.5425	0.77813	1890	13		Slom_000706	64.6377	64.6377	1725	6	Slom_027190	55.7494	55.7494	1548	0	Slom_000221	70.4626	70.4626	843	0		g12812	60.7018	60.7018	855	2	g12937	62.3897	62.3897	1473	11	g10582	60.2857	60.2857	1050	0		SJ00664	56.4269
Ec-00_003920	59.2514	0.762712	1413	2	Ec-01_000850	61.4865	0.817568	1329	4	Ec-00_001910	56.7329	0.629139	903	7		Slom_003526	64.8672	64.8672	1167	6	Slom_013363	68.5482	68.5482	10470	11	Slom_000222	60.0683	60.0683	879	4		g12814	59.5136	59.5136	699	1	g12990	62.682	62.682	1305	0	g10583	63.6752	63.6752	702	0		SJ00682	58.6981
Ec-00_004030	61.5109	0.743287	2790	6	Ec-01_000860	65.9459	0.816216	1107	3	Ec-00_001920	61.4094	0.788591	1785	10		Slom_002175	57.7519	57.7519	10062	9	Slom_002017	66.6867	66.6867	4998	201	Slom_000224	55.487	55.487	1458	4		g1282	60.6061	60.6061	594	4	g13010	62.069	62.069	957	5	g10588	59.7484	59.7484	636	0		SJ00683	50.7952
Ec-00_004160	55.8783	0.651452	720	2	Ec-01_000870	63.2743	0.69469	1353	7	Ec-00_001930	61.7855	0.687861	1554	11		Slom_012088	59.0607	59.0607	2406	13	Slom_006825	58.0808	58.0808	1782	2	Slom_000227	61.4592	61.4592	3687	6		g12857	63.4259	63.4259	864	1	g1302	56.4748	56.4748	834	3	g1059	56.2544	56.2544	1431	0		SJ00693	56.2485
Ec-00_004190	63.0631	0.788698	1218	1	Ec-01_000980	62.4224	0.763975	963	3	Ec-00_001940	64.2936	0.781457	1809	20		Slom_017324	67.1589	67.1589	1422	1	Slom_007218	61.1475	61.1475	1830	11	Slom_000231	67.7747	67.7747	4332	7		g12878	59.276	59.276	663	2	g13051	61.6246	61.6246	1071	8	g10599	61.6667	61.6667	1080	1		SJ00703	55.9313
Ec-00_004230	58.4699	0.639344	180	1	Ec-01_001100	54.9751	0.738806	399	4	Ec-00_001950	69.1149	0.773498	5838	0		Slom_002577	58.1709	58.1709	4002	5	Slom_011546	65.76	65.76	1875	6	Slom_000232	60.1695	60.1695	3540	4		g12908	54.7945	54.7945	438	0	g13064	59.8997	59.8997	399	2	g10610	57.5559	57.5559	1833	3		SJ00707	48.6601
Ec-00_004320	69.7326	0.68984	2802	7	Ec-01_001120	61.1823	0.807692	1401	5	Ec-00_001960	62.093	0.846512	2577	0		Slom_010091	64.8999	64.8999	1698	5	Slom_008139	62.9356	62.9356	2439	13	Slom_000234	59.6646	59.6646	2385	0		g12933	60.636	60.636	1824	7	g13066	63.8519	63.8519	1350	5	g10611	58.477	58.477	4176	4		SJ00710	50.6508
Ec-00_004330	56.9124	0.687569	2724	9	Ec-01_001150	64.0056	0.739496	711	2	Ec-00_001970	60.6667	0.48	147	2		Slom_003254	65.7082	65.7082	939	6	Slom_006107	69.0365	69.0365	3207	11	Slom_000237	62.3056	62.3056	3279	11		g12953	55.8282	55.8282	489	0	g13096	60.7207	60.7207	555	4	g10619	52.8274	52.8274	672	4		SJ00715	52.572
Ec-00_004340	55.6989	0.670968	462	4	Ec-01_001160	59.6177	0.799283	834	6	Ec-00_001980	54.6667	0.5	147	7		Slom_011208	56.7031	56.7031	2469	5	Slom_014563	55.2291	55.2291	3165	10	Slom_000239	61.437	61.437	2046	4		g12955	59.5861	59.5861	918	6	g13171	59.1304	59.1304	345	0	g1062	56.2914	56.2914	453	2		SJ00723	66.9559
Ec-00_004460	51.9713	0.655914	276	1	Ec-01_001190	64.9758	0.786232	825	2	Ec-00_001990	60.728	0.781609	519	7		Slom_009894	67.0265	67.0265	6114	7	Slom_012615	61.6056	61.6056	573	3	Slom_000240	63.4337	63.4337	2691	14		g12959	66.8817	66.8817	465	2	g1323	54.9906	54.9906	1062	0	g10625	59.7701	59.7701	435	1		SJ00725	51.9635
Ec-00_004490	55.4622	0.689076	711	2	Ec-01_001230	65.354	0.787623	2130	9	Ec-00_002000	62.1739	0.730435	1377	1		Slom_012723	65.2514	65.2514	2685	5	Slom_000279	62.9155	62.9155	2106	11	Slom_000241	68.2995	68.2995	1776	4		g12981	56.5561	56.5561	633	2	g13233	62.4074	62.4074	540	3	g10626	62.5207	62.5207	603	2		SJ00726	52.5472
Ec-00_004500	60.5943	0.709302	2319	6	Ec-01_001680	65.8744	0.78438	1764	7	Ec-00_002010	61.573	0.773034	1332	9		Slom_000648	65.7719	65.7719	5253	14	Slom_020034	60.1852	60.1852	1944	3	Slom_000244	67.0393	67.0393	2415	4		g12992	65.1582	65.1582	2055	5	g13236	58.6667	58.6667	1275	0	g10627	64.9573	64.9573	702	0		SJ00727	54.3678
Ec-00_004510	54.0865	0.588942	1245	2	Ec-01_001740	59.596	0.777778	888	9	Ec-00_002020	58.5072	0.602225	2154	11		Slom_012773	64.6657	64.6657	2049	2	Slom_013428	56.5875	56.5875	1389	2	Slom_000245	67.0455	67.0455	12672	41		g13	55.7928	55.7928	3513	18	g13243	54.6296	54.6296	432	1	g10635	53.5131	53.5131	1224	0		SJ00729	50.2186
Ec-00_004530	60.3333	0.6	297	1	Ec-01_001850	57.5434	0.651659	2532	14	Ec-00_002030	62.849	0.806838	1752	15		Slom_006395	63.933	63.933	1134	4	Slom_009149	57.2222	57.2222	2340	13	Slom_000246	66.4078	66.4078	3477	7		g13003	61.8325	61.8325	1779	2	g1326	61.2865	61.2865	855	2	g10658	58.9483	58.9483	1179	0		SJ00737	47.4881
Ec-00_004540	56.9217	0.713115	1095	8	Ec-01_001910	72.5869	0.783784	774	4	Ec-00_002040	56.994	0.790179	1341	10		Slom_006690	66.1505	66.1505	2325	25	Slom_009345	58.3969	58.3969	1572	4	Slom_000247	62.3932	62.3932	1053	4		g13006	60.8696	60.8696	966	6	g13296	65.8099	65.8099	2451	1	g10659	59.4286	59.4286	525	2		SJ00738	52.1229
Ec-00_004580	66.0714	0.75	165	1	Ec-01_001940	64.455	0.819905	630	4	Ec-00_002050	61.6279	0.873547	2061	31		Slom_005722	62.7984	62.7984	3309	6	Slom_003053	56.0566	56.0566	2262	3	Slom_000249	60.8187	60.8187	1026	5		g13043	54.7882	54.7882	1086	0	g133	55.3846	55.3846	780	5	g1066	56.8565	56.8565	948	6		SJ00753	53.7001
Ec-00_004590	70.5382	0.789773	1059	2	Ec-01_002100	65.1223	0.764479	774	2	Ec-00_002060	68.63	0.694626	4584	12		Slom_004264	57.5374	57.5374	2607	4	Slom_018764	58.3333	58.3333	1200	2	Slom_000251	61.4224	61.4224	1392	7		g13058	56.8548	56.8548	744	3	g13314	68.8235	68.8235	510	2	g10661	62.0438	62.0438	411	0		SJ00756	48.8922
Ec-00_004600	69.213	0.736111	429	2	Ec-01_002130	59.3056	0.741667	717	4	Ec-00_002070	65.2139	0.781493	5022	3		Slom_007742	56.5352	56.5352	2586	4	Slom_004172	54.5455	54.5455	2574	4	Slom_000255	64.2997	64.2997	4098	4		g13136	62.8788	62.8788	660	4	g1332	63.2737	63.2737	2682	8	g10674	59.2262	59.2262	336	0		SJ00757	48.8319
Ec-00_004660	54.4444	0.611111	267	1	Ec-01_002260	63.7081	0.798817	504	3	Ec-00_002090	63.8734	0.836127	1608	1		Slom_013440	70.2715	70.2715	6408	7	Slom_001182	53.42	53.42	2076	6	Slom_000256	67.5354	67.5354	4374	9		g13145	60.4532	60.4532	1368	1	g13342	52.2459	52.2459	423	2	g10676	57.0621	57.0621	531	1		SJ00758	48.4597
Ec-00_004690	56.2164	0.67658	2418	4	Ec-01_002500	58.4753	0.64574	3342	16	Ec-00_002110	63.8889	0.795455	393	2		Slom_004529	59.0686	59.0686	816	10	Slom_028312	59.3677	59.3677	2562	1	Slom_000257	63.8202	63.8202	1335	7		g13155	58.4299	58.4299	777	1	g13365	59.9068	59.9068	429	1	g10685	57.0093	57.0093	642	0		SJ00766	61.4298
Ec-00_004700	58.2011	0.666667	186	3	Ec-01_002550	59.5016	0.850467	639	7	Ec-00_002120	55.8442	0.532468	228	4		Slom_008933	64.5118	64.5118	1485	19	Slom_001281	69.0262	69.0262	4662	13	Slom_000258_Slom_000259	58.5897	58.5897	1560	16		g13160	63.2202	63.2202	1944	4	g13413	70.963	70.963	675	0	g1069	58.9454	58.9454	1062	5		SJ00772	50.9934
Ec-00_004710	55	0.525	117	1	Ec-01_002660	61.2383	0.618321	1176	2	Ec-00_002130	62.7049	0.696721	729	0		Slom_013852	58.8889	58.8889	1710	0	Slom_006548	66.1308	66.1308	1866	7	Slom_000260	57.6101	57.6101	795	3		g13196	63.022	63.022	1317	1	g13436	62.5	62.5	1656	1	g10691	58.8485	58.8485	1650	0		SJ00775	50.4988
Ec-00_004720	60	0.672727	162	2	Ec-01_002670	52.8646	0.703125	381	3	Ec-00_002160	59.3074	0.844156	459	2		Slom_001664	66.0156	66.0156	2304	0	Slom_004123	63.4454	63.4454	2142	10	Slom_000261	59.2535	59.2535	5787	30		g13218	60.2234	60.2234	1164	0	g13438	64.7368	64.7368	570	1	g10695	62.1505	62.1505	1395	1		SJ00778	48.6422
Ec-00_004730	55.1215	0.643229	1149	7	Ec-01_002690	59.9327	0.757576	591	4	Ec-00_002230	64.0449	0.640449	264	1		Slom_000243	65.0559	65.0559	2235	22	Slom_006808	66.5792	66.5792	3429	2	Slom_000263	56.286	56.286	4335	20		g13222	57.9946	57.9946	738	5	g1348	60.4651	60.4651	1032	0	g10699	54.3544	54.3544	999	0		SJ00781	53.3808
Ec-00_004740	53.9683	0.663004	1635	11	Ec-01_002720	62.0743	0.849845	1935	10	Ec-00_002310	55.6818	0.693182	261	4		Slom_008158	62.6797	62.6797	1530	2	Slom_014004	65.5786	65.5786	3768	11	Slom_000264	54.3662	54.3662	3195	16		g13223	62.8829	62.8829	555	1	g1349	64.3172	64.3172	681	0	g10703	60.8187	60.8187	342	0		SJ00786	51.5116
Ec-00_004770	66.1017	0.737288	351	0	Ec-01_003000	52.5114	0.561644	216	0	Ec-00_002330	65.6716	0.776119	198	1		Slom_014231	64.0262	64.0262	4128	8	Slom_007035	63.2763	63.2763	3333	20	Slom_000266	56.2987	56.2987	2826	10		g1325	62.4881	62.4881	1053	4	g13537	70.0701	70.0701	999	2	g1071	54.0123	54.0123	324	0		SJ00787	57.6669
Ec-00_004780	58.3333	0.591667	357	0	Ec-01_003020	59.7884	0.730159	186	0	Ec-00_002340	56.1997	0.695652	618	3		Slom_009253	67.9952	67.9952	4140	3	Slom_006588	58.6862	58.6862	1842	4	Slom_000267	55.4071	55.4071	5613	4		g13267	58.467	58.467	1122	1	g13559	51.9174	51.9174	1017	4	g10716	64.6101	64.6101	1167	0		SJ00792	52.0369
Ec-00_004790	62.1469	0.635593	351	2	Ec-01_003150	59.6154	0.788462	933	7	Ec-00_002350	60.4651	0.767442	126	4		Slom_010508	62.1231	62.1231	2355	3	Slom_001458	58.0777	58.0777	1467	4	Slom_000269	61.4035	61.4035	912	2		g1327	64.9803	64.9803	1779	6	g1356	56.2718	56.2718	1722	2	g1072	57.5	57.5	600	1		SJ00793	49.5424
Ec-00_004810	55.3265	0.652921	870	7	Ec-01_003160	60.585	0.74234	2151	10	Ec-00_002360	61.4679	0.706422	324	1		Slom_012549	62.5483	62.5483	1554	3	Slom_020509	63.6982	63.6982	1617	3	Slom_000270	59.7732	59.7732	3351	6		g13283	54.4513	54.4513	483	2	g1357	58.805	58.805	318	1	g10725	55.3288	55.3288	441	1		SJ00795	56.9202
Ec-00_004830	62.6667	0.546667	222	1	Ec-01_003190	54.7445	0.715328	408	3	Ec-00_002380	56.1997	0.695652	618	0		Slom_006039	66.7834	66.7834	3426	7	Slom_017174	60.9401	60.9401	4191	3	Slom_000273	59.8849	59.8849	3996	18		g13288	64.6465	64.6465	495	0	g13571	62.7395	62.7395	1044	7	g10726	56.8116	56.8116	1035	5		SJ00810	51.3809
Ec-00_004860	52.4638	0.53913	342	1	Ec-01_003240	62.089	0.77176	1548	9	Ec-00_002410	60.2446	0.770642	324	3		Slom_019030	59.154	59.154	2955	2	Slom_009748	64.0975	64.0975	1518	6	Slom_000274	64.7479	64.7479	2241	2		g13318	62.3053	62.3053	321	0	g13616	60.5229	60.5229	765	5	g1073	52.6849	52.6849	987	0		SJ00823	51.4084
Ec-00_004910	50	0.589286	165	1	Ec-01_003260	57.596	0.736227	1794	16	Ec-00_002440	64.0805	0.827586	345	3		Slom_004313	64.3162	64.3162	2808	12	Slom_000142	52.6292	52.6292	2187	40	Slom_000275	67.236	67.236	1932	10		g13325	57.9274	57.9274	1129	6	g13650	61.0706	61.0706	411	0	g10738	56.5345	56.5345	1362	0		SJ00827	53.8708
Ec-00_004920	59.1515	0.661818	1647	4	Ec-01_003310	58.9744	0.717949	231	2	Ec-00_002470	57.8125	0.614583	573	1		Slom_005114	65.4631	65.4631	1911	6	Slom_001172	58.3535	58.3535	1239	8	Slom_000276	58.0606	58.0606	2475	4		g13339	55.3898	55.3898	3822	46	g13716	71.9167	71.9167	1200	1	g1074	50.5804	50.5804	603	0		SJ00831	51.9306
Ec-00_004930	55.9748	0.754717	156	0	Ec-01_003340	57.1014	0.669565	342	2	Ec-00_002510	66.2835	0.833333	519	2		Slom_015326	70.296	70.296	3885	1	Slom_008819	59.019	59.019	1896	4	Slom_000277	62.2133	62.2133	3750	14		g13340	50.3776	50.3776	927	7	g1376	65.932	65.932	4356	6	g10753	59.5408	59.5408	1263	8		SJ00868	54.0349
Ec-00_004940	57.2464	0.717391	273	0	Ec-01_003370	54.3056	0.622917	1437	7	Ec-00_002520	57.7381	0.678571	165	1		Slom_010089_Slom_010090	63.7694	63.7694	3279	8	Slom_009629	60.4346	60.4346	2439	15	Slom_000278	59.9743	59.9743	777	3		g13347	56.0127	56.0127	948	5	g1379	64.9327	64.9327	1634	3	g10762	58.5448	58.5448	6267	5		SJ00871	67.8843
Ec-00_004960	58.5317	0.625	501	2	Ec-01_003520	57.3433	0.579046	3204	5	Ec-00_002530	57.3643	0.837209	384	2		Slom_016770	63.926	63.926	4488	1	Slom_002218	59.9213	59.9213	1779	7	Slom_000282	60.2704	60.2704	4659	23		g13388	59.5628	59.5628	366	1	g138	57.1323	57.1323	1353	5	g10772	61.2975	61.2975	447	3		SJ00904	47.7135
Ec-00_005000	57.6214	0.743719	594	2	Ec-01_003590	55.7515	0.528967	1188	1	Ec-00_002560	51.7857	0.696429	165	0		Slom_016441	63.067	63.067	4167	4	Slom_002188	67.9217	67.9217	5259	6	Slom_000285	58.2168	58.2168	1716	19		g13421	60.7438	60.7438	726	3	g13843	65.0966	65.0966	828	2	g10774	60.7914	60.7914	834	0		SJ00913	51.1809
Ec-00_005020	51.4286	0.514286	102	1	Ec-01_003610	54.8387	0.56129	927	3	Ec-00_002600	54.6414	0.689873	471	2		Slom_006591	67.8026	67.8026	2553	3	Slom_014520	56.0022	56.0022	1791	9	Slom_000286	66.1554	66.1554	1956	15		g13450	58.7097	58.7097	465	1	g13846	65.1805	65.1805	942	1	g10782	54.2892	54.2892	816	0		SJ00914	50.2974
Ec-00_005180	62.9859	0.703474	2415	9	Ec-01_003620	56.4502	0.581818	1152	2	Ec-00_002610	63.2184	0.672414	171	2		Slom_009203	58.1477	58.1477	2559	4	Slom_004858	55.8052	55.8052	6675	10	Slom_000287	66.4107	66.4107	1953	2		g13527	58.9286	58.9286	504	2	g1385	59.4872	59.4872	585	1	g10786	54.0881	54.0881	477	0		SJ00917	50.5968
Ec-00_005190	68.9266	0.754237	351	3	Ec-01_003630	61.214	0.67284	969	4	Ec-00_002630	57.716	0.712963	321	0		Slom_008891	64.1256	64.1256	669	3	Slom_007556	58.0292	58.0292	2466	9	Slom_000288	54.6341	54.6341	1230	0		g13598	62.9411	62.9411	7113	21	g13889	57.7273	57.7273	660	1	g10787	54.6078	54.6078	1020	1		SJ00918	53.8099
Ec-00_005240	66.9003	0.711983	4278	13	Ec-01_003730	57.4635	0.572391	888	5	Ec-00_002640	59.5745	0.840426	279	1		Slom_010645	64.2217	64.2217	2454	3	Slom_009731	62.0015	62.0015	1329	8	Slom_000289	66.4769	66.4769	1581	2		g13599	58.7302	58.7302	315	1	g13917	61.553	61.553	1056	9	g10794	59.9761	59.9761	837	4		SJ00923	54.9965
Ec-00_005250	52.6929	0.624454	684	1	Ec-01_003800	60.9756	0.865854	243	3	Ec-00_002650	57.197	0.715909	525	2		Slom_007055	57.6701	57.6701	867	3	Slom_007819	56.5944	56.5944	2214	11	Slom_000293	67.1685	67.1685	1395	15		g13610	60.2496	60.2496	561	1	g13918	63.0885	63.0885	531	0	g10798	61.6162	61.6162	1188	0		SJ00928	50.808
Ec-00_005310	55.4865	0.627329	1446	7	Ec-01_003990	60.3774	0.796496	2223	18	Ec-00_002670	58.6345	0.698795	246	0		Slom_004960	65.9958	65.9958	2832	7	Slom_009372	61.3484	61.3484	2388	7	Slom_000294	65.8815	65.8815	1401	2		g13669	59.0572	59.0572	1485	2	g13970	62.8364	62.8364	966	1	g108	59.2493	59.2493	2238	15		SJ00930	59.9498
Ec-00_005320	61.9971	0.670259	1389	5	Ec-01_004000	70.6037	0.858268	759	0	Ec-00_002700	62.1315	0.843537	438	3		Slom_018674	70.24	70.24	9291	4	Slom_017193	58.254	58.254	630	4	Slom_000295	63.632	63.632	2076	3		g13754	60.1036	60.1036	579	5	g13978	63.1387	63.1387	822	4	g10804	65.0407	65.0407	984	0		SJ00934	58.6975
Ec-00_005420	63.8629	0.82243	318	0	Ec-01_004010	70.6422	0.880734	324	0	Ec-00_002750	50.2924	0.614035	168	1		Slom_007847	61.3367	61.3367	8349	10	Slom_008550	54.6341	54.6341	2460	10	Slom_000297	68.8198	68.8198	5016	5		g1383	66.0584	66.0584	822	0	g14049	61.3169	61.3169	1215	5	g10805	58.8038	58.8038	1488	1		SJ00941	41.2321
Ec-00_005510	52.6316	0.640351	339	2	Ec-01_004500	61.1111	0.654762	501	3	Ec-00_002760	60.9687	0.74359	348	2		Slom_018288	56.6176	56.6176	3264	6	Slom_005388	63.7556	63.7556	2439	7	Slom_000298	61.4251	61.4251	1221	14		g13845	56.7376	56.7376	1128	2	g1405	64.3875	64.3875	351	3	g10810	55.5556	55.5556	1314	0		SJ00948	50.4187
Ec-00_005590	53.6458	0.684896	1149	6	Ec-01_004740	60.7143	0.488095	249	1	Ec-00_002770	56.0386	0.826087	204	0		Slom_018165	61.4341	61.4341	2064	7	Slom_005821	68.4414	68.4414	5184	24	Slom_000300	63.9485	63.9485	2796	9		g13900	59.6667	59.6667	900	5	g14052	57.6619	57.6619	633	4	g10822	59.882	59.882	339	0		SJ00949	63.4887
Ec-00_005620	63.8314	0.64023	2607	9	Ec-01_004750	51.2195	0.536585	243	0	Ec-00_002790	57.4359	0.635897	582	0		Slom_002607	68.4282	68.4282	2952	11	Slom_015273	62.0296	62.0296	1488	3	Slom_000301	61.8337	61.8337	1407	11		g13941	61.8841	61.8841	690	2	g14094	57.6803	57.6803	957	5	g10823	60.5505	60.5505	981	0		SJ00954	56.9314
Ec-00_005630	55.9838	0.726166	1476	14	Ec-01_004770	51.25	0.5625	237	0	Ec-00_002870	60.3175	0.559524	249	1		Slom_009571	62.1154	62.1154	3933	14	Slom_014011	53.61	53.61	2313	11	Slom_000305	60.3175	60.3175	2520	1		g13955	58.6483	58.6483	873	2	g14136	67.9449	67.9449	1017	0	g10827	57.4236	57.4236	1374	0		SJ00958	53.8549
Ec-00_005670	58.6268	0.707577	2808	2	Ec-01_004810	62.6761	0.809859	849	4	Ec-00_002880	52.7273	0.563636	162	0		Slom_021804	56.2391	56.2391	2877	1	Slom_001200	62.475	62.475	3006	6	Slom_000307	60.0545	60.0545	6972	40		g1406	62.7024	62.7024	4137	13	g14327	54.2243	54.2243	651	4	g10830	59.0241	59.0241	1701	1		SJ00967	52.7807
Ec-00_005700	61.6667	0.702941	1017	3	Ec-01_004880	62.4413	0.751174	1275	7	Ec-00_002890	62.6667	0.72	147	2		Slom_007482	57.1375	57.1375	2655	1	Slom_008319	58.4264	58.4264	1881	4	Slom_000309	56.7005	56.7005	1776	4		g14138	62.5571	62.5571	657	0	g1433	62.0596	62.0596	369	0	g10846	62.3102	62.3102	4017	2		SJ00976	48.9722
Ec-00_005740	51.7241	0.597701	258	3	Ec-01_005060	56.3131	0.75	393	4	Ec-00_002920	57.3394	0.614679	651	0		Slom_006722	62.8919	62.8919	3126	5	Slom_001546	60.9546	60.9546	1278	2	Slom_000311	57.5818	57.5818	1497	6		g14141	59.7633	59.7633	1014	5	g1435	58.642	58.642	324	1	g10847	61.4828	61.4828	1659	7		SJ00977	67.6382
Ec-00_005750	59.0604	0.536913	444	7	Ec-01_005180	61.853	0.706522	3861	12	Ec-00_002940	59.375	0.796875	189	0		Slom_007881	63.7443	63.7443	2190	19	Slom_007396	61.0287	61.0287	2022	8	Slom_000316	58.9027	58.9027	966	5		g1420	60.6168	60.6168	843	0	g14372	54.2857	54.2857	420	2	g10852	61.3333	61.3333	300	2		SJ00978	51.0255
Ec-00_005760	62.2148	0.687813	1794	6	Ec-01_005220	61.552	0.671958	1131	7	Ec-00_002960	46.3277	0.559322	174	2		Slom_001665	64.5203	64.5203	3867	0	Slom_010549	61.7975	61.7975	3861	5	Slom_000317	58.2335	58.2335	2253	18		g1421	60.5364	60.5364	1044	0	g1440	58.3333	58.3333	384	4	g10858	57.2426	57.2426	573	0		SJ00986	53.6377
Ec-00_005810	57.649	0.753623	618	2	Ec-01_005280	61.983	0.775547	1641	8	Ec-00_003000	59.1398	0.532258	183	2		Slom_005047	60.1427	60.1427	1962	8	Slom_014446	65.4949	65.4949	2475	9	Slom_000319	56.2777	56.2777	2031	7		g14230	60.5709	60.5709	2067	11	g14437	67.3358	67.3358	3288	5	g10864	63.1258	63.1258	819	4		SJ00999	51.949
Ec-00_005840	47.9167	0.46875	189	0	Ec-01_005320	66.151	0.758087	2130	6	Ec-00_003040	60.303	0.772727	327	1		Slom_005577	61.523	61.523	1497	1	Slom_001486	58.5608	58.5608	6156	9	Slom_000320	66.0664	66.0664	12162	15		g14257	62.7119	62.7119	354	3	g14438	64.7908	64.7908	693	0	g10868	64.2857	64.2857	756	0		SJ01002	49.8893
Ec-00_005910	65.6958	0.782247	2160	10	Ec-01_005370	48.5294	0.441176	201	0	Ec-00_003060	54.6414	0.689873	471	2		Slom_008681	66.6806	66.6806	7152	27	Slom_001688	53.6971	53.6971	2529	9	Slom_000322	59.884	59.884	3966	4		g14280	60.7207	60.7207	555	3	g14505	55.6589	55.6589	1935	11	g1087	62.8283	62.8283	495	0		SJ01022	61.2146
Ec-00_005960	59.1688	0.681234	2331	14	Ec-01_005420	62.9575	0.771596	2046	10	Ec-00_003070	51.7007	0.469388	144	1		Slom_017165	68.6183	68.6183	3228	3	Slom_022278	64.5198	64.5198	885	2	Slom_000323	59.2793	59.2793	555	6		g1431	61.3286	61.3286	843	3	g1459	61.7043	61.7043	1995	2	g10873	62.6126	62.6126	444	0		SJ01030	47.4348
Ec-00_006030	58.6207	0.626437	519	0	Ec-01_005670	65.1042	0.792411	1341	3	Ec-00_003120	68.1373	0.735294	201	1		Slom_007895	67.4839	67.4839	1713	2	Slom_006800	60.549	60.549	4299	6	Slom_000324	53.4541	53.4541	2982	23		g14341	63.6637	63.6637	2331	3	g14608	61.6162	61.6162	396	2	g10874	60.1282	60.1282	780	1		SJ01033	49.5452
Ec-00_006050	64.3432	0.919571	1116	8	Ec-01_005700	62.5672	0.673387	1485	5	Ec-00_003150	63.2653	0.755102	144	1		Slom_005782	59.4086	59.4086	1116	6	Slom_001205	61.1684	61.1684	582	21	Slom_000326	57.3618	57.3618	1827	4		g14388	56.7164	56.7164	603	3	g1468	59.1124	59.1124	1059	1	g10885	72.4462	72.4462	744	1		SJ01059	47.2798
Ec-00_006270	63.8095	0.628571	102	0	Ec-01_005830	61.7039	0.83871	1206	8	Ec-00_003160	57.5758	0.747475	294	1		Slom_025840	67.8837	67.8837	1479	2	Slom_001705	55.8611	55.8611	2073	1	Slom_000327	57.0693	57.0693	2136	17		g14404	64.4295	64.4295	2235	2	g14753	63.1746	63.1746	315	3	g10886	62.6437	62.6437	1044	0		SJ01063	53.5117
Ec-00_006290	68.3333	0.6	117	2	Ec-01_005840	64.76	0.790927	1518	9	Ec-00_003170	63.3075	0.899225	384	2		Slom_008771	73.3706	73.3706	2148	2	Slom_016074	65.692	65.692	2052	5	Slom_000328	53.7367	53.7367	1686	4		g14412	64.8677	64.8677	945	1	g14765	59.4896	59.4896	1254	4	g10895	62.6911	62.6911	327	1		SJ01070	60.0509
Ec-00_006340	62.4201	0.832877	2187	7	Ec-01_006010	59.116	0.59116	540	3	Ec-00_003180	56.4477	0.627737	408	0		Slom_009486_Slom_009487	55.847	55.847	1830	7	Slom_009749	59.0446	59.0446	1863	7	Slom_000329	59.8639	59.8639	3381	17		g14419	62.3229	62.3229	1059	4	g14802	67.2026	67.2026	933	4	g10896	61.0829	61.0829	591	2		SJ01078	49.6005
Ec-00_006360	52.2989	0.586207	171	0	Ec-01_006270	55.2434	0.606742	1065	8	Ec-00_003190	57.3529	0.823529	201	1		Slom_003317	68.9065	68.9065	4911	4	Slom_016341	60.3137	60.3137	1275	3	Slom_000332	58.4169	58.4169	1794	6		g1442	57.6705	57.6705	1056	7	g1483	58.1105	58.1105	1122	1	g10907	60.0863	60.0863	927	3		SJ01079	47.7692
Ec-00_006380	61.6241	0.872299	1524	9	Ec-01_006470	60.7702	0.777978	1659	12	Ec-00_003200	50	0.482143	165	1		Slom_012245	61.6399	61.6399	2427	11	Slom_014598	66.1042	66.1042	4089	7	Slom_000333	59.3455	59.3455	1803	5		g14455	57.1708	57.1708	2043	4	g14864	58.8652	58.8652	423	2	g10909	54.5098	54.5098	765	1		SJ01081	49.3986
Ec-00_006390	64.3748	0.713664	3444	13	Ec-01_006480	58.6445	0.813278	720	5	Ec-00_003220	66.9811	0.726415	315	2		Slom_003389	64.6707	64.6707	3507	12	Slom_006212	59.4098	59.4098	2067	6	Slom_000334	58.0931	58.0931	1353	4		g1448	59.9284	59.9284	1677	21	g14888	64.7754	64.7754	423	2	g10916	57.971	57.971	759	0		SJ01093	53.7037
Ec-00_006430	60.3015	0.723618	594	1	Ec-01_006550	63.4996	0.750594	1260	3	Ec-00_003230	48.1481	0.611111	105	5		Slom_016769	59.7645	59.7645	2463	3	Slom_003515	57.9909	57.9909	1095	3	Slom_000336	62.3348	62.3348	1362	6		g14545	60.6209	60.6209	612	0	g14904	60.098	60.098	1020	0	g10920	56.3025	56.3025	714	0		SJ01107	47.0068
Ec-00_006570	64.2951	0.865613	756	5	Ec-01_006560	63.5374	0.783673	732	4	Ec-00_003260	70.5372	0.776777	2994	4		Slom_015476	59.6575	59.6575	2511	8	Slom_012083	59.5537	59.5537	2151	5	Slom_000337	57.0452	57.0452	1902	1		g14563	59.0786	59.0786	369	1	g14908	59.4675	59.4675	1014	0	g10927	55.8363	55.8363	831	0		SJ01127	48.0856
Ec-00_006580	63.6111	0.695833	717	4	Ec-01_006700	60.6244	0.755287	990	6	Ec-00_003270	62.8225	0.691958	1974	5		Slom_000747	57.3417	57.3417	3807	6	Slom_017462	60.5644	60.5644	2835	1	Slom_000340	60.5344	60.5344	2283	13		g14588	62.3053	62.3053	1284	9	g14980	68.9567	68.9567	786	0	g10938	56.2925	56.2925	588	2		SJ01128	50.0381
Ec-00_006590	62.7451	0.815686	762	5	Ec-01_006740	64.5503	0.823129	1320	7	Ec-00_003290	65	0.8925	1197	7		Slom_007282	58.8525	58.8525	2841	10	Slom_013473	62.7424	62.7424	4383	11	Slom_000342	58.8674	58.8674	3885	12		g14599	57.0175	57.0175	456	2	g1504	59.3698	59.3698	603	2	g10950	56.5333	56.5333	375	1		SJ01140	67.368
Ec-00_006680	59.4624	0.693548	927	5	Ec-01_006930	63.1268	0.764012	1014	9	Ec-00_003310	60.0694	0.625	861	0		Slom_016016	64.784	64.784	3240	3	Slom_005929	58.5366	58.5366	984	7	Slom_000343	56.1268	56.1268	4668	21		g14610	63.5135	63.5135	666	0	g1507	62.3775	62.3775	816	1	g10956	65.3428	65.3428	2115	3		SJ01156	52.526
Ec-00_006710	61.5591	0.653226	741	1	Ec-01_007080	61.183	0.850277	1620	8	Ec-00_003330	66.9945	0.77377	1827	7		Slom_008381	59.8783	59.8783	3123	7	Slom_007803	66.0819	66.0819	2565	19	Slom_000344	63.8544	63.8544	2418	7		g1470	60.683	60.683	3309	23	g15151	57.5419	57.5419	537	1	g10958	56.8376	56.8376	468	0		SJ01158	57.4328
Ec-00_006720	64.3703	0.775568	4221	15	Ec-01_007170	58.5206	0.702247	1065	6	Ec-00_003340	59.8174	0.835616	216	7		Slom_012912	60.4889	60.4889	2250	2	Slom_003748	59.3562	59.3562	3324	25	Slom_000345	57.7309	57.7309	996	6		g14720	56.9677	56.9677	897	0	g1518	59.5528	59.5528	492	2	g10962	61.2957	61.2957	1806	0		SJ01161	59.5372
Ec-00_006780	64.9926	0.703102	4059	12	Ec-01_007240	61.2745	0.919118	405	3	Ec-00_003360	62.1469	0.760291	1236	6		Slom_010485	60.0254	60.0254	2364	2	Slom_016490	59.0882	59.0882	1689	6	Slom_000346	60.2176	60.2176	6342	30		g14737	67.8521	67.8521	2109	1	g1525	56.1026	56.1026	975	3	g10969	61.5854	61.5854	492	0		SJ01178	52.1852
Ec-00_006920	57.4713	0.716475	780	2	Ec-01_007770	61.0568	0.690802	1530	9	Ec-00_003370	65.2681	0.825175	855	6		Slom_025879	56.171	56.171	1029	4	Slom_011615_Slom_011616	54.5876	54.5876	3237	17	Slom_000347	61.095	61.095	2064	9		g14757	60.0402	60.0402	498	0	g15268	60.7843	60.7843	408	0	g10971	63.0747	63.0747	696	2		SJ01182	51.5083
Ec-00_007010	57.8125	0.640625	189	2	Ec-01_007940	58.0378	0.758865	843	5	Ec-00_003390	64.3126	0.689266	1059	4		Slom_009999	61.5385	61.5385	1638	5	Slom_002918	60.4387	60.4387	2553	10	Slom_000349	58.1288	58.1288	1956	21		g14758	57.3539	57.3539	1557	4	g1528	62.5698	62.5698	537	2	g10980	57.6787	57.6787	1413	2		SJ01186	45.3845
Ec-00_007050	62.89	0.881188	1218	9	Ec-01_008030	61.5111	0.837333	1122	7	Ec-00_003400	63.6161	0.636161	1341	2		Slom_011640	61.449	61.449	3354	3	Slom_013346	58.342	58.342	2895	34	Slom_000354	54.288	54.288	2472	9		g14759	56.6154	56.6154	975	2	g15449	64.8551	64.8551	1380	11	g10981	60.9929	60.9929	846	4		SJ01189	49.7538
Ec-00_007110	64.8358	0.634895	1854	13	Ec-01_008070	60.2324	0.796247	1116	4	Ec-00_003410	63.3136	0.757396	504	5		Slom_019518	56.5692	56.5692	2565	4	Slom_002460	54.9812	54.9812	3192	8	Slom_000356	55.0523	55.0523	861	5		g14928	60.0597	60.0597	2346	3	g15471	55.7549	55.7549	669	4	g10983	57.2947	57.2947	1035	1		SJ01198	51.2524
Ec-00_007130	56.8817	0.626882	5577	10	Ec-01_008130	62.0163	0.702875	2814	4	Ec-00_003420	60.2778	0.725	357	0		Slom_006028	62.3876	62.3876	6006	10	Slom_011437	58.8198	58.8198	1593	6	Slom_000357	53.1686	53.1686	2793	13		g1494	53.9945	53.9945	363	3	g15522	68.0624	68.0624	1218	2	g1099	60.3704	60.3704	540	2		SJ01199	57.7491
Ec-00_007140	65.4393	0.755814	1545	8	Ec-01_008200	62.354	0.814016	1110	7	Ec-00_003430	59.9788	0.735669	939	14		Slom_000253	59.9513	59.9513	2055	11	Slom_010347	57.8115	57.8115	7521	15	Slom_000358	60.4449	60.4449	2652	19		g14969	56.5947	56.5947	417	2	g1554	57.3529	57.3529	1020	2	g11	60.9821	60.9821	3360	13		SJ01201	57.2902
Ec-00_007170	60.3604	0.747748	330	3	Ec-01_008280	62.2771	0.788066	1455	9	Ec-00_003460	58.4838	0.595668	828	1		Slom_004557	61.5899	61.5899	4038	5	Slom_000073	59.773	59.773	2379	7	Slom_000361	54.4814	54.4814	993	13		g14975	51.0417	51.0417	384	1	g15544	60.3704	60.3704	810	0	g1100	57.8632	57.8632	1170	8		SJ01202	50.8357
Ec-00_007220	69.1622	0.752228	1680	1	Ec-01_008300	57.8571	0.707143	417	3	Ec-00_003470	62.3637	0.76506	3483	5		Slom_006045	64.2401	64.2401	3915	1	Slom_008983	60.3016	60.3016	4509	20	Slom_000362	56.3492	56.3492	1008	2		g14981	60	60	360	0	g15575	61.204	61.204	897	5	g11000	56.7288	56.7288	483	2		SJ01207	68.3241
Ec-00_007260	62.5483	0.785714	1551	2	Ec-01_008390	62.5	0.783019	1269	4	Ec-00_003480	69.3645	0.791367	1665	2		Slom_013767	62.1675	62.1675	3534	8	Slom_003269	54.5648	54.5648	2355	8	Slom_000364	56.0348	56.0348	2643	13		g14989	57.994	57.994	3021	23	g1561	61.9529	61.9529	594	1	g11008	61.2698	61.2698	315	1		SJ01222	49.4891
Ec-00_007270	58.319	0.744425	1746	13	Ec-01_008410	64.7548	0.690773	1200	4	Ec-00_003490	67.5711	0.78876	1545	5		Slom_018308	66.2362	66.2362	1626	3	Slom_014284	60.8924	60.8924	1143	3	Slom_000366	60.9564	60.9564	9159	15		g15	60.9691	60.9691	8565	11	g1568	57.6694	57.6694	2523	5	g1101	58.2308	58.2308	1707	12		SJ01226	51.8674
Ec-00_007310	61.8519	0.77619	1887	1	Ec-01_008420	63.9683	0.738095	627	3	Ec-00_003510	56.0137	0.515464	288	5		Slom_011305	61.8696	61.8696	1626	7	Slom_014548	60.0386	60.0386	1554	7	Slom_000367	60.2906	60.2906	1239	7		g15006	62.6609	62.6609	1398	0	g15729	68.599	68.599	621	1	g11010	58.1921	58.1921	531	0		SJ01230	48.8853
Ec-00_007390	66.272	0.711129	3798	8	Ec-01_008660	62.4317	0.790984	729	3	Ec-00_003520	57.7188	0.681416	1014	2		Slom_001285	67.1228	67.1228	2631	4	Slom_002916	64.2436	64.2436	1527	4	Slom_000368	65.0801	65.0801	6303	10		g1503	55.8464	55.8464	573	2	g1575	64.1026	64.1026	2223	7	g11020	63.5204	63.5204	1176	0		SJ01237	50.3051
Ec-00_007410	63.1443	0.850515	1161	8	Ec-01_008770	52.381	0.5	291	0	Ec-00_003530	65.2318	0.725166	903	3		Slom_015665	59.8049	59.8049	2871	15	Slom_017311	59.3881	59.3881	5001	14	Slom_000371	58.5128	58.5128	1950	14		g15088	59.353	59.353	711	1	g15761	67.8812	67.8812	741	1	g11023	64.8703	64.8703	501	0		SJ01238	54.9366
Ec-00_007420	64.9832	0.575758	294	2	Ec-01_008800	62.2871	0.846715	408	2	Ec-00_003550	62.069	0.689655	432	3		Slom_002669	56.4103	56.4103	1560	4	Slom_006665	62.3445	62.3445	1527	5	Slom_000372	59.7555	59.7555	8508	71		g15114	57.6667	57.6667	900	3	g1579	57.764	57.764	483	2	g1103	53.695	53.695	1272	0		SJ01244	47.5896
Ec-00_007600	64.6392	0.643299	2907	2	Ec-01_009000	61.2637	0.708791	1089	4	Ec-00_003570	54.2373	0.728814	174	1		Slom_001267	62.766	62.766	1974	6	Slom_006743	59.7857	59.7857	2427	14	Slom_000373	59.4985	59.4985	4227	18		g15181	59.9769	59.9769	1734	0	g1580	57.903	57.903	639	3	g11038	70.404	70.404	990	0		SJ01245	49.1993
Ec-00_007620	58.4577	0.597015	399	4	Ec-01_009300	60.274	0.616438	216	0	Ec-00_003580	63.8474	0.751244	600	0		Slom_009785	58.8589	58.8589	3663	15	Slom_005581	62.3188	62.3188	1449	5	Slom_000374	55.0214	55.0214	1872	16		g15192	59.0222	59.0222	1125	7	g15850	63.1746	63.1746	1575	8	g11045	62.7586	62.7586	435	0		SJ01246	58.6556
Ec-00_007650	59.5863	0.663484	1254	7	Ec-01_009460	62.04	0.690852	948	1	Ec-00_003590	71.4286	0.828571	102	3		Slom_003405	68.2397	68.2397	4005	9	Slom_002028	56.7972	56.7972	3678	21	Slom_000377	64.7222	64.7222	1440	0		g15215	58.3756	58.3756	591	0	g1587	62.8852	62.8852	714	5	g11046	59.3555	59.3555	2079	0		SJ01247	48.9411
Ec-00_007680	65.5	0.706429	4197	16	Ec-01_009480	61.9048	0.835165	270	2	Ec-00_003600	49.3097	0.579882	504	3		Slom_004799	61.3821	61.3821	4182	7	Slom_004006	59.3868	59.3868	8187	21	Slom_000379	58.0407	58.0407	1623	2		g15236	54.1667	54.1667	528	1	g15933	59.6774	59.6774	558	0	g11049	61.3953	61.3953	645	1		SJ01263	64.2631
Ec-00_007750	59.2941	0.783529	1272	3	Ec-01_009710	61.02	0.754098	546	4	Ec-00_003640	63.1373	0.782353	507	2		Slom_003221	53.7959	53.7959	1989	3	Slom_002047	67.1259	67.1259	4137	3	Slom_000382	59.8793	59.8793	2652	8		g15258	66.9461	66.9461	2505	2	g15988	60	60	975	8	g1105	60	60	405	3		SJ01267	59.1568
Ec-00_007800	60.0457	0.712329	1749	14	Ec-01_009830	68.7446	0.857143	1152	2	Ec-00_003660	61.194	0.671642	600	0		Slom_013704	64.1176	64.1176	5100	7	Slom_010442	54.7619	54.7619	1470	8	Slom_000383	72.395	72.395	3666	9		g1526	57.8177	57.8177	1503	5	g1601	61.3924	61.3924	474	1	g11054	66.1667	66.1667	2400	6		SJ01285	60.5192
Ec-00_007810	61.7623	0.630923	1200	9	Ec-01_009910	64.7696	0.796748	366	2	Ec-00_003670	58.7189	0.66548	840	3		Slom_010668	64.249	64.249	1944	13	Slom_000056	53.6772	53.6772	3141	16	Slom_000386	66.6247	66.6247	2382	2		g15272	57.8431	57.8431	408	0	g1604	57.8171	57.8171	678	2	g1106	58.75	58.75	480	0		SJ01302	53.1474
Ec-00_007870	52.1739	0.565217	135	1	Ec-01_009940	60	0.76875	957	7	Ec-00_003710	54.0404	0.575758	195	2		Slom_022260	62.8168	62.8168	2052	2	Slom_006102	66.1992	66.1992	2139	6	Slom_000387	55.5556	55.5556	2223	5		g15323	57.493	57.493	1428	5	g16074	68.6667	68.6667	2850	1	g11062	67.1275	67.1275	1953	4		SJ01303	56.8718
Ec-00_007910	63.7879	0.618182	657	4	Ec-01_009950	69.401	0.832031	765	0	Ec-00_003750	54.6667	0.688	372	9		Slom_010329	62.9175	62.9175	1467	11	Slom_020617	58.6767	58.6767	1602	4	Slom_000388	60.8543	60.8543	7140	12		g15375	60.1704	60.1704	939	1	g1620	60.3406	60.3406	411	1	g1107	56.8093	56.8093	771	1		SJ01305	49.6181
Ec-00_007940	59.5041	0.77686	360	1	Ec-01_009960	63.6207	0.731034	1737	8	Ec-00_003760	62.4434	0.638009	660	2		Slom_015728	59.3819	59.3819	906	11	Slom_014344	64.2491	64.2491	1365	9	Slom_000389	56.2674	56.2674	3231	16		g15388	61.8457	61.8457	726	1	g16240	60.6796	60.6796	618	2	g11073	67.7596	67.7596	1098	2		SJ01309	50.1425
Ec-00_007980	64.0097	0.724638	411	6	Ec-01_009970	66.8934	0.809524	438	0	Ec-00_003770	58.209	0.706085	2610	4		Slom_001764	61.1647	61.1647	2490	4	Slom_010764	59.8664	59.8664	1647	16	Slom_000390	57.5903	57.5903	7503	20		g15396	64.6577	64.6577	1344	2	g1630	60.8247	60.8247	873	0	g1108	60.8828	60.8828	657	5		SJ01311	48.3474
Ec-00_008000	42.6667	0.395349	150	0	Ec-01_010000	57.0175	0.614035	681	3	Ec-00_003790	60	0.765217	342	2		Slom_021520	59.9099	59.9099	666	3	Slom_016573	57.1739	57.1739	1380	4	Slom_000392	58.6735	58.6735	2352	5		g15407	63.4158	63.4158	2061	9	g1639	65.6915	65.6915	1128	2	g11080	62.5935	62.5935	1203	0		SJ01312	48.3159
Ec-00_008170	52.4345	0.494382	264	0	Ec-01_010020	61.6915	0.713101	1806	9	Ec-00_003800	59.2287	0.702479	723	3		Slom_016971	65.3199	65.3199	2079	4	Slom_004223	60.3966	60.3966	1866	3	Slom_000394	53.1234	53.1234	3906	16		g1541	58.3225	58.3225	4614	10	g1644	58.9099	58.9099	477	1	g1109	63.0841	63.0841	642	3		SJ01315	61.8267
Ec-00_008210	66.6068	0.820467	3339	11	Ec-01_010250	66.1438	0.713725	1527	0	Ec-00_003830	61.9565	0.695652	273	7		Slom_002070	61.7577	61.7577	2526	10	Slom_004122	60.7398	60.7398	2244	6	Slom_000395	58.4699	58.4699	732	6		g1545	56.4898	56.4898	2997	20	g1652	55.2201	55.2201	795	1	g11100	58.1197	58.1197	1053	0		SJ01321	53.6421
Ec-00_008230	64.9123	0.852632	282	3	Ec-01_010360	47.1014	0.565217	135	2	Ec-00_003850	54.7619	0.656593	1089	1		Slom_004775	63.0186	63.0186	2796	2	Slom_012047	59.3358	59.3358	1596	5	Slom_000396	57.4338	57.4338	1473	30		g15512	63.8573	63.8573	1317	0	g1658	62.9825	62.9825	570	2	g11141	68.0272	68.0272	441	0		SJ01322	55.7515
Ec-00_008240	68.1217	0.912698	1509	5	Ec-01_010380	61.9718	0.807512	1275	8	Ec-00_003860	63.7965	0.733855	1530	1		Slom_003155	56.719	56.719	1146	48	Slom_007232	61.2782	61.2782	1596	4	Slom_000398	56.8794	56.8794	1410	9		g15534	64.7996	64.7996	2196	9	g16666	60.866	60.866	3672	27	g11147	60.5634	60.5634	639	2		SJ01328	61.0417
Ec-00_008260	64.4444	0.644444	1212	1	Ec-01_010770	55.7652	0.597484	474	1	Ec-00_003880	67.1082	0.721854	450	1		Slom_026735	61.1237	61.1237	2652	2	Slom_017555	65.2698	65.2698	1575	5	Slom_000401	55.7018	55.7018	1824	4		g15535	57.0093	57.0093	321	1	g16667	62.0202	62.0202	495	1	g1115	60.3446	60.3446	7371	5		SJ01357	52.3721
Ec-00_008270	54.304	0.651099	1089	1	Ec-01_010830	60.3476	0.819905	630	4	Ec-00_003890	58.6275	0.611765	507	3		Slom_000681	63.5734	63.5734	2166	4	Slom_009745	60.9113	60.9113	1668	11	Slom_000404	63.5027	63.5027	5373	22		g15536	58.4	58.4	375	3	g16670	64.795	64.795	1122	7	g11163	56.2057	56.2057	564	1		SJ01358	56.4624
Ec-00_008280	59.9141	0.81768	1626	11	Ec-01_010850	57.6087	0.690217	549	3	Ec-00_003900	54.0541	0.621622	108	2		Slom_009858	62.8788	62.8788	1056	8	Slom_014371	62.2348	62.2348	2640	9	Slom_000405	66.748	66.748	1230	6		g1558	59.6878	59.6878	1089	7	g16711	63.6713	63.6713	1302	1	g1117	60.2403	60.2403	1914	10		SJ01359	54.0323
Ec-00_008300	62.3656	0.74424	1299	8	Ec-01_010880	61.2303	0.714592	1395	6	Ec-00_003930	63.7584	0.651007	444	1		Slom_009552	65.8363	65.8363	843	6	Slom_006528	60.3535	60.3535	1980	4	Slom_000406	59.0148	59.0148	2091	3		g1560	60.5542	60.5542	1227	6	g16722	57.0248	57.0248	363	1	g11171	63.1645	63.1645	1599	0		SJ01361	53.7495
Ec-00_008340	58.0972	0.57085	1479	4	Ec-01_010890	60.343	0.758842	930	4	Ec-00_003940	61.5819	0.737288	351	1		Slom_006334	59.8631	59.8631	5115	12	Slom_001845	60.0971	60.0971	3090	3	Slom_000407	62.2549	62.2549	3468	21		g15611	59.6006	59.6006	651	0	g16727	63.0476	63.0476	525	1	g11173	58.9208	58.9208	1149	2		SJ01363	46.6081
Ec-00_008460	61.5385	0.773077	777	6	Ec-01_010910	64.8214	0.769643	1677	4	Ec-00_003950	63.3588	0.651399	1176	1		Slom_006776	63.1347	63.1347	2265	9	Slom_026423	62.312	62.312	2526	0	Slom_000411	62.9874	62.9874	5001	14		g1573	61.0778	61.0778	501	0	g16728	59.2593	59.2593	324	0	g11178	58.4345	58.4345	741	2		SJ01364	45.4396
Ec-00_008470	67.2673	0.765766	330	1	Ec-01_011040	62.2539	0.835031	1470	10	Ec-00_003960	63.0631	0.810811	108	0		Slom_014545	55.8426	55.8426	4878	9	Slom_009047	63.2446	63.2446	2367	2	Slom_000412	64.3948	64.3948	2553	9		g15739	60.6436	60.6436	3387	24	g16729	64.482	64.482	1419	4	g11185	60.425	60.425	753	3		SJ01366	55.5556
Ec-00_008540	54.7325	0.555556	240	2	Ec-01_011190	57.0423	0.760563	849	5	Ec-00_003970	58.547	0.730769	231	2		Slom_017196	65.2275	65.2275	2154	6	Slom_014205	63.9137	63.9137	1344	6	Slom_000414	63.8211	63.8211	2214	8		g15800	56.3063	56.3063	1776	13	g16756	67.2439	67.2439	1386	1	g11186	61.9753	61.9753	405	4		SJ01367	53.9308
Ec-00_008550	70.9357	0.819298	1707	2	Ec-01_011210	57.8565	0.746594	1098	6	Ec-00_003990	63.017	0.642336	408	4		Slom_014125	64.6295	64.6295	6627	11	Slom_008107	65.1625	65.1625	2061	4	Slom_000415	66.4564	66.4564	1902	13		g15801	50.8689	50.8689	633	10	g16758	60.0575	60.0575	348	0	g1119	55.3459	55.3459	318	1		SJ01377	49.5022
Ec-00_008560	70.5426	0.801163	2577	11	Ec-01_011290	49.4949	0.507576	393	0	Ec-00_004010	55.8824	0.669118	405	2		Slom_007477	57.1027	57.1027	711	4	Slom_002280	54.3367	54.3367	3528	6	Slom_000418	65.2753	65.2753	1653	16		g15802	53.1804	53.1804	2484	38	g16760	66.3148	66.3148	3126	8	g1122	65.2672	65.2672	786	3		SJ01380	63.8573
Ec-00_008660	58.6895	0.679487	699	3	Ec-01_011340	60	0.685714	207	0	Ec-00_004040	62.7224	0.661253	1290	1		Slom_007522	63.5714	63.5714	2520	10	Slom_017950	64.5971	64.5971	2271	5	Slom_000420	58.4234	58.4234	2220	3		g1582	63.172	63.172	372	0	g16761	66.6667	66.6667	531	1	g11235	65.0083	65.0083	603	2		SJ01388	55.5599
Ec-00_008670	60.9795	0.767773	630	3	Ec-01_011420	60.1606	0.836145	1242	10	Ec-00_004060	62.069	0.701149	258	2		Slom_002573	67.0414	67.0414	6405	8	Slom_000664	66.0989	66.0989	1233	2	Slom_000421	59.7445	59.7445	2427	10		g1584	61.7329	61.7329	831	5	g16772	61.5272	61.5272	681	3	g11257	58.8957	58.8957	489	1		SJ01397	55.2338
Ec-00_008720	63.1626	0.749326	2223	5	Ec-01_011690	63.7306	0.621762	1155	4	Ec-00_004070	54.5455	0.575758	195	1		Slom_005775	61.407	61.407	3042	7	Slom_004425	59.5979	59.5979	1542	22	Slom_000422	60.5087	60.5087	2988	10		g1595	58.9835	58.9835	1692	25	g16777	66.9767	66.9767	1290	4	g1127	60.6232	60.6232	1059	9		SJ01398	65.8166
Ec-00_008740	59.0944	0.668457	3906	19	Ec-01_011720	59.5179	0.673317	1200	5	Ec-00_004080	65.2482	0.737589	420	3		Slom_005204	65.4845	65.4845	7698	24	Slom_021539	54.6727	54.6727	2643	5	Slom_000424	61.9535	61.9535	3225	17		g15951	53.607	53.607	804	0	g16779	55.5966	55.5966	813	7	g1128	61.3909	61.3909	2085	3		SJ01405	52
Ec-00_008810	54.0018	0.60686	1134	4	Ec-01_012120	59.7222	0.65625	285	2	Ec-00_004090	56.4394	0.670455	525	1		Slom_012984	57.6557	57.6557	1365	10	Slom_012188	61.6027	61.6027	1797	7	Slom_000428	61.6747	61.6747	4347	1		g15989	58.4496	58.4496	645	1	g16811	62.6822	62.6822	1029	1	g11285	56.8151	56.8151	741	1		SJ01406	55.6384
Ec-00_008840	62.8118	0.748299	879	6	Ec-01_012130	57.2942	0.694377	1224	5	Ec-00_004100	63.1373	0.794118	507	2		Slom_012277	64.9588	64.9588	1698	7	Slom_007971	67.6747	67.6747	2877	5	Slom_000430	56.0166	56.0166	723	4		g16001	56.5104	56.5104	768	0	g16823	62.9353	62.9353	402	1	g11298	63.0435	63.0435	414	0		SJ01410	50.5069
Ec-00_008920	57.1061	0.56829	5049	12	Ec-01_012140	58.0288	0.724252	900	4	Ec-00_004110	60.7692	0.811538	777	0		Slom_016131	58.529	58.529	639	7	Slom_003094	58.497	58.497	3207	10	Slom_000432	65.8691	65.8691	9027	31		g16018	65.8069	65.8069	1512	1	g16841	61.4679	61.4679	981	1	g11317	63.5762	63.5762	1963	9		SJ01443	52.3227
Ec-00_009010	54.191	0.71345	510	5	Ec-01_012290	62.3166	0.674528	1905	3	Ec-00_004150	56.746	0.583333	249	1		Slom_015249	62.3496	62.3496	1413	2	Slom_005905	60.0266	60.0266	2259	5	Slom_000433	58.9552	58.9552	3216	11		g16080	58.5804	58.5804	1113	2	g16879	59.775	59.775	1422	9	g11319	61.3811	61.3811	1173	3		SJ01445	58.9941
Ec-00_009020	57.5569	0.695652	480	2	Ec-01_012320	57.7778	0.695238	942	5	Ec-00_004200	53.5424	0.585366	858	7		Slom_000144	61.6352	61.6352	1908	10	Slom_010145	66.6667	66.6667	1170	4	Slom_000434	53.9828	53.9828	1632	4		g16216	60.6631	60.6631	1116	2	g16881	68.4127	68.4127	1260	5	g11337	55.6474	55.6474	363	0		SJ01446	51.3362
Ec-00_009040	61.6279	0.813953	255	1	Ec-02_000120	57.6458	0.782178	906	7	Ec-00_004210	58.0542	0.617225	624	1		Slom_025997	57.7305	57.7305	1410	0	Slom_010954	62.0513	62.0513	975	9	Slom_000435	62.8886	62.8886	2091	3		g1625	55.0355	55.0355	705	0	g16925	70.3529	70.3529	1275	0	g11344	64.6766	64.6766	402	0		SJ01453	49.0768
Ec-00_009130	58.9506	0.685185	321	2	Ec-02_000190	57.411	0.708738	1542	6	Ec-00_004220	56.3063	0.670608	3549	1		Slom_010035	62.4167	62.4167	2400	9	Slom_005928	57.7236	57.7236	615	7	Slom_000436	61.9962	61.9962	2655	8		g1633	62.1418	62.1418	663	3	g16951	63.3634	63.3634	999	2	g11345	61.3232	61.3232	393	1		SJ01457	51.4151
Ec-00_009200	59.1837	0.795918	585	2	Ec-02_000200	61.9298	0.663158	567	1	Ec-00_004240	54.9451	0.725275	270	1		Slom_003522	60.5846	60.5846	6363	1	Slom_004964	64.1277	64.1277	2757	25	Slom_000440	60.7504	60.7504	2079	10		g16342	59.5833	59.5833	720	0	g16959	65.0222	65.0222	15324	18	g11347	56.7797	56.7797	354	1		SJ01466	60.9929
Ec-00_009220	66.2621	0.73301	1233	8	Ec-02_000210	58.8326	0.728111	648	5	Ec-00_004250	61.2121	0.636364	162	1		Slom_021307	64.2336	64.2336	2877	3	Slom_010356	62.757	62.757	4962	7	Slom_000444	58.236	58.236	4365	13		g16409	57.7778	57.7778	405	2	g16962	60.2564	60.2564	468	1	g11350	59.6591	59.6591	528	2		SJ01485	54.2388
Ec-00_009250	52.322	0.597523	966	5	Ec-02_000290	57.2433	0.694093	1419	5	Ec-00_004260	54.2125	0.703297	270	9		Slom_025647	66.5323	66.5323	4464	1	Slom_000473	69.1308	69.1308	11769	22	Slom_000445	60.2823	60.2823	1488	5		g16419	60.7377	60.7377	2901	2	g16983	66.5022	66.5022	4257	0	g11354	60.9195	60.9195	348	0		SJ01489	53.9012
Ec-00_009310	58.5219	0.723982	660	5	Ec-02_000370	60.7207	0.664865	552	3	Ec-00_004270	37.9845	0.325581	126	7		Slom_011816	67.086	67.086	3816	4	Slom_002690	64.1363	64.1363	2964	9	Slom_000446	61.8938	61.8938	1299	16		g16445	60.1732	60.1732	462	1	g16991	62.2419	62.2419	339	1	g11356	53.8384	53.8384	990	0		SJ01493	51.9065
Ec-00_009320	64.4163	0.818565	708	3	Ec-02_000420	59.9611	0.635569	1026	3	Ec-00_004280	62.3402	0.710914	1014	9		Slom_005983	60.2805	60.2805	2709	5	Slom_004946	58.03	58.03	2802	7	Slom_000448	60.0186	60.0186	3234	11		g16579	60.8081	60.8081	990	0	g17	58.9947	58.9947	378	2	g11363	63.3181	63.3181	657	0		SJ01494	50.5403
Ec-00_009330	52.7508	0.582524	306	0	Ec-02_000430	58.3333	0.738372	513	2	Ec-00_004290	58.7054	0.616071	1341	9		Slom_002647	60.7943	60.7943	3525	5	Slom_015461	62.6058	62.6058	591	3	Slom_000449	66.6151	66.6151	1941	1		g1661	58.6548	58.6548	1011	5	g17027	60.066	60.066	606	4	g11367	65.8004	65.8004	2655	2		SJ01500	54.1337
Ec-00_009360	67.573	0.89577	1983	2	Ec-02_000560	67.2684	0.870036	828	4	Ec-00_004300	60.2929	0.775194	1158	7		Slom_004271	63.2312	63.2312	1077	2	Slom_008403	57.9147	57.9147	5016	14	Slom_000450	67.0609	67.0609	8877	43		g16626	56.2745	56.2745	510	2	g17039	63.5093	63.5093	1932	1	g1137	56.5134	56.5134	522	5		SJ01507	48.2484
Ec-00_009380	57.8059	0.544304	234	3	Ec-02_000900	63.6905	0.71875	669	1	Ec-00_004310	63.4028	0.716667	1437	0		Slom_008466	64.7269	64.7269	1959	10	Slom_016519	60.4762	60.4762	1260	6	Slom_000451	59.7619	59.7619	3360	9		g16627	57.672	57.672	378	0	g17072	63.1902	63.1902	489	2	g11370	70.4374	70.4374	1989	1		SJ01508	47.1582
Ec-00_009390	56.9472	0.65623	4596	6	Ec-02_000910	66.8317	0.836634	603	0	Ec-00_004350	63.3733	0.829341	999	1		Slom_015025	61.9183	61.9183	1053	8	Slom_004707	54.6117	54.6117	1236	24	Slom_000452	64.2809	64.2809	4485	10		g16639	62.6527	62.6527	1146	2	g17074	61.061	61.061	3657	19	g11373	63.2997	63.2997	297	0		SJ01521	58.0078
Ec-00_009410	63.4356	0.879755	2442	10	Ec-02_001110	58.9888	0.792135	1599	11	Ec-00_004360	56.7251	0.491228	168	0		Slom_002510	57.76	57.76	1875	8	Slom_004540	63.6919	63.6919	2454	5	Slom_000453	69.0528	69.0528	2766	3		g1664	64.3229	64.3229	384	0	g17110	60.796	60.796	1005	6	g11376	56.7073	56.7073	492	4		SJ01523	50.2063
Ec-00_009430	64.8649	0.594595	108	4	Ec-02_001220	58.7065	0.626866	198	2	Ec-00_004370	55.8095	0.577143	522	2		Slom_001213	63.8783	63.8783	1578	5	Slom_007064	63.9982	63.9982	4347	17	Slom_000455	56.0652	56.0652	4905	3		g16672	62.8264	62.8264	651	0	g17137	58.7209	58.7209	1548	5	g1138	64.4977	64.4977	876	3		SJ01550	52.9222
Ec-00_009480	61.2613	0.684685	330	2	Ec-02_001240	53.3333	0.507692	192	0	Ec-00_004380	41.3978	0.387097	183	3		Slom_007296	59.7397	59.7397	2382	5	Slom_011090	64.2677	64.2677	792	8	Slom_000456	66.7219	66.7219	5436	8		g16696	58.9314	58.9314	2508	15	g17138	59.9693	59.9693	1956	4	g11386	61.8889	61.8889	900	5		SJ01551	47.9282
Ec-00_009490	59.1205	0.67101	1839	16	Ec-02_001340	58.1818	0.727273	987	8	Ec-00_004400	63.3333	0.725	117	1		Slom_018121	69.6429	69.6429	2856	5	Slom_013006	62.5829	62.5829	2865	5	Slom_000458	59.4694	59.4694	3543	39		g16710	64.2889	64.2889	4458	15	g17144	64.8362	64.8362	1038	6	g11388	56.1562	56.1562	333	4		SJ01558	49.6589
Ec-00_009520	50.2222	0.533333	222	1	Ec-02_001540	57.3883	0.597938	1161	7	Ec-00_004410	56.8897	0.629503	1746	5		Slom_000155	59.4378	59.4378	2241	12	Slom_000778	62.069	62.069	2175	8	Slom_000460	65.8464	65.8464	2682	9		g16752	60.5405	60.5405	555	2	g17146	68.1769	68.1769	927	1	g1139	61.6097	61.6097	1404	5		SJ01559	50.5176
Ec-00_009640	63.8889	0.722222	537	4	Ec-02_001640	57.2593	0.56	1347	9	Ec-00_004420	57.188	0.701422	630	6		Slom_006392	63.129	63.129	8028	13	Slom_007822	56.4543	56.4543	4191	11	Slom_000463	68.4343	68.4343	792	1		g16791	60.9898	60.9898	1374	4	g17171	59.596	59.596	396	1	g11390	61.2795	61.2795	1188	7		SJ01560	51.6263
Ec-00_009650	58.15	0.739425	1770	8	Ec-02_001830	60.3349	0.701727	1908	7	Ec-00_004430	58.9822	0.68855	1962	1		Slom_003243	62.6117	62.6117	3132	6	Slom_010027	61.2829	61.2829	873	6	Slom_000464	70.4912	70.4912	2667	9		g16796	62.2581	62.2581	930	0	g17172	61.1958	61.1958	10821	73	g11399	62.9371	62.9371	858	1		SJ01564	49.1309
Ec-00_009670	62.5	0.75	165	2	Ec-02_001850	57.2464	0.654891	1101	10	Ec-00_004440	58.0247	0.644444	1617	1		Slom_012105	62.7939	62.7939	2169	1	Slom_018354	60.2679	60.2679	672	5	Slom_000466	64.2334	64.2334	3411	33		g16803	63.6704	63.6704	1869	3	g17282	59.7333	59.7333	750	4	g114	59.4017	59.4017	1170	8		SJ01575	46.4504
Ec-00_009690	60.5208	0.659375	957	3	Ec-02_001890	56	0.68	297	1	Ec-00_004450	56.7138	0.630742	1695	1		Slom_025527	62.1878	62.1878	5805	10	Slom_007679	64.9621	64.9621	5808	14	Slom_000467	65.7734	65.7734	2463	4		g16824	60	60	405	2	g17299	57.326	57.326	1092	0	g1140	55.7724	55.7724	615	0		SJ01580	48.1174
Ec-00_009810	60.4575	0.669118	1221	7	Ec-02_001930	64.3411	0.772093	642	3	Ec-00_004470	58.8235	0.588235	507	29		Slom_000481	61.215	61.215	1284	10	Slom_020115	66.3512	66.3512	1902	1	Slom_000468	60.117	60.117	855	3		g16831	58.157	58.157	2127	16	g17306	63.8935	63.8935	1803	9	g11400	57.5964	57.5964	882	0		SJ01582	56.227
Ec-00_009820	57.3852	0.670659	999	3	Ec-02_002040	64.4747	0.795918	1320	8	Ec-00_004480	61.9285	0.698254	1200	3		Slom_012692	59.887	59.887	1416	3	Slom_005860_Slom_005861	62.766	62.766	2538	10	Slom_000469	61.264	61.264	6978	25		g1684	61.0561	61.0561	303	2	g17365	60.7843	60.7843	408	1	g11404	63.9645	63.9645	4626	18		SJ01583	57.6865
Ec-00_009860	56.4565	0.621622	330	1	Ec-02_002050	59.4714	0.698238	1359	6	Ec-00_004520	60.9593	0.625288	9108	13		Slom_009423	70.2445	70.2445	1677	9	Slom_017575	61.9913	61.9913	1155	0	Slom_000470	59.9512	59.9512	819	6		g16852	59.2593	59.2593	648	0	g17372	64.8445	64.8445	4116	19	g11405	63.5965	63.5965	684	0		SJ01591	52.7481
Ec-00_009870	62.3701	0.698545	1440	8	Ec-02_002210	61.746	0.666667	627	4	Ec-00_004550	60.5263	0.686603	1251	6		Slom_008633	63.6549	63.6549	2457	2	Slom_000768	60.1133	60.1133	4059	11	Slom_000474	63.1158	63.1158	2253	7		g16854	64.6692	64.6692	801	2	g17433	61.326	61.326	1086	6	g11409	60.2523	60.2523	6501	10		SJ01598	49.8545
Ec-00_009900	69.8718	0.856643	1713	3	Ec-02_002660	62.4225	0.746781	2094	4	Ec-00_004560	64.8053	0.727663	3489	6		Slom_000303	60.7541	60.7541	2334	7	Slom_017260	55.2781	55.2781	2643	6	Slom_000475	62.6294	62.6294	6861	42		g16914	60.3325	60.3325	1263	4	g17442	68.5792	68.5792	366	1	g1141	65.0098	65.0098	5613	4		SJ01607	55.1789
Ec-00_009910	60.303	0.69697	987	2	Ec-02_002790	60.9649	0.761513	1821	11	Ec-00_004570	59.824	0.771261	1020	3		Slom_000687	57.0157	57.0157	2922	3	Slom_016848	62.0495	62.0495	888	6	Slom_000476	61.6851	61.6851	1626	6		g1692	54.1894	54.1894	1098	1	g17463	59.6899	59.6899	516	3	g11414	62.6761	62.6761	426	1		SJ01622	50.6598
Ec-00_009920	67.1976	0.699115	1692	3	Ec-02_002810	69.392	0.761006	474	0	Ec-00_004610	63.0043	0.703911	1608	8		Slom_014724	63.4176	63.4176	1662	6	Slom_006332	64.5728	64.5728	2961	3	Slom_000477	64.5586	64.5586	759	1		g16974	61.643	61.643	1692	7	g1747	62.8205	62.8205	624	1	g11417	64.0511	64.0511	1644	4		SJ01632	60.6464
Ec-00_009930	62.9741	0.742515	2001	2	Ec-02_002870	54.717	0.735849	315	3	Ec-00_004620	64.6226	0.716981	1269	8		Slom_000961	63.3545	63.3545	3774	12	Slom_010158	62.3034	62.3034	5340	1	Slom_000479	62.4595	62.4595	1545	7		g17003	63.6015	63.6015	1044	9	g175	67.3977	67.3977	1368	1	g1142	62.6466	62.6466	1194	4		SJ01638	56.5891
Ec-00_009950	68.7933	0.796117	2160	12	Ec-02_003010	50.7937	0.52381	123	1	Ec-00_004630	61.7861	0.856698	960	7		Slom_005242	61.9751	61.9751	3048	12	Slom_003908	64.8619	64.8619	2715	3	Slom_000482	59.7681	59.7681	5262	23		g17005	66.0754	66.0754	2706	5	g17504	57.0175	57.0175	798	5	g11420	60.6061	60.6061	495	1		SJ01641	48.543
Ec-00_009970	69.6929	0.788102	4494	7	Ec-02_003120	70.2671	0.808362	858	2	Ec-00_004640	61.7442	0.694186	2577	15		Slom_004477	69.7424	69.7424	2601	4	Slom_003256	59.3387	59.3387	1119	8	Slom_000485	60.2453	60.2453	1386	5		g17008	60.5364	60.5364	2088	19	g17508	64.8983	64.8983	1131	5	g11424	58.3838	58.3838	495	2		SJ01644	49.6619
Ec-00_009980	58.194	0.725753	894	4	Ec-02_003130	60.3101	0.744186	642	6	Ec-00_004650	62.6247	0.740157	1902	1		Slom_014161	58.9342	58.9342	957	4	Slom_012595	61.9662	61.9662	3723	5	Slom_000486	57.3003	57.3003	726	9		g17012	60.1852	60.1852	324	0	g17531	64.7863	64.7863	1755	5	g11427	47.2944	47.2944	924	3		SJ01645	48.0063
Ec-00_009990	58.9744	0.634615	153	1	Ec-02_003170	63.7154	0.839526	3792	26	Ec-00_004670	63.4605	0.646213	5424	3		Slom_007852	63.3119	63.3119	2802	5	Slom_016292	61.7204	61.7204	930	0	Slom_000487	64.7534	64.7534	3345	5		g17016	57.483	57.483	294	1	g17549	60.4336	60.4336	369	2	g11429	66.4387	66.4387	1755	7		SJ01647	48.9452
Ec-00_010020	60.8187	0.77193	339	2	Ec-02_003350	61.2869	0.768987	945	6	Ec-00_004680	60.452	0.542373	174	3		Slom_008592	64.1555	64.1555	6252	2	Slom_004594	60.8565	60.8565	3339	9	Slom_000490	66.0535	66.0535	1794	4		g17078	52.9353	52.9353	1005	0	g17557	65.9367	65.9367	411	1	g1143	67.1343	67.1343	1497	1		SJ01656	57.048
Ec-00_010030	68.1217	0.912698	1509	6	Ec-02_003580	67.8679	0.74955	1662	10	Ec-00_004750	66.2281	0.671053	453	0		Slom_007372	59.7784	59.7784	2076	6	Slom_005825	64.2139	64.2139	2487	7	Slom_000493	60.1253	60.1253	1437	18		g17091	63.6951	63.6951	774	4	g17571	62.0968	62.0968	372	1	g11433	55.6797	55.6797	537	1		SJ01657	51.1569
Ec-00_010070	62.4378	0.796642	1605	3	Ec-02_003930	61.9501	0.806803	2202	15	Ec-00_004760	54.0434	0.612426	1011	1		Slom_019570	67.5988	67.5988	4935	4	Slom_019380	63.3115	63.3115	7779	4	Slom_000497	63.6725	63.6725	3273	7		g17112	65.1099	65.1099	1092	2	g17619	58.3784	58.3784	555	1	g11436	59.0123	59.0123	405	4		SJ01660	55.1133
Ec-00_010080	56.0976	0.731707	120	2	Ec-02_003970	44.4444	0.45	177	0	Ec-00_004800	51.462	0.491228	168	4		Slom_013772	67.2058	67.2058	3339	5	Slom_018671	59.6378	59.6378	3258	2	Slom_000499	56.6753	56.6753	1161	1		g17186	58.4762	58.4762	525	3	g17633	63.6364	63.6364	330	3	g11439	67.507	67.507	2499	3		SJ01674	60.779
Ec-00_010110	64.4603	0.774597	1674	8	Ec-02_004040	50	0.882353	99	1	Ec-00_004820	56.0976	0.658537	243	0		Slom_018492	61.0925	61.0925	4467	7	Slom_012374	60.4046	60.4046	2076	12	Slom_000501	64.0219	64.0219	2193	8		g17202	59.9797	59.9797	987	6	g17646	63.8636	63.8636	1320	0	g11446	55.5556	55.5556	459	0		SJ01675	42.6953
Ec-00_010150	71.2269	0.726384	918	1	Ec-02_004130	64.4086	0.793548	927	7	Ec-00_004840	60.6954	0.684807	1320	6		Slom_017251	65.9455	65.9455	1248	3	Slom_004765	54.4018	54.4018	1329	7	Slom_000502	64.4529	64.4529	3162	5		g17205	58.4388	58.4388	1422	10	g17649	67.6289	67.6289	1455	1	g1145	62.004	62.004	1008	5		SJ01676	50.3892
Ec-00_010220	70.4942	0.701166	2064	5	Ec-02_004170	52.8302	0.584906	156	0	Ec-00_004850	49.9314	0.534979	726	0		Slom_005559	59.0103	59.0103	2142	0	Slom_000715	54.1771	54.1771	2394	2	Slom_000503	63.9288	63.9288	2922	19		g17224	58.5635	58.5635	1086	4	g17664	59.375	59.375	384	3	g11450	59.1453	59.1453	585	4		SJ01687	50.2588
Ec-00_010230	67.2783	0.807339	324	2	Ec-02_004180	61.6915	0.87218	402	4	Ec-00_004870	62.0047	0.531469	426	4		Slom_000067	60.7064	60.7064	1812	15	Slom_009970	64.5503	64.5503	1512	5	Slom_000504	70.7492	70.7492	2376	18		g17251	64.5503	64.5503	1323	3	g17684	56.5476	56.5476	336	0	g11454	62.0275	62.0275	1746	2		SJ01688	56.4888
Ec-00_010260	61.2293	0.659574	420	3	Ec-02_004250	64.3098	0.777778	888	8	Ec-00_004880	48.1481	0.47619	186	0		Slom_000794	63.2799	63.2799	561	1	Slom_006278	60.8802	60.8802	1227	5	Slom_000506	55.3352	55.3352	1059	1		g17276	56.9343	56.9343	411	2	g17723	61.8391	61.8391	1305	2	g11471	62.5124	62.5124	1011	7		SJ01699	52.4903
Ec-00_010290	50.9091	0.563636	162	0	Ec-02_004290	60.8924	0.84252	1140	6	Ec-00_004890	59.0844	0.76824	696	1		Slom_011868	66.9086	66.9086	2067	4	Slom_010466	65.3078	65.3078	3753	6	Slom_000507	57.8749	57.8749	2127	9		g1729	64.733	64.733	1086	5	g17750	57.3333	57.3333	375	2	g11472	64.4444	64.4444	1575	1		SJ01707	57.1816
Ec-00_010310	66.281	0.771901	1812	10	Ec-02_004510	58.8235	0.627451	150	0	Ec-00_004900	60.0644	0.763285	618	1		Slom_004727	68.0912	68.0912	4563	2	Slom_008825	56.3361	56.3361	726	3	Slom_000508	59.9502	59.9502	3216	4		g17307	61.9048	61.9048	1302	5	g17765	59.7015	59.7015	804	2	g11474	64.3678	64.3678	1044	1		SJ01708	55.5478
Ec-00_010320	42.723	0.380282	210	0	Ec-02_004520	68.4496	0.797674	1287	2	Ec-00_004970	60.7046	0.691057	366	0		Slom_012958	63.0769	63.0769	1560	6	Slom_000689	53.9062	53.9062	1920	8	Slom_000509	60.8392	60.8392	1287	8		g17308	62.3188	62.3188	483	3	g17768	61.0037	61.0037	2172	5	g11475	65.1638	65.1638	4791	5		SJ01711	44.4547
Ec-00_010330	64.0097	0.681159	411	2	Ec-02_004560	65.3595	0.73296	3210	21	Ec-00_004980	55.4286	0.577143	522	2		Slom_021491	57.9276	57.9276	2403	3	Slom_018324	61.0837	61.0837	609	5	Slom_000510	64.3836	64.3836	2628	12		g17323	59.6154	59.6154	624	2	g17785	64.4126	64.4126	1464	2	g11479	62.3441	62.3441	1203	4		SJ01716	55.0875
Ec-00_010360	73.4375	0.734375	381	0	Ec-02_004600	61.1111	0.651163	771	2	Ec-00_005010	59.596	0.585859	294	2		Slom_012830	64.5396	64.5396	3855	4	Slom_010503	71.504	71.504	4548	18	Slom_000511	61.2183	61.2183	2955	8		g1740	60.7843	60.7843	1071	7	g17801	65.3226	65.3226	744	3	g11480	55.7471	55.7471	348	1		SJ01731	52.1303
Ec-00_010370	72.549	0.717647	252	0	Ec-02_004610	47.3333	0.5	147	0	Ec-00_005040	56.25	0.708333	141	8		Slom_006559	60.6511	60.6511	5253	57	Slom_001858	61.7791	61.7791	4890	10	Slom_000513	59.6447	59.6447	3603	28		g17429	60.101	60.101	396	2	g17826	59.6318	59.6318	1521	12	g11481	60.2564	60.2564	1170	4		SJ01736	50.6304
Ec-00_010400	66.7593	0.805556	1077	4	Ec-02_004790	63.1111	0.701053	4272	16	Ec-00_005050	59.2453	0.641509	792	2		Slom_002255	68.5767	68.5767	5445	13	Slom_011451	68.9038	68.9038	2235	4	Slom_000516	68.7923	68.7923	1035	14		g17435	66.0335	66.0335	2685	8	g17845	59.854	59.854	411	1	g11483	62.4464	62.4464	1398	1		SJ01753	66.4975
Ec-00_010420	65.9341	0.730159	2454	4	Ec-02_004870	63.0885	0.875706	1059	10	Ec-00_005060	57.7436	0.636923	1947	4		Slom_008373	69.2952	69.2952	2625	4	Slom_012006	63.4877	63.4877	3240	27	Slom_000517	61.0409	61.0409	2613	3		g17436	64.6259	64.6259	441	2	g17868	65.5608	65.5608	1266	3	g11485	58.7719	58.7719	342	1		SJ01762	54.1096
Ec-00_010450	57.7428	0.669291	1521	2	Ec-02_004970	61.5187	0.849421	774	5	Ec-00_005090	57.0796	0.685841	675	3		Slom_000495	58.8015	58.8015	801	4	Slom_015047	62.3897	62.3897	2946	3	Slom_000521	55.2905	55.2905	1635	7		g1744	59.2593	59.2593	567	2	g17876	62.9741	62.9741	1002	4	g11487	62.704	62.704	429	3		SJ01777	51.2055
Ec-00_010460	54.3536	0.62533	1134	1	Ec-02_005110	62.6969	0.801512	1584	11	Ec-00_005120	60.2564	0.742604	1011	0		split_gene_Slom_009751-g575	61.4256	61.4256	3816	11	Slom_004142	55.7214	55.7214	804	3	Slom_000524	60.2917	60.2917	2400	10		g17479	63.4703	63.4703	657	3	g17914	64.3646	64.3646	2172	8	g11488	56.7816	56.7816	435	2		SJ01782	55.303
Ec-00_010490	67.902	0.684706	5097	3	Ec-02_005140	53.5156	0.730469	765	7	Ec-00_005130	58.6547	0.656812	2331	8		Slom_023361	58.1148	58.1148	2631	5	Slom_003790	54.8031	54.8031	1905	6	Slom_000525	59.161	59.161	4410	73		g17491	63.2058	63.2058	1098	1	g17965	62.7407	62.7407	2700	4	g1149	61.5702	61.5702	726	2		SJ01783	50.2389
Ec-00_010540	62.0311	0.671975	2823	7	Ec-02_005150	61.8713	0.810526	852	6	Ec-00_005140	50.4902	0.514706	201	0		Slom_002780	53.4125	53.4125	2022	6	Slom_006692	61.1888	61.1888	858	4	Slom_000526	59.0679	59.0679	1974	10		g17498	64.6232	64.6232	783	4	g17969	63	63	600	2	g11490	62.3249	62.3249	714	4		SJ01789	59.0634
Ec-00_010580	59.1304	0.637681	1032	3	Ec-02_005270	64.2529	0.875862	867	3	Ec-00_005150	61.4958	0.778393	1080	5		Slom_010701	63.7097	63.7097	1860	7	Slom_008055	58.8488	58.8488	2328	7	Slom_000528	63.7255	63.7255	3570	9		g17527	61.0654	61.0654	2553	1	g17996	54.2029	54.2029	345	4	g11491	60	60	330	0		SJ01794	62.7013
Ec-00_010620	56.025	0.600939	636	2	Ec-02_005280	63.2062	0.847458	1413	6	Ec-00_005160	47.3333	0.46	147	31		Slom_003843	61.809	61.809	1194	4	Slom_002010	58.8235	58.8235	3570	2	Slom_000529	61.4366	61.4366	3021	9		g17567	62.0202	62.0202	495	4	g17997	66.9305	66.9305	1137	2	g11498	65.7781	65.7781	4164	2		SJ01819	56.7778
Ec-00_010660	60.0823	0.771605	483	2	Ec-02_005290	58.4656	0.698413	375	12	Ec-00_005170	61.013	0.681979	846	3		Slom_000578	57.1274	57.1274	2778	4	Slom_000419	64.0934	64.0934	3342	5	Slom_000531	64.044	64.044	1182	7		g1757	62.029	62.029	345	0	g18033	64.4942	64.4942	1473	5	g1150	55.3523	55.3523	1476	0		SJ01825	59.6531
Ec-00_010710	66.7778	0.78	897	2	Ec-02_005380	59.7345	0.716814	675	6	Ec-00_005200	62.3656	0.8445	3624	11		Slom_020041	63.5546	63.5546	2667	3	Slom_013460	62.5985	62.5985	3171	5	Slom_000532	62.9817	62.9817	2958	15		g17580	62.6849	62.6849	1758	3	g18044	60.2804	60.2804	642	1	g11501	57.377	57.377	366	0		SJ01835	56.3362
Ec-00_010720	57.0678	0.663324	2091	7	Ec-02_005390	61.082	0.858639	570	4	Ec-00_005210	67.5242	0.753527	3612	6		Slom_001531	51.9501	51.9501	2487	5	Slom_011838	59.3988	59.3988	2628	8	Slom_000536	63.8961	63.8961	3465	9		g1762	63.3333	63.3333	1110	2	g18062	56.4036	56.4036	2319	8	g11508	61.8153	61.8153	639	0		SJ01837	55.3854
Ec-00_010750	54.8611	0.479167	141	1	Ec-02_005420	63.3472	0.873444	1443	7	Ec-00_005220	67.5304	0.778311	3123	4		Slom_021398	69.7442	69.7442	2502	3	Slom_008751	62.8151	62.8151	1428	8	Slom_000538	62.459	62.459	1830	17		g17666	62.5541	62.5541	462	1	g18110	64.6154	64.6154	390	2	g11513	61.9835	61.9835	363	2		SJ01839	60.152
Ec-00_010850	60.2564	0.576923	153	1	Ec-02_005500	58.2742	0.730496	843	5	Ec-00_005230	62.1451	0.719243	948	3		Slom_005548	63.5057	63.5057	3480	4	Slom_002292	63.6161	63.6161	3147	10	Slom_000545	62.6976	62.6976	3099	4		g17668	61.7617	61.7617	3894	21	g18155	66.0204	66.0204	2940	8	g11516	58.209	58.209	402	1		SJ01850	52.3564
Ec-00_010860	61.8153	0.651017	1914	4	Ec-02_005510	63.093	0.809612	1620	9	Ec-00_005260	54.0084	0.696203	471	4		Slom_000616	57.4206	57.4206	4629	12	Slom_011472	61.1768	61.1768	3552	9	Slom_000547	66.4057	66.4057	4599	7		g1768	63.4122	63.4122	1014	3	g18173	60.5364	60.5364	783	0	g11517	64.3156	64.3156	1914	0		SJ01863	52.2003
Ec-00_010870	61.2903	0.690323	462	5	Ec-02_005540	59.3674	0.839416	408	2	Ec-00_005270	62.2667	0.652	747	1		Slom_001290	66.7061	66.7061	2538	13	Slom_009670	63.874	63.874	1683	5	Slom_000550	66.8572	66.8572	9972	31		g1769	61.9048	61.9048	1617	5	g18200	59.9628	59.9628	537	3	g1152	61.6083	61.6083	771	2		SJ01864	47.9005
Ec-00_010880	52.6882	0.64268	1206	9	Ec-02_005730	64.152	0.772071	1866	9	Ec-00_005280	56.37	0.693717	1143	1		Slom_000660	60.5157	60.5157	3219	55	Slom_027944	61.3238	61.3238	2508	0	Slom_000557	54.3414	54.3414	4722	2		g17696	63.0037	63.0037	819	0	g18225	67.1429	67.1429	2310	1	g11541	62.5926	62.5926	540	3		SJ01877	51.3216
Ec-00_010890	64.8294	0.771654	1140	7	Ec-02_005870	65.5276	0.715827	1665	6	Ec-00_005290	56.2092	0.54902	150	6		Slom_004649	62.0143	62.0143	3783	24	Slom_005054	57.9764	57.9764	1611	11	Slom_000558	55.7576	55.7576	1485	10		g1771	53.773	53.773	1683	45	g1837	59.6078	59.6078	765	1	g11542	62.1622	62.1622	333	0		SJ01878	50.1174
Ec-00_010940	63.078	0.664596	2895	9	Ec-02_005890	62.1699	0.732334	1398	6	Ec-00_005330	56.8627	0.627451	150	1		Slom_003600	60.5263	60.5263	2964	11	Slom_000410	65.2784	65.2784	7203	14	Slom_000559	59.19	59.19	1926	6		g1778	54.7414	54.7414	696	3	g18416	63.6243	63.6243	756	3	g11543	59.7222	59.7222	576	0		SJ01879	52.8609
Ec-00_010990	60.8696	0.675889	1515	6	Ec-02_006020	59.4253	0.706897	867	10	Ec-00_005370	57.298	0.623218	1470	7		Slom_020059	58.3333	58.3333	996	7	Slom_001626	63.4409	63.4409	1116	6	Slom_000561	55.94	55.94	2601	5		g17782	64.4042	64.4042	1326	4	g18418	59.2119	59.2119	939	2	g11545	60.1375	60.1375	1164	0		SJ01888	50.6007
Ec-00_011010	56.4972	0.79661	705	4	Ec-02_006150	64.8649	0.695946	885	3	Ec-00_005380	61.0442	0.644578	993	2		Slom_009417	66.0888	66.0888	3288	10	Slom_012140	56.9697	56.9697	3300	7	Slom_000564	61.2045	61.2045	1428	13		g17798	68.25	68.25	1200	2	g18419	59.5745	59.5745	423	2	g11546	66.0848	66.0848	1203	3		SJ01894	50.8912
Ec-00_011020	57.0707	0.575758	195	0	Ec-02_006170	58.2846	0.760234	510	5	Ec-00_005410	57.8521	0.799392	984	0		Slom_001085	64.4928	64.4928	6900	6	Slom_009403	61.1177	61.1177	5064	13	Slom_000567	60.0897	60.0897	669	3		g17895	64.311	64.311	849	3	g18452	68.2198	68.2198	837	4	g1155	58.9147	58.9147	1290	8		SJ01906	49.4097
Ec-00_011080	58.5923	0.772908	3762	8	Ec-02_006180	57.8616	0.600629	951	9	Ec-00_005430	57.5203	0.908537	489	9		Slom_025935	68.4492	68.4492	2805	2	Slom_011874	60.9519	60.9519	5757	8	Slom_000568	59.803	59.803	3045	14		g17896	59.6739	59.6739	5091	9	g18519	65.0614	65.0614	1059	4	g11550	57.8667	57.8667	750	5		SJ01907	60.4211
Ec-00_011110	62.9338	0.880126	1899	10	Ec-02_006350	57.5	0.8375	237	2	Ec-00_005440	66.91	0.883212	408	1		Slom_024197	61.2948	61.2948	2904	3	Slom_007216	71.938	71.938	645	2	Slom_000570	61.3807	61.3807	2535	5		g180	60.2459	60.2459	1464	2	g1853	65.2527	65.2527	2829	6	g11553	58.9569	58.9569	882	5		SJ01922	61.5581
Ec-00_011120	54.6248	0.52356	570	2	Ec-02_006380	56.9645	0.716138	2079	11	Ec-00_005450	59.6708	0.72428	1455	0		Slom_010792	61.0243	61.0243	1152	5	Slom_013204	59.7021	59.7021	2484	11	Slom_000576	60.0551	60.0551	1815	9		g18031	52.1839	52.1839	435	4	g18562	66.9347	66.9347	4104	1	g11556	61.0022	61.0022	459	3		SJ01931	50.9951
Ec-00_011190	64.2667	0.757333	1122	5	Ec-03_000060	60.7433	0.773519	858	7	Ec-00_005460	60.6838	0.923077	348	1		Slom_009353	70.3448	70.3448	6525	1	Slom_013542	66.765	66.765	3051	8	Slom_000577	60.0523	60.0523	2676	5		g18047	64.8074	64.8074	753	4	g18590	65.0578	65.0578	1989	6	g11559	61.6056	61.6056	573	3		SJ01932	49.2729
Ec-00_011240	71.3675	0.807692	465	1	Ec-03_000300	70.5223	0.919606	3654	4	Ec-00_005470	62.9002	0.79096	528	0		Slom_001948	59.0228	59.0228	3336	7	Slom_000033	56.0628	56.0628	4140	16	Slom_000579	61.3876	61.3876	1326	4		g18105	60.6796	60.6796	618	4	g18592	66.895	66.895	876	3	g1156	63.2911	63.2911	474	2		SJ01937	62.5207
Ec-00_011340	54.2735	0.730769	231	2	Ec-03_000330	63.986	0.81993	1713	11	Ec-00_005480	57.0175	0.473684	111	1		Slom_017265	66.0078	66.0078	2580	6	Slom_010197	64.3584	64.3584	4029	6	Slom_000581	56.6389	56.6389	2523	19		g18111	61.7737	61.7737	654	4	g186	59.9743	59.9743	777	6	g11562	53.8058	53.8058	762	2		SJ01949	49.2446
Ec-00_011360	65.9051	0.746924	1704	3	Ec-03_000410	63.5338	0.774436	795	6	Ec-00_005490	61.9385	0.652482	420	6		Slom_008064	65.3895	65.3895	783	0	Slom_017790	56.9239	56.9239	1827	6	Slom_000582	57.6296	57.6296	2025	5		g18126	63.4831	63.4831	1068	0	g18628	62.8871	62.8871	2196	12	g1157	58.2734	58.2734	973	14		SJ01958	51.552
Ec-00_011370	55.8214	0.746411	624	3	Ec-03_000560	61.9298	0.731579	567	2	Ec-00_005500	62.0155	0.511628	126	9		Slom_007976	69.8656	69.8656	4314	3	Slom_007657	54.5405	54.5405	3678	17	Slom_000586	58.4142	58.4142	618	5		g18133	58.2781	58.2781	906	2	g18633	63.0017	63.0017	573	2	g11570	60.0198	60.0198	1008	5		SJ01959	53.7719
Ec-00_011420	51.0597	0.635838	516	3	Ec-03_000660	64.4841	0.69494	2013	9	Ec-00_005520	59.1221	0.650206	726	1		Slom_002389	66.7669	66.7669	3990	5	Slom_002799	59.0856	59.0856	1728	5	Slom_000587	56.9301	56.9301	873	2		g18154	61.9507	61.9507	933	1	g18661	63.9344	63.9344	915	6	g11579	59.2803	59.2803	528	1		SJ01960	50.8904
Ec-00_011440	63.2184	0.793103	84	1	Ec-03_000690	55.4073	0.63347	2919	18	Ec-00_005540	61.4783	0.759062	1404	4		Slom_002581	59.1455	59.1455	2247	10	Slom_005276	63.2603	63.2603	1233	7	Slom_000592	64.5452	64.5452	3111	11		g18198	68.5579	68.5579	423	1	g18664	72.7185	72.7185	1041	0	g11581	60.9407	60.9407	489	3		SJ01964	48.9087
Ec-00_011450	68.5275	0.825243	1233	7	Ec-03_000720	56.4644	0.634125	3408	14	Ec-00_005550	60.2455	0.592068	1056	15		Slom_010229	52.8878	52.8878	1212	5	Slom_021886	65.857	65.857	1482	2	Slom_000595	63.2533	63.2533	1875	4		g18229	67.0683	67.0683	996	2	g18680	66.1036	66.1036	888	2	g11584	63.2883	63.2883	444	1		SJ01965	51.7002
Ec-00_011480	62.3278	0.729339	1449	10	Ec-03_000740	60	0.846154	192	2	Ec-00_005570	59.4017	0.705128	699	2		Slom_014650	62.5083	62.5083	3030	6	Slom_005914	67.0722	67.0722	6165	21	Slom_000596	64.8616	64.8616	3324	15		g18256	62.1176	62.1176	2484	1	g18713	68.0585	68.0585	1437	2	g11588	58.5987	58.5987	471	0		SJ01966	58.2409
Ec-01_000040	63.4538	0.60241	246	1	Ec-03_000880	57.6531	0.790816	585	4	Ec-00_005580	61.0759	0.792722	1893	3		Slom_002253	69.4222	69.4222	1125	6	Slom_009910_Slom_009911	57.577	57.577	7305	18	Slom_000597	63.5626	63.5626	2094	9		g18274	60.583	60.583	789	5	g18714	58.3333	58.3333	1416	8	g1159	61.4149	61.4149	2304	7		SJ01975	52.1325
Ec-01_000080	56.8131	0.658784	1773	10	Ec-03_000940	67.2757	0.736906	2460	7	Ec-00_005600	57.1429	0.625	501	5		Slom_002273	60.5972	60.5972	2043	2	Slom_001862	59.157	59.157	2064	13	Slom_000598	62.9959	62.9959	1689	2		g1828	55.6061	55.6061	660	5	g18716	63.4761	63.4761	1191	7	g11596	62.6437	62.6437	696	4		SJ01976	47.9595
Ec-01_000150	58.6521	0.672131	1095	7	Ec-03_000990	60.989	0.708791	543	4	Ec-00_005610	62.2917	0.76875	477	4		Slom_005730	59.2209	59.2209	2028	10	Slom_001399	59.8509	59.8509	2817	10	Slom_000599	61.3636	61.3636	2244	2		g18286	60.0457	60.0457	438	2	g18761	57.1865	57.1865	327	0	g11602	59.9125	59.9125	2058	5		SJ01996	49.4808
Ec-01_000170	62.386	0.705167	3945	15	Ec-03_001200	50.7463	0.61194	198	0	Ec-00_005640	62.1554	0.706767	1593	5		Slom_006838	60.8879	60.8879	2613	12	Slom_018573	60.396	60.396	909	4	Slom_000600	57.2586	57.2586	1605	4		g18301	62.3016	62.3016	1008	0	g18786	59.9611	59.9611	2058	9	g11608	58.6563	58.6563	774	6		SJ01998	64.1844
Ec-01_000200	56.2537	0.64991	1668	7	Ec-03_001340	55	0.483333	177	0	Ec-00_005660	64.2715	0.763473	999	0		Slom_019700	61.3893	61.3893	3714	1	Slom_000774	53.6594	53.6594	2760	30	Slom_000601	64.425	64.425	3435	9		g18345	62.7063	62.7063	909	5	g18801	64.1855	64.1855	927	5	g11610	56.8345	56.8345	695	8		SJ02003	49.0096
Ec-01_000300	58.8993	0.573668	2868	4	Ec-03_001400	70.7547	0.790566	1587	8	Ec-00_005680	55.0194	0.643927	3603	1		Slom_015737	60.8159	60.8159	1863	7	Slom_014890	60.6533	60.6533	1347	8	Slom_000606	60.9237	60.9237	2490	13		g18361	62.1212	62.1212	726	8	g18821	60.8414	60.8414	309	0	g11611	63.0065	63.0065	765	4		SJ02007	59.345
Ec-01_000370	60.9049	0.786397	2829	6	Ec-03_001470	60.2794	0.640719	498	4	Ec-00_005690	53.4591	0.537736	633	3		Slom_016740	64.6113	64.6113	1119	2	Slom_001640	62.7864	62.7864	4845	35	Slom_000607	59.2715	59.2715	906	9		g18376	60.8295	60.8295	651	3	g18856	56.7827	56.7827	833	15	g11612	59.589	59.589	438	2		SJ02030	65.1539
Ec-01_000380	68.6667	0.824121	1200	2	Ec-03_001640	56.383	0.744681	279	2	Ec-00_005710	59.1667	0.6	117	2		Slom_012645	61.1201	61.1201	3696	5	Slom_010854	63.3366	63.3366	9249	17	Slom_000610	64.2058	64.2058	2235	8		g18411	57.9949	57.9949	2733	9	g18860	69.2588	69.2588	4398	5	g11615	68.5921	68.5921	831	2		SJ02041	48.5449
Ec-01_000390	63.1166	0.726833	4335	4	Ec-03_001650	61.024	0.645768	954	4	Ec-00_005720	51.341	0.597701	258	7		Slom_005610	68.2107	68.2107	4728	25	Slom_002307	50.9434	50.9434	954	3	Slom_000612	69.1319	69.1319	8640	18		g18413	58.3685	58.3685	711	1	g18905	60.6061	60.6061	396	1	g11622	57.3561	57.3561	1407	4		SJ02044	58.438
Ec-01_000540	65.7721	0.803672	2121	23	Ec-03_001690	57.4879	0.478261	204	1	Ec-00_005730	58.1197	0.641026	114	8		Slom_014380	60.0586	60.0586	4782	4	Slom_010080	61.2342	61.2342	2301	4	Slom_000613	59.4669	59.4669	3264	1		g1846	64.8508	64.8508	771	2	g18935	64.425	64.425	1026	3	g11624	61.3333	61.3333	375	0		SJ02059	54.9131
Ec-01_000610	63.4146	0.696864	858	3	Ec-03_001750	55.7581	0.646308	3288	20	Ec-00_005780	60.582	0.753968	753	6		novel_gene_212_5b9fa7de	57.4378	57.4378	1647	5	Slom_017369	59.6206	59.6206	1107	6	Slom_000617	58.9812	58.9812	1119	7		g1847	58.8148	58.8148	675	4	g18966	66.9391	66.9391	1101	4	g11625	60.3774	60.3774	795	4		SJ02068	46.4876
Ec-01_000650	59.9188	0.701674	3939	14	Ec-03_001790	57.9843	0.687827	4581	29	Ec-00_005790	64.7574	0.768496	1254	7		Slom_005065	64.6079	64.6079	3303	13	Slom_009062	64.4353	64.4353	2913	20	Slom_000622	64.7034	64.7034	2343	15		g18471	62.9496	62.9496	834	4	g19029	65.5556	65.5556	450	1	g1163	61.1621	61.1621	654	0		SJ02092	59.2599
Ec-01_000710	68.4153	0.725246	4572	4	Ec-03_001830	63.0385	0.816327	438	2	Ec-00_005800	60	0.728358	1002	4		Slom_016322	64.7316	64.7316	1602	4	Slom_027757	60.9897	60.9897	3981	1	Slom_000623	61.5793	61.5793	3204	11		g18570	61.095	61.095	2064	16	g19061	57.4015	57.4015	939	4	g11632	55.671	55.671	2310	8		SJ02093	53.0844
Ec-01_000720	59.127	0.738095	1005	4	Ec-03_001860	59.3333	0.756	747	4	Ec-00_005820	59.587	0.709735	1692	2		Slom_002648	64.1682	64.1682	6564	8	Slom_014208	60.2694	60.2694	1485	44	Slom_000624	64.1372	64.1372	1779	8		g18578	60.3075	60.3075	1431	9	g19088	63.9216	63.9216	765	4	g11635	52.619	52.619	420	2		SJ02097	49.3106
Ec-01_000740	65.3996	0.862573	1023	2	Ec-03_001880	61.8699	0.733171	6147	51	Ec-00_005850	58.3838	0.727273	987	2		Slom_003514	60.654	60.654	1896	4	Slom_018137	59.1342	59.1342	1155	2	Slom_000625	67.762	67.762	4017	3		g18719	54.1787	54.1787	1041	0	g19101	55.1122	55.1122	1203	10	g11636	63.0952	63.0952	756	0		SJ02099	60.7608
Ec-01_000900	58.5876	0.759322	1767	7	Ec-03_001910	63.408	0.790224	1470	12	Ec-00_005860	56.1261	0.683784	1107	6		Slom_002165	67.4354	67.4354	1431	3	Slom_005182	66.0767	66.0767	4407	2	Slom_000629	61.3202	61.3202	10923	91		g18730	57.5661	57.5661	945	1	g19153	59.4801	59.4801	654	4	g11639	58.1197	58.1197	351	1		SJ02116	52.1047
Ec-01_000960	61.9403	0.746269	801	6	Ec-03_001990	52.7778	0.595238	249	3	Ec-00_005880	53.3333	0.58	147	9		Slom_005415	59.9675	59.9675	3687	16	Slom_012893	64.9776	64.9776	2013	11	Slom_000630	63.2568	63.2568	1437	5		g18756	60.7843	60.7843	867	0	g19239	57.2744	57.2744	543	1	g1165	64.966	64.966	294	0		SJ02119	59.0798
Ec-01_001000	63.3554	0.748344	2262	7	Ec-03_002000	60.9987	0.789474	738	3	Ec-00_005890	65.8252	0.809709	1542	6		Slom_002571	62.1742	62.1742	8058	29	Slom_002635	65.2561	65.2561	4608	28	Slom_000631	63.9871	63.9871	3732	9		g188	62.1505	62.1505	465	1	g19240	56.9385	56.9385	699	2	g11650	59.9542	59.9542	1311	1		SJ02121	46.7748
Ec-01_001040	65.1341	0.770115	2085	6	Ec-03_002020	64.5709	0.874251	999	6	Ec-00_005900	62.4521	0.845977	1302	3		Slom_001979	59.6534	59.6534	3693	6	Slom_014814	61.1905	61.1905	2940	0	Slom_000632	58.4249	58.4249	2184	4		g18822	60.2728	60.2728	1173	4	g19252	55.4487	55.4487	312	2	g11653	67.1903	67.1903	19287	21		SJ02122	52.5634
Ec-01_001140	63.2691	0.683196	2175	5	Ec-03_002050	69.7819	0.785047	639	3	Ec-00_005920	66.9856	0.848485	1878	5		Slom_000971	52.9916	52.9916	13872	55	Slom_021360	58.0087	58.0087	1386	3	Slom_000633	58.363	58.363	843	8		g18823	58.9815	58.9815	2160	13	g1928	58.2701	58.2701	3561	0	g11656	63.4658	63.4658	906	4		SJ02124	52.8565
Ec-01_001200	59.6682	0.748056	1926	10	Ec-03_002250	66.8597	0.781853	1551	8	Ec-00_005930	65.9259	0.780556	1077	3		Slom_015434	62.3822	62.3822	1167	2	Slom_013862	64.2276	64.2276	1968	7	Slom_000634	63.0663	63.0663	4194	3		g18838	60.8749	60.8749	1623	3	g1929	59.697	59.697	330	0	g11660	63.7229	63.7229	1155	6		SJ02132	47.8082
Ec-01_001220	67.7744	0.706949	990	5	Ec-03_002390	57.3333	0.6	147	0	Ec-00_005940	62.7306	0.892989	810	6		Slom_002450	62.1966	62.1966	4161	11	Slom_003401	63.8427	63.8427	3789	13	Slom_000636	61.2798	61.2798	2766	43		g1891	62.8848	62.8848	1137	2	g19308	61.2579	61.2579	795	2	g11663	58.7234	58.7234	705	9		SJ02142	47.595
Ec-01_001250	65.501	0.691997	4458	15	Ec-03_002610	50.5556	0.616667	177	0	Ec-00_005970	58.1646	0.635628	738	4		Slom_000369	57.6159	57.6159	3171	12	Slom_003796	64.8256	64.8256	1032	3	Slom_000638	65.746	65.746	3693	5		g18916	57.1087	57.1087	837	3	g19331	60.2247	60.2247	1335	4	g11667	66.9118	66.9118	408	0		SJ02144_SJ02145	54.9702
Ec-01_001260	58.3333	0.653646	1149	6	Ec-03_002890	63.1579	0.701754	168	1	Ec-00_005980	58.2583	0.675676	1662	1		Slom_005437	62.7451	62.7451	867	5	Slom_018432	63.9881	63.9881	1008	3	Slom_000639	63.4312	63.4312	5007	16		g18917	58.6538	58.6538	624	2	g19353	65.3061	65.3061	1764	7	g11668	58.7838	58.7838	444	3		SJ02155	50.8205
Ec-01_001420	62.7823	0.785908	1104	6	Ec-03_002900	57.3427	0.636364	426	3	Ec-00_006000	63.8311	0.705104	1584	0		Slom_009812	63.9051	63.9051	5142	1	Slom_013005	65.0867	65.0867	6519	6	Slom_000644	65.3473	65.3473	2577	26		g18949	67.6421	67.6421	2358	5	g19379	59.846	59.846	909	0	g1167	58.0117	58.0117	855	1		SJ02161	48.6484
Ec-01_001430	63.8989	0.880866	828	7	Ec-03_002930	61.2903	0.762463	1020	5	Ec-00_006010	60.5023	0.678082	435	13		Slom_003799	65.798	65.798	921	4	Slom_009616	64.822	64.822	3090	11	Slom_000647	62.0206	62.0206	5058	9		g19	52.8868	52.8868	1299	14	g19418	68.2327	68.2327	2235	2	g11673	61.4679	61.4679	327	0		SJ02164	51.2236
Ec-01_001460	66.6832	0.818318	6048	18	Ec-03_002970	62.3574	0.760456	786	6	Ec-00_006020	63.7333	0.656	372	11		Slom_001116	53.8357	53.8357	1473	18	Slom_018110	65.1423	65.1423	1968	5	Slom_000650	61.9198	61.9198	2844	6		g19033	63.0061	63.0061	1803	2	g19421	63.161	63.161	5106	31	g11674	69.246	69.246	504	0		SJ02177	53.6234
Ec-01_001530	65.9674	0.863636	855	4	Ec-03_003020	61.1111	0.685606	789	6	Ec-00_006040	60.9302	0.892523	645	0		Slom_000262	52.7277	52.7277	4326	14	Slom_012730	65.7106	65.7106	4602	4	Slom_000651	66.3725	66.3725	4080	6		g19050	63.0787	63.0787	864	3	g19477	65.6156	65.6156	666	3	g11679	69.6078	69.6078	306	0		SJ02178	58.427
Ec-01_001630	67.5029	0.830662	4302	23	Ec-03_003030	63.9046	0.715631	1590	9	Ec-00_006060	57.2008	0.690669	2955	1		Slom_008335	68.1709	68.1709	2925	1	Slom_007467	65.7652	65.7652	9984	20	Slom_000655	63.0065	63.0065	765	7		g19094	61.1465	61.1465	471	1	g19488	61.3636	61.3636	2244	16	g1168	57.3129	57.3129	588	1		SJ02182	47.6137
Ec-01_001660	71.8836	0.84909	23574	38	Ec-03_003190	48.366	0.529412	150	0	Ec-00_006070	47.9592	0.459184	291	1		Slom_015007	63.3695	63.3695	2487	3	Slom_008109	57.7731	57.7731	1428	6	Slom_000659	65.4533	65.4533	10302	30		g1913	58.3069	58.3069	945	2	g1952	64.909	64.909	1593	0	g11683	59.4937	59.4937	474	1		SJ02183	51.3575
Ec-01_001780	68.9029	0.81761	2859	6	Ec-03_003220	59.0807	0.779148	2673	22	Ec-00_006080	57.3314	0.612447	2118	0		Slom_016845	65.2267	65.2267	3264	6	Slom_008472	57.4175	57.4175	8217	35	Slom_000661	66.4785	66.4785	3189	10		g19178	57.5758	57.5758	594	2	g1953	64.3373	64.3373	1245	1	g11687	63.75	63.75	1200	10		SJ02184	48.0821
Ec-01_001960	52.1964	0.689922	384	4	Ec-03_003250	60.1161	0.685323	2409	13	Ec-00_006090	57.6975	0.60241	1491	1		Slom_009217	67.44	67.44	2457	4	Slom_011846	69.7458	69.7458	2046	2	Slom_000663	64.2643	64.2643	666	3		g19210	61.9759	61.9759	2409	2	g19545	60.7375	60.7375	1383	7	g1169	61.6512	61.6512	1296	2		SJ02190	50.7917
Ec-01_002000	57.7534	0.57265	2454	3	Ec-03_003270	57.4916	0.714646	1185	9	Ec-00_006100	57.173	0.591772	945	0		Slom_000351	62.6562	62.6562	3441	13	Slom_002373	58.0236	58.0236	3309	10	Slom_000666	58.2522	58.2522	3696	14		g19238	58.2583	58.2583	666	2	g1955	59.2857	59.2857	420	2	g11692	59.6206	59.6206	738	10		SJ02193	55.4348
Ec-01_002050	60.2789	0.731444	2220	10	Ec-03_003300	55.625	0.6625	477	4	Ec-00_006110	58.156	0.574468	138	1		Slom_005959	60.6137	60.6137	2379	3	Slom_003059	58.7106	58.7106	1458	5	Slom_000668	59.0892	59.0892	2613	4		g19324	58.4337	58.4337	498	2	g19558	64.6341	64.6341	738	1	g11696	59.1175	59.1175	3762	18		SJ02195	62.2332
Ec-01_002060	69.4816	0.742533	2910	9	Ec-03_003340	58.5333	0.732	1497	12	Ec-00_006120	50.8274	0.524823	420	0		Slom_002605	66.5818	66.5818	1179	10	Slom_002670	58.4211	58.4211	570	3	Slom_000669	61.1243	61.1243	5070	18		g19328	60.6365	60.6365	597	3	g19576	63.4855	63.4855	1446	4	g11701	70.4667	70.4667	1500	3		SJ02197	53.7801
Ec-01_002140	57.0175	0.736842	225	1	Ec-03_003420	60.0233	0.814685	855	7	Ec-00_006130	56.9597	0.697802	1089	0		Slom_008314	67.4734	67.4734	3099	0	Slom_004582	59.0313	59.0313	1755	6	Slom_000670	64.1304	64.1304	2484	8		g1935	69.3277	69.3277	714	0	g19582	64.1473	64.1473	516	4	g11704	57.7875	57.7875	687	4		SJ02199	51.1949
Ec-01_002150	64.4444	0.832432	1662	5	Ec-03_003510	51.1111	0.558333	357	3	Ec-00_006140	59.3074	0.746753	459	0		Slom_017772	63.8285	63.8285	3312	6	Slom_005852	62.2355	62.2355	2505	4	Slom_000671	51.1737	51.1737	639	7		g19355	61.8881	61.8881	1716	4	g19583	60.8025	60.8025	324	2	g11713	57.4713	57.4713	348	1		SJ02207	41.2993
Ec-01_002210	56.0538	0.67713	666	4	Ec-03_003550	59.596	0.651515	195	1	Ec-00_006150	54.7619	0.60989	543	1		Slom_006855	65.3944	65.3944	786	2	Slom_005769	57.3622	57.3622	1107	3	Slom_000672	59.4722	59.4722	7617	21		g19364	59.0062	59.0062	483	2	g19619	55.1282	55.1282	468	2	g11717	67.3744	67.3744	1413	0		SJ02209	52.9083
Ec-01_002230	63.4538	0.86747	246	2	Ec-03_003670	54.386	0.561404	339	2	Ec-00_006160	48.204	0.5625	1389	0		Slom_015836	61.0461	61.0461	2562	6	Slom_007627	61.6889	61.6889	3375	6	Slom_000674	60.1626	60.1626	1599	8		g1937	63.253	63.253	1992	1	g19630	66.9625	66.9625	2028	4	g11718	62.6039	62.6039	1083	4		SJ02216	49.2059
Ec-01_002360	57.8526	0.701923	621	5	Ec-03_003690	55.5556	0.638889	213	0	Ec-00_006170	51.9342	0.596296	2427	0		Slom_009936	62.5	62.5	5544	12	Slom_017445	59.7118	59.7118	1596	13	Slom_000678	63.7918	63.7918	2748	16		g19383	63.0252	63.0252	357	0	g1964	62.5731	62.5731	342	1	g11730	61	61	300	0		SJ02224	56.1404
Ec-01_002400	70.2991	0.825321	1869	5	Ec-03_003710	59.1787	0.782609	825	7	Ec-00_006180	50.3704	0.57037	1212	0		Slom_008339	59.1913	59.1913	2943	12	Slom_000790	60.7143	60.7143	2100	13	Slom_000686	59.5088	59.5088	1425	5		g19389	55.1491	55.1491	738	4	g19646	62.8995	62.8995	876	1	g11731	66.6667	66.6667	465	1		SJ02225	53.9718
Ec-01_002430	59.8577	0.77439	981	7	Ec-03_003740	61.2708	0.844175	1980	19	Ec-00_006190	53.7436	0.698462	972	6		Slom_004229	65.5157	65.5157	4344	8	Slom_005313	63.9881	63.9881	3024	3	Slom_000690	55.2693	55.2693	1281	6		g195	58.39	58.39	882	3	g1967	59.9553	59.9553	447	2	g11733	59.5092	59.5092	489	0		SJ02227	53.5684
Ec-01_002470	60.1175	0.770781	1188	7	Ec-03_003800	48.1481	0.537037	159	0	Ec-00_006200	54.3735	0.687943	1266	3		Slom_005527	60.6838	60.6838	1638	5	Slom_016147	65.4397	65.4397	4401	7	Slom_000692	57.2006	57.2006	1236	10		g19615	60.4306	60.4306	1347	6	g19676	62.6144	62.6144	765	0	g11740	59.6603	59.6603	471	3		SJ02234	50.1137
Ec-01_002570	67.8311	0.80786	1371	3	Ec-03_003850	57.4324	0.689189	1329	7	Ec-00_006240	60.5087	0.779116	744	1		Slom_025130	64.816	64.816	4593	1	Slom_001239	56.5899	56.5899	2997	6	Slom_000693	56.9134	56.9134	2553	4		g197	59.2248	59.2248	645	0	g19677	59.0957	59.0957	951	8	g11744	57.3599	57.3599	2106	10		SJ02235	52.7311
Ec-01_002600	67.8993	0.828968	1944	4	Ec-03_003860	63.3754	0.789323	5223	34	Ec-00_006260	61.6228	0.743421	453	2		Slom_002190	66.5123	66.5123	3240	25	Slom_011525	60.9939	60.9939	4125	4	Slom_000697	61.7991	61.7991	5814	8		g19776	59.8291	59.8291	702	3	g1968	55.4865	55.4865	483	1	g11746	57.7381	57.7381	1176	1		SJ02243	48.1456
Ec-01_002620	57.4429	0.649315	1092	7	Ec-03_003890	65.4232	0.773314	2088	9	Ec-00_006280	66.0033	0.945274	600	15		Slom_001143	64.8078	64.8078	3174	17	Slom_000695	59.9115	59.9115	4293	6	Slom_000698	62.5372	62.5372	2349	4		g19778	63.5459	63.5459	2211	10	g19685	68.8857	68.8857	4146	2	g11748	63.0952	63.0952	336	2		SJ02252	49.205
Ec-01_002630	55.6052	0.678571	2013	15	Ec-03_003940	67.5325	0.812987	1152	3	Ec-00_006310	67.3077	0.634615	153	7		Slom_000919	52.3292	52.3292	5517	80	Slom_010820	54.1429	54.1429	3681	35	Slom_000703	58.8313	58.8313	753	5		g19930	61.7414	61.7414	1137	0	g19695	67.3753	67.3753	3387	11	g11749	58.4762	58.4762	525	2		SJ02254	49.9947
Ec-01_002640	58.2126	0.648551	825	1	Ec-03_004010	58.467	0.68984	1680	10	Ec-00_006320	62.2449	0.77551	1761	2		Slom_009646	60.7673	60.7673	2424	6	Slom_003055	54.1144	54.1144	1434	2	Slom_000707	63.8186	63.8186	1896	0		g19934	53.9613	53.9613	2739	2	g19698	65.921	65.921	1341	0	g11751	57.4238	57.4238	1017	4		SJ02257	47.8405
Ec-01_002730	65.0407	0.699187	366	2	Ec-03_004110	59.3137	0.729412	1017	7	Ec-00_006330	57.1695	0.715084	1068	9		Slom_005353	61.0567	61.0567	5205	3	Slom_013484	63.2243	63.2243	1743	11	Slom_000708	62.6248	62.6248	4008	13		g19956	63.1068	63.1068	1854	3	g19699	59.9065	59.9065	2352	9	g11764	62.2481	62.2481	1290	1		SJ02258	49.2517
Ec-01_002820	63.2653	0.779592	1467	12	Ec-03_004150	62.3151	0.718016	1146	6	Ec-00_006350	66.9312	0.931217	1131	1		Slom_007453	64.8549	64.8549	7065	4	Slom_005122	58.3882	58.3882	7284	6	Slom_000713	54.7759	54.7759	5088	6		g19959	70.2083	70.2083	1440	3	g19719	62.934	62.934	1152	2	g11765	63.1929	63.1929	1353	4		SJ02262	47.556
Ec-01_002890	66.9259	0.738725	1926	3	Ec-03_004420	63.6483	0.704724	1521	12	Ec-00_006370	61.8206	0.872299	1524	1		Slom_007451	60.6021	60.6021	2292	2	Slom_012513	70.185	70.185	5514	2	Slom_000714	52.7718	52.7718	1389	3		g19986	57.3421	57.3421	1362	1	g1974	62.7721	62.7721	873	3	g11766	60.8844	60.8844	1176	9		SJ02263	48.9307
Ec-01_002910	62.9405	0.706239	3459	12	Ec-03_004440	65.4025	0.768463	1500	12	Ec-00_006400	63.5802	0.703704	159	11		Slom_000341	63.5163	63.5163	7269	29	Slom_001018	63.2779	63.2779	13338	42	Slom_000716	56.1943	56.1943	4488	13		g19994	63.8344	63.8344	1377	4	g1976	59.3651	59.3651	315	2	g11773	61.9048	61.9048	315	1		SJ02273	51.7013
Ec-01_002930	61.4308	0.646967	1926	4	Ec-03_004480	58.753	0.816547	831	5	Ec-00_006410	59.854	0.708029	408	16		Slom_006863	65.6756	65.6756	3027	8	Slom_013095	67.309	67.309	5760	11	Slom_000717	56.4567	56.4567	3810	34		g2000	63.2104	63.2104	1302	7	g19760	58.6758	58.6758	438	2	g11775	60.9127	60.9127	504	3		SJ02277	50.1267
Ec-01_002940	62.9898	0.756168	2064	6	Ec-03_004650	57.6074	0.808362	858	6	Ec-00_006420	66.4876	0.77014	2790	3		Slom_005035	66.8735	66.8735	2901	3	Slom_002890	61.8676	61.8676	2688	19	Slom_000721	56.9514	56.9514	597	0		g2010	53.1931	53.1931	1284	16	g19821	61.1382	61.1382	2460	0	g11778	59.0433	59.0433	669	0		SJ02279	50.6072
Ec-01_003010	59.6689	0.722348	1326	10	Ec-03_004730	65.4418	0.755906	1140	11	Ec-00_006470	64.1568	0.78996	2268	3		Slom_017455	57.0281	57.0281	1743	3	Slom_001942	68.645	68.645	8037	12	Slom_000722_Slom_000723	63.8101	63.8101	4866	16		g20235	62.9359	62.9359	1233	2	g19828	70.2654	70.2654	2223	4	g11782	56.81	56.81	558	3		SJ02282	61.6352
Ec-01_003050	63.7834	0.753165	2841	10	Ec-03_004760	62.6142	0.810502	5253	38	Ec-00_006480	55.8642	0.638889	321	1		Slom_002223	58.6263	58.6263	3072	14	Slom_007866	62.4521	62.4521	1044	8	Slom_000725	56.5865	56.5865	1746	4		g20257	61.2192	61.2192	771	0	g1983	63.4409	63.4409	1116	1	g11788	64.2473	64.2473	372	1		SJ02287	54.0541
Ec-01_003060	63.3124	0.763103	1428	5	Ec-03_004840	58.6184	0.794769	1488	12	Ec-00_006490	54.9383	0.407407	159	2		Slom_004345	65.4618	65.4618	747	3	Slom_009781	63.8338	63.8338	1059	5	Slom_000726	60.2182	60.2182	8157	59		g2027	60.3306	60.3306	363	3	g19848	64.6097	64.6097	1896	5	g11791	59.0433	59.0433	669	0		SJ02301	54.1784
Ec-01_003110	60.8518	0.722359	1218	5	Ec-03_004910	61.4512	0.77551	879	9	Ec-00_006500	60.2446	0.678899	324	7		Slom_008767	64.1026	64.1026	2535	13	Slom_009418	57.9588	57.9588	1068	2	Slom_000727	61.0732	61.0732	2199	1		g20350	61.5481	61.5481	801	4	g19872	62.5912	62.5912	1644	12	g11799	64.5905	64.5905	867	6		SJ02304	50.4057
Ec-01_003140	56.6667	0.75	117	1	Ec-03_004930	57.9143	0.547486	534	3	Ec-00_006510	55.6497	0.415254	351	8		Slom_005509	69.7705	69.7705	4575	19	Slom_006698	62.7921	62.7921	3381	15	Slom_000730	67.7671	67.7671	2181	9		g20358	61.8644	61.8644	354	1	g19933	61.324	61.324	861	4	g11801	65.2937	65.2937	1311	0		SJ02306	48.1626
Ec-01_003350	58.6065	0.710124	4116	15	Ec-03_005250	59.8595	0.737439	1848	11	Ec-00_006520	69.7723	0.753623	4344	3		Slom_010430	64.3901	64.3901	7599	2	Slom_003455	64.255	64.255	10698	4	Slom_000732	56.1955	56.1955	573	4		g20364	64.3269	64.3269	2949	7	g19946	64.1667	64.1667	720	1	g11805	60.53	60.53	717	2		SJ02312	54.7441
Ec-01_003430	54.955	0.540541	108	1	Ec-03_005260	62.0904	0.715254	1767	6	Ec-00_006530	67.3052	0.762452	1563	4		Slom_002959	61.4549	61.4549	2763	7	Slom_018948	64.4248	64.4248	1695	4	Slom_000737	54.2356	54.2356	5985	21		g20385	62.662	62.662	849	0	g19947	66.0164	66.0164	4152	4	g11818	59.2593	59.2593	378	0		SJ02313	48.7689
Ec-01_003700	58.0267	0.6336	3747	21	Ec-03_005310	58.8629	0.750836	1791	11	Ec-00_006540	58.8235	0.772059	405	10		Slom_009680	66.7412	66.7412	2685	13	Slom_006053	59.6542	59.6542	2082	8	Slom_000738	54.1398	54.1398	4191	11		g20657	57.971	57.971	966	11	g19969	62.1212	62.1212	462	2	g11820	69.0307	69.0307	846	0		SJ02318	48.217
Ec-01_003750	66.6667	0.732499	5268	3	Ec-04_000120	57.265	0.564103	231	0	Ec-00_006550	62.9139	0.801325	903	7		Slom_006075	59.5879	59.5879	7134	7	Slom_004848	65.5743	65.5743	6225	14	Slom_000739	55.1872	55.1872	2805	5		g20687	61.2984	61.2984	801	1	g200	55.8772	55.8772	1140	6	g11827	61.1111	61.1111	1512	2		SJ02337	49.4872
Ec-01_003790	61.5221	0.716895	3282	12	Ec-04_000360	61.7647	0.833333	303	3	Ec-00_006560	65.618	0.755958	3144	19		Slom_013307	58.7302	58.7302	1890	4	Slom_006744	61.3914	61.3914	1308	6	Slom_000740	52.8128	52.8128	1191	10		g20736	62.6923	62.6923	780	1	g20029	64.4444	64.4444	315	2	g11828	58.4314	58.4314	1020	2		SJ02338	52.0503
Ec-01_003820	58.6037	0.740413	1014	11	Ec-04_000410	58.7302	0.634921	186	0	Ec-00_006600	56.9892	0.677419	369	33		Slom_008718	64.3092	64.3092	1824	4	Slom_002202	66.3578	66.3578	4533	14	Slom_000744	57.7601	57.7601	1134	5		g20758	65.0463	65.0463	864	4	g2003	62.7019	62.7019	681	4	g1183	62.9944	62.9944	354	0		SJ02339	55.2612
Ec-01_003860	62.3417	0.711058	8760	38	Ec-04_000460	57.6623	0.650649	2307	17	Ec-00_006610	67.6507	0.722632	4875	5		Slom_026214	57.272	57.272	2544	17	Slom_020990	64.032	64.032	3378	3	Slom_000748	57.4988	57.4988	2007	17		g20811	65.8416	65.8416	1212	6	g20114	60.0243	60.0243	2469	3	g11836	56.2347	56.2347	1227	0		SJ02340	55.5796
Ec-01_003930	66.0025	0.677419	3159	4	Ec-04_000780	62.0115	0.853448	1737	8	Ec-00_006620	66.5146	0.873289	5916	19		Slom_001646	53.1807	53.1807	18471	54	Slom_007787	64.76	64.76	4458	13	Slom_000750	59.6154	59.6154	2652	5		g2083	57.4136	57.4136	897	6	g20117	58.7106	58.7106	729	2	g11837	64.0041	64.0041	1953	2		SJ02344	59.0805
Ec-01_003940	67.8649	0.918301	915	2	Ec-04_001000	56.2917	0.644068	3891	26	Ec-00_006630	61.2948	0.854772	726	3		Slom_008600	60.3204	60.3204	1623	13	Slom_005284	61.5652	61.5652	3450	139	Slom_000753	64.6322	64.6322	1917	5		g20840	60.5685	60.5685	2181	12	g20144	64.2336	64.2336	411	2	g11838	60.2941	60.2941	408	3		SJ02366	59.4994
Ec-01_003950	57.0621	0.610169	174	0	Ec-04_001130	61.813	0.875803	1398	11	Ec-00_006640	60.075	0.846948	3201	5		Slom_004835	63.3721	63.3721	1548	9	Slom_000859	59.1076	59.1076	3003	12	Slom_000754	64.1873	64.1873	2178	4		g20905	62.1302	62.1302	507	4	g2015	57.8431	57.8431	306	1	g11839	62.9734	62.9734	2139	10		SJ02374	49.126
Ec-01_003970	73.5199	0.76399	2463	7	Ec-04_001170	53.0864	0.62963	159	0	Ec-00_006650	59.3496	0.691057	366	1		Slom_005593	58.6691	58.6691	3351	7	Slom_017692	63.6188	63.6188	2592	2	Slom_000755	63.7931	63.7931	1044	2		g20928	62.0297	62.0297	1143	2	g2016	63.1515	63.1515	825	3	g1185	63.2988	63.2988	1158	5		SJ02377	49.4168
Ec-01_004040	55.4113	0.545455	459	1	Ec-04_001190	59.4645	0.692521	1080	4	Ec-00_006660	61.3803	0.709251	678	17		Slom_007164	68.9251	68.9251	3498	1	Slom_011761	53.8305	53.8305	1971	4	Slom_000756	61.6409	61.6409	6009	33		g2093	55.9289	55.9289	2589	1	g20167	63.7131	63.7131	474	2	g1186	54.811	54.811	582	1		SJ02391	53.7466
Ec-01_004090	72.0955	0.800217	2760	9	Ec-04_001210	60.9959	0.792531	720	7	Ec-00_006670	66.6667	0.703704	159	0		Slom_004297	67.4093	67.4093	2289	0	Slom_009715	64.3494	64.3494	6732	9	Slom_000759	66.427	66.427	4590	12		g20993	60.5145	60.5145	894	2	g20175	61.7099	61.7099	2199	8	g11860	57.8829	57.8829	444	3		SJ02400	60.7143
Ec-01_004110	61.1202	0.701468	1836	7	Ec-04_001300	62.3066	0.738397	708	2	Ec-00_006690	66.3233	0.837768	3492	10		Slom_001559	61.6316	61.6316	4707	16	Slom_013108	59.5944	59.5944	1923	5	Slom_000760	68.6452	68.6452	3639	23		g21024	60.1036	60.1036	1158	4	g2018	55.6738	55.6738	564	1	g11861	62.44	62.44	1041	2		SJ02402	53.0231
Ec-01_004130	64.8515	0.737624	1815	8	Ec-04_001370	63.5456	0.801498	798	5	Ec-00_006700	58.9041	0.739726	216	1		Slom_003783	65.6656	65.6656	2697	4	Slom_012149	65.5022	65.5022	1374	6	Slom_000761	66.1901	66.1901	7134	3		g21121	60.8209	60.8209	804	0	g20184	60.9903	60.9903	828	4	g1187	57.7181	57.7181	447	2		SJ02403	58.0493
Ec-01_004140	67.2316	0.813559	1413	5	Ec-04_001380	65.7492	0.87156	651	4	Ec-00_006730	65.2853	0.837838	1662	1		Slom_003882	60.9636	60.9636	1017	3	Slom_006240	60.0619	60.0619	969	6	Slom_000762	67.0275	67.0275	5265	32		g21191	61.0243	61.0243	1152	0	g2020	70.3812	70.3812	1023	3	g11881	59.3272	59.3272	654	3		SJ02413	53.4048
Ec-01_004170	48.4594	0.605042	354	1	Ec-04_001390	65.745	0.870968	648	4	Ec-00_006740	69.697	0.8	327	5		Slom_003395	57.5601	57.5601	582	5	Slom_023061	60.7441	60.7441	1317	2	Slom_000763	63.9594	63.9594	1182	1		g21215	56.1749	56.1749	915	6	g20200	59.8214	59.8214	672	3	g11885	54.9296	54.9296	852	2		SJ02417	51.9314
Ec-01_004180	57.0124	0.661448	1530	5	Ec-04_001400	66.208	0.876147	651	4	Ec-00_006750	57.7236	0.780488	120	15		Slom_015845	58.7099	58.7099	2589	5	Slom_016356	68.419	68.419	2625	5	Slom_000764	57.8231	57.8231	1323	6		g21263	60.3955	60.3955	1770	8	g20369	65.6477	65.6477	687	3	g11886	58.5586	58.5586	555	4		SJ02421	56.6216
Ec-01_004190	56.3218	0.689655	345	1	Ec-04_001440	47.0588	0.490196	150	0	Ec-00_006760	57.1429	0.682927	858	10		Slom_002471	64.3021	64.3021	5667	3	Slom_012654	62.3351	62.3351	6972	23	Slom_000770	61.15	61.15	2574	7		g21300	54.7814	54.7814	732	0	g20504	66.6377	66.6377	3450	3	g1189	53.6232	53.6232	345	0		SJ02426	50.3667
Ec-01_004260	66.3421	0.702364	2154	11	Ec-04_001450	57.7374	0.640182	2640	1	Ec-00_006770	62.4346	0.757489	2100	2		Slom_000318	59.5384	59.5384	1473	1	Slom_003253	67.8237	67.8237	6828	32	Slom_000772	66.8694	66.8694	8877	19		g21322	61.6788	61.6788	822	2	g2051	55.9578	55.9578	663	4	g11896	59.465	59.465	972	5		SJ02427	47.6342
Ec-01_004310	59.9574	0.752929	2814	23	Ec-04_001460	57.8616	0.54717	156	2	Ec-00_006790	60.014	0.80042	1425	8		Slom_026098	64.182	64.182	3099	1	Slom_007587	62.5199	62.5199	1254	13	Slom_000779	66.9355	66.9355	744	0		g21438	63.8418	63.8418	708	1	g2052	60.5055	60.5055	633	2	g11899	57.9592	57.9592	735	1		SJ02428	52.336
Ec-01_004360	69.455	0.771863	786	1	Ec-04_001470	60.0463	0.821528	4317	41	Ec-00_006800	69.2112	0.738931	1962	0		Slom_020746	67.1088	67.1088	2940	4	Slom_011708	59.1572	59.1572	1851	10	Slom_000781	64.3036	64.3036	2793	14		g21460	57.7143	57.7143	525	5	g20542	60.1357	60.1357	1179	7	g11903	54.085	54.085	612	0		SJ02432	58.5103
Ec-01_004370	64.5951	0.677966	528	1	Ec-04_001530	54.5455	0.659091	261	1	Ec-00_006810	65.7022	0.858951	1656	10		Slom_000489	60.9416	60.9416	2655	8	Slom_005552	58.1744	58.1744	2202	6	Slom_000782	59.0476	59.0476	1365	0		g2154	59.7299	59.7299	1629	8	g20560	65.3481	65.3481	3792	8	g11906	54.4199	54.4199	1086	1		SJ02433	47.5333
Ec-01_004380	57.6731	0.769806	4011	33	Ec-04_001570	51.9126	0.508197	180	0	Ec-00_006830	64.8148	0.648148	159	4		Slom_004643	64.7143	64.7143	3483	4	Slom_013347	70.7006	70.7006	7536	11	Slom_000784	59.757	59.757	2634	5		g21586	53.5043	53.5043	2340	2	g20619	59.8551	59.8551	690	5	g11907	54.7341	54.7341	771	0		SJ02437	48.8975
Ec-01_004450	63.5417	0.6125	477	1	Ec-04_001620	64.7926	0.800922	3252	21	Ec-00_006840	58.1847	0.65874	2520	12		Slom_003903	65.3978	65.3978	4098	7	Slom_012130	59.4595	59.4595	666	8	Slom_000785	68.0799	68.0799	4104	1		g21616	62.0253	62.0253	2133	12	g20670	58.6727	58.6727	663	4	g11912	53.7856	53.7856	1017	1		SJ02441	51.7051
Ec-01_004520	59.6386	0.795181	1491	8	Ec-04_001920	59.9518	0.65186	2901	6	Ec-00_006860	58.6207	0.597701	519	5		Slom_003725	61.4831	61.4831	2778	6	Slom_013839	60.2005	60.2005	1995	7	Slom_000786	60.5634	60.5634	639	3		g21667	59.8639	59.8639	735	1	g2071	60.8538	60.8538	1101	1	g11913	60.0529	60.0529	378	1		SJ02444	55.1502
Ec-01_004600	63.468	0.679293	1185	3	Ec-04_002120	54.5894	0.536232	204	1	Ec-00_006870	65.8554	0.804233	2832	11		Slom_003523	60.9385	60.9385	3282	17	Slom_025411	63.9151	63.9151	1272	1	Slom_000787	60.4227	60.4227	1041	3		g21669	64.2944	64.2944	1644	6	g2072	62.7976	62.7976	2016	8	g11919	62.8571	62.8571	525	0		SJ02450	62.1756
Ec-01_004610	66.3474	0.798851	1563	3	Ec-04_002170	60.379	0.679587	1158	2	Ec-00_006880	64.8674	0.698864	1053	11		Slom_011176	64.8968	64.8968	3729	19	Slom_001627	64.6689	64.6689	1752	12	Slom_000791	64.3783	64.3783	2622	20		g21674	54.9935	54.9935	771	0	g20735	62.7027	62.7027	555	3	g1192	58.4071	58.4071	339	1		SJ02451	57.0299
Ec-01_004620	57.5926	0.694444	537	3	Ec-04_002280	58.2953	0.748858	654	5	Ec-00_006890	62.4766	0.781145	2670	9		Slom_020446	66.4862	66.4862	6648	1	Slom_015432	65.6863	65.6863	1224	1	Slom_000795	60.3748	60.3748	1494	14		g21684	55.9494	55.9494	1185	7	g20790	63.1356	63.1356	708	4	g11926	60.0587	60.0587	681	4		SJ02459	51.6789
Ec-01_004650	63.6161	0.921875	1341	5	Ec-04_002330	47.9532	0.473684	168	0	Ec-00_006900	55.4264	0.612209	5157	15		Slom_017332	66.5135	66.5135	1959	6	Slom_002515	69.7603	69.7603	9471	11	Slom_000796	61.225	61.225	3951	8		g21705	58.216	58.216	2343	23	g208	61.6667	61.6667	300	0	g11934	62.5287	62.5287	435	1		SJ02464	47.3732
Ec-01_004660	62.5965	0.884211	1422	3	Ec-04_002440	60.3604	0.635135	219	1	Ec-00_006930	61.3734	0.712446	696	6		Slom_007599	67.3036	67.3036	3297	10	Slom_012090	63.5802	63.5802	648	2	Slom_000797	58.5507	58.5507	4485	24		g21708	60.4119	60.4119	1311	3	g20801	58.7319	58.7319	2760	18	g11936	62.3053	62.3053	321	0		SJ02468	55.8266
Ec-01_004680	61.5942	0.65528	963	0	Ec-04_002640	53.7313	0.507463	198	0	Ec-00_006950	67.0201	0.83245	2826	4		Slom_016421	63.3306	63.3306	3717	9	Slom_014498	62.5666	62.5666	1878	5	Slom_000799	62.0444	62.0444	2250	8		g21709	61.1594	61.1594	1380	8	g2086	59.7582	59.7582	579	0	g11942	56.6184	56.6184	1035	8		SJ02470	49.795
Ec-01_004700	61.0161	0.626781	2103	1	Ec-04_002700	62.6572	0.738208	1269	8	Ec-00_006970	67.5393	0.732984	1143	2		Slom_015727	71.73	71.73	2370	1	Slom_000132	61.1205	61.1205	1767	37	Slom_000803	60.0551	60.0551	5808	9		g21710	52.9167	52.9167	720	10	g20955	62.7083	62.7083	480	2	g11945	64.086	64.086	465	0		SJ02485	57.3133
Ec-01_004790	55.2579	0.705357	1005	7	Ec-04_003000	62.906	0.846154	582	1	Ec-00_006990	65.0954	0.828283	888	1		Slom_004777	60.9398	60.9398	3405	13	Slom_003212	56.5581	56.5581	3225	7	Slom_000804	60.0796	60.0796	2262	8		g21739	62.867	62.867	2895	2	g20956	58.5498	58.5498	924	7	g11949	67.2999	67.2999	3948	4		SJ02486	61.8848
Ec-01_004800	61.9926	0.680443	4062	19	Ec-04_003460	66.1945	0.798867	2115	8	Ec-00_007000	70.0228	0.853242	1755	8		Slom_005344	57.4359	57.4359	1170	16	Slom_012918	64.9755	64.9755	2247	9	Slom_000805	57.8192	57.8192	2091	4		g21747	57.16	57.16	831	1	g21	60.6433	60.6433	1710	2	g1195	61.8234	61.8234	351	0		SJ02496	46.4401
Ec-01_004940	59.4918	0.630045	2673	6	Ec-04_003520	65.3311	0.826377	1794	11	Ec-00_007020	64.8485	0.813636	657	6		Slom_009155	63.9699	63.9699	4524	4	Slom_006462	63.55	63.55	8952	46	Slom_000806	52.1435	52.1435	1143	15		g21764	64.7386	64.7386	3060	3	g21001	64.7821	64.7821	849	3	g11956	58.7459	58.7459	303	0		SJ02497	63.9376
Ec-01_004950	56.7666	0.607629	1098	5	Ec-04_003580	62.7804	0.767773	3162	12	Ec-00_007030	64.2336	0.785888	1230	1		Slom_002992	61.1765	61.1765	1275	4	Slom_012166	58.535	58.535	3099	8	Slom_000807	54.9858	54.9858	1755	5		g21812	64.7826	64.7826	1380	7	g21004	67.42	67.42	1593	5	g11959	63.5391	63.5391	1215	1		SJ02498	52.6427
Ec-01_004960	60.8833	0.643533	948	5	Ec-04_003840	55.2083	0.625	189	0	Ec-00_007060	59.3368	0.795812	570	7		Slom_007880	62.5403	62.5403	1551	14	Slom_021558	62.6904	62.6904	1182	4	Slom_000808_Slom_000809	58.3739	58.3739	8007	22		g2204	59.2742	59.2742	744	4	g21018	61.5248	61.5248	564	7	g11963	51.5366	51.5366	423	0		SJ02511	53.3601
Ec-01_005020	63.8637	0.654592	2316	1	Ec-04_003880	63.357	0.624113	420	3	Ec-00_007080	56.1905	0.647619	312	1		Slom_014099	66.6667	66.6667	1464	5	Slom_011281	57.3629	57.3629	1623	10	Slom_000811	59.0052	59.0052	6735	18		g2205	62.0277	62.0277	2673	14	g21094	57.6366	57.6366	897	0	g11964	58.5833	58.5833	1200	0		SJ02532	46.2393
Ec-01_005040	66.6667	0.789157	2487	10	Ec-04_003960	60.2632	0.747368	2277	9	Ec-00_007090	60.0467	0.706776	2565	0		Slom_010930	61.0963	61.0963	2244	13	Slom_003723	63.741	63.741	4170	5	Slom_000812	63.1439	63.1439	8289	6		g2208	59.1343	59.1343	1779	13	g21128	62.1377	62.1377	552	0	g11965	62.7385	62.7385	891	1		SJ02533	62.2568
Ec-01_005050	68.3477	0.735244	5232	10	Ec-04_004180	66.8727	0.789799	1938	11	Ec-00_007100	51.4286	0.428571	102	27		Slom_019591	69.3069	69.3069	1212	1	Slom_010480	62.6571	62.6571	1671	11	Slom_000814	63.0511	63.0511	1134	4		g2240	58.8964	58.8964	888	6	g21168	65.0679	65.0679	1251	0	g11966	57.7843	57.7843	2049	1		SJ02534	49.4361
Ec-01_005080	56.8214	0.751055	708	5	Ec-04_004280	55.7576	0.763636	162	2	Ec-00_007120	66.0606	0.9	327	1		Slom_012446	66.6667	66.6667	1047	8	Slom_011567	62.3111	62.3111	1125	4	Slom_000815	65.8619	65.8619	3852	5		g2243	62.3678	62.3678	5769	20	g21198	66.6667	66.6667	471	0	g11967	53.3473	53.3473	1434	1		SJ02535	60.4196
Ec-01_005120	62.7953	0.685039	1521	4	Ec-04_004380	67.7632	0.745614	1365	3	Ec-00_007160	69.8615	0.821046	4473	1		Slom_018854	66.6667	66.6667	996	5	Slom_002793	59.6991	59.6991	1263	11	Slom_000817	59.8095	59.8095	1575	9		g2251	59.4142	59.4142	1434	14	g2137	56.8907	56.8907	1473	7	g11970	57.5309	57.5309	405	1		SJ02536	49.4962
Ec-01_005190	60.9994	0.694354	4620	16	Ec-04_004390	63.252	0.834146	1227	8	Ec-00_007190	55.5556	0.761905	249	1		Slom_006018	68.838	68.838	3408	7	Slom_005807	61.7411	61.7411	873	4	Slom_000818	60.6764	60.6764	2454	4		g22577	61.156	61.156	3339	14	g21417	63.4615	63.4615	1404	7	g11973	64.9425	64.9425	348	0		SJ02537	46.3257
Ec-01_005210	70.9451	0.762452	1563	4	Ec-04_004760	60.9195	0.739464	780	5	Ec-00_007230	54.2636	0.627907	126	2		Slom_011884	66.1578	66.1578	2358	3	Slom_014041	63.285	63.285	2691	11	Slom_000820	66.3881	66.3881	1077	6		g22584	59.4815	59.4815	1350	1	g2142	61.5155	61.5155	4698	4	g11978	62.2609	62.2609	3450	5		SJ02590	53.5545
Ec-01_005270	62.1655	0.726277	819	2	Ec-04_004780	52.8736	0.517241	171	0	Ec-00_007240	52.1739	0.565217	411	4		Slom_010743	66.417	66.417	3204	10	Slom_011178	59.058	59.058	1656	7	Slom_000828	60.4381	60.4381	4656	4		g22591	59.2853	59.2853	1707	8	g21450	62.1762	62.1762	579	0	g11979	62.7679	62.7679	4386	6		SJ02600	52.7241
Ec-01_005290	61.2269	0.743056	861	2	Ec-04_004870	61.9215	0.803383	4254	20	Ec-00_007280	61.7647	0.455882	201	7		Slom_001578_Slom_001579	58.5493	58.5493	4398	19	Slom_006305	62.4516	62.4516	2325	9	Slom_000831	75.1832	75.1832	3276	6		g2260	62.4426	62.4426	1089	3	g2146	60.0379	60.0379	528	2	g11982	57.0435	57.0435	1725	10		SJ02620	56.0502
Ec-01_005390	59.6233	0.744472	1218	10	Ec-04_004990	61.055	0.774411	888	5	Ec-00_007290	62.9505	0.665541	885	5		Slom_000385	66.9789	66.9789	2562	6	Slom_019544	64.9737	64.9737	3426	6	Slom_000833	61.2942	61.2942	3369	12		g22608	56.3973	56.3973	1782	15	g2158	56.5217	56.5217	345	2	g11991	68.2883	68.2883	1665	1		SJ02624	48.7005
Ec-01_005400	60.6522	0.600642	3738	6	Ec-04_005070	61.6813	0.765396	1020	6	Ec-00_007300	55.4084	0.629139	1356	3		Slom_003689	61.0983	61.0983	5208	3	Slom_007057	58.8294	58.8294	1008	3	Slom_000834	59.8726	59.8726	3768	16		g22620	49.7166	49.7166	1764	13	g2159	61.9236	61.9236	759	3	g11993	58.8095	58.8095	420	2		SJ02628	56.266
Ec-01_005410	54.329	0.61039	459	1	Ec-04_005570	53.2164	0.614035	168	0	Ec-00_007320	61.0866	0.669604	678	1		Slom_012516	57.2917	57.2917	2784	4	Slom_006777	60.0873	60.0873	2979	8	Slom_000835	65.5819	65.5819	2028	2		g22638	59.2549	59.2549	5127	15	g2162	62.8788	62.8788	396	1	g11994	55.4175	55.4175	1449	1		SJ02635	47.9575
Ec-01_005450	59.633	0.713761	1632	9	Ec-04_006280	54.8689	0.758427	531	5	Ec-00_007340	60.2273	0.818182	525	0		Slom_008709	63.2723	63.2723	4095	21	Slom_009411	59.6412	59.6412	6633	11	Slom_000837	54.8203	54.8203	1224	6		g22643	61.1452	61.1452	3423	10	g21683	59.1045	59.1045	1005	6	g12	59.7183	59.7183	1065	10		SJ02641	47.1912
Ec-01_005460	61.2631	0.636272	5919	7	Ec-04_006410	53.0303	0.625	525	3	Ec-00_007350	62.2685	0.791667	861	8		Slom_005308	63.4848	63.4848	1980	5	Slom_006037	63.4031	63.4031	5301	37	Slom_000840	59.3654	59.3654	2931	15		g22645	59.1696	59.1696	1734	9	g21707	60.5735	60.5735	2232	6	g12012	62.9492	62.9492	807	0		SJ02644	47.507
Ec-01_005470	58.5139	0.773994	966	5	Ec-04_006420	58.5859	0.727273	294	2	Ec-00_007360	56.4972	0.694915	174	0		Slom_011538	69.6183	69.6183	3930	2	Slom_008257	58.561	58.561	1098	3	Slom_000843	57.9615	57.9615	2286	5		g2272	64.3636	64.3636	825	3	g21712	61.0961	61.0961	1113	6	g12016	54.6485	54.6485	441	1		SJ02648	45.0416
Ec-01_005520	66.9532	0.819484	2091	11	Ec-05_000570	59.9129	0.555556	456	2	Ec-00_007380	67.9128	0.744548	2886	2		Slom_009437	62.2825	62.2825	2988	13	Slom_013225	63.3221	63.3221	3558	4	Slom_000844	58.642	58.642	972	2		g2288	59.4667	59.4667	1125	5	g21717	60.8187	60.8187	513	2	g12022	61.7188	61.7188	384	2		SJ02650	50.6712
Ec-01_005530	66.771	0.812207	1914	13	Ec-05_000670	47.0588	0.485294	201	0	Ec-00_007440	55.1852	0.661111	537	2		Slom_013635	64.0466	64.0466	2748	6	Slom_012965	53.8616	53.8616	2991	5	Slom_000846	65.8141	65.8141	8562	69		g2289	56.8376	56.8376	468	1	g2178	66.0897	66.0897	2253	3	g12025	62.9268	62.9268	1230	8		SJ02652	57.5302
Ec-01_005560	62.2024	0.907143	1677	10	Ec-05_000890	58.2038	0.766839	576	4	Ec-00_007450	60.8696	0.724638	411	1		Slom_000771	69.2845	69.2845	7296	12	Slom_012802	61.4887	61.4887	1545	5	Slom_000851	61.3043	61.3043	690	4		g229	63.9676	63.9676	741	5	g21795	60.7046	60.7046	738	2	g12039	62.8655	62.8655	684	0		SJ02660	55.4885
Ec-01_005570	61.4458	0.722892	1989	10	Ec-05_001110	54.4662	0.666667	456	3	Ec-00_007460	56.1333	0.652	747	16		Slom_022383	59.0278	59.0278	1152	2	Slom_000853	63.741	63.741	4170	6	Slom_000852	66.7307	66.7307	3123	17		g2304	67.0004	67.0004	2397	1	g218	56.5857	56.5857	1359	12	g12041	57.7281	57.7281	537	2		SJ02673	53.5409
Ec-01_005590	68.5308	0.834887	2250	4	Ec-05_001150	58.6022	0.709677	183	0	Ec-00_007470	53.9216	0.705882	99	2		Slom_019468	56.1442	56.1442	4077	11	Slom_005401	56.8935	56.8935	573	5	Slom_000854	66.4073	66.4073	1542	7		g23075	54.7204	54.7204	2754	18	g21801	66.4083	66.4083	387	0	g12047	54.6237	54.6237	465	2		SJ02719	49.2051
Ec-01_005650	68.9964	0.810484	2229	5	Ec-05_001200	68.6016	0.759894	1134	1	Ec-00_007480	59.1837	0.734694	1761	1		Slom_016882	61.8217	61.8217	1032	22	Slom_008115	62.585	62.585	3087	5	Slom_000855	61.0806	61.0806	2184	2		g23080	62.6866	62.6866	1407	10	g21809	60.3234	60.3234	804	6	g12051	60.7306	60.7306	876	3		SJ02724	50.7924
Ec-01_005750	67.6067	0.826087	2550	12	Ec-05_001360	58.5981	0.644478	1980	4	Ec-00_007530	54.4928	0.669565	342	1		Slom_014684	59.3801	59.3801	1839	2	Slom_004622	54.4054	54.4054	1623	2	Slom_000858	62.7874	62.7874	1392	5		g23089	59.6696	59.6696	1029	5	g21814	61.3035	61.3035	1473	8	g12052	65.2602	65.2602	711	0		SJ02725	52.8272
Ec-01_005770	66.8562	0.803754	5277	12	Ec-05_001410	56.4103	0.553846	192	3	Ec-00_007540	59.4724	0.661871	414	0		Slom_010187	66.1272	66.1272	3522	0	Slom_006112	66.21	66.21	1971	4	Slom_000860	60.8696	60.8696	1449	14		g23090	59.5238	59.5238	672	2	g2190	58.8348	58.8348	1047	5	g12067	67.4797	67.4797	492	0		SJ02731	49.4159
Ec-01_005780	67.193	0.824468	570	0	Ec-05_001450	59.7266	0.829653	948	7	Ec-00_007550	64.1026	0.576923	153	2		Slom_012977	69.2008	69.2008	2565	8	Slom_006035	63.2302	63.2302	1746	12	Slom_000863	57.301	57.301	2349	5		g23092	58.8015	58.8015	1068	2	g224	57.4755	57.4755	816	6	g12068	67.4747	67.4747	990	0		SJ02739	50.6875
Ec-01_005810	72.8857	0.840469	6654	13	Ec-05_001480	55.1724	0.528736	258	0	Ec-00_007570	54	0.58	147	13		Slom_000119	65.2122	65.2122	7563	3	Slom_005481	64.168	64.168	3882	16	Slom_000867	60.0442	60.0442	3171	25		g23093	57.5081	57.5081	2151	20	g22502	54.5652	54.5652	1380	5	g1207	64.8746	64.8746	3069	4		SJ02742	55.666
Ec-01_005820	68.1633	0.804082	732	5	Ec-05_001620	63.3132	0.828974	1488	14	Ec-00_007580	57.1106	0.688488	1326	14		Slom_013583	65.0256	65.0256	1950	3	Slom_016858	56.6766	56.6766	1011	1	Slom_000868	55.7989	55.7989	1233	11		g23241	63.5238	63.5238	2100	7	g22507	57.265	57.265	1521	5	g12072	63.2997	63.2997	891	3		SJ02749	51.3865
Ec-01_005860	65.4424	0.8798	1794	5	Ec-05_001680	65.4785	0.69703	1512	7	Ec-00_007590	62.6234	0.833568	2124	16		Slom_000381	68.6984	68.6984	4479	5	Slom_019807_Slom_019808	60.3535	60.3535	1188	3	Slom_000869	56.4339	56.4339	2922	19		g23258	60.9712	60.9712	1668	4	g22560	54.7619	54.7619	3528	9	g12091	61.3636	61.3636	1452	3		SJ02750	51.8882
Ec-01_005980	66.7377	0.818763	1404	7	Ec-05_001700	59.4512	0.82622	981	5	Ec-00_007610	56.5676	0.66443	3126	3		Slom_005019	66.5062	66.5062	1869	4	Slom_012183	60.5418	60.5418	849	6	Slom_000871	59.2404	59.2404	1764	17		g2326	61.6667	61.6667	3480	25	g22583	58.8512	58.8512	1062	1	g12099	59.3853	59.3853	2115	1		SJ02752	50.2318
Ec-01_006020	63.7593	0.831643	1476	9	Ec-05_001730	63.6292	0.805917	2532	16	Ec-00_007630	59.593	0.748547	2061	5		Slom_017049	60.9576	60.9576	543	6	Slom_002325	61.204	61.204	1794	6	Slom_000872	61.1455	61.1455	3876	6		g2327	54.6351	54.6351	507	5	g2269	60.2903	60.2903	1929	12	g12100	61.6079	61.6079	1107	5		SJ02771	56.8755
Ec-01_006080	61.0336	0.683721	1932	9	Ec-05_001800	60	0.794118	507	3	Ec-00_007640	56.0748	0.616822	318	13		Slom_007940	62.1553	62.1553	5475	11	Slom_012643	58.2917	58.2917	1803	4	Slom_000875	60.2975	60.2975	7395	27		g23324	58.7523	58.7523	2148	12	g2293	57.377	57.377	366	2	g12106	58.1333	58.1333	375	2		SJ02772	48.1569
Ec-01_006100	58.8652	0.582979	702	1	Ec-05_002130	66.4777	0.737629	5817	17	Ec-00_007660	60.1343	0.644689	1635	9		Slom_015638	58.1761	58.1761	954	8	Slom_008969	59.5679	59.5679	1944	7	Slom_000876	57.7312	57.7312	2865	6		g23439	59.9483	59.9483	387	2	g23	61.3269	61.3269	1236	3	g12115	62.7763	62.7763	1131	0		SJ02773	54.2234
Ec-01_006140	66.5844	0.795062	1212	6	Ec-05_002150	57.9085	0.65098	762	8	Ec-00_007670	63.9526	0.747706	2613	1		Slom_007520	68.2976	68.2976	4476	3	Slom_002751	66.8641	66.8641	6585	12	Slom_000877	63.1654	63.1654	2799	3		g2344	60.3175	60.3175	945	3	g23064	54.5185	54.5185	675	5	g12116	57.373	57.373	807	2		SJ02774	50.0373
Ec-01_006190	63.2614	0.835971	2082	12	Ec-05_002250	64.3467	0.893631	4566	26	Ec-00_007690	63.154	0.786996	1335	1		Slom_010766	61.1897	61.1897	2757	3	Slom_003996	63.9501	63.9501	4491	11	Slom_000878	63.8247	63.8247	5067	5		g2346	59.1218	59.1218	1617	7	g23081	62.2739	62.2739	774	8	g1213	58.5366	58.5366	861	1		SJ02775	67.979
Ec-01_006220	59.1592	0.747748	330	1	Ec-05_002340	56.5996	0.711409	1338	11	Ec-00_007700	53.9007	0.510638	138	5		Slom_002554	61.8689	61.8689	3585	5	Slom_013415	59.4745	59.4745	3768	9	Slom_000879	62.2951	62.2951	2013	5		g23465	54.764	54.764	1123	10	g23096	55.3509	55.3509	1140	5	g12134	63.8441	63.8441	1488	7		SJ02784	45.5484
Ec-01_006230	58.0247	0.425926	159	0	Ec-05_002350	55.6145	0.689655	1128	11	Ec-00_007710	66.4368	0.882759	432	2		Slom_004055	61.354	61.354	4461	2	Slom_017276_Slom_017277	61.9839	61.9839	1986	2	Slom_000881	67.1416	67.1416	3369	5		g23485	61.8234	61.8234	1053	3	g23098	56.381	56.381	1575	7	g12139	67.5725	67.5725	552	2		SJ02797	45.8279
Ec-01_006240	51.1905	0.482143	165	0	Ec-05_002510	56.3441	0.83871	462	3	Ec-00_007720	63.9073	0.791391	903	12		Slom_016593	65.1543	65.1543	3306	6	Slom_007613_Slom_007614	69.9041	69.9041	10842	19	Slom_000885	66.0445	66.0445	4179	10		g23486	59.8925	59.8925	930	1	g23101	58.1931	58.1931	1605	1	g12152	63.8376	63.8376	813	0		SJ02801	51.7055
Ec-01_006250	55.4913	0.65896	516	5	Ec-05_002600	60.7814	0.670623	2019	9	Ec-00_007730	61.0215	0.693548	369	3		Slom_005679	64.0316	64.0316	759	3	Slom_010864	56.0327	56.0327	978	3	Slom_000887	59.0214	59.0214	1308	8		g23490	62.6168	62.6168	1284	2	g23111	52.7443	52.7443	1494	3	g12155	68.6275	68.6275	306	1		SJ02803	49.1807
Ec-01_006440	57.7697	0.791063	2481	13	Ec-05_002620	53.8117	0.713004	666	7	Ec-00_007740	64.8724	0.802632	2505	8		Slom_012878	62.5576	62.5576	2604	5	Slom_002172	61.7943	61.7943	4269	53	Slom_000888	64.3678	64.3678	1566	6		g2350	60.6061	60.6061	1386	9	g23125	63.1852	63.1852	2700	4	g12157	59.4595	59.4595	333	1		SJ02808	45.2012
Ec-01_006450	74.6753	0.844156	459	1	Ec-05_002760	50.8621	0.715517	345	5	Ec-00_007760	61.244	0.626794	624	4		Slom_007454	65.5621	65.5621	9144	1	Slom_013931	58.5629	58.5629	2505	10	Slom_000889	59.9824	59.9824	1137	9		g23509	61.3088	61.3088	4722	22	g23156	59.0818	59.0818	2004	8	g12167	59.4872	59.4872	585	2		SJ02814	48.5781
Ec-01_006460	60.5511	0.809717	1488	12	Ec-05_002830	60.9977	0.653061	879	3	Ec-00_007820	59.8608	0.823666	1290	1		Slom_017996	57.4288	57.4288	1299	4	Slom_005789_Slom_005790	61.2148	61.2148	4017	11	Slom_000891	55.615	55.615	1683	9		g2351	59.19	59.19	963	4	g23264	69.2865	69.2865	1794	1	g12168	63.2454	63.2454	1023	5		SJ02826	57.8143
Ec-01_006490	44.9735	0.619048	186	1	Ec-05_002840	63.8338	0.820113	2115	4	Ec-00_007830	64.532	0.837438	606	4		Slom_003734	57.3677	57.3677	2097	13	Slom_003136	59.229	59.229	2568	7	Slom_000892	54.0249	54.0249	3702	10		g23518	60.5044	60.5044	4203	10	g23321	53.8462	53.8462	1053	3	g12169	59.612	59.612	567	1		SJ02830	47.8558
Ec-01_006600	62.7029	0.698616	5850	30	Ec-05_003040	62.2642	0.820755	633	5	Ec-00_007850	51.1628	0.651163	126	7		Slom_009876	69.5457	69.5457	3126	4	Slom_025688	64.5219	64.5219	1119	1	Slom_000893	56.179	56.179	1497	10		g23521	66.9444	66.9444	1440	1	g23431	62.0072	62.0072	837	3	g12191	57.7193	57.7193	570	2		SJ02836	52.9633
Ec-01_006610	60.9649	0.633041	2049	4	Ec-05_003220	58.6207	0.724138	171	0	Ec-00_007880	62.9721	0.640394	1215	6		Slom_001453	57.2674	57.2674	1032	7	Slom_015378	69.4594	69.4594	3903	2	Slom_000898	62.1771	62.1771	1626	7		g23525	53.4626	53.4626	2166	15	g23435	55.9889	55.9889	1077	5	g12192	64.0889	64.0889	1125	2		SJ02850	49.1856
Ec-01_006630	64.6259	0.771429	732	1	Ec-05_003260	59.176	0.629213	531	2	Ec-00_007900	64.3972	0.719149	2817	5		Slom_024433	76.0943	76.0943	891	1	Slom_001165	67.2308	67.2308	1950	17	Slom_000902	62.5656	62.5656	2097	9		g23527	55.3229	55.3229	573	2	g23440	61.2346	61.2346	810	4	g12193	54.6642	54.6642	1608	2		SJ02851	50.5658
Ec-01_006650	61.1204	0.736622	3585	4	Ec-05_003360	56.0606	0.642857	459	2	Ec-00_007920	65.6085	0.728175	1509	7		Slom_005760	64.1373	64.1373	2214	6	Slom_006200	58.892	58.892	2148	3	Slom_000903	61.3861	61.3861	606	3		g23556	57.7684	57.7684	1416	8	g23451	57.1212	57.1212	1320	12	g122	60.3202	60.3202	1749	9		SJ02856	57.4708
Ec-01_006660	57.8569	0.654171	3198	4	Ec-05_003390	61.2192	0.92607	768	5	Ec-00_007970	58.3908	0.622989	1302	9		Slom_007294	65.7315	65.7315	3315	8	Slom_002388	71.675	71.675	1797	9	Slom_000905	59.975	59.975	1599	12		g23568	56.3327	56.3327	1587	6	g23457	57.1581	57.1581	936	1	g1220	59.8148	59.8148	540	2		SJ02863	56.2308
Ec-01_006790	60.1307	0.647059	150	0	Ec-05_003550	50.7042	0.507042	210	0	Ec-00_008010	58.4699	0.760656	1827	9		Slom_008728	67.6007	67.6007	1713	9	Slom_019036	53.663	53.663	546	4	Slom_000906	56.6892	56.6892	3558	16		g23594	60.497	60.497	1167	15	g23491	62.7407	62.7407	1350	5	g12203	61.3687	61.3687	453	2		SJ02874	50
Ec-01_006820	60.2256	0.725321	12852	65	Ec-05_003600	66.6667	0.687262	3153	16	Ec-00_008020	58.4221	0.63787	2532	0		split_gene_Slom_008382-g524	59.7927	59.7927	4728	7	Slom_017557	64.3448	64.3448	4350	3	Slom_000907	58.3587	58.3587	2961	4		g23598	54.9618	54.9618	393	1	g23510	59.4203	59.4203	345	0	g12210	62.0438	62.0438	822	1		SJ02877	53.6938
Ec-01_006850	56.2092	0.803922	150	1	Ec-05_003630	58.3663	0.664032	756	2	Ec-00_008030	59.2081	0.78453	1083	8		Slom_006263	58.826	58.826	2334	9	Slom_005467	59.2486	59.2486	3141	4	Slom_000908	62.1539	62.1539	3612	17		g23599	62.8165	62.8165	2883	0	g23513	58.7248	58.7248	894	6	g12211	63.8611	63.8611	1497	2		SJ02879	52.5569
Ec-01_006890	55.5556	0.701149	258	0	Ec-05_003680	63.324	0.805014	1074	7	Ec-00_008040	47.7663	0.360825	288	6		Slom_028318	58.7542	58.7542	1782	0	Slom_024125	64.7078	64.7078	6024	1	Slom_000911	72.2371	72.2371	2244	3		g236	61.0837	61.0837	609	1	g2353	68.415	68.415	5205	7	g12216	61.7241	61.7241	870	0		SJ02885	50.029
Ec-01_006950	66.5348	0.695411	3789	10	Ec-05_003690	65.5119	0.794457	1296	1	Ec-00_008050	66.5584	0.777597	1845	19		Slom_017984	60.8729	60.8729	2589	6	Slom_004566	62.0206	62.0206	2712	8	Slom_000913	61.6052	61.6052	1383	2		g23601	60.7456	60.7456	912	3	g23559	57.8788	57.8788	1650	4	g12221	63.1491	63.1491	597	2		SJ02886	52.5178
Ec-01_007030	63.9194	0.725275	3273	14	Ec-05_003700	59.6639	0.705882	354	1	Ec-00_008060	60.6911	0.822894	1386	0		Slom_008468	61.5516	61.5516	2346	5	Slom_002756	65.4937	65.4937	3666	12	Slom_000914	61.3266	61.3266	1779	4		g23602	60.9903	60.9903	828	1	g23560	66.1705	66.1705	2217	6	g12233	58.4444	58.4444	450	1		SJ02887	54.6031
Ec-01_007040	57.1827	0.589958	714	3	Ec-05_003710	67.4731	0.818548	1485	1	Ec-00_008070	62.2468	0.735912	2712	3		Slom_009953	62.8026	62.8026	2148	10	Slom_016902	61.1432	61.1432	1557	6	Slom_000915	60.2595	60.2595	1233	7		g23603	57.0588	57.0588	510	3	g2358	61.6497	61.6497	1176	2	g12241	58.9569	58.9569	441	1		SJ02904	49.4479
Ec-01_007050	59.3183	0.664011	2256	6	Ec-05_003870	60.5964	0.795527	936	2	Ec-00_008090	52.2876	0.431373	150	1		Slom_003109	60.6838	60.6838	3744	21	Slom_001561	69.526	69.526	3882	49	Slom_000916	58.9867	58.9867	4362	15		g23615	59.674	59.674	2331	7	g23592	68.5215	68.5215	1887	3	g12250	65.1059	65.1059	1794	12		SJ02906	56.643
Ec-01_007070	59.2888	0.606181	3006	4	Ec-05_004040	59.9034	0.729469	618	3	Ec-00_008100	59.7938	0.654639	579	7		Slom_009132	64.1538	64.1538	4656	7	Slom_009463	54.5888	54.5888	4827	8	Slom_000917	65.9781	65.9781	2469	11		g23619	59.2081	59.2081	1086	5	g23604	63.2026	63.2026	1530	3	g12262	59.2593	59.2593	378	2		SJ02908	64.0788
Ec-01_007160	65.3583	0.705919	4812	13	Ec-05_004070	63.7021	0.848156	1380	7	Ec-00_008110	59.6026	0.695364	450	3		Slom_003604	57.3689	57.3689	2022	16	Slom_010714	61.6263	61.6263	1488	12	Slom_000918	53.405	53.405	1116	5		g23644	58.8889	58.8889	1800	8	g2361	62.204	62.204	1098	2	g12265	66.6667	66.6667	354	1		SJ02913	51.5386
Ec-01_007250	64.4969	0.793396	3177	18	Ec-05_004120	60	0.684211	282	2	Ec-00_008130	59.3567	0.79386	681	4		Slom_004665	59.37	59.37	4413	10	Slom_006867	60.3454	60.3454	3243	6	Slom_000921	53.8305	53.8305	1971	5		g23693	55.7491	55.7491	861	3	g23642	56.9351	56.9351	894	8	g12278	59.9379	59.9379	966	1		SJ02914	48.0439
Ec-01_007280	68.4794	0.823708	993	4	Ec-05_004290	59.5874	0.639804	6735	17	Ec-00_008140	63.5158	0.746269	600	1		Slom_008776	62.3964	62.3964	3138	5	Slom_010166	65.6683	65.6683	1803	3	Slom_000922	55.5329	55.5329	2937	56		g23710	59.1029	59.1029	1137	4	g23643	58.2002	58.2002	1878	17	g12289	60.4938	60.4938	324	0		SJ02919	49.6396
Ec-01_007300	55.102	0.693878	144	1	Ec-05_004370	60.2339	0.811404	681	6	Ec-00_008150	68.3007	0.892157	303	7		Slom_006979	65.9055	65.9055	3810	14	Slom_006105	57.9146	57.9146	3702	7	Slom_000923	58.5014	58.5014	1041	9		g23713	64.5013	64.5013	1524	2	g23664	57.0133	57.0133	3087	4	g1229	57.3508	57.3508	687	2		SJ02928	51.2135
Ec-01_007390	61.8108	0.730702	10335	54	Ec-05_004390	60.9977	0.843537	879	6	Ec-00_008160	56.4394	0.670455	525	9		Slom_011460	65.2244	65.2244	624	3	Slom_003767	57.7253	57.7253	1398	3	Slom_000924	66.8421	66.8421	8550	41		g23747	57.3182	57.3182	1059	4	g23672	59.186	59.186	2580	18	g12298	62.9353	62.9353	804	5		SJ02929	55.435
Ec-01_007400	60.4717	0.591509	3177	9	Ec-05_004450	66.6667	0.64557	234	1	Ec-00_008190	65.564	0.811705	1176	4		Slom_013065	69.0532	69.0532	2556	3	Slom_004378	60.6339	60.6339	3912	11	Slom_000926	60.4566	60.4566	1095	2		g23748	58.4397	58.4397	3525	8	g23697	58.0225	58.0225	1689	6	g123	60.2888	60.2888	3324	10		SJ02939	52.7284
Ec-01_007410	60.199	0.681818	402	1	Ec-05_004520	63.8955	0.764846	1260	11	Ec-00_008200	62.131	0.894168	1386	1		Slom_007739	64.3146	64.3146	2721	5	Slom_018363	64.6321	64.6321	4866	2	Slom_000928	59.808	59.808	1458	11		g23749	58.9444	58.9444	3600	28	g2370	60.8586	60.8586	396	1	g12311	58.75	58.75	480	3		SJ02959	48.556
Ec-01_007420	58.7549	0.85214	1539	11	Ec-05_004590	58.7662	0.688312	921	0	Ec-00_008220	66.7797	0.864407	882	7		Slom_007517	63.3875	63.3875	3690	5	Slom_001826	65.6964	65.6964	6390	25	Slom_000929	60.7195	60.7195	3447	14		g23753	55.8608	55.8608	2184	7	g2371	60.5263	60.5263	342	1	g12322	64.2735	64.2735	585	3		SJ02971	49.2085
Ec-01_007440	59.7333	0.84	372	3	Ec-05_004890	63.9246	0.74036	1164	9	Ec-00_008250	59.8174	0.547945	216	0		Slom_009300	70.7003	70.7003	1785	2	Slom_011327_Slom_011328	65.7308	65.7308	2244	13	Slom_000931	70.9103	70.9103	7800	13		g2379	60.4827	60.4827	663	5	g23735	55.5556	55.5556	2934	6	g12326	58.1172	58.1172	1041	0		SJ02984	46.4714
Ec-01_007500	67.2368	0.757895	2277	9	Ec-05_004900	68.0096	0.811511	2082	11	Ec-00_008290	71.1313	0.767372	2976	5		Slom_014245	74.1433	74.1433	6420	7	Slom_009340	63.9432	63.9432	4296	16	Slom_000933	62.6812	62.6812	2208	5		g2383	58.2397	58.2397	534	0	g23736	57.4127	57.4127	1059	4	g1233	60.0575	60.0575	348	0		SJ02986	47.9936
Ec-01_007600	52.0635	0.666667	312	2	Ec-05_005150	63.3716	0.845977	1302	6	Ec-00_008310	52.8846	0.528846	309	5		Slom_019311	56.7418	56.7418	2529	5	Slom_007422	66.0656	66.0656	1830	0	Slom_000935	61.4035	61.4035	1596	4		g23876	60.1766	60.1766	2265	26	g23875	60.9776	60.9776	1248	8	g12335	64.7826	64.7826	690	0		SJ02998	41.7202
Ec-01_007620	58.455	0.622263	3285	2	Ec-05_005160	64.0625	0.796875	381	3	Ec-00_008320	59.8765	0.819444	645	10		Slom_010727	58.7934	58.7934	4293	3	Slom_013891	72.4859	72.4859	3729	10	Slom_000937	71.7913	71.7913	4332	6		g23877	61.165	61.165	1854	8	g2395	55.8028	55.8028	2292	2	g12347	66.4062	66.4062	768	4		SJ03007	51.1287
Ec-01_007630	63.3381	0.775144	4173	19	Ec-05_005170	54.7962	0.625899	831	4	Ec-00_008330	58.4699	0.786885	180	3		Slom_007760	62.261	62.261	7218	31	Slom_018876	61.2328	61.2328	1233	2	Slom_000938	58.4629	58.4629	2316	11		g23879	61.4379	61.4379	306	2	g23951	64.3698	64.3698	1698	0	g1235	59.306	59.306	951	1		SJ03015	55.6956
Ec-01_007670	50.4695	0.633803	423	1	Ec-05_005360	54.4218	0.653061	144	1	Ec-00_008350	63.503	0.756534	2178	6		novel_gene_206_5b9fa7de	58.0215	58.0215	2325	9	Slom_003851_Slom_003852	59.814	59.814	2043	11	Slom_000940	66.3435	66.3435	2166	3		g23888	59.1228	59.1228	570	1	g23979	57.2628	57.2628	1191	1	g12356	49.5575	49.5575	339	2		SJ03017	48.3085
Ec-01_007680	58.7987	0.625922	2844	6	Ec-05_005370	56	0.847826	150	0	Ec-00_008360	57.6832	0.744681	420	4		Slom_000643	64.1577	64.1577	1116	6	Slom_007624	61.0287	61.0287	1011	9	Slom_000941	68.9759	68.9759	1992	4		g23919	62.1375	62.1375	3069	9	g23985	62.7946	62.7946	594	0	g12357	57.3643	57.3643	387	0		SJ03032	59.2593
Ec-01_007790	58.3903	0.612756	1314	2	Ec-05_005400	58.2722	0.743276	1224	10	Ec-00_008370	62.3762	0.856436	603	9		Slom_011030	63.8095	63.8095	3570	11	Slom_000777	57.2952	57.2952	1782	3	Slom_000946	71.5725	71.5725	2283	4		g23940	58.5799	58.5799	507	3	g23986	66.33	66.33	3564	4	g12358	57.2605	57.2605	2307	15		SJ03034	48.849
Ec-01_007820	60.1719	0.667622	1044	2	Ec-05_005480	58.8983	0.716102	705	5	Ec-00_008390	60.6557	0.643443	729	9		Slom_022709	66.8878	66.8878	4974	2	Slom_009219	59.9327	59.9327	1188	16	Slom_000950	63.9293	63.9293	4128	6		g23946	58.1643	58.1643	1035	5	g24	53.2362	53.2362	618	3	g1236	56.1905	56.1905	945	1		SJ03046	43.5892
Ec-01_007880	61.5234	0.814453	1533	10	Ec-05_005570	70.9557	0.802797	2142	5	Ec-00_008400	56.9554	0.593176	1140	12		Slom_019849	62.6087	62.6087	1725	4	Slom_017009	63.3171	63.3171	6150	6	Slom_000952	61.3169	61.3169	3888	20		g23981	60.5622	60.5622	1245	3	g2404	63.9135	63.9135	1017	1	g12360	65.9656	65.9656	1569	4		SJ03051	51.5941
Ec-01_007960	62.2979	0.713191	3522	14	Ec-05_005620	55.6509	0.675966	1395	6	Ec-00_008410	55.0228	0.630137	1311	4		Slom_011556	59.7819	59.7819	2934	3	Slom_010086	63.5364	63.5364	2364	9	Slom_000954	70.0319	70.0319	3447	6		g23997	60.1212	60.1212	825	4	g24050	59.0991	59.0991	555	2	g12361	63.7681	63.7681	345	2		SJ03054	66.9989
Ec-01_007970	61.97	0.74364	1530	8	Ec-05_005650	59.8198	0.691892	552	2	Ec-00_008430	70.3973	0.793708	4956	18		Slom_007669	66.1454	66.1454	7098	7	Slom_004400	65.6958	65.6958	5562	13	Slom_000956	66.2404	66.2404	1173	1		g23999	59.7953	59.7953	684	2	g24053	60.8696	60.8696	690	3	g12378	67.3759	67.3759	1692	2		SJ03055	46.4458
Ec-01_007980	62.9397	0.65892	4773	14	Ec-05_005670	58.3567	0.663866	1068	7	Ec-00_008450	58.6228	0.718464	1638	10		Slom_006763	62.4618	62.4618	5232	13	Slom_011548	56.4506	56.4506	1527	1	Slom_000959	68.0723	68.0723	5478	4		g24000	61.2277	61.2277	1287	8	g2406	61.9632	61.9632	978	0	g1238	58.954	58.954	3021	3		SJ03067	49.6818
Ec-01_008020	61.3631	0.634944	4032	12	Ec-05_005750	61.0276	0.785714	795	5	Ec-00_008480	62.1827	0.876904	2361	10		Slom_007715	68.2946	68.2946	2580	6	Slom_002051	64.9425	64.9425	696	2	Slom_000960	66.3731	66.3731	5109	1		g24036	64.4903	64.4903	873	4	g24067	54.5333	54.5333	1500	6	g12383	58.6257	58.6257	684	1		SJ03073	47.2961
Ec-01_008140	72.4225	0.872865	1578	1	Ec-05_005860	64.7374	0.755627	930	6	Ec-00_008500	58.6106	0.669002	1710	1		Slom_000953	68.4103	68.4103	4875	7	Slom_000230	59.3452	59.3452	2199	6	Slom_000963	56.3071	56.3071	1641	8		g24068	55.1872	55.1872	3258	16	g24088	59.0226	59.0226	1596	8	g12388	56.3166	56.3166	657	1		SJ03074	49.9037
Ec-01_008150	66.21	0.657534	216	0	Ec-05_006040	58.2456	0.6	282	2	Ec-00_008510	65.4389	0.672192	1626	8		Slom_004902	59.7162	59.7162	2748	5	Slom_006975	59.1488	59.1488	3924	8	Slom_000964	55.7337	55.7337	4116	15		g24069	57.5163	57.5163	1224	9	g24098	60.9023	60.9023	399	1	g1239	61.2821	61.2821	390	1		SJ03077	48.0484
Ec-01_008170	63.5281	0.628247	1845	3	Ec-05_006220	62.0968	0.741935	741	5	Ec-00_008520	57.2368	0.638158	453	2		Slom_027310	61.087	61.087	1380	0	Slom_013602	65.1569	65.1569	5100	23	Slom_000965	55.4701	55.4701	8190	29		g24077	56.352	56.352	1716	10	g24099	60.2941	60.2941	1020	2	g12390	64.8504	64.8504	936	1		SJ03083	53.0713
Ec-01_008270	51.8135	0.720207	576	4	Ec-05_006280	64.7059	0.882353	150	2	Ec-00_008530	62.4579	0.815657	1185	1		Slom_003036	55.6999	55.6999	693	5	Slom_012662	61.0163	61.0163	2460	8	Slom_000969	53.3981	53.3981	1236	6		g24078	60.7274	60.7274	2172	11	g24109	56.8996	56.8996	1116	7	g12392	61.2832	61.2832	1356	2		SJ03084	58.0016
Ec-01_008310	67.578	0.804511	4386	17	Ec-05_006310	63.594	0.871508	1071	6	Ec-00_008580	62.5199	0.698565	1251	1		Slom_001599	61.645	61.645	1155	4	Slom_012279	61.7094	61.7094	585	9	Slom_000970	60.2798	60.2798	3288	2		g24103	65.4442	65.4442	1227	2	g24110	59.5305	59.5305	1065	8	g12393	66.6974	66.6974	3252	5		SJ03089	59.4273
Ec-01_008320	54.6875	0.59375	189	0	Ec-05_006330	63.2696	0.872611	939	5	Ec-00_008590	56.6792	0.606742	798	1		Slom_008175	62.4378	62.4378	3618	12	Slom_000662	58.7696	58.7696	2292	11	Slom_000975	62.0837	62.0837	3513	11		g24114	61.2273	61.2273	1434	0	g2412	59.375	59.375	768	1	g12395	67.1795	67.1795	390	1		SJ03107	49.0784
Ec-01_008330	66.6667	0.702628	2166	4	Ec-05_006340	53.5581	0.741573	264	3	Ec-00_008600	57.2222	0.75	177	7		Slom_002745	54.7154	54.7154	3690	16	Slom_006404	60.5735	60.5735	558	4	Slom_000976	54.2009	54.2009	2190	23		g24122	62.4269	62.4269	684	1	g24153	57.1429	57.1429	798	4	g12397	61.9482	61.9482	1314	5		SJ03111	55.5438
Ec-01_008460	59.5388	0.735849	474	4	Ec-05_006360	56.5041	0.487805	243	0	Ec-00_008610	58.3333	0.511905	249	6		Slom_018788	69.5983	69.5983	2763	4	Slom_000702	57.591	57.591	2391	2	Slom_000978_Slom_000979	56.67	56.67	3021	16		g24133	64.4828	64.4828	870	1	g24182	57.5221	57.5221	339	2	g124	63.7755	63.7755	588	4		SJ03112	63.6612
Ec-01_008470	58.4889	0.749333	1122	7	Ec-05_006380	60.5664	0.777778	456	4	Ec-00_008620	65.1282	0.694872	1167	2		Slom_002064	65.2643	65.2643	927	4	Slom_003606	62.0939	62.0939	831	7	Slom_000980	58.971	58.971	2274	9		g24138	56.9975	56.9975	786	5	g24201	65.9541	65.9541	1263	3	g1240	64.591	64.591	819	2		SJ03120	49.1387
Ec-01_008500	66.4234	0.773723	408	2	Ec-05_006400	70.4475	0.777778	1293	2	Ec-00_008630	65.2518	0.826825	1764	3		Slom_010502	65.2136	65.2136	2271	3	Slom_001319	55.5164	55.5164	2556	7	Slom_000981	57.3302	57.3302	1296	6		g2414	61.7424	61.7424	1056	4	g24202	58.0786	58.0786	1374	4	g12403	64.1927	64.1927	1536	1		SJ03124	51.3736
Ec-01_008590	64.1173	0.774379	1566	4	Ec-05_006500	62.2739	0.801034	1158	10	Ec-00_008650	56.25	0.677083	285	9		Slom_008727	65.0548	65.0548	1551	2	Slom_015847	64.9722	64.9722	3600	4	Slom_000984	55.6019	55.6019	1437	11		g2415	60.8491	60.8491	636	1	g24225	58.3333	58.3333	996	2	g1241	64.8438	64.8438	768	3		SJ03131	50.9827
Ec-01_008600	50.1873	0.505618	264	0	Ec-05_006520	62.7556	0.674847	3909	12	Ec-00_008690	65.9743	0.824926	1008	4		Slom_011181	61.5754	61.5754	1041	5	Slom_005947	60.793	60.793	1362	4	Slom_000985	55.649	55.649	3567	7		g24150	58.9015	58.9015	2112	11	g24247	59.856	59.856	1806	6	g12413	60.2941	60.2941	408	0		SJ03160	56.6705
Ec-01_008640	64.6986	0.765683	1623	4	Ec-05_006590	55.1111	0.746667	222	2	Ec-00_008700	64.1235	0.656676	1098	1		novel_gene_290_5b9fa7de	51.8729	51.8729	2109	3	Slom_008590	64.3912	64.3912	4131	12	Slom_000986	61.714	61.714	11307	82		g24152	64.8287	64.8287	1197	1	g24252	58.467	58.467	561	3	g12431	54.955	54.955	333	1		SJ03184	48.4831
Ec-01_008650	63.2588	0.813099	1875	8	Ec-05_006610	56.0531	0.689055	1203	5	Ec-00_008710	60.8614	0.786517	531	1		Slom_018782	67.5841	67.5841	3270	6	Slom_001264	67.859	67.859	9813	18	Slom_000989	58.7079	58.7079	3204	25		g24190	61.7188	61.7188	1920	8	g24291	60.628	60.628	828	4	g1244	63.6839	63.6839	1911	2		SJ03186	51.1107
Ec-01_008680	60.7184	0.61066	2586	4	Ec-05_006730	58.6885	0.809836	912	6	Ec-00_008730	65.7523	0.912718	1200	2		Slom_020518	58.2235	58.2235	3186	2	Slom_026056	55.9099	55.9099	1599	2	Slom_000990	61.626	61.626	2460	13		g24196	52.381	52.381	1701	23	g24312	62.7778	62.7778	1260	6	g12441	69.5291	69.5291	1083	2		SJ03187	50.358
Ec-01_008710	64.7993	0.692308	3585	6	Ec-05_006800	64.6896	0.729592	4701	18	Ec-00_008760	61.1348	0.710638	702	5		Slom_000393	56.1381	56.1381	2346	3	Slom_001228	57.6819	57.6819	1113	6	Slom_000993	63.2947	63.2947	2847	15		g24197	53.0708	53.0708	2133	27	g2434	59.0164	59.0164	366	2	g12449	56.3725	56.3725	408	2		SJ03191	62.2196
Ec-01_008750	65.0532	0.727009	3096	6	Ec-06_000020	57.934	0.652556	3753	16	Ec-00_008770	57.2426	0.759162	570	3		Slom_015855	63.9889	63.9889	2166	7	Slom_002941	61.4035	61.4035	1710	5	Slom_000996	61.833	61.833	3186	8		g24200	60.2617	60.2617	1452	6	g2440	59.4406	59.4406	429	0	g1245	62.6029	62.6029	1944	3		SJ03201	51.7266
Ec-01_008760	69.1249	0.858407	1014	3	Ec-06_000140	64.1593	0.676991	1353	4	Ec-00_008780	57.0175	0.684211	225	2		Slom_009527	60.8511	60.8511	3525	8	Slom_026385	60.6137	60.6137	2379	1	Slom_000997	65.3689	65.3689	2928	3		g24219	56.7901	56.7901	729	5	g2443	61.9105	61.9105	2481	7	g12450	64.6341	64.6341	984	0		SJ03202	62.6417
Ec-01_008780	65.4482	0.715405	1146	6	Ec-06_000220	59.7046	0.797468	945	5	Ec-00_008790	55.1607	0.634518	1179	9		Slom_006557	62.4884	62.4884	1077	6	Slom_018059	58.5799	58.5799	1521	1	Slom_000999	58.4982	58.4982	1971	4		g2424	62.1469	62.1469	708	0	g2444	59.4203	59.4203	759	5	g12456	57.7778	57.7778	405	1		SJ03217	49.8813
Ec-01_008790	66.9907	0.764277	2466	3	Ec-06_000390	55.6777	0.565934	543	0	Ec-00_008800	59.6639	0.768908	711	0		Slom_014822	71.0203	71.0203	6753	4	Slom_013679	57.8875	57.8875	729	8	Slom_001001	63.1234	63.1234	1524	6		g24243	60.1137	60.1137	2991	12	g24442	66.9154	66.9154	402	2	g12462	74.8575	74.8575	1404	0		SJ03218	52.5393
Ec-01_008830	62.3843	0.6875	861	3	Ec-06_000450	63.4992	0.850679	660	3	Ec-00_008820	61.6279	0.639535	255	4		Slom_016655	70.6749	70.6749	3393	6	Slom_009577	60.3896	60.3896	924	19	Slom_001002	62.1414	62.1414	3381	13		g24255	60.4505	60.4505	1110	4	g24458	56.8405	56.8405	2646	6	g1247	62.7404	62.7404	1248	4		SJ03227	54.3028
Ec-01_008870	58.1818	0.727273	327	2	Ec-06_000460	63.3484	0.846154	660	3	Ec-00_008830	63.9692	0.846821	1035	0		Slom_025707	62.2168	62.2168	7326	2	Slom_018746	52.0548	52.0548	657	4	Slom_001003	64.2516	64.2516	7536	33		g2426	62.8264	62.8264	1302	7	g24472	68.4573	68.4573	726	0	g12470	57.7617	57.7617	831	2		SJ03244	48.3171
Ec-01_008910	62.3168	0.708791	2181	3	Ec-06_000470	62.0865	0.885496	390	2	Ec-00_008860	53.3333	0.538462	192	6		Slom_009647	63.5669	63.5669	2226	2	Slom_012406	60.8796	60.8796	1296	4	Slom_001005	58.0952	58.0952	3885	9		g24264	54.6926	54.6926	618	5	g24475	65.1156	65.1156	3288	6	g12472	62.5407	62.5407	1842	7		SJ03251	47.3957
Ec-01_008940	64.0212	0.746032	375	2	Ec-06_000490	63.8009	0.864253	660	3	Ec-00_008870	61.6858	0.816092	519	1		Slom_009703	67.4106	67.4106	3495	12	Slom_008416	56.9333	56.9333	750	1	Slom_001006	66.9674	66.9674	2328	5		g2427	63.1992	63.1992	3057	9	g24476	61.3281	61.3281	1536	3	g1248	67.4757	67.4757	1236	1		SJ03261	53.2902
Ec-01_009040	60.1663	0.77551	1320	7	Ec-06_000510	63.0468	0.850679	660	3	Ec-00_008880	47.8788	0.454545	162	15		Slom_007437	54.8549	54.8549	999	8	Slom_017589	65.2444	65.2444	1125	5	Slom_001007	61.7486	61.7486	1647	5		g24290	58.4	58.4	750	5	g24477	61.5985	61.5985	11148	31	g12481	63.3772	63.3772	912	5		SJ03262	50.3176
Ec-01_009060	65.785	0.731434	2946	10	Ec-06_000520	61.8401	0.823529	660	3	Ec-00_008890	61.5721	0.829694	684	3		Slom_016181	66.0724	66.0724	1851	4	Slom_023077	65.8947	65.8947	1425	4	Slom_001008	59.8925	59.8925	930	6		g243	58.6946	58.6946	2007	14	g2448	66.5913	66.5913	1326	0	g12485	60	60	975	1		SJ03276	65.1319
Ec-01_009080	54.2636	0.534884	126	1	Ec-06_000530	63.0468	0.850679	660	3	Ec-00_008900	63.1206	0.829787	138	11		Slom_015186	61.8918	61.8918	3309	14	Slom_025237	59.7043	59.7043	1623	1	Slom_001009	62.8276	62.8276	5418	26		g2432	57.5342	57.5342	438	2	g24487	57.1429	57.1429	966	5	g12486	60.2769	60.2769	939	1		SJ03277	48.9489
Ec-01_009090	58.6611	0.63147	2895	10	Ec-06_000540	62.2926	0.837104	660	3	Ec-00_008910	67.7466	0.812095	2775	1		Slom_015514	56.2664	56.2664	2673	9	Slom_013183	60.0114	60.0114	3516	4	Slom_001010	62.0585	62.0585	2973	4		g24337	60.0907	60.0907	441	1	g24488	59.0621	59.0621	789	2	g12490	62.2807	62.2807	798	1		SJ03279	57.0611
Ec-01_009200	65.1601	0.786252	3183	11	Ec-06_000550	62.8959	0.846154	660	3	Ec-00_008930	59.9537	0.618056	429	3		Slom_003320	68.0503	68.0503	1590	3	Slom_024355	58.2633	58.2633	1785	1	Slom_001014	53.7895	53.7895	2850	10		g24341	57.9798	57.9798	495	4	g24499	59.5762	59.5762	1227	1	g12495	64.8067	64.8067	2043	3		SJ03280	59.6035
Ec-01_009210	60.8278	0.665188	1350	1	Ec-06_000570	62.012	0.788288	663	3	Ec-00_008950	60.1758	0.805274	1476	2		Slom_010912	62.4661	62.4661	2214	11	Slom_026518	58.0103	58.0103	3096	1	Slom_001019	65.8381	65.8381	7362	26		g24364	61.0294	61.0294	1632	3	g24559	62.5	62.5	912	2	g125	57.1027	57.1027	711	6		SJ03282	54.3242
Ec-01_009230	62.0321	0.84492	1119	4	Ec-06_000580	61.4916	0.803653	654	3	Ec-00_008960	60.6838	0.666667	114	3		Slom_024447	67.5282	67.5282	3018	1	Slom_002022	59.0379	59.0379	2058	15	Slom_001023	59.4808	59.4808	4314	9		g24397	57.5141	57.5141	2655	2	g24560	64.6341	64.6341	492	2	g12519	62.9005	62.9005	1779	2		SJ03313	49.4878
Ec-01_009260	67.2454	0.704861	861	0	Ec-06_000590	56.7708	0.578125	189	1	Ec-00_008970	62.0609	0.662763	1278	13		Slom_012147	60.4205	60.4205	1617	4	Slom_003074	58.624	58.624	1032	4	Slom_001025	62.4963	62.4963	3381	20		g24399	58.7879	58.7879	990	3	g24564	64.1264	64.1264	3228	2	g12523	54.1333	54.1333	375	2		SJ03336	58.6572
Ec-01_009280	67.0029	0.798235	2376	4	Ec-06_000600	62.9108	0.84507	210	0	Ec-00_008980	62.5744	0.712054	1341	2		Slom_002606	64.6157	64.6157	4242	6	Slom_002157	61.7902	61.7902	1497	10	Slom_001028	57.847	57.847	2313	19		g24443	63.6552	63.6552	1926	9	g24568	61.5591	61.5591	744	3	g12532	57.3643	57.3643	387	0		SJ03342	57.744
Ec-01_009310	62.6667	0.546667	222	1	Ec-06_000620	59.6899	0.749169	1803	12	Ec-00_008990	62.1832	0.707602	510	10		Slom_012585	59.9715	59.9715	1404	9	Slom_002240	65.5547	65.5547	3777	4	Slom_001029	67.0722	67.0722	1233	3		g24479	58.5463	58.5463	1761	0	g24583	64.4411	64.4411	9885	6	g12535	65.6477	65.6477	1374	7		SJ03352	62.2081
Ec-01_009320	64.3365	0.765403	2529	15	Ec-06_000690	60.9687	0.696581	699	3	Ec-00_009000	64.5881	0.757506	2595	0		Slom_012187	63.2728	63.2728	3801	15	Slom_027009	59.8282	59.8282	2910	0	Slom_001030	65.8148	65.8148	2700	10		g24480	56.1545	56.1545	1113	1	g24606	63.9048	63.9048	2100	7	g12539	61.9456	61.9456	699	3		SJ03353	39.9609
Ec-01_009330	57.7671	0.698565	3132	12	Ec-06_000710	62.0741	0.826667	672	3	Ec-00_009030	66.9437	0.711911	1080	2		Slom_007301	59.1125	59.1125	1893	13	Slom_008950	57.2782	57.2782	1161	2	Slom_001031	63.3829	63.3829	4233	17		g24493	56.9767	56.9767	516	2	g24610	62.2222	62.2222	360	1	g12540	72.8997	72.8997	738	0		SJ03358	53.4329
Ec-01_009340	59.449	0.757858	2574	14	Ec-06_000730	58.8454	0.765363	534	3	Ec-00_009070	59.1503	0.823529	1221	6		Slom_017742	66.4193	66.4193	4446	2	Slom_001905	61.885	61.885	1443	4	Slom_001032_Slom_001034	64.2379	64.2379	2841	18		g24519	58.2973	58.2973	693	3	g24630	65.4532	65.4532	1401	4	g1255	64.6484	64.6484	1536	1		SJ03381	53.3543
Ec-01_009350	63.7344	0.79834	3612	22	Ec-06_000750	64.5551	0.873303	660	3	Ec-00_009080	61.2745	0.720588	201	4		Slom_009996	67.577	67.577	1428	0	Slom_001147	61.2403	61.2403	4386	18	Slom_001033	66.3717	66.3717	1017	3		g24531	63.1579	63.1579	342	2	g24631	56.8627	56.8627	459	3	g12558	66.2366	66.2366	1860	6		SJ03389	63.6077
Ec-01_009360	67.5958	0.797909	1719	8	Ec-06_000990	57.7352	0.727273	624	1	Ec-00_009090	67.1202	0.693878	438	3		Slom_004859	57.2811	57.2811	2067	6	Slom_013197_Slom_013198	58.2598	58.2598	1701	10	Slom_001037	55.5192	55.5192	2754	3		g24550	60.6061	60.6061	1188	5	g24656	56.1003	56.1003	2631	15	g1256	59.5865	59.5865	3531	7		SJ03390	51.4624
Ec-01_009370	51.1905	0.446429	165	0	Ec-06_001020	59.5661	0.633136	504	1	Ec-00_009100	64.422	0.868687	888	0		Slom_016406	64.3638	64.3638	2562	8	Slom_025321	61.8168	61.8168	3897	1	Slom_001039	63.5495	63.5495	3978	5		g24552	57.5061	57.5061	2871	47	g24688	64.6691	64.6691	4155	10	g12560	62.735	62.735	585	0		SJ03391	61.8412
Ec-01_009400	67.2048	0.703139	3342	14	Ec-06_001130	61.4108	0.767635	720	6	Ec-00_009110	67.2451	0.832972	1380	3		Slom_009135	69.4156	69.4156	5493	10	Slom_003681	62.5688	62.5688	1635	7	Slom_001040	60.1556	60.1556	4884	7		g24553	62.3358	62.3358	2055	15	g2472	60.2907	60.2907	2133	3	g12563	59.4276	59.4276	2376	5		SJ03394	65.5367
Ec-01_009430	52.5424	0.474576	174	0	Ec-06_001150	63.4615	0.817308	621	2	Ec-00_009120	66.6667	0.811765	1017	2		Slom_015333	55.6701	55.6701	1164	8	Slom_000627	67.4687	67.4687	9102	73	Slom_001041	60.8271	60.8271	5223	10		g24557	57.6218	57.6218	1581	2	g2475	66.5056	66.5056	621	4	g12564	54.8287	54.8287	321	0		SJ03396	49.3144
Ec-01_009570	67.595	0.781167	2259	4	Ec-06_001160	61.828	0.745161	927	5	Ec-00_009140	58.9431	0.560976	243	1		Slom_001210	68.2185	68.2185	3222	8	Slom_004680	61.2774	61.2774	4008	5	Slom_001042	60.8899	60.8899	5349	14		g24563	64.1791	64.1791	402	0	g24793	55.1111	55.1111	1125	6	g12565	64.3892	64.3892	966	0		SJ03398	61.4754
Ec-01_009600	63.2442	0.752373	3474	21	Ec-06_001180	62	0.86	1047	1	Ec-00_009150	54.6667	0.688	372	3		Slom_001012	53.1765	53.1765	1275	14	Slom_009661	56.9792	56.9792	960	2	Slom_001045	55.5556	55.5556	2439	25		g24579	63.0883	63.0883	2571	5	g24798	58.6777	58.6777	726	5	g12571	55.5556	55.5556	369	4		SJ03400	50.7274
Ec-01_009650	62.1283	0.707213	7026	24	Ec-06_001300	57.6739	0.647482	831	5	Ec-00_009160	61.8619	0.630631	663	1		Slom_002850	66.436	66.436	867	1	Slom_003585	58.1167	58.1167	1731	4	Slom_001046	58.4416	58.4416	2772	19		g24580	63.6884	63.6884	2619	6	g24809	58.4906	58.4906	318	1	g12579	62.0545	62.0545	477	2		SJ03404	61.2836
Ec-01_009690	58.4699	0.603825	1095	3	Ec-06_001350	58.83	0.718543	903	5	Ec-00_009170	55.3846	0.676923	192	2		Slom_012430	64.3766	64.3766	1179	5	Slom_020542	72.9359	72.9359	2919	1	Slom_001047	53.0818	53.0818	3180	12		g24586	60.1093	60.1093	915	0	g24810	58.9644	58.9644	40365	13	g12581	65.5333	65.5333	1500	0		SJ03407	45.9072
Ec-01_009720	63.2708	0.742627	2235	11	Ec-06_001390	58.9226	0.792929	591	1	Ec-00_009180	60.8974	0.615385	933	2		Slom_015631	61.699	61.699	3402	10	Slom_000459	61.2245	61.2245	588	6	Slom_001048	62.3509	62.3509	3939	7		g2459	64.9291	64.9291	2820	7	g24824	58.3333	58.3333	360	1	g12586	65.6532	65.6532	888	1		SJ03414	52.9473
Ec-01_009780	56.2842	0.677596	546	2	Ec-06_001530	62.7451	0.852146	1884	8	Ec-00_009190	56.4103	0.583333	465	0		Slom_009873	64.6623	64.6623	2295	7	Slom_010362	65.6981	65.6981	2994	7	Slom_001049	66.9188	66.9188	1983	7		g24607	63.4234	63.4234	555	3	g2484	62.8131	62.8131	519	2	g12595	64.2857	64.2857	378	2		SJ03417	60.4415
Ec-01_009850	61.0869	0.693984	3438	16	Ec-06_001640	57.7198	0.673313	3909	21	Ec-00_009210	66.215	0.680217	1104	1		Slom_003798	68.5475	68.5475	3828	8	Slom_008492	67.2282	67.2282	2493	6	Slom_001050	59.2653	59.2653	5526	27		g24641	62.5879	62.5879	711	4	g24859	59.9791	59.9791	957	2	g126	62.1469	62.1469	531	4		SJ03420	50.9878
Ec-01_009860	68.4292	0.704082	3231	3	Ec-06_001740	54.902	0.642857	711	3	Ec-00_009260	58.811	0.649682	468	12		Slom_015079	61.5108	61.5108	834	16	Slom_010406	61.2291	61.2291	6216	11	Slom_001051	61.1996	61.1996	1884	1		g24648	57.3333	57.3333	450	3	g24860	60.8273	60.8273	411	0	g12606	67.8643	67.8643	501	0		SJ03422	64.2602
Ec-01_009870	58.9065	0.846561	564	3	Ec-06_001760	66.2921	0.838951	798	3	Ec-00_009270	60	0.709091	162	11		Slom_009768	61.6189	61.6189	2199	12	Slom_017978	61.7251	61.7251	1113	5	Slom_001054	57.9652	57.9652	747	5		g24652	57.1705	57.1705	516	2	g24861	57.7465	57.7465	426	2	g12607	64.1318	64.1318	789	2		SJ03425	55.5672
Ec-01_009880	71.4542	0.860983	3903	11	Ec-06_001770	59.5376	0.757225	516	3	Ec-00_009280	60.6838	0.615385	114	9		novel_gene_649_5b9fa7de	54.3932	54.3932	5076	3	Slom_005101	60.4396	60.4396	546	8	Slom_001056	62.7946	62.7946	594	1		g24674	59.5614	59.5614	1140	9	g24869	57.0796	57.0796	678	4	g12608	61.8921	61.8921	1131	2		SJ03426	48.0762
Ec-01_009890	64.7709	0.808612	633	4	Ec-06_001880	66.6667	0.821429	249	1	Ec-00_009290	62.7193	0.859649	1365	4		Slom_016927	68.1223	68.1223	2061	6	Slom_013747	53.3196	53.3196	1461	6	Slom_001058	65.8074	65.8074	2793	6		g24678	58.9169	58.9169	1071	5	g24876	57.3513	57.3513	891	2	g12628	61.165	61.165	309	1		SJ03434	47.7505
Ec-01_010060	67.5841	0.689602	1959	5	Ec-06_002080	60.1333	0.758	1497	0	Ec-00_009340	59.6825	0.833333	1257	1		Slom_007527	61.2928	61.2928	2568	6	Slom_004110	62.0477	62.0477	1299	3	Slom_001059	65.5992	65.5992	2904	9		g24682	61.1111	61.1111	1602	7	g24878	59.276	59.276	663	0	g12632	66.2182	66.2182	1338	0		SJ03435	51.1062
Ec-01_010100	67.6375	0.789644	924	5	Ec-06_002310	55.8333	0.575	117	1	Ec-00_009350	64.892	0.858796	1293	12		Slom_003349	56.878	56.878	2697	7	Slom_000880	61.2045	61.2045	714	5	Slom_001061	54.5109	54.5109	1053	36		g24707	58.2345	58.2345	759	2	g24917	60.4288	60.4288	1026	3	g12633	64.8438	64.8438	384	1		SJ03436	55.6622
Ec-01_010160	57.6642	0.620438	408	2	Ec-06_002320	63.1841	0.791045	198	0	Ec-00_009420	64.2776	0.887372	876	8		Slom_003938	65.6805	65.6805	4563	10	Slom_001379	66.773	66.773	1881	1	Slom_001062	66.7464	66.7464	6270	36		g24716	57.423	57.423	1071	2	g24918	64.7575	64.7575	2619	4	g12636	61.0778	61.0778	2505	0		SJ03437	57.8281
Ec-01_010210	56.3218	0.606897	432	1	Ec-06_002440	60.9333	0.744	747	3	Ec-00_009460	60.4938	0.648148	321	4		Slom_002245	55.5556	55.5556	2088	3	Slom_010916	64.7239	64.7239	978	6	Slom_001063	64.6831	64.6831	6453	19		g24717	57.3671	57.3671	828	1	g24934	58.5219	58.5219	663	4	g12638	62.3775	62.3775	816	4		SJ03449	53.4225
Ec-01_010260	63.2593	0.689726	5808	31	Ec-06_002510	55.7756	0.722772	603	4	Ec-00_009500	62.6603	0.855769	1869	2		Slom_005096_Slom_005097	61.6344	61.6344	4809	8	Slom_015865	57.4729	57.4729	4155	0	Slom_001064	63.8265	63.8265	3873	11		g24727	60.101	60.101	1188	5	g24956	59.1937	59.1937	1017	4	g12642	61.3043	61.3043	690	0		SJ03451	50.691
Ec-01_010330	64.0706	0.797508	960	4	Ec-06_002520	59.204	0.686567	198	1	Ec-00_009530	58.8235	0.776961	1221	2		Slom_011492	61.4066	61.4066	1692	7	Slom_004450	62.9744	62.9744	1950	17	Slom_001066	54.7819	54.7819	2499	15		g24728	59.6273	59.6273	966	5	g25011	57.2406	57.2406	3363	15	g12643	56.3686	56.3686	369	0		SJ03467	53.1449
Ec-01_010390	62.3615	0.667519	2343	9	Ec-06_002670	58.3838	0.569697	987	6	Ec-00_009540	61.8163	0.712074	966	2		Slom_009828	63.8889	63.8889	4860	4	Slom_026810	60.8757	60.8757	708	0	Slom_001068	65.0178	65.0178	7035	7		g2473	61.7307	61.7307	3282	11	g25021	64.1929	64.1929	1617	5	g12647	64.5029	64.5029	1710	4		SJ03468	52.6254
Ec-01_010400	60.5442	0.693878	438	0	Ec-06_002700	68.1587	0.863537	2745	14	Ec-00_009550	64.7799	0.641509	156	1		Slom_004642	69.6895	69.6895	4896	9	Slom_011756	64.5131	64.5131	1068	5	Slom_001069	68.7316	68.7316	3390	9		g2474	63.6181	63.6181	2985	6	g25022	64	64	450	2	g12652	58.2192	58.2192	438	0		SJ03473	53.0055
Ec-01_010500	70.2614	0.77	306	1	Ec-06_002710	59.7321	0.617021	2535	13	Ec-00_009560	53.4091	0.67803	789	4		Slom_013443	72.1217	72.1217	3483	0	Slom_017497	57.5694	57.5694	1440	5	Slom_001070	65.5403	65.5403	5682	14		g24786	56.5116	56.5116	430	11	g25028	61.3588	61.3588	471	0	g12654	57.5758	57.5758	495	1		SJ03482	46.0643
Ec-01_010530	64.0274	0.760887	3786	12	Ec-06_002720	59.1503	0.877451	609	3	Ec-00_009580	61.6457	0.640167	714	12		Slom_002718	65.609	65.609	6051	3	Slom_000355	61.6628	61.6628	1299	1	Slom_001071	54.1227	54.1227	3978	8		g24787	56.9149	56.9149	564	2	g25072	63.9053	63.9053	507	1	g12655	69.278	69.278	651	3		SJ03486	54.4281
Ec-01_010560	65.9775	0.794028	3915	7	Ec-06_002830	57.7536	0.752174	1377	9	Ec-00_009590	57.0537	0.614232	798	13		Slom_010365	60.6306	60.6306	1110	5	Slom_011432	56.4468	56.4468	1683	10	Slom_001072	61.3489	61.3489	1542	5		g24792	63.3796	63.3796	2160	1	g25074	64.1537	64.1537	1353	2	g12660	57.1038	57.1038	366	0		SJ03488	49.102
Ec-01_010630	64.5432	0.654815	2022	1	Ec-06_003110	55.5556	0.526316	168	1	Ec-00_009610	63.1976	0.742081	1323	4		Slom_006451	63.0864	63.0864	6033	17	Slom_004083	60.0229	60.0229	4365	16	Slom_001076	56.2907	56.2907	1995	6		g24816	61.1189	61.1189	4272	12	g25075	66.0606	66.0606	1320	0	g12667	65.7312	65.7312	2031	2		SJ03499	52.5167
Ec-01_010660	63.9	0.740295	2238	8	Ec-06_003260	68.2131	0.71134	579	2	Ec-00_009620	62.685	0.85758	1956	9		Slom_001761	63.2226	63.2226	813	2	Slom_018967	61.6858	61.6858	1305	4	Slom_001079	59	59	900	4		g24817	57.0681	57.0681	573	4	g25116	60.5938	60.5938	741	5	g1268	59.1284	59.1284	849	7		SJ03502	48.4057
Ec-01_010680	59.1667	0.875	237	1	Ec-06_003270	62	0.74	597	3	Ec-00_009680	66.1346	0.745316	4320	3		Slom_013172	65.5738	65.5738	1830	19	Slom_007490	62.93	62.93	5058	9	Slom_001081	63.1304	63.1304	8229	56		g24821	59.1549	59.1549	426	0	g25155	65.1416	65.1416	1377	3	g12681	59.4086	59.4086	372	1		SJ03506	59.9068
Ec-01_010690	61.9883	0.684211	339	4	Ec-06_003410	57.193	0.647368	567	2	Ec-00_009700	60.5322	0.68071	1350	0		Slom_006523	61.2935	61.2935	4020	12	Slom_016747	63.9614	63.9614	1035	4	Slom_001082	66.724	66.724	5235	23		g24822	54.6667	54.6667	600	4	g25162	56.6667	56.6667	780	5	g12693	61.2269	61.2269	1728	1		SJ03507	50.843
Ec-01_010720	59.6708	0.814815	483	4	Ec-06_003530	50.7937	0.698413	186	0	Ec-00_009710	58.1735	0.746575	2187	0		Slom_014466	60.9307	60.9307	2772	9	Slom_008892	59.8579	59.8579	1689	11	Slom_001083	60.0434	60.0434	2763	13		g24825	57.9457	57.9457	516	2	g25164	59.114	59.114	1377	9	g12695	64.9225	64.9225	516	8		SJ03512	50.8291
Ec-01_010740	63.3929	0.660714	4029	5	Ec-06_003540	49.3438	0.480315	378	0	Ec-00_009720	59.1954	0.706897	171	3		Slom_024411	63.952	63.952	1584	1	Slom_024118	65.1691	65.1691	2070	3	Slom_001084	57.7778	57.7778	2970	40		g24828	62.126	62.126	6651	14	g25175	59.9814	59.9814	1077	2	g1272	61.5873	61.5873	630	2		SJ03528	58.8579
Ec-01_010810	55.0439	0.546053	453	3	Ec-06_003570	60.3912	0.823961	1224	8	Ec-00_009730	53.4483	0.568966	171	1		Slom_004822	72.2135	72.2135	5715	13	Slom_001179	61.2686	61.2686	741	3	Slom_001087	61.3141	61.3141	2709	3		g24872	64.2928	64.2928	5013	21	g25177	57.5758	57.5758	693	4	g12727	59.6542	59.6542	2082	2		SJ03533	57.318
Ec-01_010840	59.127	0.769841	1509	9	Ec-06_003600	61.4695	0.723118	1113	3	Ec-00_009740	53.5193	0.609562	750	1		Slom_014314	69.5733	69.5733	3750	7	Slom_008220	57.0169	57.0169	4311	18	Slom_001089	64.5062	64.5062	648	8		g24884	61.5051	61.5051	2538	6	g25185	57.7922	57.7922	462	2	g12729	60.8696	60.8696	483	2		SJ03534	60.1371
Ec-01_010900	64.6833	0.771593	1560	5	Ec-06_003630	64.9867	0.814324	1128	4	Ec-00_009750	61.6874	0.809129	720	0		Slom_008104	59.3849	59.3849	3804	10	Slom_018552	60.9946	60.9946	1287	2	Slom_001091	64.8629	64.8629	1386	6		g24890	54.0205	54.0205	1368	1	g25205	60.7319	60.7319	2022	3	g12738	53.3333	53.3333	1035	1		SJ03542	48.4623
Ec-01_011170	57.7027	0.67973	2217	3	Ec-06_003930	59.0343	0.771028	639	5	Ec-00_009760	55.7971	0.604348	687	0		Slom_008294	64.7091	64.7091	3627	7	Slom_000819	65.0235	65.0235	1704	3	Slom_001092	70.4494	70.4494	2670	0		g24901	60.8333	60.8333	360	2	g25263	57.4074	57.4074	540	6	g12745	65.015	65.015	666	0		SJ03543	51.6968
Ec-01_011200	57.6608	0.726316	852	5	Ec-06_004260	64.3529	0.817787	1380	9	Ec-00_009770	64.239	0.733894	1068	9		Slom_011715	66.5303	66.5303	1467	5	Slom_017782	60.1481	60.1481	2025	6	Slom_001094	62.0462	62.0462	3939	5		g24914	65.1462	65.1462	1710	2	g25278	65.5147	65.5147	1331	14	g1275	58.2973	58.2973	693	2		SJ03546	49.7473
Ec-01_011220	61.6478	0.737508	4500	23	Ec-06_004270	66.9648	0.694097	1674	3	Ec-00_009780	57.8059	0.670886	234	8		Slom_010095	65.8142	65.8142	4575	17	Slom_004067	64.0557	64.0557	2298	6	Slom_001095	65.3915	65.3915	7215	14		g24924	56.2724	56.2724	1395	8	g25279	60.7121	60.7121	1629	9	g12751	61.84	61.84	3087	11		SJ03564	63.6673
Ec-01_011230	58.6992	0.631707	1227	1	Ec-06_004470	59.5078	0.624161	891	4	Ec-00_009830	61.3757	0.619048	186	1		Slom_019503	65.3935	65.3935	864	4	Slom_005742	57.903	57.903	1278	12	Slom_001096	63.6807	63.6807	1641	6		g24941	64.3713	64.3713	1002	2	g25285	68.5627	68.5627	4272	3	g12752	60.5475	60.5475	1242	7		SJ03565	48.0567
Ec-01_011360	63.4109	0.627907	642	1	Ec-06_004500	60.2871	0.69378	624	6	Ec-00_009840	58.7612	0.784841	1224	4		Slom_003864	73.1183	73.1183	1023	7	Slom_003465	62.3142	62.3142	2826	9	Slom_001097	64.9063	64.9063	4374	9		g24944	56.6248	56.6248	717	2	g25288	56.8306	56.8306	732	6	g1276	56.7901	56.7901	324	0		SJ03566	62.662
Ec-01_011370	66.5451	0.752963	3288	13	Ec-06_004550	67.3647	0.827225	570	2	Ec-00_009850	61.0514	0.74552	1671	2		Slom_011501	59.5238	59.5238	3150	7	Slom_007446	57.2442	57.2442	2961	11	Slom_001098	60.7123	60.7123	3594	3		g24947	57.485	57.485	501	0	g25295	64.526	64.526	654	4	g12763	63.1922	63.1922	921	4		SJ03633	53.6985
Ec-01_011400	66.3238	0.7339	6705	28	Ec-06_004730	70.5739	0.785714	1635	1	Ec-00_009880	67.9245	0.762264	792	1		Slom_005213	61.3579	61.3579	2769	9	Slom_000936	67.4499	67.4499	6384	3	Slom_001101	63.9437	63.9437	3195	10		g25005	61.0994	61.0994	1419	24	g25307	51.7241	51.7241	522	1	g12765	58.3924	58.3924	423	0		SJ03648	48.6976
Ec-01_011440	66.1836	0.710145	204	1	Ec-06_004840	65.8514	0.763587	2205	12	Ec-00_009890	62.4859	0.80678	882	13		Slom_017860	65.5367	65.5367	1947	4	Slom_004488	56.2233	56.2233	4443	9	Slom_001103	54.9296	54.9296	1491	5		g25008	63.5802	63.5802	810	5	g25313	64.3428	64.3428	4002	6	g12766	64.3865	64.3865	921	5		SJ03664	55.9305
Ec-01_011520	61.3242	0.736986	2187	15	Ec-06_004930	56.9579	0.647249	924	4	Ec-00_009940	61.9753	0.733333	402	3		Slom_004484	61.8	61.8	1500	4	Slom_009783	64.2936	64.2936	1812	2	Slom_001106	64.6465	64.6465	2277	5		g25024	57.5933	57.5933	1554	8	g25319	67.3272	67.3272	2271	4	g12779	55.8499	55.8499	453	1		SJ03666	50.8789
Ec-01_011570	58.6047	0.634884	1287	2	Ec-06_004940	56.6667	0.48	297	1	Ec-00_009960	70.8333	0.75	285	1		Slom_003774	63.872	63.872	2469	0	Slom_007765	61.089	61.089	3012	2	Slom_001108	60.066	60.066	2727	10		g25025	55.3265	55.3265	582	5	g25320	62.7579	62.7579	921	2	g12780	57.6037	57.6037	1302	1		SJ03667	53.9615
Ec-01_011620	55.4307	0.599251	798	3	Ec-06_004950	64.2857	0.607143	249	1	Ec-00_010010	64.6111	0.843333	1797	2		Slom_016473	68.2578	68.2578	2514	3	Slom_025498	58.306	58.306	1830	1	Slom_001109	73.0924	73.0924	2988	19		g25026	60.554	60.554	1047	7	g25324	67.4757	67.4757	618	1	g12790	62.6527	62.6527	1146	2		SJ03677	45.9227
Ec-01_011660	59.8485	0.677557	2109	10	Ec-06_006790	62.8337	0.798768	1458	4	Ec-00_010040	55.4913	0.653179	516	0		Slom_011688	60.2975	60.2975	2622	2	Slom_004863	60.3792	60.3792	1002	11	Slom_001113	68.6418	68.6418	5316	13		g25051	62.5259	62.5259	966	5	g25333	58.2751	58.2751	429	3	g12793	63.9053	63.9053	1014	2		SJ03679	49.2132
Ec-01_011670	61.964	0.630705	2166	1	Ec-06_006960	57.8395	0.674074	1617	3	Ec-00_010050	61.3971	0.661765	813	1		Slom_001402	56.717	56.717	2382	15	Slom_018830	56.3459	56.3459	1434	5	Slom_001115	62.87	62.87	1554	3		g25060	56	56	300	0	g25339	64.4385	64.4385	1122	5	g12795	64.5774	64.5774	2106	1		SJ03681	49.1805
Ec-01_011740	55.0186	0.620818	804	5	Ec-06_006970	57.5636	0.722892	744	4	Ec-00_010060	63.4568	0.758025	1212	1		Slom_019961	70.863	70.863	1263	4	Slom_020527	55.3819	55.3819	2880	3	Slom_001117	53.7844	53.7844	3237	14		g25063	58.9333	58.9333	1125	9	g25385	54.8387	54.8387	465	2	g12797	70.3333	70.3333	600	1		SJ03683	51.7088
Ec-01_011880	64.3903	0.678741	5049	5	Ec-06_006980	56.4103	0.5	231	1	Ec-00_010090	62.2222	0.666667	222	3		Slom_002404	56.2209	56.2209	3006	11	Slom_023556	61.3518	61.3518	1731	3	Slom_001118	54.1478	54.1478	1989	5		g25067	65.3884	65.3884	2034	5	g25392	57.6754	57.6754	912	7	g12798	57.0481	57.0481	603	0		SJ03697	48.8798
Ec-01_011890	53.2407	0.659722	429	2	Ec-06_007020	66.2109	0.761719	1533	3	Ec-00_010100	57.1429	0.688776	585	1		Slom_006495	64.7447	64.7447	1665	1	Slom_022097	56.1607	56.1607	3360	2	Slom_001122	58.7754	58.7754	3789	65		g25096	57.5686	57.5686	1275	11	g25404	50.1587	50.1587	315	1	g12799	65.5844	65.5844	924	1		SJ03708	51.1637
Ec-01_011900	57.6754	0.631579	1821	7	Ec-06_007130	57.3333	0.56	147	0	Ec-00_010120	59.8394	0.650602	246	3		Slom_010196	59.6088	59.6088	4704	11	Slom_003207	65.2379	65.2379	7419	19	Slom_001125	61.6193	61.6193	951	10		g25097	59.9156	59.9156	474	0	g25408	60	60	420	1	g128	61.3707	61.3707	321	2		SJ03711	53.2193
Ec-01_012180	59.4592	0.646096	25665	37	Ec-06_007150	60.6667	0.58	147	0	Ec-00_010130	67.4944	0.848758	1326	4		Slom_011445	69.0182	69.0182	2424	4	Slom_019744	56.2584	56.2584	3699	4	Slom_001127	60.5186	60.5186	2391	11		g25115	61.1239	61.1239	2598	11	g25411	62.1993	62.1993	1164	3	g1280	56.9608	56.9608	1020	2		SJ03722	50.6044
Ec-01_012240	56.8543	0.623377	690	1	Ec-06_007170	63.3816	0.718841	1032	5	Ec-00_010160	59.4203	0.700828	2895	3		Slom_008195	64.1344	64.1344	4107	14	Slom_000932	59.9638	59.9638	1104	9	Slom_001128	63.7415	63.7415	6051	31		g25142	62.1871	62.1871	1518	9	g25415	60.5263	60.5263	570	4	g12803	62.89	62.89	609	3		SJ03730	51.3873
Ec-01_012250	60.5392	0.720588	405	3	Ec-06_007200	53.3333	0.533333	222	0	Ec-00_010170	68.2243	0.838785	1281	9		Slom_010235	67.3099	67.3099	2643	4	Slom_018741	59.2936	59.2936	2265	4	Slom_001129	58.4071	58.4071	3051	7		g25170	63.4848	63.4848	660	3	g25430	68.4907	68.4907	2796	2	g12804	63.8243	63.8243	774	2		SJ03731	60.6132
Ec-01_012270	58.2146	0.668091	6315	44	Ec-06_007210	55.2743	0.594937	234	0	Ec-00_010180	56.7244	0.644474	2250	8		Slom_012673	59.9721	59.9721	717	2	Slom_001877	57.9	57.9	2019	9	Slom_001131	58.084	58.084	2808	4		g25204	53.6023	53.6023	1041	6	g25434	62.3203	62.3203	2922	10	g12808	63.4286	63.4286	525	0		SJ03733	56.5608
Ec-02_000010	58.0087	0.649351	228	0	Ec-06_007280	58.1897	0.75	1389	10	Ec-00_010190	63.7255	0.492647	405	5		Slom_004127	59.7849	59.7849	930	2	Slom_011455	61.2225	61.2225	4041	15	Slom_001132	60	60	945	4		g25206	65.4984	65.4984	1284	6	g25441	59.7938	59.7938	873	4	g1281	59.1868	59.1868	6444	43		SJ03760	61.7886
Ec-02_000030	57.4333	0.667939	1572	12	Ec-06_007290	58.1287	0.719298	1707	9	Ec-00_010200	62.0871	0.756757	1329	2		Slom_017360	67.2673	67.2673	999	3	Slom_009758	57.546	57.546	8859	21	Slom_001133	62.6422	62.6422	2286	43		g25223	57.7061	57.7061	558	0	g25451	58.2329	58.2329	498	4	g1283	62.5641	62.5641	390	1		SJ03761	51.9553
Ec-02_000050	60.1865	0.714286	4071	31	Ec-06_007300	55.4736	0.760148	810	6	Ec-00_010210	58.5417	0.757812	1917	0		Slom_004928	69.6159	69.6159	5832	3	Slom_018582	59.9879	59.9879	1647	6	Slom_001134	59.9613	59.9613	1551	2		g25224	62.6582	62.6582	474	0	g25456	60.1626	60.1626	738	2	g12848	59.697	59.697	330	1		SJ03765	53.194
Ec-02_000070	57.6037	0.732719	648	7	Ec-06_007320	56.7251	0.748538	1023	6	Ec-00_010240	58.642	0.768519	969	1		Slom_002263	66.863	66.863	4584	3	Slom_006620	61.6047	61.6047	3714	4	Slom_001135	61.4583	61.4583	4320	19		g25225	57.906	57.906	468	0	g25550	62.3529	62.3529	765	2	g12858	60.98	60.98	1653	3		SJ03772	57.7778
Ec-02_000080	57.5578	0.663366	1512	9	Ec-06_007360	56.6817	0.655405	1329	6	Ec-00_010250	62.7767	0.692153	1488	1		Slom_002390	71.6716	71.6716	5055	7	Slom_004375	63.6071	63.6071	621	5	Slom_001136	59.3394	59.3394	3603	15		g25237	60.7389	60.7389	2463	12	g25551	60.8586	60.8586	792	2	g12859	55.7971	55.7971	414	0		SJ03780	47.7385
Ec-02_000090	57.6701	0.709343	864	2	Ec-06_007510	57.1675	0.725389	576	5	Ec-00_010280	54.0541	0.567568	219	13		Slom_020943	57.8554	57.8554	1203	3	Slom_007204	63.2816	63.2816	2511	9	Slom_001137	68.0189	68.0189	3180	6		g25239	55.7221	55.7221	2202	2	g25554	61.3861	61.3861	909	7	g12865	58.3717	58.3717	1302	0		SJ03794	54.7312
Ec-02_000140	56.4972	0.681356	882	2	Ec-06_007560	54.4444	0.516667	177	0	Ec-00_010350	59.6491	0.736842	111	1		Slom_010383	57.6613	57.6613	1488	5	Slom_018170	63.6933	63.6933	639	5	Slom_001138	65.5635	65.5635	4170	7		g25246	60.4984	60.4984	2448	11	g25565	60.0886	60.0886	1581	14	g12866	61.2179	61.2179	312	1		SJ03795	54.0984
Ec-02_000180	60.7378	0.606061	4551	10	Ec-06_007850	65.1769	0.692737	534	2	Ec-00_010380	57.2391	0.582973	2076	6		Slom_011022	63.4312	63.4312	1329	6	Slom_003529	61.2816	61.2816	1857	3	Slom_001139	57.6153	57.6153	5292	47		g25248	54.4872	54.4872	624	4	g25572	59.075	59.075	1146	4	g12867	67.2743	67.2743	1152	1		SJ03804	56.0166
Ec-02_000220	59.3056	0.604167	717	3	Ec-06_008030	57.4495	0.719697	789	6	Ec-00_010390	58.9469	0.686747	2238	3		Slom_007969	68.3544	68.3544	2133	6	Slom_013525	57.5075	57.5075	666	3	Slom_001140	62.4294	62.4294	2124	6		g25252	59.3851	59.3851	618	3	g25587	62.0482	62.0482	996	9	g12869	60.8333	60.8333	1080	0		SJ03807	51.3608
Ec-02_000230	61.1737	0.65493	2127	17	Ec-06_008090	62.3822	0.77892	1164	7	Ec-00_010410	63.6678	0.640138	864	18		Slom_012065	57.8878	57.8878	3030	11	Slom_021671	68.5142	68.5142	1299	2	Slom_001141	70.0521	70.0521	2304	25		g25253	53.6232	53.6232	1380	33	g2560	54.4283	54.4283	621	1	g12873	62.0489	62.0489	2577	1		SJ03808	47.6094
Ec-02_000330	61.7486	0.606557	180	1	Ec-06_008180	59.3158	0.74896	2160	4	Ec-00_010430	67.8491	0.768581	1773	1		Slom_003597	61.5984	61.5984	1026	6	Slom_003004	69.5081	69.5081	3273	3	Slom_001144	64.933	64.933	2538	7		g25256	56.5031	56.5031	2568	20	g25606	63.711	63.711	2436	1	g12888	66.457	66.457	477	2		SJ03827	51.4598
Ec-02_000350	58.4071	0.837758	1014	7	Ec-06_008200	54.5198	0.648305	705	5	Ec-00_010440	65.8627	0.749536	1614	3		Slom_024776	64.5362	64.5362	5961	1	Slom_006817	59.7484	59.7484	954	6	Slom_001145	57.7885	57.7885	1239	2		g25277	60.3675	60.3675	381	3	g25608	65.3356	65.3356	3531	4	g12889	58.4795	58.4795	1197	0		SJ03828	50.8174
Ec-02_000360	61.3412	0.661031	7095	27	Ec-06_008240	57.2601	0.647727	1581	4	Ec-00_010470	55.628	0.624511	2298	7		Slom_000226	59.9059	59.9059	1701	23	Slom_005941	61.0256	61.0256	585	2	Slom_001148	60.2312	60.2312	3807	7		g25306	68.0159	68.0159	1260	2	g25622	62.8809	62.8809	1083	4	g12890	61.3569	61.3569	339	0		SJ03831	52.3898
Ec-02_000380	60.9756	0.682301	4794	19	Ec-06_008260	53.75	0.625	1197	6	Ec-00_010480	56.8306	0.639344	180	0		Slom_010127	68.5428	68.5428	2292	8	Slom_009602	67.0653	67.0653	4014	21	Slom_001149	59.6424	59.6424	783	6		g2531	62.2383	62.2383	1242	1	g25647	60.9484	60.9484	717	5	g12897	58.422	58.422	1128	1		SJ03836	43.2313
Ec-02_000460	58.8402	0.635078	2118	18	Ec-06_008270	54.7312	0.622581	927	6	Ec-00_010500	63.7765	0.722543	516	5		Slom_008704	64.9235	64.9235	2811	5	Slom_004492	67.2077	67.2077	5730	10	Slom_001150	64.966	64.966	588	4		g25314	63.3528	63.3528	513	1	g257	58.6177	58.6177	1143	5	g12899	67.8679	67.8679	999	4		SJ03838	49.1525
Ec-02_000470	61.2298	0.745631	1542	11	Ec-06_008330	54.7619	0.598901	1089	8	Ec-00_010520	54.321	0.656566	888	5		Slom_008377	66.2654	66.2654	3738	23	Slom_014539	60.9672	60.9672	1158	11	Slom_001151	63.5206	63.5206	1335	11		g25340	55.814	55.814	645	5	g25719	57.6065	57.6065	1479	8	g129	56.8627	56.8627	663	1		SJ03843	48.9189
Ec-02_000480	58.6192	0.694591	4545	24	Ec-06_008360	58.8123	0.833333	519	5	Ec-00_010530	51.4815	0.566667	267	0		Slom_002044	61.3015	61.3015	3765	12	Slom_018570	64.733	64.733	1086	1	Slom_001152	66.7394	66.7394	2748	6		g25366	63.1448	63.1448	2811	2	g25756	57.1096	57.1096	429	3	g12900	60.3774	60.3774	636	5		SJ03848	54.3798
Ec-02_000510	57.3904	0.686184	4557	23	Ec-06_008400	57.2566	0.639045	2133	14	Ec-00_010560	58.1667	0.665	1197	4		Slom_016567	57.5601	57.5601	1746	5	Slom_025778	61.0706	61.0706	1233	1	Slom_001154	68.6954	68.6954	3549	4		g25370	61.5023	61.5023	639	1	g2577	56.2387	56.2387	1659	9	g12903	61.2903	61.2903	465	2		SJ03849	55.2856
Ec-02_000530	59.2503	0.724305	2478	8	Ec-06_008540	58.8462	0.695192	3117	19	Ec-00_010570	64.3347	0.893004	726	1		Slom_001485	59.9294	59.9294	3117	41	Slom_004219	60.1185	60.1185	3039	18	Slom_001155	61.7663	61.7663	5571	13		g25372	56.994	56.994	672	4	g25773	56.4103	56.4103	312	1	g12904	60.7516	60.7516	7557	9		SJ03873	47.114
Ec-02_000630	68.8587	0.734694	1320	6	Ec-06_008570	54.9206	0.67619	312	3	Ec-00_010590	48.8506	0.482759	171	4		Slom_016046_Slom_016047	56.5178	56.5178	4434	12	Slom_001449	68.545	68.545	3567	27	Slom_001156	70.5776	70.5776	3861	7		g25397	61.2939	61.2939	912	4	g25871	63.9678	63.9678	2853	4	g1291	60.6725	60.6725	684	4		SJ03876	49.5408
Ec-02_000720	55.9229	0.599174	723	5	Ec-06_008890	65.1515	0.711039	921	2	Ec-00_010600	63.141	0.676923	1557	9		Slom_004747	68.8549	68.8549	3336	6	Slom_015860	60.961	60.961	999	7	Slom_001157	56.1033	56.1033	1704	0		g25439	60.4938	60.4938	324	2	g25877	63.1963	63.1963	2190	4	g12912	58.1081	58.1081	444	2		SJ03888	61.945
Ec-02_000730	60.3818	0.613827	4293	15	Ec-06_008940	63.6103	0.773639	1044	7	Ec-00_010610	56.4394	0.670455	261	2		Slom_001004	59.6542	59.6542	3123	13	Slom_008465	64.8611	64.8611	3600	7	Slom_001159	68.277	68.277	6210	3		g2544	55.9524	55.9524	588	2	g25884	62.7728	62.7728	2337	26	g12915	57.6975	57.6975	747	5		SJ03895	53.3473
Ec-02_000790	57.5145	0.601156	1035	50	Ec-06_009220	60.6504	0.668293	612	2	Ec-00_010630	60.396	0.693069	1209	0		Slom_006491	59.66	59.66	4824	5	Slom_005793_Slom_005794	65.4479	65.4479	4677	23	Slom_001160	69.5868	69.5868	3630	2		g25470	57.9595	57.9595	1137	4	g25892	60	60	840	1	g12916	57.9418	57.9418	447	2		SJ03896	51.7749
Ec-02_000800	55.6054	0.61136	2004	15	Ec-06_009230	56.0606	0.651515	591	4	Ec-00_010640	59.5607	0.630491	2319	0		Slom_009349	62.489	62.489	3423	5	Slom_010918	58.3789	58.3789	2196	11	Slom_001162	62.8906	62.8906	3072	5		g25481	57.7288	57.7288	2316	1	g25913	65.5395	65.5395	1242	2	g12917	63.2735	63.2735	501	1		SJ03903	61.2849
Ec-02_000810	55.9756	0.576829	2457	47	Ec-06_009240	61.9826	0.800654	915	4	Ec-00_010650	58.427	0.719101	264	2		Slom_004719	67.395	67.395	7140	11	Slom_011350	61.465	61.465	942	3	Slom_001163	64.1495	64.1495	3933	8		g25484	57.3348	57.3348	2754	8	g25921	60.9195	60.9195	696	3	g12919	61.5385	61.5385	468	2		SJ03916	58.6047
Ec-02_000990	62.1447	0.794574	771	6	Ec-06_009340	64.3341	0.819413	1326	3	Ec-00_010670	56.0386	0.57971	204	6		Slom_024389	69.3133	69.3133	1398	2	Slom_001997	61.8132	61.8132	2184	7	Slom_001169	56.1322	56.1322	3237	10		g25493	64.7528	64.7528	627	3	g25928	55.9361	55.9361	876	6	g1292	65.9122	65.9122	1458	4		SJ03919	46.4275
Ec-02_001000	61.5059	0.69797	1179	10	Ec-06_009520	62.5407	0.775244	918	8	Ec-00_010680	54.8246	0.565789	225	0		novel_gene_389_5b9fa7de	56.4015	56.4015	3507	1	Slom_011988	58.2943	58.2943	3201	3	Slom_001173	61.8752	61.8752	3381	1		g25529	56.262	56.262	1557	10	g25939	62.0219	62.0219	366	2	g12921	67.3401	67.3401	594	0		SJ03920	51.0539
Ec-02_001010	60.3046	0.734888	6300	29	Ec-06_009560	66.3551	0.831776	318	1	Ec-00_010690	55.1459	0.672811	648	3		Slom_009753	58.2619	58.2619	4200	7	Slom_000519	60.3934	60.3934	1881	11	Slom_001174	65.2102	65.2102	4257	7		g25536	54.7646	54.7646	2613	1	g25941	65.3406	65.3406	3318	4	g12924	65.9722	65.9722	1152	1		SJ03921	47.7518
Ec-02_001040	58.649	0.636364	1581	3	Ec-06_009600	66.8607	0.839884	2058	9	Ec-00_010700	58.6538	0.75	933	4		Slom_005137	62.5711	62.5711	879	4	Slom_020560	56.5581	56.5581	3225	3	Slom_001176	67.7376	67.7376	2988	11		g25547	62.3188	62.3188	621	3	g25965	59.7651	59.7651	681	0	g12926	62.6058	62.6058	1182	7		SJ03922	50.4493
Ec-02_001050	61.6327	0.668027	2202	7	Ec-06_009660	67.5439	0.662281	681	3	Ec-00_010730	53.7634	0.5	183	2		Slom_008223	64.067	64.067	2808	2	Slom_018231	68.5308	68.5308	2253	3	Slom_001177	72.9117	72.9117	2514	5		g25559	59.845	59.845	645	5	g25968	62.8415	62.8415	915	1	g12932	61.0801	61.0801	537	4		SJ03923	55.4637
Ec-02_001080	68.499	0.673946	3981	3	Ec-06_009700	63.6015	0.83908	1302	9	Ec-00_010740	62.5887	0.824468	561	12		Slom_003350	66.4487	66.4487	5046	10	Slom_007456	73.5802	73.5802	2835	5	Slom_001181	70.4988	70.4988	1644	2		g25560	59.8073	59.8073	2595	6	g25969	59.9415	59.9415	342	2	g12936	61.8818	61.8818	2487	13		SJ03924	51.099
Ec-02_001150	66.9872	0.692308	309	1	Ec-06_009800	59.6391	0.74359	1050	5	Ec-00_010760	63.6172	0.697161	948	9		Slom_014436	57.8301	57.8301	2037	3	Slom_012592	60.119	60.119	2856	12	Slom_001184	60.6341	60.6341	2271	6		g25570	58.0444	58.0444	1125	5	g25973	70.0787	70.0787	762	1	g1294	60.3604	60.3604	777	4		SJ03930	61.9318
Ec-02_001170	64.5923	0.751073	1395	6	Ec-06_009840	62.0818	0.795539	804	4	Ec-00_010770	58.6957	0.695652	273	2		Slom_006647	59.5745	59.5745	2679	10	Slom_002161	62.5243	62.5243	3597	12	Slom_001185	56.1012	56.1012	3360	5		g25601	59.6914	59.6914	1620	11	g25980	62.2478	62.2478	1041	0	g12942	62.3984	62.3984	984	0		SJ03934	61.0265
Ec-02_001180	62.6599	0.763939	4140	22	Ec-06_009940	65.4525	0.774834	903	2	Ec-00_010780	56.7901	0.625272	1374	2		Slom_008626	66.2711	66.2711	5562	7	Slom_018436	59.6296	59.6296	810	5	Slom_001189	53.3121	53.3121	1887	6		g25603	61.5491	61.5491	1446	2	g25985	59.3977	59.3977	963	7	g12949	61.4843	61.4843	3126	1		SJ03935	58.4983
Ec-02_001190	61.6162	0.746212	789	4	Ec-06_009980	66.4314	0.847059	1272	1	Ec-00_010800	61.0321	0.835703	1896	7		Slom_015663	72.1763	72.1763	1089	0	Slom_009048	61.9342	61.9342	972	1	Slom_001190	60.8317	60.8317	2982	1		g25626	60	60	810	7	g25986	62.9326	62.9326	1098	1	g12954	61.5494	61.5494	1407	11		SJ03942	47.638
Ec-02_001200	60.2201	0.806604	633	5	Ec-06_010010	60.1036	0.823834	576	3	Ec-00_010810	59.6491	0.649123	510	3		Slom_023622	69.174	69.174	2034	2	Slom_000423	62.5142	62.5142	1758	6	Slom_001191	56.6462	56.6462	1956	3		g25635	65.5493	65.5493	2685	11	g25987	61.2729	61.2729	927	6	g12977	60.3292	60.3292	1215	0		SJ03944	55.9016
Ec-02_001260	70.7039	0.740166	2895	6	Ec-06_010150	59.4697	0.579545	261	0	Ec-00_010820	54.9828	0.618557	288	4		Slom_020117	56.1499	56.1499	2748	3	Slom_008843	69.9427	69.9427	2442	1	Slom_001192	58.9474	58.9474	1425	11		g25643	60.9169	60.9169	2661	6	g25998	59.707	59.707	1092	1	g12978	62.1849	62.1849	357	0		SJ03949	55.7886
Ec-02_001300	62.2807	0.684211	111	3	Ec-06_010200	56.0587	0.664151	2382	11	Ec-00_010830	55.6584	0.67284	969	4		Slom_004975	57.8253	57.8253	6594	32	Slom_001448	59.3977	59.3977	1926	6	Slom_001193	54.9804	54.9804	1275	11		g2566	64.8191	64.8191	6549	9	g25999	58.7704	58.7704	5205	8	g12979	63.7681	63.7681	2484	1		SJ03951	46.3316
Ec-02_001310	61.4286	0.764286	417	4	Ec-06_010260	64.7186	0.909091	459	5	Ec-00_010900	59.619	0.662857	522	1		Slom_005152	60.8137	60.8137	1401	5	Slom_007762	56.7201	56.7201	2433	10	Slom_001196	55.3425	55.3425	1095	4		g25660	57.716	57.716	324	2	g26022	54.8851	54.8851	348	1	g1298	62.381	62.381	420	2		SJ03953	47.8667
Ec-02_001350	58.7302	0.610544	1761	4	Ec-06_010310	64.8889	0.773333	447	2	Ec-00_010920	64.3533	0.788644	948	0		Slom_016792	66.3202	66.3202	1443	1	Slom_002166	62.9547	62.9547	1347	6	Slom_001198	66.2809	66.2809	5184	7		g25663	54.3614	54.3614	1284	9	g26032	66.3618	66.3618	1968	2	g12982	58.7654	58.7654	405	0		SJ03954	53.5066
Ec-02_001590	56.0484	0.620968	1485	11	Ec-06_010360	59.1187	0.664921	2289	4	Ec-00_010930	61.4311	0.795812	570	7		Slom_010610	60.0932	60.0932	2145	8	Slom_005780	64.5278	64.5278	7995	32	Slom_001199	66.7904	66.7904	6465	2		g25678	62.4957	62.4957	2901	9	g26071	59.3458	59.3458	642	4	g12983	64.4097	64.4097	576	0		SJ03976	49.7592
Ec-02_001650	56.7529	0.633621	693	3	Ec-06_010440	57.5684	0.586957	1239	5	Ec-00_010950	54.902	0.642157	1221	2		Slom_004101	59.7906	59.7906	3534	7	Slom_001909	60.4731	60.4731	6087	18	Slom_001201	62.9021	62.9021	1461	14		g25695	52.7938	52.7938	1038	6	g26087	57.2758	57.2758	1182	4	g12985	66.1499	66.1499	387	0		SJ03993	49.4017
Ec-02_001670	63.7353	0.681416	5421	28	Ec-06_010680	62.5106	0.687023	1176	7	Ec-00_010970	54.2289	0.507463	198	0		Slom_012479	64.7101	64.7101	1380	5	Slom_000126	60.673	60.673	951	7	Slom_001203	55.5556	55.5556	720	6		g25697	55.2156	55.2156	2157	14	g26091	66.2568	66.2568	1464	5	g12986	59.2593	59.2593	756	1		SJ03994	51.5257
Ec-02_001770	61.6141	0.682604	5895	25	Ec-06_010690	63.4555	0.666667	3516	2	Ec-00_010980	60.654	0.797468	945	8		Slom_011397	72.5046	72.5046	3837	5	Slom_000425	61.7827	61.7827	4566	11	Slom_001204	61.1597	61.1597	2742	12		g25698	57.6262	57.6262	1803	10	g26106	62.5758	62.5758	660	3	g1299	57.6754	57.6754	1824	0		SJ03996	51.2327
Ec-02_001990	60.8081	0.739394	492	1	Ec-06_010820	60.628	0.811594	411	3	Ec-00_011030	60.3675	0.629921	378	3		Slom_013476	64.7523	64.7523	888	1	Slom_004275	62.7127	62.7127	1998	8	Slom_001207	68.4588	68.4588	3069	3		g25700	58.6364	58.6364	660	1	g26113	60.0592	60.0592	1014	6	g12993	57.9909	57.9909	438	0		SJ03998	51.2943
Ec-02_002000	59.3434	0.734848	1581	11	Ec-06_010830	62.4301	0.702638	1248	4	Ec-00_011040	62.7778	0.583333	177	2		Slom_002860	63.1579	63.1579	1710	3	Slom_003828	57.268	57.268	2511	6	Slom_001209	62.4856	62.4856	6075	12		g25701	61.3333	61.3333	375	1	g26119	56.8627	56.8627	867	5	g130	53.7931	53.7931	1740	7		SJ04022	48.1751
Ec-02_002030	60.5556	0.716667	537	3	Ec-06_011040	54.9964	0.599572	2799	16	Ec-00_011050	64.3885	0.71223	1665	0		Slom_003332	61.7973	61.7973	2259	5	Slom_008871	63.3333	63.3333	600	3	Slom_001211	69.9253	69.9253	3345	17		g25709	59.7829	59.7829	3225	12	g26132	55.144	55.144	486	4	g13001	58.6777	58.6777	363	0		SJ04029	44.0601
Ec-02_002070	55.2632	0.585526	453	1	Ec-07_000020	62.8764	0.579439	1923	9	Ec-00_011060	62.1543	0.851528	684	4		Slom_016306	64.3421	64.3421	4431	9	Slom_010457	68.323	68.323	1449	4	Slom_001212	60.3797	60.3797	3213	3		g2571	57.0766	57.0766	1293	1	g2615	63.9144	63.9144	654	2	g13002	64.438	64.438	1032	1		SJ04030	54.2409
Ec-02_002100	54.3478	0.608696	135	2	Ec-07_000150	53.2051	0.480769	153	0	Ec-00_011070	63.4508	0.676562	4848	3		Slom_001771	60.1126	60.1126	1953	12	Slom_010198	61.938	61.938	1290	5	Slom_001214	59.2744	59.2744	2205	6		g25718	59.0969	59.0969	753	4	g26153	59.1146	59.1146	384	1	g13013	63.6231	63.6231	1369	10		SJ04041	61.0273
Ec-02_002150	63.964	0.837838	108	1	Ec-07_000190	62.2142	0.808664	828	4	Ec-00_011090	56.1404	0.539474	225	2		Slom_001111	58.8738	58.8738	3978	4	Slom_022320	63.6566	63.6566	1794	2	Slom_001215	60.8033	60.8033	2166	33		g25735	51.9174	51.9174	339	2	g26164	60.4342	60.4342	1428	3	g13014	62.0175	62.0175	1140	7		SJ04057	47.4719
Ec-02_002220	62.6415	0.801887	3177	18	Ec-07_000280	65.449	0.890411	654	5	Ec-00_011100	60.5952	0.65	837	2		Slom_011560	56.9465	56.9465	2037	9	Slom_012028	64.1738	64.1738	1404	8	Slom_001216	66.3932	66.3932	2925	4		g25740	63.6807	63.6807	1641	7	g26184	54.8287	54.8287	642	4	g13017	61.0592	61.0592	321	3		SJ04058	50.2093
Ec-02_002290	57.6923	0.733974	933	6	Ec-07_000290	51.5556	0.453333	222	0	Ec-00_011140	53.3333	0.678261	342	2		Slom_012947	67.5859	67.5859	2067	5	Slom_004846_Slom_004847	66.9734	66.9734	9453	8	Slom_001218	58.927	58.927	4548	9		g25743	63.4043	63.4043	705	3	g26197	56.6343	56.6343	927	5	g1303	65.3879	65.3879	1173	3		SJ04059	63.7141
Ec-02_002440	60.6589	0.866279	513	3	Ec-07_000340	65.2003	0.7103	2793	13	Ec-00_011150	55.7252	0.60687	783	3		Slom_012307	65.7824	65.7824	6333	5	Slom_001563	51.6808	51.6808	3183	4	Slom_001220	67.1727	67.1727	1581	3		g25752	58.153	58.153	693	0	g26206	54.4601	54.4601	426	2	g13032	59.5577	59.5577	633	0		SJ04068	51.5719
Ec-02_002460	60.6322	0.655172	345	2	Ec-07_000400	62.1469	0.576271	174	0	Ec-00_011170	65	0.75	297	4		Slom_000063	51.3317	51.3317	1239	13	Slom_016645	62.5083	62.5083	1515	6	Slom_001222	58.4588	58.4588	3387	1		g25763	57.6577	57.6577	888	6	g26221	59.9462	59.9462	372	2	g13044	70.8791	70.8791	546	0		SJ04071	49.0748
Ec-02_002470	71.2329	0.793146	4818	10	Ec-07_000540	70.7875	0.903846	1089	1	Ec-00_011180	58.6498	0.607595	234	5		Slom_002974	61.6732	61.6732	1542	3	Slom_016489	62.9229	62.9229	2217	6	Slom_001223	59.1621	59.1621	2172	5		g25766	64.8311	64.8311	2724	3	g26242	63.8702	63.8702	894	4	g13049	67.1991	67.1991	939	1		SJ04086	54.422
Ec-02_002600	56.72	0.659389	2058	16	Ec-07_000620	56.9002	0.783439	939	9	Ec-00_011200	57.3696	0.727891	438	2		Slom_012295	65.9765	65.9765	5361	6	Slom_006301	59.4427	59.4427	1938	7	Slom_001230	61.6638	61.6638	1719	11		g25775	64.5006	64.5006	831	2	g26244	59.1017	59.1017	423	0	g13052	62.2449	62.2449	2058	8		SJ04089	55.6553
Ec-02_002610	52.6882	0.548387	183	0	Ec-07_000710	66.9312	0.773016	1887	8	Ec-00_011210	62.3106	0.789773	525	0		Slom_010744	60.7015	60.7015	8382	4	Slom_000462	67.8326	67.8326	9606	26	Slom_001232	61.3248	61.3248	3744	24		g2582	60.6264	60.6264	894	12	g26245	58.3043	58.3043	861	6	g13059	59.4771	59.4771	459	2		SJ04090	49.1313
Ec-02_002620	51.2821	0.415385	192	0	Ec-07_000750	61.4548	0.764605	1743	13	Ec-00_011230	57.7722	0.733167	1200	2		Slom_014895	60.0073	60.0073	2748	6	Slom_018506	62.9841	62.9841	1575	0	Slom_001233	67.4419	67.4419	1548	5		g2583	59.0698	59.0698	645	0	g26246	61.2281	61.2281	570	5	g13076	59.1928	59.1928	669	0		SJ04093	52.2548
Ec-02_002630	44.2982	0.460526	225	0	Ec-07_000820	63.4863	0.726373	3330	16	Ec-00_011260	60.6965	0.776119	399	0		Slom_008040	64.6138	64.6138	2874	22	Slom_024674	53.7336	53.7336	2598	3	Slom_001234	59.8993	59.8993	3177	3		g25845	57.2724	57.2724	2757	6	g26247	61.8102	61.8102	1812	5	g1308	61.2969	61.2969	987	1		SJ04100	48.1989
Ec-02_002640	58.7623	0.672794	1629	4	Ec-07_000860	60.2763	0.715026	576	3	Ec-00_011270	61.5385	0.553846	192	2		Slom_013471	55.7402	55.7402	1986	2	Slom_007443	67.0619	67.0619	2277	9	Slom_001235	64.4346	64.4346	6093	20		g25855	66.2171	66.2171	1557	4	g26257	65.7594	65.7594	2535	3	g13081	70.5128	70.5128	390	1		SJ04101	53.5902
Ec-02_002720	62.3394	0.718941	1479	8	Ec-07_000910	60.7981	0.771127	849	7	Ec-00_011280	56.6667	0.642857	207	7		Slom_020011	60	60	3150	7	Slom_004659	59.092	59.092	4053	5	Slom_001236	60.8782	60.8782	1002	2		g25859	60.3359	60.3359	1548	3	g26353	66.171	66.171	1614	8	g13082	61.8138	61.8138	1257	1		SJ04108	50.8063
Ec-02_002770	62.1622	0.735135	552	1	Ec-07_001130	50.7157	0.453988	486	2	Ec-00_011320	44.7619	0.514286	207	3		Slom_005585	72.0228	72.0228	5097	6	Slom_002970	60.2307	60.2307	4335	10	Slom_001237	61.0454	61.0454	1014	2		g25876	66.0685	66.0685	5517	4	g26360	58.1197	58.1197	1755	1	g13085	61.1765	61.1765	510	1		SJ04109	50.3853
Ec-02_002830	61.079	0.803468	516	2	Ec-07_001300	61.144	0.808679	1518	13	Ec-00_011330	63.5088	0.721053	567	3		Slom_003675	67.3112	67.3112	4965	10	Slom_018752	58.4375	58.4375	2880	5	Slom_001240	53.0815	53.0815	1509	7		g25888	63.0797	63.0797	2760	4	g26370	60.6752	60.6752	3288	8	g13094	67.7203	67.7203	1044	6		SJ04120	57.279
Ec-02_002840	60.1578	0.751479	504	4	Ec-07_001330	62.037	0.712963	321	3	Ec-00_011350	65.7817	0.766962	1014	1		Slom_018911	67.8356	67.8356	2652	4	Slom_024209	60.6372	60.6372	3798	1	Slom_001241	57.5196	57.5196	1782	6		g25914	63.9311	63.9311	987	6	g2639	59.3496	59.3496	369	1	g1310	59.17	59.17	747	1		SJ04127	53.9668
Ec-02_002860	59.5537	0.698745	714	3	Ec-07_001580	70.5082	0.834334	2496	2	Ec-00_011380	61.7188	0.679688	765	4		Slom_012402	64.4298	64.4298	2280	3	Slom_021872	63.0952	63.0952	1512	3	Slom_001242	58.179	58.179	648	4		g25923	60.1709	60.1709	585	2	g26400	62.5	62.5	336	0	g13110	66.2531	66.2531	1209	0		SJ04128	48.1629
Ec-02_002900	63.1752	0.735178	1515	8	Ec-07_001920	53.9352	0.833333	429	4	Ec-00_011400	61.9342	0.614198	969	9		Slom_017433	59.0717	59.0717	1185	5	Slom_015159	57.041	57.041	561	3	Slom_001244	58.1225	58.1225	3558	6		g25949	62.5	62.5	960	5	g26465	53.5948	53.5948	459	1	g13112	60.0324	60.0324	618	1		SJ04140	50.9331
Ec-02_002910	66.2864	0.745247	786	5	Ec-07_001960	53.1987	0.535354	294	0	Ec-00_011410	65.9574	0.659574	138	1		Slom_008506	71.1731	71.1731	1398	0	Slom_004651	65.6613	65.6613	1293	2	Slom_001245	57.7616	57.7616	2886	12		g25953	53.2819	53.2819	777	0	g26471	59.6154	59.6154	312	4	g13126	60.6557	60.6557	732	1		SJ04144	49.0757
Ec-02_002920	63.3333	0.766667	897	4	Ec-07_002140	62.8644	0.775665	786	8	Ec-00_011460	57.9017	0.645418	750	3		Slom_019186	60.8919	60.8919	1749	2	Slom_002392	61.9217	61.9217	1686	6	Slom_001246	62.0553	62.0553	2277	9		g25979	56.7183	56.7183	774	5	g26521	59.3651	59.3651	315	2	g13128	58.0796	58.0796	1281	1		SJ04145	51.5292
Ec-02_002950	46.9136	0.462963	159	0	Ec-07_002300	63.4483	0.770115	1302	10	Ec-00_011470	67.2619	0.755252	2853	2		Slom_003202	60.3977	60.3977	2967	12	Slom_013488	55.3643	55.3643	1743	0	Slom_001248	65.6955	65.6955	3810	23		g26009	57.1144	57.1144	1005	17	g26530	60.7378	60.7378	759	3	g13129	58.7466	58.7466	1452	2		SJ04146	50.2132
Ec-02_002960	64.6259	0.632653	144	2	Ec-07_002320	59.2443	0.631579	738	6	Ec-00_011490	60.4651	0.744186	255	2		Slom_009710	61.0619	61.0619	2034	3	Slom_004178	57.9077	57.9077	6519	25	Slom_001249_Slom_001250	60.5094	60.5094	6675	13		g26011	61.3129	61.3129	1569	3	g26533	64.4271	64.4271	1920	5	g1313	56.8008	56.8008	1044	6		SJ04147	51.3122
Ec-02_002970	58.613	0.751678	1785	13	Ec-07_002330	57.971	0.547826	342	0	Ec-01_000020	62.6398	0.738255	444	1		Slom_001364	64.6558	64.6558	2934	4	Slom_001925	61.3707	61.3707	642	4	Slom_001252	62.3615	62.3615	4785	13		g2602	61.2456	61.2456	3099	16	g26547	55.6263	55.6263	471	3	g13130	53.6	53.6	375	0		SJ04162	49.2633
Ec-02_002980	58.5011	0.748322	1785	13	Ec-07_002430	61.2037	0.716667	1077	10	Ec-01_000030	63.786	0.839506	240	21		Slom_020953	64.1586	64.1586	1236	2	Slom_002981	68.5723	68.5723	6402	6	Slom_001257	61.4267	61.4267	3855	1		g26028	62.7543	62.7543	639	4	g2657	64.6048	64.6048	1455	3	g13131	56.5657	56.5657	594	1		SJ04163	49.4659
Ec-02_003000	57.7672	0.726698	1896	15	Ec-07_002440	61.9186	0.75	1029	10	Ec-01_000050	67.433	0.846743	780	6		Slom_007612	66.6667	66.6667	1035	2	Slom_005370_Slom_005371	62.9463	62.9463	3333	15	Slom_001261	62.78	62.78	1518	2		g26082	58.7535	58.7535	4284	12	g26572	62.0792	62.0792	3357	23	g13132	60.5083	60.5083	1023	0		SJ04177	57.4695
Ec-02_003060	64.3243	0.732432	2217	5	Ec-07_002470	62.3932	0.769231	465	5	Ec-01_000060	59.2902	0.659708	1434	2		Slom_019236	63.7002	63.7002	4416	2	Slom_003936	61.9672	61.9672	915	8	Slom_001266	62.5076	62.5076	4953	3		g26083	51.6064	51.6064	498	4	g26583	62.1493	62.1493	4206	25	g13133	62.1687	62.1687	4113	2		SJ04179	56.8104
Ec-02_003140	66.872	0.720739	2919	5	Ec-07_002570	53.7879	0.568182	129	3	Ec-01_000070	60.6821	0.776898	4542	3		Slom_007727	70.3495	70.3495	2661	4	Slom_006385	57.9622	57.9622	2964	11	Slom_001268	64.61	64.61	5154	30		g26084	52.0833	52.0833	480	4	g26584	62.0448	62.0448	1428	1	g13142	65.2219	65.2219	969	0		SJ04180	50.0629
Ec-02_003150	61.2416	0.743289	1785	6	Ec-07_002670	54.8753	0.70068	438	4	Ec-01_000090	56.4103	0.67094	1401	10		Slom_009496	61.8259	61.8259	4710	13	Slom_004217	63.5829	63.5829	5610	9	Slom_001269	60.3365	60.3365	1248	14		g26089	59.3291	59.3291	477	2	g26585	59.944	59.944	357	1	g13143	65.9128	65.9128	1857	3		SJ04188	54.3767
Ec-02_003270	66.6667	0.752033	3687	6	Ec-07_002690	63.7333	0.688	372	1	Ec-01_000100	63.4457	0.903371	1332	3		Slom_005377	63.3524	63.3524	6306	9	Slom_017313	61.7117	61.7117	666	3	Slom_001270	65.4971	65.4971	3591	10		g26101	56.092	56.092	435	4	g26597	61.626	61.626	615	3	g13144	56.9343	56.9343	411	0		SJ04196	49.0068
Ec-02_003290	51.3382	0.635036	408	2	Ec-07_002720	63.7288	0.9	1767	2	Ec-01_000110	55.314	0.594203	411	5		Slom_007786	65.9967	65.9967	5523	9	Slom_012588	65.0159	65.0159	1575	13	Slom_001272	61.8778	61.8778	3174	23		g26147	65.812	65.812	1638	4	g26598	59.0662	59.0662	921	3	g1317	52.4823	52.4823	423	0		SJ04197	46.3362
Ec-02_003300	57.1033	0.804574	1440	12	Ec-07_002730	64.5669	0.745407	1140	7	Ec-01_000120	63.6198	0.776262	2196	3		Slom_009147	58.4282	58.4282	2634	8	Slom_015016	64.0805	64.0805	696	8	Slom_001273	63.3735	63.3735	1245	8		g26177	63.7232	63.7232	1257	6	g26607	62.406	62.406	399	2	g13172	58.3333	58.3333	348	0		SJ04198	62.3069
Ec-02_003360	68.1179	0.812245	2202	9	Ec-07_002760	61.4134	0.804878	1596	11	Ec-01_000130	59.4492	0.632479	1050	10		Slom_014121	61.746	61.746	630	5	Slom_025898	55.4581	55.4581	2052	7	Slom_001274	67.0512	67.0512	4161	1		g26179	60.6759	60.6759	2604	10	g26620	55.3734	55.3734	1098	2	g13186	65.1786	65.1786	672	2		SJ04204	56.9726
Ec-02_003390	64.4495	0.704128	2613	6	Ec-07_002770	65.602	0.737101	1218	2	Ec-01_000140	59.0767	0.671362	1275	3		Slom_020160	66.9355	66.9355	1488	3	Slom_013997	58.5427	58.5427	2388	1	Slom_001277	55.4667	55.4667	2625	6		g26192	57.9167	57.9167	480	6	g26642	55.414	55.414	471	0	g132	59.8164	59.8164	1416	1		SJ04237	57.5722
Ec-02_003460	70.2661	0.790756	7137	16	Ec-07_002870	60.2151	0.670968	462	4	Ec-01_000160	61.6541	0.706767	795	3		Slom_000731	66.2305	66.2305	1605	7	Slom_002499	54.9836	54.9836	2739	1	Slom_001279	61.478	61.478	636	5		g26234	56.9469	56.9469	1677	16	g26651	63.9692	63.9692	519	2	g13204	63.3772	63.3772	456	3		SJ04238	54.0341
Ec-02_003520	66.0784	0.741176	1017	3	Ec-07_002940	56.9892	0.658065	462	4	Ec-01_000180	60.1322	0.77533	1359	7		Slom_000064	53.7618	53.7618	4014	14	Slom_002493	56.0275	56.0275	2331	16	Slom_001280	66.2736	66.2736	2544	1		g26342	53.1481	53.1481	540	8	g26653	58.6854	58.6854	426	2	g13205	61.0753	61.0753	465	3		SJ04240	50.2309
Ec-02_003530	62.0502	0.857434	1470	8	Ec-07_002950	57.7899	0.633152	1101	4	Ec-01_000210	61.7842	0.649186	1656	5		Slom_005505	62.2071	62.2071	2646	5	Slom_016776	55.4418	55.4418	2637	8	Slom_001282	57.8901	57.8901	1128	5		g26343	63.0677	63.0677	1167	6	g26654	63.1143	63.1143	3378	21	g13208	62.8345	62.8345	1644	0		SJ04242	52.7046
Ec-02_003550	67.9915	0.777424	1884	10	Ec-07_003050	53.5714	0.678571	81	1	Ec-01_000220	57.7633	0.651466	918	10		Slom_024671	56.2741	56.2741	1299	1	Slom_006435	62.8812	62.8812	951	6	Slom_001283	61.6521	61.6521	4128	5		g26352	60.4938	60.4938	2187	3	g26670	61.4173	61.4173	1143	8	g1322	56.9161	56.9161	441	0		SJ04252	51.6235
Ec-02_003590	66.2118	0.795322	1536	6	Ec-07_003060	51.8519	0.555556	240	0	Ec-01_000230	60	0.708511	1407	6		Slom_027076	65.479	65.479	1263	1	Slom_022571	59.7849	59.7849	1860	5	Slom_001284	61.9048	61.9048	2037	11		g26358	60.6494	60.6494	2310	0	g267	56.6667	56.6667	540	2	g13221	62.5671	62.5671	2049	5		SJ04254	53.2903
Ec-02_003620	65.4081	0.64617	2778	4	Ec-07_003130	52.6667	0.54	147	0	Ec-01_000250	60.4317	0.654676	831	8		Slom_008121	66.0907	66.0907	2778	4	Slom_024565	62.9457	62.9457	3225	1	Slom_001286	63.2266	63.2266	4215	12		g26390	62.0087	62.0087	687	5	g2670	59.4896	59.4896	627	3	g13224	60.5983	60.5983	1170	2		SJ04255	52.9023
Ec-02_003670	67.7664	0.764336	3816	14	Ec-07_003160	62.1495	0.799065	639	5	Ec-01_000260	59.0139	0.714946	1944	7		Slom_008059	62.8726	62.8726	2214	5	Slom_005788	56.9792	56.9792	1920	6	Slom_001292	59.1878	59.1878	2955	8		g26395	62.8655	62.8655	342	1	g26738	64.5012	64.5012	2817	10	g13231	54.0476	54.0476	420	2		SJ04265	49.2023
Ec-02_003760	66.7925	0.788679	792	6	Ec-07_003170	64.4909	0.798956	1146	6	Ec-01_000270	58.6667	0.696842	1422	7		Slom_018033	56.9746	56.9746	1104	4	Slom_014610	64.433	64.433	2910	9	Slom_001293	62.885	62.885	3993	7		g26402	69.2087	69.2087	2439	1	g2679	65.8915	65.8915	516	2	g13242	55.3683	55.3683	1602	8		SJ04275	60.1449
Ec-02_003790	60.931	0.670823	1200	4	Ec-07_003410	69.078	0.846809	702	3	Ec-01_000280	59.0494	0.641682	1638	12		Slom_002150	64.1457	64.1457	1428	4	Slom_015866	59.5057	59.5057	1578	13	Slom_001294	68.8576	68.8576	2556	4		g26414	55.4753	55.4753	831	6	g26791	60.4623	60.4623	822	7	g13249	65.0485	65.0485	927	0		SJ04290	53.6133
Ec-02_003800	62.5312	0.686409	4809	22	Ec-07_003470	67.1775	0.823755	780	4	Ec-01_000290	58.2364	0.65407	1029	16		Slom_008398	59.2145	59.2145	1986	19	Slom_014319	65.1063	65.1063	5127	9	Slom_001306	68.8705	68.8705	1089	4		g26427	58.9837	58.9837	1653	5	g26795	58.7227	58.7227	642	1	g13250	60.6754	60.6754	918	2		SJ04294	50.6928
Ec-02_003860	50	0.5	63	2	Ec-07_003720	74.9263	0.915929	675	0	Ec-01_000310	62.0314	0.677146	2478	5		Slom_009729	63.1676	63.1676	1086	9	Slom_022546	58.8634	58.8634	1179	2	Slom_001307	64.4586	64.4586	2355	9		g26447	58.8857	58.8857	1041	8	g26796	53.4722	53.4722	432	0	g13275	67.8541	67.8541	2358	0		SJ04296	52.8152
Ec-02_003910	63.2224	0.7338	1710	9	Ec-07_003790	49.2063	0.539683	186	0	Ec-01_000320	64.2077	0.779859	2559	3		Slom_001678	59.2206	59.2206	1437	12	Slom_003065	59.3148	59.3148	1401	7	Slom_001308	63.7149	63.7149	1389	7		g2646	61.5196	61.5196	408	0	g2680	60.0457	60.0457	876	2	g13276	69.8428	69.8428	3117	2		SJ04316	50.7657
Ec-02_003940	66.3764	0.783848	3786	21	Ec-07_003880	70.1299	0.876623	459	1	Ec-01_000330	58.7217	0.829561	2250	9		Slom_025531	60.9589	60.9589	876	1	Slom_002942	59.2006	59.2006	1326	7	Slom_001310	61.8224	61.8224	2601	7		g26469	62.1538	62.1538	975	2	g2691	67.0015	67.0015	2688	0	g1328	62.6984	62.6984	630	1		SJ04323	59.467
Ec-02_003960	61.9375	0.707094	1308	7	Ec-07_004060	67.7295	0.730435	1032	8	Ec-01_000360	62.9446	0.791563	1206	4		Slom_014388	60.7966	60.7966	3339	3	Slom_004650	63.027	63.027	3297	20	Slom_001311	62.2269	62.2269	1419	2		g26470	61.7237	61.7237	789	4	g27027	63.8258	63.8258	1056	1	g13280	59.6793	59.6793	873	4		SJ04339	49.2314
Ec-02_004000	68.7179	0.753846	192	2	Ec-07_004110	64.8413	0.883333	1257	6	Ec-01_000400	64.1667	0.820833	717	3		Slom_003826	67.0115	67.0115	3480	3	Slom_024370	55.0505	55.0505	990	3	Slom_001312	59.7429	59.7429	3423	1		g26493	62.8571	62.8571	735	4	g27029	63.4538	63.4538	498	0	g13284	63.7874	63.7874	903	0		SJ04343	57.561
Ec-02_004010	67.6845	0.782443	3141	19	Ec-07_004120	64.5224	0.812865	510	3	Ec-01_000420	58.4762	0.75	1050	8		Slom_010822	64.9689	64.9689	1767	5	Slom_006476	60.8844	60.8844	1176	5	Slom_001313	68.0241	68.0241	663	2		g265	54.9451	54.9451	546	1	g27030	65.6468	65.6468	1863	3	g13292	57.3141	57.3141	1251	0		SJ04344	62.96
Ec-02_004030	60.7195	0.634361	2721	9	Ec-07_004160	64.769	0.752475	1209	8	Ec-01_000430	63.4243	0.848123	1755	3		Slom_012921	65.5854	65.5854	2682	11	Slom_007341	63.8705	63.8705	1359	6	Slom_001314	62.0357	62.0357	6219	29		g26511	61.6939	61.6939	1287	3	g27049	61.6667	61.6667	360	1	g13294	58.2222	58.2222	1350	1		SJ04346	51.9199
Ec-02_004060	61.6842	0.783158	1422	10	Ec-07_004320	64.2296	0.771226	1269	8	Ec-01_000440	66.9617	0.769912	2031	3		Slom_006702	59.0476	59.0476	1155	13	Slom_010596_Slom_010598	62.7597	62.7597	4428	7	Slom_001315	60.9143	60.9143	3981	39		g26518	64.425	64.425	1026	2	g27059	60.6221	60.6221	5112	33	g13298	63.0502	63.0502	2931	4		SJ04349	57.8592
Ec-02_004120	71.2476	0.767057	3075	4	Ec-07_004460	62.1103	0.702638	1248	5	Ec-01_000460	61.8705	0.771583	1665	4		Slom_024049	61.9938	61.9938	1926	2	Slom_001088	62.9023	62.9023	6774	6	Slom_001318	57.5644	57.5644	2406	17		g26525	63.5903	63.5903	2763	41	g2707	58.6592	58.6592	537	1	g13301	65.697	65.697	1650	0		SJ04356	60.549
Ec-02_004190	49.0741	0.486111	213	4	Ec-07_004540	63.0584	0.71134	1161	5	Ec-01_000470	63.2296	0.749027	1539	4		Slom_004982	55.7739	55.7739	2901	7	Slom_009521	61.9362	61.9362	909	6	Slom_001323	68.4435	68.4435	1407	6		g26545	59.0674	59.0674	579	0	g27085	64.5594	64.5594	522	1	g13304	62.0178	62.0178	1011	0		SJ04357	63.925
Ec-02_004240	73.2194	0.851003	1053	1	Ec-07_004620	57.8947	0.815789	225	2	Ec-01_000480	62.3077	0.830769	387	1		Slom_014167	58.8157	58.8157	1503	10	Slom_012531	59.17	59.17	2988	4	Slom_001324	59.1127	59.1127	3336	11		g26574	64.974	64.974	2304	5	g27087	61.3793	61.3793	435	1	g13306	57.3141	57.3141	1251	0		SJ04358	59.0101
Ec-02_004260	66.2144	0.753053	2208	3	Ec-07_004770	55.3585	0.678492	1350	9	Ec-01_000490	60.4581	0.616637	1656	2		Slom_016440	58.9251	58.9251	1563	1	Slom_023571	56.7442	56.7442	645	3	Slom_001325	58.23	58.23	2904	19		g2658	59.6429	59.6429	840	4	g27098	64.8393	64.8393	1587	4	g13310	61.3256	61.3256	1554	5		SJ04359	58.8735
Ec-02_004310	53.876	0.604651	255	1	Ec-07_005200	61.1111	0.714689	1059	9	Ec-01_000500	63.543	0.723798	2430	3		Slom_026912	70.4301	70.4301	1860	0	Slom_017998	62.5618	62.5618	2022	5	Slom_001329	67.9128	67.9128	4815	12		g26582	63.0885	63.0885	531	4	g27102	64.4033	64.4033	486	1	g13311	62.785	62.785	1623	4		SJ04363	48.157
Ec-02_004340	62.5127	0.887538	984	7	Ec-07_005280	61.7131	0.739938	966	4	Ec-01_000510	58.046	0.681034	345	8		Slom_014383	68.2155	68.2155	4584	3	Slom_005058	62.8939	62.8939	2412	6	Slom_001333	63.75	63.75	1920	6		g26589	65.9403	65.9403	1239	1	g27104	57.374	57.374	2163	3	g13319	68	68	900	1		SJ04364	46.7303
Ec-02_004360	67.1219	0.697703	4830	14	Ec-07_005370	57.6812	0.717391	687	0	Ec-01_000520	59.2885	0.73913	756	4		Slom_000104	56.6807	56.6807	711	9	Slom_009068	56.8493	56.8493	876	7	Slom_001334	64.0835	64.0835	4026	12		g26593	60.6003	60.6003	1566	11	g27106	59.5238	59.5238	1092	4	g13320	59.7826	59.7826	552	0		SJ04366	47.5735
Ec-02_004380	57.2519	0.740458	390	3	Ec-07_005400	58.7302	0.698413	186	1	Ec-01_000530	58.8235	0.574661	660	4		Slom_020198	58.0676	58.0676	1035	3	Slom_011891	58.9522	58.9522	1737	9	Slom_001336	68.398	68.398	5025	9		g26601	66.0455	66.0455	1449	2	g2711	66.6667	66.6667	2277	3	g13333	57.8667	57.8667	375	1		SJ04373	52.3323
Ec-02_004420	64.3	0.7165	5997	7	Ec-07_005470	64.4494	0.780488	1350	8	Ec-01_000550	67.5627	0.803226	2787	5		Slom_005758	71.9713	71.9713	2922	1	Slom_019461	59.0939	59.0939	1545	8	Slom_001337	65.3509	65.3509	4104	6		g26638	62.9412	62.9412	1020	1	g27111	58.3333	58.3333	468	0	g13336	58.6288	58.6288	1269	0		SJ04387	47.6874
Ec-02_004440	67.9045	0.753138	5733	24	Ec-07_005590	51.7857	0.553571	165	0	Ec-01_000560	64.7696	0.766938	2211	10		Slom_007945	55.8589	55.8589	2637	4	Slom_003246	62.3453	62.3453	5253	20	Slom_001338	64.169	64.169	3243	1		g26639	58.2222	58.2222	900	0	g27144	63.6364	63.6364	858	2	g13337	59.7643	59.7643	594	1		SJ04391	49.1471
Ec-02_004470	61.0487	0.685393	531	1	Ec-07_005660	65.2142	0.788671	1374	11	Ec-01_000570	62.8975	0.828622	1695	12		Slom_001792	59.5291	59.5291	1359	0	Slom_002736	62.4385	62.4385	1017	3	Slom_001341	61.2954	61.2954	2532	3		g26640	60.4278	60.4278	561	0	g27147	63.3028	63.3028	654	1	g13341	57.1171	57.1171	555	2		SJ04403	55.7201
Ec-02_004480	57.1807	0.696343	1884	2	Ec-07_005960	59.2027	0.737913	1176	8	Ec-01_000580	63.4461	0.907317	621	12		novel_gene_186_5b9fa7de	53.7574	53.7574	3207	13	Slom_010944	60.2679	60.2679	672	5	Slom_001342	58.467	58.467	1122	9		g26644	63.3185	63.3185	2688	14	g27164	58.4379	58.4379	717	2	g13344	59.8344	59.8344	4347	18		SJ04410	50.2173
Ec-02_004490	64.6617	0.819549	396	1	Ec-07_006050	61.6352	0.858491	633	5	Ec-01_000600	58.8326	0.741935	648	4		Slom_002008	58.1161	58.1161	2877	4	Slom_003533	57.773	57.773	2766	8	Slom_001345	61.7858	61.7858	3483	10		g26683	61.3394	61.3394	1314	5	g27180	66.1127	66.1127	2166	4	g13348	56.25	56.25	912	5		SJ04412	47.8018
Ec-02_004550	66.9506	0.761499	1758	10	Ec-07_006070	57.3529	0.617647	201	0	Ec-01_000630	65.4521	0.740081	3702	2		Slom_007306	62.5817	62.5817	1224	6	Slom_005279	64.8304	64.8304	3213	10	Slom_001349	59.6539	59.6539	1098	2		g26687	61.8568	61.8568	894	2	g27193	61.8321	61.8321	1572	10	g13367	67.5355	67.5355	1266	2		SJ04430	48.7141
Ec-02_004630	58.6538	0.528846	309	0	Ec-07_006160	62.6667	0.853333	222	3	Ec-01_000640	63.9135	0.750246	3048	1		Slom_021395	63.2006	63.2006	3693	3	Slom_020459	67.2439	67.2439	2079	3	Slom_001352	61.1331	61.1331	3795	3		g26710	57.2016	57.2016	486	2	g27207	55.969	55.969	645	1	g1337	64.4928	64.4928	414	1		SJ04435	51.656
Ec-02_004640	52.4775	0.554054	441	1	Ec-07_006240	58.9815	0.708333	1077	9	Ec-01_000660	66.3778	0.753899	1728	0		Slom_004882	61.9445	61.9445	8259	9	Slom_017650	66.8374	66.8374	4101	5	Slom_001353	63.1754	63.1754	1203	5		g26727	59.4233	59.4233	1422	6	g27215	65.404	65.404	396	2	g13371	59.2767	59.2767	636	1		SJ04448	51.6077
Ec-02_004670	60.5788	0.715569	999	7	Ec-07_006380	56.5476	0.589286	165	0	Ec-01_000680	59.5668	0.761733	828	10		Slom_008316	58.5153	58.5153	687	11	Slom_002593	55.885	55.885	1113	8	Slom_001358	62.8553	62.8553	9288	42		g26778	60.5784	60.5784	657	3	g27231	60.7273	60.7273	825	6	g13374	65.6061	65.6061	660	2		SJ04468	45.5479
Ec-02_004680	56.7227	0.609244	711	11	Ec-07_006410	58.0524	0.685393	531	3	Ec-01_000690	58.6764	0.66586	1236	9		Slom_004360	60.6614	60.6614	4596	11	Slom_013115	58.1498	58.1498	1362	11	Slom_001359	61.4334	61.4334	879	4		g26803	63.3166	63.3166	1194	5	g27243	54.9669	54.9669	453	2	g13375	53.5762	53.5762	741	0		SJ04479	48.7755
Ec-02_004750	61.008	0.755968	2259	9	Ec-07_006610	61.6034	0.594937	234	1	Ec-01_000700	58.8913	0.62851	1386	3		Slom_004417	57.4691	57.4691	1620	2	Slom_012331	58.3333	58.3333	996	2	Slom_001360	67.4839	67.4839	2325	7		g2682	63.7056	63.7056	1182	2	g27247	64.9531	64.9531	2451	3	g13381	57.3141	57.3141	1251	0		SJ04480	59.3391
Ec-02_004810	68.695	0.786229	3744	13	Ec-07_006720	68.3432	0.831361	2025	8	Ec-01_000730	55.6391	0.526316	396	11		Slom_012241	58.1706	58.1706	5532	27	Slom_001958	68.8476	68.8476	4677	1	Slom_001361	62.8692	62.8692	2607	7		g2688	60.166	60.166	723	6	g27282	64.275	64.275	1338	3	g13384	56.7867	56.7867	1083	0		SJ04483	58.0689
Ec-02_004820	67.5285	0.723103	3594	3	Ec-07_006730	55.3333	0.52	147	0	Ec-01_000750	67.2897	0.821495	3207	6		Slom_001538	60.0791	60.0791	1518	11	Slom_007580	59.2398	59.2398	4578	7	Slom_001363	57.6484	57.6484	876	5		g2696	64.6641	64.6641	1548	2	g27325	61.3527	61.3527	1035	3	g13390	57.265	57.265	468	0		SJ04484	50.7233
Ec-02_004910	60.327	0.731459	5013	33	Ec-07_006810	59.7484	0.584906	156	0	Ec-01_000760	60.6719	0.8083	1515	0		Slom_017933	63.2434	63.2434	4002	21	Slom_027186	56.8786	56.8786	2973	3	Slom_001365	63.4992	63.4992	4641	18		g27042	60.3537	60.3537	4071	17	g27329	66.5842	66.5842	1212	0	g13394	64.6199	64.6199	342	1		SJ04506	50.7874
Ec-02_004920	65.1235	0.696296	3237	3	Ec-07_006860	60.3448	0.741379	345	4	Ec-01_000770	63.7902	0.77665	588	4		Slom_001564	53.0319	53.0319	2919	18	Slom_000688	61.2754	61.2754	1725	6	Slom_001367	62.4183	62.4183	1224	7		g27054	61.6041	61.6041	1758	11	g27345	61.2903	61.2903	372	2	g13399	56.6563	56.6563	969	8		SJ04516	62.5631
Ec-02_004940	66.6053	0.773481	1626	9	Ec-07_006990	57.0102	0.657382	1074	9	Ec-01_000780	63.0104	0.822669	1638	6		Slom_011912	65.5622	65.5622	996	3	Slom_009685	61.3818	61.3818	4617	4	Slom_001371	60.7843	60.7843	1632	1		g27056	59.3854	59.3854	1497	6	g27349	61.9241	61.9241	738	6	g134	62.0504	62.0504	1668	8		SJ04522	61.3539
Ec-02_005040	64.8824	0.759124	1230	8	Ec-07_007080	61.4719	0.707792	459	4	Ec-01_000790	67.4413	0.76831	4257	9		Slom_010367	63.0952	63.0952	2184	6	Slom_000947	65.65	65.65	6492	10	Slom_001372	68.6875	68.6875	5196	11		g27062	60.5281	60.5281	4431	26	g27353	64.7202	64.7202	822	0	g13417	55.0633	55.0633	474	0		SJ04526	55.6572
Ec-02_005090	62.6968	0.788501	1458	7	Ec-07_007190	66.3566	0.9	1287	8	Ec-01_000800	60.9524	0.828571	312	2		Slom_018775	58.0028	58.0028	3555	1	Slom_010147	68.1701	68.1701	2328	9	Slom_001373	63.5428	63.5428	7971	16		g27063	56.8365	56.8365	1119	4	g27361	63.7328	63.7328	1602	5	g13418	53.8462	53.8462	624	0		SJ04527	48.1712
Ec-02_005120	55.9175	0.693811	918	4	Ec-07_007280	61.8858	0.74502	750	2	Ec-01_000810	59.7324	0.755474	819	9		Slom_003046	69.6198	69.6198	13308	19	Slom_003427	56.6428	56.6428	2514	8	Slom_001374	63.0588	63.0588	1275	9		g27064	56.5355	56.5355	2211	15	g27390	59.4849	59.4849	2019	13	g13419	51.3002	51.3002	423	0		SJ04530	57.5758
Ec-02_005160	59.1888	0.762357	1575	7	Ec-07_007330	42.5926	0.444444	159	0	Ec-01_000820	64.4543	0.747788	2709	2		Slom_025073	53.3862	53.3862	1890	1	Slom_015642	60.5828	60.5828	1956	8	Slom_001376	66.5031	66.5031	2445	6		g27070	63.2278	63.2278	2937	3	g27404	61.0153	61.0153	1044	0	g1343	56.5543	56.5543	801	0		SJ04537	60.6466
Ec-02_005240	62.0155	0.684989	1416	7	Ec-07_007360	63.1803	0.721939	1173	6	Ec-01_000840	60.3083	0.776493	1554	13		Slom_004683_Slom_004684	63.9386	63.9386	1173	8	Slom_010300	65.5116	65.5116	3030	3	Slom_001377	59.1369	59.1369	3360	3		g27076	59.9829	59.9829	1167	4	g27435	62.7509	62.7509	2043	4	g13444	54.7009	54.7009	468	3		SJ04542	53.4986
Ec-02_005250	65.6576	0.716778	5844	14	Ec-07_007450	53.0421	0.647426	1920	13	Ec-01_000890	68.2382	0.848635	1206	2		Slom_000169	51.0078	51.0078	1290	19	Slom_018390	60.446	60.446	1704	5	Slom_001382	66.6667	66.6667	576	4		g27086	61.8159	61.8159	804	5	g27445	67.5922	67.5922	6483	10	g13445	57.9894	57.9894	945	3		SJ04558	61.3731
Ec-02_005460	59.5327	0.774718	2394	18	Ec-07_007540	61.1515	0.641818	1647	8	Ec-01_000910	58.0476	0.762857	2097	0		Slom_011898	64.1447	64.1447	912	11	Slom_000543	61.3056	61.3056	6342	7	Slom_001383	65.1062	65.1062	8331	6		g27120	56.3596	56.3596	456	2	g2747	58.3973	58.3973	1173	2	g13449	57.2391	57.2391	297	0		SJ04565	48.2728
Ec-02_005480	59.6587	0.606947	1638	9	Ec-07_007560	55.2426	0.624413	636	3	Ec-01_000920	62.963	0.74359	699	6		Slom_007929	59.0672	59.0672	3066	17	Slom_004365	63.2411	63.2411	759	3	Slom_001385	63.7304	63.7304	2418	10		g27124	57.9909	57.9909	438	1	g27472	60.3333	60.3333	600	4	g1345	53.9744	53.9744	780	5		SJ04579	50.669
Ec-02_005520	53.5354	0.642424	492	2	Ec-07_007630	58.6488	0.670379	2691	14	Ec-01_000930	67.2856	0.787798	2259	3		Slom_002413	65.3036	65.3036	807	2	Slom_002869	58.4055	58.4055	3813	7	Slom_001387	66.7432	66.7432	3921	19		g27131	63.7427	63.7427	513	3	g27490	62.069	62.069	435	0	g13459	57.1558	57.1558	1104	1		SJ04583	52.3165
Ec-02_005530	58.8235	0.717647	507	2	Ec-07_007770	52.963	0.577778	267	1	Ec-01_000940	60.9697	0.690909	822	5		Slom_011209	57.7539	57.7539	4185	16	Slom_003210	62.9145	62.9145	1146	7	Slom_001388	59.4406	59.4406	858	3		g27148	56.9952	56.9952	16347	2	g27503	54.2714	54.2714	597	5	g13464	56.975	56.975	681	3		SJ04584	58.8813
Ec-02_005560	65.5375	0.689702	2211	4	Ec-08_000120	56.5405	0.635676	2772	8	Ec-01_000950	62.1578	0.753623	618	4		Slom_005834	58.4974	58.4974	3048	6	Slom_008363	57.9296	57.9296	2415	9	Slom_001390	68.0233	68.0233	1548	3		g2715	61.8153	61.8153	639	0	g27508	62.069	62.069	609	2	g13465	58.3794	58.3794	543	2		SJ04585	46.2038
Ec-02_005580	63.8948	0.731343	1404	7	Ec-08_000170	55.8974	0.492308	192	0	Ec-01_000970	61.4035	0.727273	1251	1		Slom_003098	60.08	60.08	3249	37	Slom_001501	63.1944	63.1944	576	2	Slom_001391	61.7932	61.7932	3201	15		g27151	61.0561	61.0561	606	1	g27509	65.8785	65.8785	3045	6	g13466	65.7617	65.7617	663	2		SJ04586	46.7768
Ec-02_005690	59.0116	0.627907	1029	7	Ec-08_000300	58.2353	0.647059	1527	3	Ec-01_000990	60.936	0.679083	1044	0		Slom_010812	62.5104	62.5104	2406	16	Slom_020942	69.1787	69.1787	1035	3	Slom_001392	58.2001	58.2001	3378	16		g27152	59.8039	59.8039	612	4	g27511	66.2853	66.2853	1311	5	g1350	58.3893	58.3893	894	0		SJ04591	51.5309
Ec-02_005700	58.0307	0.680387	1236	6	Ec-08_000370	58.4848	0.713636	657	3	Ec-01_001010	61.1742	0.715909	1053	9		Slom_003167	62.3158	62.3158	1425	2	Slom_006279	61.4294	61.4294	3666	36	Slom_001393	62.0051	62.0051	1566	9		g27155	60.9223	60.9223	1236	9	g27537	59.2424	59.2424	660	1	g13510	63.0621	63.0621	5493	0		SJ04595	56.0029
Ec-02_005740	60.9	0.671583	5286	20	Ec-08_000440	60.6641	0.785441	780	5	Ec-01_001020	64.8703	0.676647	999	7		Slom_006520	62.8345	62.8345	1644	2	Slom_002326	65.1945	65.1945	951	3	Slom_001394	53.224	53.224	1830	4		g27161	63.2172	63.2172	3015	3	g27562	55.0725	55.0725	966	3	g13511	64.0257	64.0257	1401	1		SJ04596	52.6523
Ec-02_005860	62.2931	0.868794	843	4	Ec-08_000570	65.8451	0.713028	1701	8	Ec-01_001030	60.1598	0.65411	873	7		Slom_006747	70.7265	70.7265	1872	2	Slom_020393	73.6004	73.6004	1947	3	Slom_001397	68.8766	68.8766	1629	7		g27192	55	55	540	3	g27564	54.6589	54.6589	2565	7	g13512	60.5797	60.5797	345	2		SJ04614	58.6137
Ec-02_005950	66	0.739077	7350	27	Ec-08_000580	60.5416	0.638298	1548	2	Ec-01_001050	50	0.481481	159	8		Slom_009449	60.7861	60.7861	3282	8	Slom_005247	52.0087	52.0087	1842	5	Slom_001400	68.885	68.885	1713	11		g27194	67.0619	67.0619	1518	0	g27565	61.6667	61.6667	1620	1	g13516	57.6271	57.6271	885	4		SJ04615	57.8835
Ec-02_005980	60.018	0.616173	5562	7	Ec-08_000600	64.2942	0.782918	840	2	Ec-01_001060	65.0502	0.772575	1791	4		Slom_002087	63.1528	63.1528	2049	8	Slom_014782	62.9781	62.9781	1464	2	Slom_001404	63.4518	63.4518	591	2		g27196	63.8596	63.8596	855	4	g2758	56.6676	56.6676	11181	4	g13518	54.878	54.878	1476	7		SJ04629	47.2598
Ec-02_005990	75.3546	0.864362	1125	6	Ec-08_000670	63.8298	0.829787	138	1	Ec-01_001070	62.9794	0.783186	1353	1		Slom_016332	66.3653	66.3653	3318	1	Slom_012293	66.635	66.635	3159	12	Slom_001405	59.213	59.213	2643	7		g27204	56.7329	56.7329	453	2	g2765	62.069	62.069	435	0	g13525	69.2308	69.2308	351	1		SJ04632	52.9853
Ec-02_006110	58.8761	0.693487	780	4	Ec-08_000750	55.7143	0.628571	207	1	Ec-01_001080	58.8633	0.634641	2214	6		Slom_020150	54.7114	54.7114	1698	3	Slom_005326	64.3094	64.3094	5727	5	Slom_001407	63.6525	63.6525	3948	23		g27221	60.5809	60.5809	723	3	g2766	70.2576	70.2576	1281	5	g13528	60.0302	60.0302	663	0		SJ04633	61.7365
Ec-02_006120	67.0886	0.607595	234	0	Ec-08_000970	61.4837	0.789634	981	7	Ec-01_001090	62.6874	0.804498	1731	2		novel_gene_157_5b9fa7de	58.5	58.5	1800	2	Slom_005195	58.6597	58.6597	5133	9	Slom_001408	58.7957	58.7957	2325	5		g27228	59.673	59.673	1101	9	g2772	61.4634	61.4634	615	3	g13529	58.8235	58.8235	357	2		SJ04637	60.9043
Ec-02_006130	61.0304	0.658714	2889	19	Ec-08_001010	68.2918	0.88322	2643	1	Ec-01_001110	59.8858	0.762313	1398	9		Slom_013207	60.2269	60.2269	2997	9	Slom_002332	64.1838	64.1838	5397	23	Slom_001409	61.435	61.435	2676	8		g27246	56.5359	56.5359	612	5	g27903	60.0677	60.0677	591	1	g13533	60.3175	60.3175	567	0		SJ04660	52.5177
Ec-02_006140	60.176	0.731023	1815	4	Ec-08_001170	67.5805	0.779499	2514	9	Ec-01_001170	67.5214	0.793269	1869	6		Slom_017235	56.1817	56.1817	2928	9	Slom_007743	53.4392	53.4392	1323	4	Slom_001412	66.4139	66.4139	8703	9		g27255	61.6766	61.6766	2004	4	g27912	60.3546	60.3546	1410	4	g13534	63.745	63.745	753	3		SJ04668_SJ17528	51.7381
Ec-02_006160	61.6193	0.741325	948	4	Ec-08_001200	58.434	0.685906	2232	9	Ec-01_001180	61.9497	0.745283	951	6		Slom_012390	62.0593	62.0593	4623	23	Slom_004073	61.234	61.234	5559	26	Slom_001414	66.8667	66.8667	2499	2		g27261	60.369	60.369	2493	5	g27916	59.4595	59.4595	999	1	g1354	51.2121	51.2121	330	0		SJ04670	56.5642
Ec-02_006230	58.3522	0.605442	2643	10	Ec-08_001230	56.0345	0.715517	345	3	Ec-01_001210	68.6849	0.839844	1533	21		Slom_001288	60.054	60.054	2964	12	Slom_005127	58.3333	58.3333	1800	7	Slom_001416	60.8728	60.8728	1329	7		g27269	66.1777	66.1777	1227	2	g27926	60.6161	60.6161	909	0	g13540	56.7407	56.7407	675	0		SJ04673	53.4706
Ec-02_006260	67.6165	0.819539	2208	6	Ec-08_001340	70.0866	0.830369	2190	3	Ec-01_001240	62.2057	0.786245	1611	18		Slom_010389	64.4737	64.4737	2736	4	Slom_018907	59.6066	59.6066	2847	5	Slom_001418	57.4147	57.4147	1524	13		g27278	60.8171	60.8171	1077	4	g27955	65.6856	65.6856	4383	8	g13548	58.8235	58.8235	357	3		SJ04675	57.2853
Ec-02_006410	64.0306	0.696429	2349	3	Ec-08_001360	54.0404	0.590909	195	0	Ec-01_001270	65.8777	0.789349	2532	0		Slom_007988	60.2716	60.2716	6333	16	Slom_015232	57.6129	57.6129	5136	8	Slom_001419	55.8484	55.8484	2163	9		g27279	59.7701	59.7701	609	2	g27959	64.8834	64.8834	1458	3	g13552	66.4706	66.4706	510	1		SJ04678	55.3962
Ec-02_006420	50	0.483333	177	0	Ec-08_001490	63.1579	0.557895	282	1	Ec-01_001280	63.4318	0.839662	708	1		Slom_019881	64.4621	64.4621	1134	5	Slom_010030	63.4912	63.4912	5259	18	Slom_001420	56.0674	56.0674	2019	5		g27283	56.6479	56.6479	1068	7	g27963	64.0898	64.0898	2406	12	g13553	64.5349	64.5349	516	3		SJ04689	48.465
Ec-03_000020	57.3003	0.743802	1812	18	Ec-08_001500	59.144	0.762646	768	4	Ec-01_001290	62.091	0.858569	3603	0		Slom_010858	65.2074	65.2074	1302	0	Slom_017241	70.2492	70.2492	1284	6	Slom_001421	59.697	59.697	1650	10		g27285	59.6774	59.6774	1860	14	g28018	64.1026	64.1026	312	0	g13572	60.6061	60.6061	1254	0		SJ04691	60.0899
Ec-03_000070	58.9947	0.507937	375	2	Ec-08_001730	55.0505	0.530303	195	0	Ec-01_001300	66.2261	0.797357	3402	7		Slom_003393	63.2791	63.2791	3690	8	Slom_021351	57.2607	57.2607	606	3	Slom_001422	60.9031	60.9031	1683	5		g27289	59.7888	59.7888	3504	21	g28050	62.1578	62.1578	621	0	g13575	58.7736	58.7736	1533	9		SJ04696	53.3564
Ec-03_000080	67.2365	0.619658	699	0	Ec-08_001750	60.9524	0.668571	522	3	Ec-01_001310	61.5667	0.721571	4350	6		Slom_006103	59.0713	59.0713	3252	6	Slom_001378	70.8915	70.8915	13539	41	Slom_001423	60.5469	60.5469	768	8		g27297	62.4733	62.4733	1407	6	g28058	66.9118	66.9118	2040	2	g13576	56.5605	56.5605	18078	21		SJ04697	59.0668
Ec-03_000120	60.3414	0.725904	993	6	Ec-08_001760	57.0776	0.712329	216	2	Ec-01_001320	55.9829	0.769231	231	0		Slom_016148	59.6899	59.6899	2322	29	Slom_008818	60.682	60.682	2874	8	Slom_001425	56.6044	56.6044	2892	15		g27298	64.9651	64.9651	4878	17	g28059	62.7803	62.7803	669	3	g13577	55.9761	55.9761	4677	5		SJ04698	45.9964
Ec-03_000160	60.9091	0.654545	327	0	Ec-08_001880	61.9855	0.820823	1236	11	Ec-01_001330	54.9161	0.589928	414	8		Slom_001301	66.6667	66.6667	1155	3	Slom_024592	54.2081	54.2081	1509	3	Slom_001427	59.7975	59.7975	4149	9		g27315	62.7861	62.7861	2010	5	g28061	64.259	64.259	1869	1	g13578	57.3643	57.3643	1935	5		SJ04699	52.3125
Ec-03_000180	59.5271	0.788595	2154	6	Ec-08_001970	59.6244	0.626761	423	2	Ec-01_001340	63.8354	0.853907	2646	5		Slom_012939	57.2888	57.2888	2154	9	Slom_016468	60.9231	60.9231	1950	6	Slom_001428	58.5784	58.5784	2856	8		g2732	58.3699	58.3699	2049	9	g28079	64.3187	64.3187	2811	5	g13595	58.5153	58.5153	1374	9		SJ04700	53.3952
Ec-03_000210	57.3997	0.636411	5781	32	Ec-08_002120	60.7918	0.747126	1563	10	Ec-01_001350	65.6929	0.91236	1332	3		Slom_009154	62.1575	62.1575	4635	14	Slom_009510	59.8988	59.8988	1581	6	Slom_001433	67.9817	67.9817	3270	7		g27330	62.8458	62.8458	759	2	g28095	64.7444	64.7444	2445	5	g13596	62.585	62.585	2793	10		SJ04701	56.3338
Ec-03_000290	62.1359	0.666667	924	3	Ec-08_002350	47.1429	0.7	207	2	Ec-01_001360	54.7619	0.535714	165	4		Slom_006959	72.5877	72.5877	1824	2	Slom_011034	58.0413	58.0413	2226	7	Slom_001434	66.1035	66.1035	5505	16		g27331	56.087	56.087	690	2	g28104	60.6061	60.6061	660	2	g13597	62.3519	62.3519	1182	4		SJ04711	52.4708
Ec-03_000370	54.4484	0.601423	840	2	Ec-08_002400	56.9315	0.67757	1281	6	Ec-01_001370	62.7934	0.799296	849	4		Slom_000862	62.716	62.716	1620	47	Slom_003226	64.2384	64.2384	3624	7	Slom_001436	62.8758	62.8758	3060	7		g27344	63.4703	63.4703	876	0	g28126	61.1565	61.1565	1470	3	g1360	56.6929	56.6929	381	2		SJ04719	46.185
Ec-03_000380	54.7619	0.5	207	1	Ec-08_002430	56.3172	0.604839	741	3	Ec-01_001410	66.6293	0.802469	2670	17		novel_gene_515_5b9fa7de	54.8616	54.8616	4371	8	Slom_013354	53.523	53.523	1476	6	Slom_001437	59.5205	59.5205	2127	3		g27357	60.8081	60.8081	2475	14	g28148	61.9504	61.9504	1251	7	g1361	62.7063	62.7063	303	1		SJ04731	49.1468
Ec-03_000390	48.4018	0.465753	216	0	Ec-08_002530	56.8182	0.5	129	1	Ec-01_001440	64.2424	0.747396	1155	2		Slom_025519	71.7435	71.7435	1497	1	Slom_001517	59.825	59.825	1257	8	Slom_001446	58.379	58.379	1641	11		g27376	57.7428	57.7428	762	1	g28183	57.7778	57.7778	360	7	g13615	61.1872	61.1872	438	2		SJ04735	50.6518
Ec-03_000440	68.5554	0.794793	1956	6	Ec-08_002540	60.6596	0.789753	1695	10	Ec-01_001450	61.9537	0.856041	1164	6		Slom_012943	66.9333	66.9333	2625	6	Slom_017668	60.4688	60.4688	2517	5	Slom_001447	58.8367	58.8367	1788	11		g27377	58.9454	58.9454	1593	2	g28187	65.0943	65.0943	318	1	g13625	52.3207	52.3207	474	0		SJ04739	54.6818
Ec-03_000450	67.7201	0.734763	5313	6	Ec-08_002660	59.9003	0.809829	1401	11	Ec-01_001470	69.9803	0.819882	3045	5		Slom_010380	68.0365	68.0365	2847	3	Slom_018269	59.7656	59.7656	768	5	Slom_001451	60.8205	60.8205	975	9		g27381	60.5536	60.5536	867	4	g28192	63.4921	63.4921	945	1	g13633	59.7308	59.7308	966	2		SJ04764	50.8493
Ec-03_000470	58.6957	0.536232	411	2	Ec-08_002830	51.1111	0.583333	177	0	Ec-01_001480	67.2956	0.79331	3495	4		Slom_019022	61.5336	61.5336	4734	1	Slom_010910	59.7015	59.7015	2010	8	Slom_001454	55.8201	55.8201	756	11		g2739	54.7035	54.7035	978	3	g28204	57.0743	57.0743	417	2	g13634	65.0327	65.0327	1530	0		SJ04769	49.2815
Ec-03_000500	60.6061	0.830303	492	4	Ec-08_002920	58.8652	0.744681	843	3	Ec-01_001490	64.0264	0.693069	603	26		Slom_020792	58.6051	58.6051	2208	3	Slom_002324	62.9002	62.9002	1593	16	Slom_001455	54.8667	54.8667	3339	19		g27413	59.4406	59.4406	1716	11	g28234	67.8275	67.8275	603	2	g1364	62.8264	62.8264	651	2		SJ04797	54.5264
Ec-03_000600	68.0137	0.717122	12840	13	Ec-08_003180	55.1181	0.574803	378	0	Ec-01_001510	61.0039	0.640927	774	15		Slom_018039	60.6529	60.6529	3492	22	Slom_003080	63.5169	63.5169	4413	13	Slom_001459	58.0741	58.0741	1350	9		g27423	59.0038	59.0038	783	10	g28243	60.0823	60.0823	486	2	g13642	59.8905	59.8905	1461	1		SJ04800	51.9381
Ec-03_000610	61.0063	0.773585	156	1	Ec-08_003330	64.5761	0.874564	858	5	Ec-01_001520	61.3966	0.762846	756	4		Slom_000694	56.3315	56.3315	1074	5	Slom_019271	60.1389	60.1389	720	5	Slom_001460	55.0094	55.0094	2136	20		g27461	61.6858	61.6858	522	0	g28278	61.6756	61.6756	561	0	g13654	59.5833	59.5833	480	1		SJ04808	56.1263
Ec-03_000840	62.2549	0.785714	1425	8	Ec-08_003350	59.0338	0.684058	1032	6	Ec-01_001540	65.6667	0.815436	900	1		Slom_014692	62.9867	62.9867	1875	4	Slom_016350	67.0732	67.0732	984	2	Slom_001462	62.6978	62.6978	3981	6		g27498	61.173	61.173	2694	12	g28284	59.7222	59.7222	1008	6	g13660	65.9226	65.9226	672	1		SJ04826	54.3449
Ec-03_000850	56.4756	0.639066	1410	11	Ec-08_003360	68.0417	0.81625	2397	16	Ec-01_001550	64.7913	0.761277	5916	4		Slom_002594	60.5978	60.5978	2208	0	Slom_004833	63.1451	63.1451	1647	4	Slom_001463	60.728	60.728	1044	7		g27504	63.3871	63.3871	620	6	g28294	55.873	55.873	315	0	g13664	54.9906	54.9906	531	1		SJ04840	48.9605
Ec-03_000970	57.1895	0.607843	303	1	Ec-08_003410	58.0676	0.686957	1032	6	Ec-01_001560	62.7207	0.799065	1923	6		Slom_014511	61.3936	61.3936	1062	5	Slom_014249	65.0933	65.0933	3750	7	Slom_001464	59.1111	59.1111	2925	10		g27515	56.23	56.23	939	2	g283	60.9886	60.9886	1497	6	g13668	57.1429	57.1429	756	0		SJ04850	62.2619
Ec-03_000980	57.1111	0.773333	447	1	Ec-08_003620	67.1545	0.756098	1227	4	Ec-01_001570	57.2917	0.583333	285	2		Slom_004758	62.9586	62.9586	2535	7	Slom_008127	57.396	57.396	2427	10	Slom_001465	58.2214	58.2214	1563	6		g27517	61.8812	61.8812	1212	6	g28301	61.3707	61.3707	321	0	g1367	55.364	55.364	522	1		SJ04852	51.4337
Ec-03_001050	59.9333	0.732484	3294	25	Ec-08_003640	54.2484	0.568627	150	0	Ec-01_001580	56.3492	0.547619	123	8		Slom_024790	66.5641	66.5641	975	1	Slom_009275	62.3032	62.3032	2223	11	Slom_001468	61.0469	61.0469	7527	34		g27523	62.6238	62.6238	3636	29	g28308	57.7778	57.7778	540	0	g13671	55.8882	55.8882	501	0		SJ04863	51.7815
Ec-03_001100	65.6229	0.779924	10248	41	Ec-08_003650	61.0687	0.782443	783	5	Ec-01_001590	63.4201	0.737705	3108	0		Slom_022641	63.4085	63.4085	1596	2	Slom_000380	64.2202	64.2202	1635	13	Slom_001469	52.9216	52.9216	3303	29		g27529	56.7568	56.7568	555	3	g28317	62.7876	62.7876	1521	5	g13673	52.6984	52.6984	315	0		SJ04872	64.0523
Ec-03_001110	67.3181	0.775606	4449	16	Ec-08_003680	60.5769	0.762821	933	5	Ec-01_001600	67.5895	0.875969	2706	3		Slom_006571	63.5956	63.5956	2898	9	Slom_023526	69.449	69.449	1833	2	Slom_001470	60.8371	60.8371	1338	1		g27531	60.3651	60.3651	3396	7	g28323	61.512	61.512	3783	17	g13677	55.0505	55.0505	396	0		SJ04887	52.716
Ec-03_001120	64.7754	0.744681	843	4	Ec-08_003760	65.4434	0.779817	324	2	Ec-01_001610	62.2754	0.772455	999	3		Slom_005723	64.5843	64.5843	12678	6	Slom_018593	67.5503	67.5503	4074	5	Slom_001472	62.6185	62.6185	3903	11		g2782	58.9506	58.9506	648	3	g28332	59.0604	59.0604	447	6	g13687	61.1378	61.1378	1248	2		SJ04898	48.4107
Ec-03_001130	61.0169	0.915254	174	1	Ec-08_003790	60.3486	0.784314	915	5	Ec-01_001620	63.8655	0.707563	1782	6		Slom_005830	60.2241	60.2241	1428	9	Slom_006980	59.707	59.707	1638	12	Slom_001473	61.0657	61.0657	4035	8		g2790	57.3129	57.3129	588	0	g28343	59.9738	59.9738	762	6	g1369	61.3757	61.3757	378	2		SJ04901	40.8931
Ec-03_001160	58.427	0.629213	264	1	Ec-08_004090	53.7486	0.66782	864	8	Ec-01_001640	55.1913	0.622951	180	8		Slom_006226	63.9558	63.9558	996	9	Slom_005180	61.5808	61.5808	3087	4	Slom_001477	61.6633	61.6633	1479	8		g27925	59.3333	59.3333	300	1	g28349	56.5591	56.5591	465	3	g13696	54.0741	54.0741	405	1		SJ04907	51.2105
Ec-03_001220	68.6104	0.759305	2415	9	Ec-08_004130	68.4615	0.876923	387	1	Ec-01_001650	61.1675	0.659898	1179	7		Slom_015587	62.3188	62.3188	1587	3	Slom_015431	64.9337	64.9337	981	1	Slom_001484	61.5859	61.5859	2106	1		g27952	64	64	825	2	g28358	60.0499	60.0499	801	6	g137	53.7911	53.7911	699	1		SJ04916	63.9562
Ec-03_001240	59.2593	0.65	1077	9	Ec-08_004220	50.6024	0.46988	246	0	Ec-01_001690	60.6061	0.727273	657	2		Slom_011223	61.1195	61.1195	1983	4	Slom_007107	69.419	69.419	654	1	Slom_001487	58.7708	58.7708	2343	3		g27972	57.716	57.716	648	1	g28359	68.8406	68.8406	1104	4	g13704	65.4867	65.4867	678	1		SJ04923	57.1429
Ec-03_001300	63.964	0.684685	330	2	Ec-08_004330	56.4815	0.787037	321	4	Ec-01_001700	62.9454	0.72209	1260	7		Slom_021420	70.9932	70.9932	8991	3	Slom_006204	62.3947	62.3947	6765	16	Slom_001488	55.9937	55.9937	1902	5		g27983	61.8852	61.8852	732	2	g28370	66.8782	66.8782	2364	3	g1371	61.3774	61.3774	1815	6		SJ04925	49.1789
Ec-03_001380	60.3723	0.718085	1125	8	Ec-08_004400	66.0907	0.831533	1386	7	Ec-01_001710	67.8683	0.797806	3825	13		Slom_023960	72.4825	72.4825	4419	2	Slom_006967	60.4692	60.4692	2259	8	Slom_001490	65.093	65.093	2796	15		g28000	58.7619	58.7619	1050	1	g28386	60.3486	60.3486	459	0	g13713	74.359	74.359	507	0		SJ04926	45.4585
Ec-03_001390	64.2857	0.694352	1803	4	Ec-08_004610	63.1599	0.819653	2592	12	Ec-01_001720	64.6259	0.79932	1761	9		Slom_013556	62.3932	62.3932	1755	4	Slom_006778	62.5387	62.5387	969	5	Slom_001493	62.6337	62.6337	2430	17		g28005	65.9341	65.9341	819	1	g28390	58.8235	58.8235	765	6	g13717	58.8987	58.8987	1017	1		SJ04927	49.9537
Ec-03_001430	56.2092	0.509804	150	0	Ec-08_004680	52.5641	0.551282	231	0	Ec-01_001730	61.1993	0.587302	564	21		Slom_008160_Slom_008161	63.4825	63.4825	4491	7	Slom_016849	55.5713	55.5713	4236	8	Slom_001497	59.0954	59.0954	1017	3		g28007	61.8644	61.8644	1062	5	g284	56.1056	56.1056	303	1	g13725	67.6923	67.6923	390	3		SJ04928	50.7718
Ec-03_001440	57.5758	0.545455	129	1	Ec-08_004850	65.1535	0.757458	2310	0	Ec-01_001750	64.5959	0.779559	1494	3		Slom_000757	67.3295	67.3295	5733	36	Slom_006147	54.8942	54.8942	1512	2	Slom_001500	65.9841	65.9841	879	1		g28035	59.2593	59.2593	675	3	g28400	58.5697	58.5697	2433	7	g13728	58.3691	58.3691	2097	1		SJ04938	60.9257
Ec-03_001450	52.8571	0.642857	207	0	Ec-08_004900	49.4048	0.660714	165	7	Ec-01_001760	56.8057	0.668774	2370	3		Slom_004564	62.4859	62.4859	885	0	Slom_001251	61.994	61.994	3360	7	Slom_001503	63.0966	63.0966	2577	3		g28039	55.1871	55.1871	1176	0	g28408	57.9196	57.9196	846	7	g13741	59.7101	59.7101	1035	2		SJ04940	50.4142
Ec-03_001500	55.6633	0.647276	6495	18	Ec-08_004920	64.3791	0.906863	1221	4	Ec-01_001770	62.6984	0.769841	1131	0		Slom_006351	56.104	56.104	3039	10	Slom_003236	67.4403	67.4403	9177	6	Slom_001504	64.1454	64.1454	3054	12		g28049	60	60	975	21	g28414	64.0655	64.0655	1038	2	g13747	59.6726	59.6726	672	4		SJ04941	50.2491
Ec-03_001510	60.6209	0.767157	1221	6	Ec-08_005010	59.2593	0.680041	2913	3	Ec-01_001800	57.0995	0.659833	3948	7		Slom_012871	64.1364	64.1364	1818	13	Slom_009462	54.007	54.007	861	3	Slom_001506	59.9034	59.9034	1656	5		g2806	60.6596	60.6596	849	6	g28416	61.7188	61.7188	384	1	g1375	55.9921	55.9921	1527	3		SJ04943	62.7451
Ec-03_001530	62.058	0.853047	2517	19	Ec-08_005020	56.4912	0.618947	1422	4	Ec-01_001810	60.114	0.589744	348	9		Slom_008587	63.8661	63.8661	1464	6	Slom_010738	63.2479	63.2479	1053	8	Slom_001508	64.563	64.563	3993	6		g28068	61.1111	61.1111	972	2	g28417	60.3053	60.3053	393	1	g13760	61.4932	61.4932	1701	5		SJ04947	51.368
Ec-03_001630	60.0078	0.738318	5133	27	Ec-08_005220	61.329	0.872549	915	12	Ec-01_001820	54.4227	0.662745	2292	13		Slom_007933	67.6008	67.6008	2034	7	Slom_008159	65.3356	65.3356	3456	7	Slom_001509	53.3333	53.3333	990	6		g28070	58.631	58.631	1344	6	g28430	62.7451	62.7451	1020	3	g13786	62.4473	62.4473	474	3		SJ04956	52.5445
Ec-03_001740	57.6494	0.702128	984	8	Ec-08_005450	62.1256	0.778261	2067	5	Ec-01_001830	60.5307	0.696517	600	5		Slom_014979	65.0852	65.0852	2466	8	Slom_005129	66.0448	66.0448	804	3	Slom_001511	57.3869	57.3869	2985	15		g28085	59.0909	59.0909	594	1	g28435	60.4555	60.4555	966	5	g13788	65.5753	65.5753	6231	9		SJ04957	53.9835
Ec-03_001940	65.7417	0.72148	2916	15	Ec-08_005560	59.0361	0.682731	744	3	Ec-01_001840	59.9369	0.618297	948	1		Slom_002539	71.0027	71.0027	1476	0	Slom_015298	57.4335	57.4335	1917	4	Slom_001514	62.2532	62.2532	5166	10		g28106	62.0265	62.0265	1056	4	g28436	61.2536	61.2536	351	0	g1380	63.7555	63.7555	1374	9		SJ04962	51.7004
Ec-03_001970	60.4103	0.68	1947	7	Ec-08_005590	60.461	0.643617	1125	3	Ec-01_001860	62.2828	0.720379	2529	4		Slom_011466	59.5427	59.5427	1137	7	Slom_010562	63.3634	63.3634	2664	16	Slom_001515	60.987	60.987	5775	13		g28111	63.1758	63.1758	2349	8	g28439	65.2921	65.2921	1746	4	g1381	64.2119	64.2119	774	2		SJ04966	45.1618
Ec-03_002010	65.9049	0.749409	3804	16	Ec-08_005600	67.8967	0.797048	810	0	Ec-01_001870	61.047	0.849885	1296	6		Slom_007832	58.4187	58.4187	1758	16	Slom_002238	68.7269	68.7269	5145	4	Slom_001518	62.8788	62.8788	2112	7		g28112	50.7079	50.7079	777	3	g28454	59.3426	59.3426	1734	10	g13812	61.9048	61.9048	1008	1		SJ04974	48.6171
Ec-03_002060	60.5684	0.71108	8688	10	Ec-08_005670	47.8261	0.565217	204	5	Ec-01_001880	65.0909	0.872727	822	2		Slom_022055	59.6633	59.6633	1485	2	Slom_003047	61.7747	61.7747	1758	5	Slom_001520	70.6464	70.6464	3945	2		g28114	54.2342	54.2342	555	4	g28470	67.1991	67.1991	939	4	g13826	56.71	56.71	462	1		SJ04978	52.3844
Ec-03_002090	69.2964	0.747951	2925	12	Ec-08_005780	57.6696	0.800885	675	3	Ec-01_001890	57.6812	0.824561	345	6		Slom_012079	67.6491	67.6491	2850	8	Slom_008473	62.5487	62.5487	1797	3	Slom_001521	66.048	66.048	5496	11		g28125	63.4921	63.4921	441	2	g28473	57.9235	57.9235	915	6	g1384	55.5846	55.5846	1146	4		SJ04982	46.6516
Ec-03_002100	67.7966	0.716949	5307	15	Ec-08_005790	63.5135	0.643243	1107	7	Ec-01_001900	69.4286	0.788571	1047	7		Slom_007108	64.2759	64.2759	2175	3	Slom_002500	60.7056	60.7056	822	5	Slom_001524	63.4885	63.4885	1353	5		g28133	60.8241	60.8241	1626	13	g28515	55.9411	55.9411	951	7	g13847	63.4169	63.4169	1077	0		SJ04991	48.1188
Ec-03_002120	58.6498	0.640506	1182	4	Ec-08_005860	59.8813	0.699746	1176	0	Ec-01_001920	70.5343	0.76555	2505	7		Slom_014316	66.6667	66.6667	945	2	Slom_002247	65.6518	65.6518	1281	2	Slom_001525	53.5893	53.5893	1797	8		g28134	58.7992	58.7992	966	3	g28523	59.5532	59.5532	1701	0	g13850	60.101	60.101	1188	0		SJ05017	51.7806
Ec-03_002140	56.3406	0.592391	549	3	Ec-08_005980	58.8745	0.597403	228	6	Ec-01_001930	59.009	0.675676	219	0		Slom_003324	66.938	66.938	2580	9	Slom_009478	64.5614	64.5614	1425	12	Slom_001532	63.0325	63.0325	3357	7		g28154	66.2162	66.2162	592	6	g28527	55	55	420	4	g13871	69.2942	69.2942	1941	7		SJ05018	49.0031
Ec-03_002150	60.0533	0.6432	1872	11	Ec-08_006020	58.0902	0.71618	1128	8	Ec-01_001950	61.9048	0.782143	837	15		Slom_002627	64.4444	64.4444	1530	3	Slom_007658	65.1866	65.1866	3108	6	Slom_001533	60.1307	60.1307	1989	6		g28169	60.8586	60.8586	396	2	g28537	65.5652	65.5652	1725	2	g13873	63.2075	63.2075	318	0		SJ05022	49.1514
Ec-03_002160	61.4232	0.782772	798	6	Ec-08_006050	55.0759	0.685851	1248	2	Ec-01_001970	62.1693	0.813492	1509	10		Slom_001663	61.6196	61.6196	2655	11	Slom_012391	60.3971	60.3971	2871	14	Slom_001534	63.9744	63.9744	1560	6		g28186	61.4644	61.4644	519	2	g28546	66.3826	66.3826	1056	5	g13877	61.5265	61.5265	3210	7		SJ05023	50.435
Ec-03_002170	67.24	0.857494	1218	5	Ec-08_006170	59.1111	0.62	447	1	Ec-01_001990	65.0144	0.797414	1389	1		Slom_018216	64.9396	64.9396	1158	5	Slom_007133_Slom_007134	58.567	58.567	1605	5	Slom_001536	65.0948	65.0948	6489	7		g28199	65.0575	65.0575	435	0	g28577	65.7364	65.7364	1290	2	g1388	65.7895	65.7895	456	2		SJ05028	58.0328
Ec-03_002200	63.4146	0.787456	858	3	Ec-08_006220	62.4309	0.685083	540	5	Ec-01_002010	53.6036	0.533784	441	5		Slom_003554	60.3586	60.3586	1506	4	Slom_006938	66.2138	66.2138	2208	10	Slom_001537	59.2634	59.2634	2688	9		g28201	66.2338	66.2338	462	2	g28600	62.5468	62.5468	801	3	g13880	59.9696	59.9696	657	2		SJ05029	42.5464
Ec-03_002210	61.5086	0.633943	1800	11	Ec-08_006300	53.0496	0.676596	702	2	Ec-01_002020	63.7412	0.758962	2424	3		Slom_005607	64.8946	64.8946	2088	9	Slom_007973	65.1601	65.1601	10089	14	Slom_001540	68.2937	68.2937	4671	7		g28205	55.527	55.527	1167	21	g28610	57.6361	57.6361	753	0	g13886	59.2857	59.2857	420	0		SJ05035	61.0294
Ec-03_002220	60.3249	0.688847	3198	15	Ec-08_006410	64.7551	0.659498	834	3	Ec-01_002030	66.9093	0.772926	2058	1		Slom_017371	59.3079	59.3079	5028	6	Slom_002369	65.9482	65.9482	4593	5	Slom_001542	71.9689	71.9689	2697	5		g28217	58.5427	58.5427	1194	5	g28611	55.5556	55.5556	468	0	g1389	61.4833	61.4833	836	10		SJ05046	59.7473
Ec-03_002230	60.277	0.66622	2235	10	Ec-08_006440	67.4338	0.828452	1431	1	Ec-01_002040	64.3579	0.792208	690	4		Slom_026089	58.4524	58.4524	840	1	Slom_015281	61.5089	61.5089	1299	3	Slom_001550	71.0914	71.0914	6780	4		g28262	64.8957	64.8957	2541	0	g28631	61.7162	61.7162	303	2	g13898	62.585	62.585	882	0		SJ05049	47.976
Ec-03_002240	64.6292	0.689487	1224	3	Ec-08_006450	52.8662	0.751592	468	1	Ec-01_002070	63.9118	0.785124	723	0		Slom_001022	58.3238	58.3238	2613	36	Slom_026710	59.8757	59.8757	2253	0	Slom_001552	64.4306	64.4306	1923	6		g28265	61.2121	61.2121	2475	10	g28641	57.62	57.62	1437	11	g13902	61.0632	61.0632	696	3		SJ05057	52.6241
Ec-03_002260	70.4637	0.70098	12849	16	Ec-08_006470	56.9444	0.756944	429	5	Ec-01_002080	61.4173	0.692913	759	1		Slom_012450	65.0292	65.0292	1710	10	Slom_002618	65.5914	65.5914	3627	21	Slom_001553	65.9574	65.9574	3666	9		g28272	55.2002	55.2002	9942	49	g28672	57.5486	57.5486	669	4	g13907	59.9502	59.9502	402	1		SJ05059	54.9161
Ec-03_002270	55.9611	0.688564	1230	4	Ec-08_006520	61.7914	0.79932	879	0	Ec-01_002090	68.1738	0.808511	1125	1		Slom_005241	62.0989	62.0989	3459	6	Slom_018122	61.3396	61.3396	3210	5	Slom_001554	59.0624	59.0624	2709	9		g28274	53.6849	53.6849	1479	7	g28691	59.9424	59.9424	3123	17	g13914	64.4033	64.4033	972	0		SJ05078	63.615
Ec-03_002360	63.2517	0.812918	1344	9	Ec-08_006580	60.7843	0.697479	354	3	Ec-01_002110	67.8025	0.727407	2022	6		Slom_002854	58.805	58.805	954	8	Slom_013087	59.1071	59.1071	1680	2	Slom_001556	61.6741	61.6741	4026	14		g28275	56.6351	56.6351	3798	14	g28693	60.6691	60.6691	3318	1	g13915	59.9476	59.9476	1146	5		SJ05081	47.8835
Ec-03_002410	58.8044	0.775828	1536	11	Ec-08_006590	56.7766	0.772894	816	2	Ec-01_002120	58.2555	0.629283	960	10		Slom_007907	72.6485	72.6485	2307	2	Slom_004363	67.2843	67.2843	10686	43	Slom_001557	63.0406	63.0406	2289	5		g28280	60.5279	60.5279	1629	3	g28708	60.7246	60.7246	690	5	g13919	65.9574	65.9574	705	2		SJ05083	51.9205
Ec-03_002460	69.726	0.889041	2187	8	Ec-08_006640	68.7444	0.807588	2211	4	Ec-01_002160	64.7619	0.714286	207	4		Slom_015789	60.554	60.554	2094	8	Slom_020397	59.4484	59.4484	1704	5	Slom_001558	56.8455	56.8455	3411	8		g28290	65.8679	65.8679	6510	11	g28710	66.4216	66.4216	816	4	g1392	56.9892	56.9892	1023	8		SJ05085	47.4016
Ec-03_002500	56.8997	0.720311	2700	24	Ec-08_006720	66.1692	0.803483	1203	18	Ec-01_002170	61.0975	0.690418	1218	6		Slom_004236	60.9536	60.9536	2328	6	Slom_015840	62.8415	62.8415	4392	7	Slom_001567	57.1429	57.1429	1995	10		g28296	64.9069	64.9069	5910	21	g2873	57.9567	57.9567	2124	13	g1393	61.5603	61.5603	1410	0		SJ05102	61.4517
Ec-03_002510	71.4734	0.84326	954	0	Ec-09_000010	58.9448	0.694964	2082	12	Ec-01_002180	63.6429	0.784017	1386	7		Slom_001878	61.6881	61.6881	2571	12	Slom_005734	63.2193	63.2193	3858	4	Slom_001570	63.0737	63.0737	4314	8		g28297	61.6807	61.6807	1785	3	g2874	57.6137	57.6137	2154	12	g13933	60.9819	60.9819	387	1		SJ05105	52.689
Ec-03_002530	68.5329	0.786936	1926	6	Ec-09_000030	59.7959	0.710204	1467	12	Ec-01_002190	64.3655	0.753452	1518	4		Slom_008269	62.5127	62.5127	987	1	Slom_003284	59.7731	59.7731	1146	6	Slom_001571	63.0952	63.0952	4536	3		g28299	62.1896	62.1896	2859	18	g28761	58.4284	58.4284	789	2	g13942	57.7778	57.7778	315	2		SJ05125	49.4132
Ec-03_002570	64.9219	0.763085	1086	6	Ec-09_000240	59.5008	0.753623	1239	7	Ec-01_002200	64.1026	0.846154	1128	1		Slom_013678	60.7752	60.7752	645	3	Slom_010302	64.062	64.062	2841	6	Slom_001572	61.244	61.244	1881	4		g28302	53.8871	53.8871	939	6	g28771	60.0775	60.0775	516	3	g13948	64.6986	64.6986	813	1		SJ05139	51.7545
Ec-03_002580	73.0624	0.828761	3174	9	Ec-09_000250	62.8954	0.744526	819	16	Ec-01_002220	57.8431	0.710784	609	9		Slom_019356	65.9414	65.9414	3585	1	Slom_008596	56.8761	56.8761	2196	1	Slom_001574	64.5971	64.5971	2271	10		g28316	63.4597	63.4597	1029	7	g28799	64.4393	64.4393	1302	1	g13950	66.0729	66.0729	1179	0		SJ05144	54.7423
Ec-03_002590	74.2647	0.867647	405	0	Ec-09_000300	58.9205	0.82009	1998	7	Ec-01_002240	61.1563	0.70009	3318	3		Slom_000085	60.4711	60.4711	3099	10	Slom_012633	61.2303	61.2303	699	4	Slom_001575	66.1333	66.1333	3375	15		g28340	66.9706	66.9706	2961	4	g28819	65.856	65.856	2097	1	g13962	63.3772	63.3772	912	1		SJ05146	48.0643
Ec-03_002660	58.8444	0.672	1122	10	Ec-09_000510	60.8163	0.779592	732	20	Ec-01_002250	61.4583	0.792614	1053	4		Slom_018015	70.237	70.237	6246	5	Slom_007780	64.9948	64.9948	1914	8	Slom_001576	66.4062	66.4062	2304	15		g28346	62.4498	62.4498	498	3	g28821	56.9914	56.9914	1509	6	g13975	59.3674	59.3674	411	1		SJ05149	50.0602
Ec-03_002670	58.3752	0.688442	1191	10	Ec-09_000520	66.515	0.846224	3294	1	Ec-01_002270	62	0.705	597	24		Slom_005977	70.8861	70.8861	1659	2	Slom_015916	66.2573	66.2573	1710	2	Slom_001581	62.4418	62.4418	3219	3		g2835	59.7308	59.7308	966	6	g28830	65.8583	65.8583	4701	2	g13979	59.2082	59.2082	2829	0		SJ05151	49.1371
Ec-03_002690	62.2995	0.729947	1119	6	Ec-09_000530	52.6316	0.578947	111	8	Ec-01_002280	66.0175	0.730282	3078	0		Slom_013312	59.6304	59.6304	2814	0	Slom_012894	62.1752	62.1752	2694	11	Slom_001582	69.3966	69.3966	696	14		g28354	62.8571	62.8571	840	2	g28855	60	60	540	1	g13994	61.8632	61.8632	687	2		SJ05153	59.4718
Ec-03_002750	62.9442	0.795262	1770	14	Ec-09_000890	60.3509	0.747368	1137	11	Ec-01_002290	54.717	0.849057	315	6		Slom_001297	58.062	58.062	1290	4	Slom_014250	63.3947	63.3947	1467	19	Slom_001583	70.7969	70.7969	3777	3		g28360	55.9259	55.9259	540	0	g28866	59.9721	59.9721	717	0	g13995	60.8974	60.8974	624	2		SJ05156	51.9214
Ec-03_002780	69.1335	0.759013	1578	3	Ec-09_000940	57.7422	0.755149	1308	3	Ec-01_002300	62.7879	0.88	822	6		Slom_008750	62.8438	62.8438	4290	1	Slom_000032	55.7214	55.7214	804	6	Slom_001584	60.3221	60.3221	3105	10		g28396	59.7531	59.7531	1215	4	g28879	60.0402	60.0402	996	5	g14	60.4982	60.4982	2529	6		SJ05158	50.8704
Ec-03_002800	63.4146	0.771619	1350	9	Ec-09_001080	60.6965	0.791045	198	4	Ec-01_002310	66.8159	0.790711	5358	4		Slom_005596	61.0055	61.0055	2526	10	Slom_006387	61.2027	61.2027	2910	8	Slom_001585	58.6107	58.6107	3786	20		g28419	60.8392	60.8392	429	2	g28880	64.4567	64.4567	543	3	g140	55.6548	55.6548	336	0		SJ05159	48.87
Ec-03_002910	60.0744	0.766734	2955	21	Ec-09_001180	58.3893	0.768456	891	12	Ec-01_002320	71.6172	0.907591	906	3		Slom_000174	55.7808	55.7808	4143	5	Slom_020646	56.8154	56.8154	4101	3	Slom_001591	67.3277	67.3277	1059	3		g2842	66.3636	66.3636	330	1	g28884	62.9091	62.9091	825	1	g14001	59.8972	59.8972	1167	1		SJ05162	60.2307
Ec-03_002950	67.4916	0.699663	2664	5	Ec-09_001240	60.0534	0.797595	1494	2	Ec-01_002330	58.753	0.820144	831	5		Slom_003700	61.8504	61.8504	2367	7	Slom_002152	62.0471	62.0471	1104	2	Slom_001592	60.9546	60.9546	5217	21		g28431	53.3844	53.3844	783	3	g28895	55.4545	55.4545	330	2	g14006	56.5891	56.5891	387	2		SJ05171	51.1106
Ec-03_002960	70.2128	0.553191	138	1	Ec-09_001270	60.4052	0.81768	540	8	Ec-01_002340	63.0673	0.779343	1275	4		Slom_015296	67.0243	67.0243	3915	4	Slom_000563	63.3089	63.3089	1638	4	Slom_001593	60.6374	60.6374	1161	3		g28453	65.9357	65.9357	684	1	g2890	59.657	59.657	1341	0	g14015	60.2073	60.2073	1254	0		SJ05172	50.0812
Ec-03_002980	61.0714	0.846429	837	6	Ec-09_001330	59.7128	0.777778	1320	1	Ec-01_002350	61.0429	0.791411	975	19		Slom_008379	58.2399	58.2399	3477	7	Slom_010515	58.0871	58.0871	7005	5	Slom_001594	58.7463	58.7463	4419	8		g28459	63.5164	63.5164	2349	5	g28932	64.9718	64.9718	531	1	g1403	63.0363	63.0363	606	2		SJ05186	60.6268
Ec-03_003000	61.9469	0.646018	675	4	Ec-09_001570	65.721	0.695035	1266	4	Ec-01_002370	62.6344	0.736559	1113	6		Slom_006064	59.741	59.741	7104	14	Slom_014652	55.8605	55.8605	4044	2	Slom_001595	59.4771	59.4771	2142	8		g28462	65.7444	65.7444	6072	10	g2894	61.3147	61.3147	1719	26	g14031	58.804	58.804	903	1		SJ05197	49.274
Ec-03_003040	64.5002	0.655835	4059	11	Ec-09_001780	64.3068	0.752212	336	1	Ec-01_002380	64.3847	0.784841	1224	8		Slom_004995	59.3114	59.3114	1278	9	Slom_004528	63.923	63.923	4155	1	Slom_001596	57.6529	57.6529	3417	2		g2847	62.5199	62.5199	627	3	g28959	61.7886	61.7886	861	2	g14056	63.253	63.253	498	3		SJ05199	52.8998
Ec-03_003070	58.8857	0.806916	1038	9	Ec-09_001960	64.4122	0.743961	1239	6	Ec-01_002390	70.9877	0.753086	483	5		Slom_002462	64.9616	64.9616	2991	2	Slom_009283	67.1902	67.1902	2865	6	Slom_001603	62.5461	62.5461	2985	7		g2848	62.2346	62.2346	2685	16	g28969	65.7292	65.7292	960	4	g14058	62.4242	62.4242	330	0		SJ05203	49.2013
Ec-03_003080	59.2593	0.844444	267	2	Ec-09_002030	65.3285	0.744526	819	3	Ec-01_002410	65.6508	0.765714	3147	12		Slom_015602	66.7442	66.7442	3867	27	Slom_010036	54.3301	54.3301	1224	1	Slom_001606	56.3295	56.3295	1809	5		g28480	64.4573	64.4573	3123	9	g28976	56.9358	56.9358	966	6	g14077	56.4394	56.4394	528	2		SJ05215	58.2468
Ec-03_003090	58.7156	0.504587	324	0	Ec-09_002080	62.8788	0.636364	129	2	Ec-01_002420	68.3918	0.801336	1794	0		Slom_001044	69.0338	69.0338	4140	3	Slom_011482	67.3966	67.3966	822	2	Slom_001607	61.497	61.497	1857	10		g28511	67.2922	67.2922	1119	7	g29001	64.3892	64.3892	966	6	g14082	61.1529	61.1529	399	3		SJ05222	54.7062
Ec-03_003120	59.9799	0.772247	1986	13	Ec-09_002120	62.9969	0.678899	324	0	Ec-01_002440	66.0969	0.77208	2103	1		Slom_000397	55.8316	55.8316	1449	27	Slom_011627	57.1221	57.1221	2064	6	Slom_001608	62.4587	62.4587	2424	7		g28589	65.3722	65.3722	309	0	g29028	55.6338	55.6338	426	0	g14091	54	54	900	0		SJ05224	55.7596
Ec-03_003130	58.4924	0.726872	2040	13	Ec-09_002300	52.9412	0.411765	150	1	Ec-01_002450	60.7477	0.697196	1602	6		Slom_001104	69.5785	69.5785	2610	6	Slom_021432	57.971	57.971	552	3	Slom_001612	64.2655	64.2655	1416	12		g28598	61.5092	61.5092	2889	17	g29057	67.6063	67.6063	2235	7	g14092	58.1197	58.1197	351	1		SJ05248	50.1657
Ec-03_003150	58.4918	0.78327	1575	13	Ec-09_002330	64.6259	0.744898	291	3	Ec-01_002460	62.168	0.847044	2331	3		Slom_007497	64.0749	64.0749	2778	10	Slom_019016	66.3664	66.3664	1665	4	Slom_001613	53.0425	53.0425	1857	2		g28604	64.8033	64.8033	483	2	g29083	63.7978	63.7978	732	6	g141	59.4326	59.4326	705	0		SJ05249	60.2123
Ec-03_003170	66.4433	0.785595	1788	9	Ec-09_002340	62.6181	0.773279	738	23	Ec-01_002490	60.2564	0.705128	231	6		Slom_012214	61.3879	61.3879	1686	4	Slom_001661	64.6296	64.6296	1620	9	Slom_001614	67.3265	67.3265	5001	10		g28614	56.6514	56.6514	1308	8	g29086	58.4541	58.4541	1242	1	g14101	59.6774	59.6774	372	1		SJ05253	49.2311
Ec-03_003200	55.2972	0.658915	384	2	Ec-09_002460	56.0989	0.620573	1776	1	Ec-01_002510	54.0541	0.621622	108	14		Slom_020709	64.7449	64.7449	1509	3	Slom_009575	61.9792	61.9792	2496	11	Slom_001615	57.9783	57.9783	1197	3		g28617	63.5824	63.5824	3372	11	g29112	56.4327	56.4327	684	4	g14111	62.5199	62.5199	1254	3		SJ05258	50.0596
Ec-03_003430	58.6113	0.665198	4764	31	Ec-09_002470	45.7364	0.302326	126	45	Ec-01_002520	62.4493	0.810219	1230	11		Slom_002164	66.2791	66.2791	1032	0	Slom_010320	66.2182	66.2182	4683	12	Slom_001618	69.2824	69.2824	9825	50		g28632	59.8318	59.8318	951	5	g29165	54.2484	54.2484	459	2	g14113	70.5987	70.5987	1119	1		SJ05260	55.711
Ec-03_003440	55.8559	0.711873	12429	96	Ec-09_002830	62.6202	0.738269	6966	5	Ec-01_002530	59.0038	0.8659	780	2		Slom_000535	62.8752	62.8752	2532	8	Slom_014637	62.5823	62.5823	1518	5	Slom_001620	63.59	63.59	7053	3		g28633	56.0054	56.0054	1482	7	g29169	61.9048	61.9048	357	1	g14116	57.2727	57.2727	1320	0		SJ05265	52.2946
Ec-03_003480	57.1429	0.553571	165	1	Ec-09_002880	62.9199	0.79845	771	3	Ec-01_002540	66.1972	0.883803	849	5		Slom_002661	62.0345	62.0345	1101	4	Slom_014441	63.0208	63.0208	1920	6	Slom_001621	61.1111	61.1111	2592	8		g28642	56.9298	56.9298	1140	1	g29205	65.3322	65.3322	3447	3	g14125	66.3717	66.3717	339	0		SJ05274	59.4059
Ec-03_003530	59.0996	0.623563	1041	4	Ec-09_003150	64.1618	0.687861	1035	7	Ec-01_002580	62.3734	0.861071	2070	1		Slom_014927	59.9908	59.9908	2172	8	Slom_002203	61.3345	61.3345	6714	19	Slom_001622	63.5171	63.5171	1905	7		g28661	54.0335	54.0335	1314	22	g29207	64.9866	64.9866	1488	2	g14142	62.3011	62.3011	2451	7		SJ05275	57.947
Ec-03_003540	57.1214	0.682159	1998	15	Ec-09_003160	64.1414	0.742424	1185	3	Ec-01_002610	68.1481	0.71396	5262	6		Slom_004981	65.2237	65.2237	4851	5	Slom_027122	58.5684	58.5684	1914	0	Slom_001624	59.6734	59.6734	2388	12		g28662	52.7187	52.7187	423	3	g29213	61.4311	61.4311	1146	8	g1415	65.6203	65.6203	669	5		SJ05290	50.9941
Ec-03_003650	57.7061	0.634409	276	3	Ec-09_003190	56.4394	0.704545	261	0	Ec-01_002650	64.7759	0.789916	1425	6		Slom_003781	64.7485	64.7485	2346	1	Slom_006725	57.6923	57.6923	1404	3	Slom_001629	55.9046	55.9046	4107	4		g28666	59.1837	59.1837	882	4	g29219	64.5892	64.5892	1059	4	g14150	55.1378	55.1378	399	0		SJ05295	53.0884
Ec-03_003720	57.022	0.654822	1179	11	Ec-09_003380	54.5156	0.628079	1215	6	Ec-01_002680	66.8962	0.767218	2175	0		Slom_019375	55.6856	55.6856	3333	13	Slom_003459	62.2166	62.2166	3528	18	Slom_001631	56.3023	56.3023	3705	12		g28671	60.7843	60.7843	306	1	g29225	62.963	62.963	351	1	g14156	58.7927	58.7927	381	0		SJ05296	56.6984
Ec-03_003730	59.5025	0.597015	1002	5	Ec-09_003460	54.3796	0.638686	819	20	Ec-01_002700	60.5263	0.710526	567	0		Slom_008680	71.7603	71.7603	2670	1	Slom_000998	63.2271	63.2271	3576	21	Slom_001632	64.8352	64.8352	1638	12		g28676	59.8131	59.8131	963	5	g29234	66.6667	66.6667	1533	5	g14188	60.9784	60.9784	879	0		SJ05297	63.6701
Ec-03_003750	57.8755	0.754579	816	7	Ec-09_003470	58.0024	0.754513	3321	5	Ec-01_002710	60.5364	0.761494	1041	7		Slom_013424	62.6022	62.6022	8931	23	Slom_022582	56.6372	56.6372	2373	2	Slom_001634	64.8379	64.8379	1203	0		g28682	62.1212	62.1212	330	2	g29303	65.8005	65.8005	6927	2	g14189	55.4404	55.4404	579	5		SJ05301	59.4764
Ec-03_003970	63.4905	0.777332	2988	19	Ec-09_003500	56.1404	0.639676	738	10	Ec-01_002740	66.7611	0.769122	2115	10		Slom_005510	54.4153	54.4153	1257	13	Slom_014603	59.1916	59.1916	1806	2	Slom_001636	57.2259	57.2259	1377	0		g28701	65.4983	65.4983	1455	3	g29336	65.2237	65.2237	693	3	g14196	64.4986	64.4986	369	0		SJ05333	66.6667
Ec-03_004020	66.0109	0.785246	1827	9	Ec-09_003530	60.2507	0.696903	1353	2	Ec-01_002750	65.2614	0.728499	1776	10		Slom_002988	67.4731	67.4731	744	3	Slom_007018	61.6025	61.6025	4206	14	Slom_001638	58.3333	58.3333	1164	4		g28706	65.087	65.087	3102	2	g29382	62.7178	62.7178	861	4	g14202	57.7778	57.7778	540	0		SJ05335	54.5014
Ec-03_004100	63.1551	0.705975	1905	5	Ec-09_003550	57.0423	0.704225	423	6	Ec-01_002760	50.641	0.615385	153	7		Slom_002849	59.865	59.865	3852	12	Slom_002933	59.3734	59.3734	3990	7	Slom_001639	56.7925	56.7925	1590	3		g28728	60.5556	60.5556	1080	6	g29393	62.2905	62.2905	1074	7	g14205	69.9371	69.9371	795	0		SJ05339	56.0102
Ec-03_004130	57.5758	0.685606	789	5	Ec-09_003640	66.323	0.762887	1161	8	Ec-01_002770	65.8576	0.822816	1233	10		Slom_006829	69.7781	69.7781	3696	5	Slom_011303	62.5767	62.5767	2445	3	Slom_001642	54.1583	54.1583	2982	8		g28746	62.5473	62.5473	2379	0	g29408	69.594	69.594	1059	3	g14209	58.3333	58.3333	408	2		SJ05343	48.1627
Ec-03_004170	64.4351	0.740586	2148	8	Ec-09_003680	60.8108	0.781532	1329	1	Ec-01_002780	63.9289	0.878963	2079	1		Slom_021067	66.9929	66.9929	1839	3	Slom_008990	58.4466	58.4466	4635	17	Slom_001647	54.0659	54.0659	1365	9		g28760	52.7397	52.7397	438	3	g29436	65.7321	65.7321	321	1	g14211	63.8462	63.8462	780	5		SJ05346	50.7095
Ec-03_004290	67.8593	0.743119	6537	14	Ec-09_003770	67.8161	0.793103	954	6	Ec-01_002790	63.3018	0.782334	1899	20		Slom_007073	57.0328	57.0328	1038	3	Slom_021172	59.749	59.749	3108	9	Slom_001649	66.4762	66.4762	3150	1		g28789	58.6395	58.6395	735	3	g29449	63.3735	63.3735	1245	3	g1422	61.553	61.553	1056	2		SJ05348	54.4648
Ec-03_004300	63.6733	0.751903	1968	13	Ec-09_003790	61.0063	0.79717	1269	5	Ec-01_002800	58.6091	0.761151	2082	0		Slom_001389	62.7639	62.7639	3126	7	Slom_021745	60.9768	60.9768	2109	0	Slom_001653	62.7778	62.7778	1080	7		g28823	56.6085	56.6085	1203	2	g2945	62.8655	62.8655	342	1	g14221	58.5911	58.5911	582	2		SJ05350	51.9069
Ec-03_004340	60.6709	0.733333	2382	16	Ec-09_003850	57.5259	0.665448	1638	0	Ec-01_002810	63.876	0.750388	1932	2		Slom_000108	56.8942	56.8942	1494	14	Slom_007050	59.6958	59.6958	2367	7	Slom_001655	68.0551	68.0551	8283	3		g28873	61.5165	61.5165	699	1	g29484	61.0873	61.0873	699	3	g14225	59.4961	59.4961	1032	0		SJ05357	49.9515
Ec-03_004360	63.1424	0.713656	678	5	Ec-09_003900	51.0417	0.4375	189	10	Ec-01_002830	57.0922	0.595745	279	23		Slom_015719	61.849	61.849	2304	7	Slom_004567	63.1919	63.1919	3252	16	Slom_001658	69.605	69.605	7215	3		g28877	59.9553	59.9553	447	3	g2949	64.4444	64.4444	1980	2	g14226	58.4848	58.4848	660	0		SJ05371	51.1897
Ec-03_004390	58.1348	0.560338	3900	7	Ec-09_004070	57.3743	0.694373	2343	15	Ec-01_002840	64.6592	0.927171	4281	7		Slom_014664	70.4023	70.4023	1392	3	Slom_012004	63.8164	63.8164	2070	9	Slom_001659	63.8667	63.8667	750	4		g2889	64.7721	64.7721	5331	9	g29497	56.5891	56.5891	645	6	g14229	59.9451	59.9451	1458	8		SJ05373	44.2699
Ec-03_004450	61.0153	0.67068	9216	40	Ec-09_004200	65.8659	0.795796	1995	3	Ec-01_002850	44.2308	0.576923	153	1		Slom_008508	61.2121	61.2121	3960	6	Slom_002703	57.3388	57.3388	729	3	Slom_001662	68.0232	68.0232	7077	30		g28904	58.8624	58.8624	1512	0	g29515	59.4705	59.4705	1473	11	g1423	65.0602	65.0602	498	3		SJ05375	69.697
Ec-03_004470	61.5431	0.685353	1656	3	Ec-09_004250	59.0278	0.71875	861	3	Ec-01_002870	63.8298	0.510638	138	3		Slom_008148	51.3889	51.3889	1512	7	Slom_003669	65.949	65.949	5016	44	Slom_001666	62.2571	62.2571	4014	5		g28910	66.5068	66.5068	1251	2	g2952	57.8039	57.8039	1275	10	g14245	62.2098	62.2098	1077	0		SJ05376	57.937
Ec-03_004520	59.0214	0.605505	324	2	Ec-09_004320	58.7849	0.763547	606	5	Ec-01_002880	59.6154	0.809717	2961	4		Slom_019616	63.9364	63.9364	3333	5	Slom_014234	61.6845	61.6845	1686	5	Slom_001668	58.5774	58.5774	717	3		g28919	60.791	60.791	885	0	g29551	59.6491	59.6491	342	1	g14246	60.3839	60.3839	573	4		SJ05377	58.6957
Ec-03_004600	63.8781	0.699731	10038	48	Ec-09_004390	54.0826	0.613833	1038	8	Ec-01_002900	62.963	0.865079	753	3		Slom_006169	61.1699	61.1699	1983	6	Slom_023218	61.8191	61.8191	2001	4	Slom_001669	65.1544	65.1544	6216	24		g28931	58.9319	58.9319	1086	0	g29591	64.2804	64.2804	1341	1	g14266	64.4444	64.4444	495	3		SJ05398	57.5428
Ec-03_004620	70.7353	0.81299	2676	2	Ec-09_004460	57.8652	0.713483	1065	7	Ec-01_002920	63.7908	0.637255	1527	5		Slom_021063	66.7683	66.7683	1968	3	Slom_004672	64.5304	64.5304	7911	8	Slom_001670	57.6008	57.6008	4710	10		g28960	55.1834	55.1834	627	3	g29598	56.7376	56.7376	1410	6	g14271	61.4783	61.4783	1407	6		SJ05406	43.35
Ec-03_004690	57.0812	0.658031	1155	6	Ec-09_004590	57.1252	0.739777	804	8	Ec-01_002950	60.4563	0.722433	786	5		Slom_009899	69.7682	69.7682	5997	10	Slom_015496	61.0687	61.0687	2358	8	Slom_001672	57.5663	57.5663	1923	5		g28965	62.724	62.724	1116	6	g29626	67.002	67.002	7455	6	g1429	58.2011	58.2011	756	5		SJ05410	53.2124
Ec-03_004740	54.6547	0.623874	1329	9	Ec-09_004720	59.3056	0.722917	1437	9	Ec-01_002960	55.9715	0.679144	558	8		Slom_007207	61.6833	61.6833	903	7	Slom_007953	57.6881	57.6881	4533	30	Slom_001674	65.2778	65.2778	1152	5		g28977	62.7931	62.7931	981	2	g29648	61.5078	61.5078	2255	31	g14293	63.3333	63.3333	870	2		SJ05417	55.8923
Ec-03_004850	66.9387	0.717739	9924	36	Ec-09_004740	63.5965	0.768421	1137	2	Ec-01_002970	60.4762	0.671429	627	6		Slom_019081	52.4946	52.4946	1383	7	Slom_006179	62.6308	62.6308	669	3	Slom_001676	60.2228	60.2228	1257	4		g28981	59.4633	59.4633	708	7	g29660	64.2435	64.2435	1692	2	g143	57.3946	57.3946	1305	2		SJ05428	49.8851
Ec-03_004970	65.5154	0.684759	5469	17	Ec-09_004780	56.8501	0.666667	924	5	Ec-01_002980	64.8202	0.909621	1026	2		Slom_023219	60	60	1545	2	Slom_007582	58.2242	58.2242	2061	13	Slom_001680	57.3159	57.3159	2064	8		g29021	61.7486	61.7486	549	2	g29666	59.4828	59.4828	348	2	g14301	58.5014	58.5014	1041	3		SJ05432	46.5724
Ec-03_004980	51.9608	0.617647	99	2	Ec-10_000330	58.701	0.669118	813	3	Ec-01_002990	62.4204	0.840764	939	0		Slom_015106	68.114	68.114	2280	2	Slom_003593	63.6572	63.6572	3489	10	Slom_001681	55.3202	55.3202	2124	28		g29043	62.1648	62.1648	1044	4	g29669	62.9124	62.9124	879	1	g14302	69.2641	69.2641	1155	0		SJ05433	46.9242
Ec-03_005000	60.3141	0.683084	1398	8	Ec-10_000380	67.43	0.768448	1176	3	Ec-01_003040	63.8015	0.794549	1428	6		Slom_010880	69.6252	69.6252	1521	6	Slom_007897	58.0169	58.0169	3792	17	Slom_001682	53.1353	53.1353	1212	10		g29048	66.1504	66.1504	1356	4	g29678	61.4761	61.4761	1233	0	g1432	62.0753	62.0753	1089	2		SJ05434	50.1205
Ec-03_005020	59.4732	0.622944	7476	30	Ec-10_000390	66.9924	0.820847	918	4	Ec-01_003070	62.4498	0.638554	495	6		Slom_013688	65.0138	65.0138	1089	2	Slom_007357	65.3788	65.3788	1320	0	Slom_001685	55.0896	55.0896	2289	8		g29058	63.2704	63.2704	1590	12	g29680	54.1899	54.1899	537	9	g14323	57.3141	57.3141	1251	0		SJ05451	49.8072
Ec-03_005050	55.7081	0.608382	4149	47	Ec-10_000480	58.7553	0.832278	945	8	Ec-01_003080	62.5	0.732759	693	8		Slom_010801	63.3645	63.3645	3210	2	Slom_027568	57.2782	57.2782	1161	0	Slom_001686	54.3724	54.3724	1944	14		g29097	61.5331	61.5331	1422	6	g29686	60.8796	60.8796	864	5	g14326	55.1515	55.1515	330	2		SJ05452	56.3617
Ec-03_005100	56.5958	0.6436	6630	50	Ec-10_000670	65.2632	0.750376	1992	2	Ec-01_003090	52.5641	0.538462	153	21		Slom_012325	54.2652	54.2652	1395	5	Slom_019573	61.6583	61.6583	1797	4	Slom_001687	53.9318	53.9318	1437	6		g29108	61.5942	61.5942	828	4	g29687	61.3971	61.3971	816	6	g14342	64.9446	64.9446	813	1		SJ05453	58.6548
Ec-03_005130	57.5389	0.594705	1479	49	Ec-10_000840	56.6667	0.7	447	9	Ec-01_003100	61.8866	0.713193	1566	5		Slom_022543	62.1212	62.1212	3894	1	Slom_000284	64.8475	64.8475	1869	8	Slom_001692	64.673	64.673	6972	43		g29115	60.2679	60.2679	672	1	g2969	66.8508	66.8508	543	0	g14343	60.4224	60.4224	2178	6		SJ05454	49.4505
Ec-03_005150	54.9512	0.610879	714	4	Ec-10_000850	66.2844	0.775229	1305	0	Ec-01_003120	61.5819	0.709746	1413	8		Slom_005390	58.6548	58.6548	2022	2	Slom_004338	60.5651	60.5651	2442	4	Slom_001694	56.9283	56.9283	2064	14		g29146	61.2157	61.2157	2550	11	g29694	66.6667	66.6667	582	2	g14345	57.8523	57.8523	1611	11		SJ05463	59.5532
Ec-03_005160	55.8304	0.696113	846	5	Ec-10_000910	50.6849	0.534247	216	0	Ec-01_003130	58.147	0.910543	936	4		Slom_006223	64.4527	64.4527	4833	22	Slom_009021	58.8846	58.8846	771	4	Slom_001695	58.9516	58.9516	3720	51		g29171	51.1327	51.1327	309	2	g29704	59.7426	59.7426	1632	0	g14350	69.7239	69.7239	3042	1		SJ05464	48.4605
Ec-03_005220	55.2511	0.547945	216	1	Ec-10_000940	50.3546	0.5	279	9	Ec-01_003170	57.6256	0.730503	3459	2		Slom_009695	60.9534	60.9534	2748	8	Slom_002930	66.7296	66.7296	3180	1	Slom_001696	58.0729	58.0729	1152	3		g292	58.3184	58.3184	1677	13	g29707	62.0758	62.0758	501	3	g14357	68.5753	68.5753	1467	1		SJ05466	48.9616
Ec-03_005270	67.867	0.781022	6162	8	Ec-10_000950	61.2954	0.772512	1263	2	Ec-01_003180	59.6762	0.651214	1356	19		Slom_020227	67.1835	67.1835	774	4	Slom_010987	65.1616	65.1616	6777	12	Slom_001701	67.0401	67.0401	2142	6		g2920	64.9832	64.9832	891	0	g29773	61.9318	61.9318	528	3	g1436	56.832	56.832	1149	0		SJ05473	46.509
Ec-03_005360	58.1871	0.687135	1023	11	Ec-10_001010	58.4	0.614	1497	8	Ec-01_003210	59.2667	0.752	1497	9		Slom_012547	68.9983	68.9983	2316	1	Slom_013600	60.8696	60.8696	2070	9	Slom_001706	59.185	59.185	3141	0		g29226	65.0447	65.0447	3021	9	g29783	63.6831	63.6831	972	0	g14362	59.6639	59.6639	357	1		SJ05478	59.4439
Ec-03_005380	57.6105	0.726193	14142	90	Ec-10_001030	60.3796	0.790036	840	4	Ec-01_003220	63.3132	0.653253	4470	3		Slom_017447	71.5901	71.5901	2742	3	Slom_018350	54.2569	54.2569	2079	5	Slom_001709	66.0326	66.0326	7413	15		g29244	63.7116	63.7116	846	1	g2980	59.1631	59.1631	693	6	g1437	60.8295	60.8295	651	5		SJ05484	50.2437
Ec-03_005390	70.6004	0.885093	963	4	Ec-10_001370	52.9464	0.548813	1134	3	Ec-01_003230	60.4396	0.593407	270	3		Slom_000199	64.2372	64.2372	3828	2	Slom_010957	65.6667	65.6667	900	4	Slom_001711	61.5491	61.5491	723	4		g2926	65.1685	65.1685	801	3	g29829	57.4209	57.4209	411	3	g14374	66.3146	66.3146	852	0		SJ05492	49.2248
Ec-04_000010	61.5984	0.707602	510	0	Ec-10_001380	55.7471	0.612069	345	13	Ec-01_003250	65.4111	0.760538	3342	2		Slom_014218	59.9794	59.9794	972	2	Slom_015291	53.7666	53.7666	2031	1	Slom_001712	69.8005	69.8005	7467	10		g2930	61.4983	61.4983	3444	11	g29881	59.7665	59.7665	942	6	g14377	66.1376	66.1376	378	0		SJ05501	44.0987
Ec-04_000020	60.8974	0.615385	153	1	Ec-10_001680	62.4514	0.799611	1539	8	Ec-01_003290	57.1755	0.751286	1746	1		Slom_013618	54.6457	54.6457	3810	3	Slom_025272	58.2278	58.2278	4266	3	Slom_001713	68.6275	68.6275	1836	4		g29302	54.4	54.4	750	1	g29889	63.0867	63.0867	1257	8	g1438	61.6379	61.6379	696	1		SJ05514	53.5612
Ec-04_000050	67.2447	0.849711	1035	4	Ec-10_001750	63.1352	0.834625	1158	0	Ec-01_003300	54.2169	0.795181	246	64		Slom_012994	58.2878	58.2878	1098	0	Slom_001036	70.5046	70.5046	2814	0	Slom_001714	59.8133	59.8133	4392	12		g29306	60.4108	60.4108	1071	4	g29896	61.9987	61.9987	3042	11	g14387	65.2934	65.2934	801	2		SJ05515	49.8975
Ec-04_000170	58.0372	0.588832	1179	3	Ec-10_001870	68.6084	0.737864	306	3	Ec-01_003320	56.3265	0.589796	1467	16		Slom_004211	54.5714	54.5714	2100	4	Slom_005445	67.3123	67.3123	1239	1	Slom_001716	71.3344	71.3344	3642	2		g29317	53.5991	53.5991	903	3	g29898	58.7766	58.7766	2256	3	g14389	57.5238	57.5238	525	1		SJ05516	50.2764
Ec-04_000180	53.6706	0.577381	1005	5	Ec-10_002010	63.5266	0.695652	411	1	Ec-01_003330	56.3089	0.502825	528	19		Slom_009259	60.4845	60.4845	1197	10	Slom_015329	57.9063	57.9063	6849	4	Slom_001717	61.1621	61.1621	1962	8		g29319	55.4852	55.4852	474	0	g299	62.7108	62.7108	1542	1	g1439	59.5918	59.5918	735	2		SJ05517	62.2285
Ec-04_000190	45.7516	0.470588	150	0	Ec-10_002020	60.6838	0.564103	114	3	Ec-01_003380	59.7119	0.676602	2010	2		Slom_014659	61.9972	61.9972	3555	4	Slom_015064	60.0569	60.0569	1407	18	Slom_001720	55.4717	55.4717	1590	9		g29320	61.8954	61.8954	1530	6	g29902	63.6	63.6	750	3	g144	52.8333	52.8333	600	3		SJ05527	49.3752
Ec-04_000200	59.4024	0.768161	1938	9	Ec-10_002250	64.6006	0.77686	723	7	Ec-01_003390	53.8915	0.626651	12717	2		Slom_009534	64.1586	64.1586	1236	6	Slom_008268	63.1386	63.1386	3543	7	Slom_001722	56.7476	56.7476	6795	26		g29357	63.9269	63.9269	1533	7	g29938	64.7705	64.7705	1002	4	g14403	62.6603	62.6603	624	1		SJ05535	54.6567
Ec-04_000220	58.9704	0.76131	1920	9	Ec-10_002270	56.8744	0.712166	1008	13	Ec-01_003400	53.5243	0.564802	2196	1		Slom_005064	65.7557	65.7557	10758	4	Slom_006419	61.3436	61.3436	5448	1	Slom_001723	63.2776	63.2776	2331	12		g29360	56.9781	56.9781	867	4	g29949	66.8939	66.8939	2640	3	g14439	58.0952	58.0952	525	0		SJ05540	59.7222
Ec-04_000270	59.6825	0.742857	312	1	Ec-10_002310	62.8407	0.808176	1905	6	Ec-01_003410	56.1916	0.615654	2565	2		Slom_006514	63.7572	63.7572	3987	10	Slom_010585	60.6227	60.6227	3276	16	Slom_001725	70.6558	70.6558	1479	5		g29387	60.1179	60.1179	1527	7	g29963	60.177	60.177	678	4	g1444	59.1503	59.1503	612	2		SJ05541	57.6421
Ec-04_000390	59.7122	0.791367	414	0	Ec-10_002480	66.5856	0.888078	1230	5	Ec-01_003420	53.5038	0.619318	1053	5		Slom_000035	55.0061	55.0061	4125	7	Slom_001846	58.0661	58.0661	2058	5	Slom_001726	65.4457	65.4457	1638	4		g29426	62.7022	62.7022	3153	6	g29964	65.9668	65.9668	1143	2	g14441	59.2172	59.2172	792	0		SJ05547	55.0179
Ec-04_000450	66.0856	0.779715	1890	4	Ec-10_002620	59.4128	0.787565	576	3	Ec-01_003440	57.8185	0.713959	1308	3		Slom_026028	67.8105	67.8105	2448	1	Slom_017615	58.5366	58.5366	4797	6	Slom_001729	63.2603	63.2603	2877	11		g2947	62.7083	62.7083	480	2	g29965	62.1967	62.1967	783	4	g1445	65.4457	65.4457	819	3		SJ05570	52.6683
Ec-04_000550	62.963	0.812037	3237	12	Ec-10_002650	61.6667	0.69375	957	1	Ec-01_003460	61.7647	0.588235	201	21		Slom_007723	62.6461	62.6461	2139	5	Slom_014657	58.2633	58.2633	1428	3	Slom_001731	63.7384	63.7384	7752	44		g29514	59.7222	59.7222	576	4	g30028	62.1296	62.1296	1080	8	g14451	61.6935	61.6935	744	1		SJ05574	58.4671
Ec-04_000670	57.9808	0.813875	1770	10	Ec-10_002670	67.9198	0.864662	396	1	Ec-01_003470	54.0305	0.653595	456	7		Slom_013472	61.1179	61.1179	4920	10	Slom_004771	65.9596	65.9596	990	2	Slom_001732	73.1646	73.1646	2370	2		g29519	60.0575	60.0575	2088	4	g30042	67.2248	67.2248	1971	7	g14452	62.6248	62.6248	4008	1		SJ05575	55.2268
Ec-04_000720	67.094	0.747436	4677	14	Ec-10_002740	75.0809	0.747573	306	4	Ec-01_003480	60.7843	0.764706	99	6		Slom_002795	66.9826	66.9826	1266	9	Slom_010201	58.145	58.145	6372	10	Slom_001734	63.6714	63.6714	6744	25		g29523	66.5517	66.5517	870	0	g30073	60.5932	60.5932	1416	13	g14454	63.4146	63.4146	615	0		SJ05577	50.6877
Ec-04_000730	63.199	0.824447	2304	9	Ec-10_003230	67.1217	0.798635	876	6	Ec-01_003490	55.6117	0.590909	1779	5		Slom_011353	59.9694	59.9694	3270	17	Slom_010565	58.377	58.377	1146	6	Slom_001735	61.1696	61.1696	855	3		g29544	68.9607	68.9607	2136	1	g3012	61.2717	61.2717	519	1	g14459	60.5023	60.5023	438	0		SJ05578	52.5839
Ec-04_000740	63.5104	0.73903	1296	9	Ec-10_003340	64.9184	0.786713	855	19	Ec-01_003500	55.2288	0.611111	915	9		Slom_004778	61.4114	61.4114	2664	12	Slom_005605	60.9428	60.9428	2970	20	Slom_001736	60.5888	60.5888	2106	3		g29563	57.8401	57.8401	963	4	g30125	67.0306	67.0306	1374	3	g14460	55.6401	55.6401	789	0		SJ05597	53.8616
Ec-04_000770	59.9593	0.72561	489	1	Ec-10_003390	62.8906	0.855469	4605	3	Ec-01_003510	51.5472	0.617264	3681	6		Slom_003866	62.1742	62.1742	8058	1	Slom_010385	58.3333	58.3333	2148	6	Slom_001737	62.6601	62.6601	3045	3		g29577	65.65	65.65	1377	0	g30138	64.0351	64.0351	798	0	g14480	55.461	55.461	705	1		SJ05614	45.7223
Ec-04_000800	62.2601	0.752665	1404	6	Ec-10_003570	64.5435	0.764331	468	11	Ec-01_003540	60.3614	0.799779	2709	15		Slom_022139	70.098	70.098	1428	2	Slom_015427	61.1565	61.1565	4773	8	Slom_001738	66.5705	66.5705	7281	10		g29589	57.3883	57.3883	582	5	g30148	59.2369	59.2369	498	3	g14485	53.5912	53.5912	543	1		SJ05632	49.2128
Ec-04_000820	64.4444	0.733333	132	2	Ec-10_003610	60.9756	0.827051	1350	13	Ec-01_003550	55.2	0.645333	1122	13		Slom_014070	56.3515	56.3515	2094	3	Slom_002304	54.8071	54.8071	1737	6	Slom_001740	61.5522	61.5522	3930	8		g29595	57.5556	57.5556	450	0	g3016	63.2953	63.2953	2106	10	g1449	58.6895	58.6895	702	1		SJ05633	52.0182
Ec-04_000850	45.2736	0.507463	198	0	Ec-10_003810	66.3504	0.850095	1578	3	Ec-01_003560	57.0973	0.602871	624	4		Slom_018844	64.7667	64.7667	3000	4	Slom_013967	62.4459	62.4459	3696	10	Slom_001741	62.0809	62.0809	2028	3		g29599	55.5911	55.5911	939	2	g30181	55.6777	55.6777	546	2	g14490	61.5	61.5	600	1		SJ05642	45.7032
Ec-04_000900	61.8554	0.820065	4632	25	Ec-10_003830	56.8817	0.722581	927	3	Ec-01_003570	55.4054	0.623123	1995	3		Slom_002477	64.4662	64.4662	1227	10	Slom_008859	61.8876	61.8876	4164	20	Slom_001742	69.1321	69.1321	2028	10		g29601	66.6667	66.6667	1818	0	g30182	55.7196	55.7196	813	0	g14503	62.4532	62.4532	1068	1		SJ05661	51.6403
Ec-04_000910	70.3422	0.801014	2364	4	Ec-10_003900	62.6126	0.837838	441	3	Ec-01_003600	56.4825	0.564464	2766	12		Slom_002576	66.1132	66.1132	1626	6	Slom_010853	58.3993	58.3993	1137	4	Slom_001743	57.2799	57.2799	2397	8		g29614	63.5897	63.5897	390	0	g30188	58.8685	58.8685	654	6	g14504	63.786	63.786	2673	0		SJ05662	50.1213
Ec-04_000930	62.585	0.851429	3672	18	Ec-10_003950	63.7557	0.729452	1749	6	Ec-01_003640	58.2874	0.690187	2718	7		Slom_005627	56.8391	56.8391	2493	4	Slom_000416	68.437	68.437	2316	0	Slom_001746	66.8034	66.8034	3657	6		g2962	60.3155	60.3155	2472	16	g30233	59.1398	59.1398	837	6	g1451	55.8824	55.8824	408	1		SJ05664	60.1485
Ec-04_000940	63.76	0.688312	3231	11	Ec-10_003970	58.248	0.860068	876	10	Ec-01_003650	57.1889	0.585106	3099	3		Slom_001519	62.8391	62.8391	2064	14	Slom_015898	59.3537	59.3537	1764	8	Slom_001748	64.4723	64.4723	1914	5		g2963	63.6091	63.6091	3336	11	g30243	64.2857	64.2857	630	0	g14513	70.0775	70.0775	645	3		SJ05665	50.6337
Ec-04_000960	60	0.6	162	0	Ec-10_004000	65.4991	0.777583	1710	5	Ec-01_003660	57.5163	0.656863	609	0		Slom_010001	59.9556	59.9556	2250	10	Slom_018512	58.978	58.978	2133	5	Slom_001749	61.0011	61.0011	1818	5		g29637	64.6512	64.6512	2580	6	g30262	67.3295	67.3295	3621	9	g1452	66.1275	66.1275	3153	3		SJ05667	47.4956
Ec-04_001050	59.681	0.714521	1815	10	Ec-10_004090	62.1212	0.772727	789	14	Ec-01_003670	56.1667	0.63	597	10		Slom_004726	58.9579	58.9579	1401	5	Slom_006668	64.494	64.494	3498	6	Slom_001750	69.0505	69.0505	4908	5		g29675	61.9048	61.9048	651	3	g30268	63.5838	63.5838	1038	5	g14529	59.3496	59.3496	615	0		SJ05669	50.573
Ec-04_001060	60.8519	0.791111	2697	19	Ec-10_004150	61.3974	0.766812	3432	6	Ec-01_003680	56.2842	0.68306	1644	4		Slom_009776	70.1715	70.1715	1341	1	Slom_023308	63.7734	63.7734	1659	2	Slom_001752	62.4346	62.4346	4395	14		g29684	54.235	54.235	732	5	g30269	68.3403	68.3403	717	5	g1453	55.0725	55.0725	414	5		SJ05671	56.8812
Ec-04_001100	60.7207	0.764865	1107	9	Ec-10_004320	65.0298	0.823661	1341	22	Ec-01_003690	56.6295	0.620818	804	8		Slom_001573	59.9686	59.9686	1911	1	Slom_006479	64.686	64.686	4140	10	Slom_001754	65.0138	65.0138	6171	11		g29697	63.8889	63.8889	1008	4	g30300	61.7021	61.7021	564	3	g14533	64.1509	64.1509	318	1		SJ05672	50.6741
Ec-04_001150	65.1412	0.762712	1767	8	Ec-10_004370	58.2947	0.668211	3234	25	Ec-01_003710	55.2381	0.585714	417	6		Slom_015502	68.0042	68.0042	3813	2	Slom_002543	62.5263	62.5263	1425	15	Slom_001757	69.6058	69.6058	8778	9		g29702	63.0592	63.0592	693	4	g30308	63.8418	63.8418	1062	4	g1454	54.961	54.961	897	0		SJ05680	55.2348
Ec-04_001260	62.0421	0.883242	2181	5	Ec-10_004480	63.2875	0.840206	3489	4	Ec-01_003720	48.0769	0.509615	309	2		Slom_019928	59.4461	59.4461	1011	6	Slom_008248	60.515	60.515	1398	15	Slom_001758	68.9167	68.9167	1200	0		g29710	53.5088	53.5088	912	3	g30314	60.1307	60.1307	306	1	g14546	58.9744	58.9744	351	1		SJ05684	59.7938
Ec-04_001330	65.6911	0.75122	4302	24	Ec-10_004530	66.3957	0.747967	1104	0	Ec-01_003740	64.7439	0.645517	5718	8		Slom_006329	62.6308	62.6308	3345	13	Slom_011020	68.8889	68.8889	2025	6	Slom_001762	68.3085	68.3085	2010	2		g2973	59.8355	59.8355	1581	0	g30324	64.0819	64.0819	1857	11	g14549	56.6265	56.6265	498	0		SJ05685	60.2222
Ec-04_001510	60.6286	0.62531	1206	4	Ec-10_004700	63.3634	0.810811	330	2	Ec-01_003760	63.2369	0.794212	930	7		Slom_014903	67.8702	67.8702	1911	8	Slom_010307	58.7179	58.7179	4290	3	Slom_001766	70.0967	70.0967	20466	13		g2974	58.4068	58.4068	2724	18	g30334	64.0379	64.0379	951	2	g14559	61.1111	61.1111	1980	1		SJ05687	59.1895
Ec-04_001730	62.5814	0.772647	1686	12	Ec-10_004720	60.6987	0.659389	684	19	Ec-01_003770	65.8618	0.714286	2979	4		Slom_010311	60.4167	60.4167	576	3	Slom_011798	67.316	67.316	6006	13	Slom_001767	64.0476	64.0476	840	1		g2976	57.8383	57.8383	1212	9	g30345	62.7815	62.7815	1776	10	g1456	60.8752	60.8752	777	3		SJ05694	61.2613
Ec-04_001740	65.0131	0.844094	3807	22	Ec-10_004860	60.4044	0.782779	1530	3	Ec-01_003780	56.701	0.817869	870	19		Slom_012892	66.0038	66.0038	2112	0	Slom_015648	66.088	66.088	864	7	Slom_001768	59.3972	59.3972	6603	21		g2977	55.2106	55.2106	1353	12	g3035	58.3562	58.3562	1095	7	g14567	61.008	61.008	1131	0		SJ05695	49.4843
Ec-04_001750	69.4605	0.764535	1038	2	Ec-10_004870	58.396	0.75188	396	3	Ec-01_003810	60.7595	0.664557	471	1		Slom_009491	63.4222	63.4222	2589	6	Slom_008154	68.2347	68.2347	6441	5	Slom_001770	65.479	65.479	1263	4		g298	60.6557	60.6557	366	0	g30362	69.2655	69.2655	1770	1	g14569	60.9023	60.9023	399	0		SJ05697	44.8553
Ec-04_001770	68.2752	0.806971	1116	6	Ec-10_004970	60.6188	0.649789	708	0	Ec-01_003830	64.1467	0.688995	3132	5		Slom_011434	59.7701	59.7701	1131	4	Slom_006952	62.3617	62.3617	4971	20	Slom_001775	60.4839	60.4839	1860	1		g29844	60.804	60.804	1194	11	g30392	59.8624	59.8624	1308	8	g14575	58.2645	58.2645	726	0		SJ05711	50.14
Ec-04_001880	59.3434	0.716783	5145	20	Ec-10_005060	65.942	0.804348	273	6	Ec-01_003840	62.8229	0.729679	1584	3		Slom_020763	58.5965	58.5965	1995	4	Slom_007489	67.6853	67.6853	1767	7	Slom_001777	69.1586	69.1586	8628	7		g29850	60.625	60.625	1440	5	g30394	59.8997	59.8997	798	0	g146	55.4598	55.4598	348	1		SJ05732	60.1289
Ec-04_001970	69.0312	0.813414	10866	20	Ec-10_005100	68.2085	0.764317	1359	2	Ec-01_003850	60.5096	0.738854	468	5		Slom_000117	62.2093	62.2093	1032	3	Slom_005949	60.5128	60.5128	975	5	Slom_001780	59.1848	59.1848	1791	8		g29851	62.4625	62.4625	666	3	g30430	64.2667	64.2667	375	1	g14609	62.2477	62.2477	1833	0		SJ05735	59.1324
Ec-04_002010	63.5985	0.819033	1920	5	Ec-10_005120	59.854	0.693431	408	3	Ec-01_003870	58.5163	0.802343	2046	2		Slom_011597	61.3157	61.3157	2037	5	Slom_009994	64.3785	64.3785	1617	5	Slom_001784	65.9052	65.9052	2364	1		g2989	53.5537	53.5537	1815	1	g30437	65.2568	65.2568	993	2	g1461	52.912	52.912	807	7		SJ05738	59.5716
Ec-04_002050	65.601	0.856887	10038	51	Ec-10_005250	67.9771	0.815725	1218	5	Ec-01_003880	69.9187	0.84878	612	4		Slom_019251	57.927	57.927	4245	12	Slom_005555	55.8722	55.8722	2316	19	Slom_001785	60.5724	60.5724	5136	18		g29899	60.0836	60.0836	1914	7	g30456	57.1558	57.1558	1104	6	g14617	69.8925	69.8925	465	0		SJ05740	59.9585
Ec-04_002110	61.0811	0.702703	552	4	Ec-10_005360	60.3318	0.751131	660	8	Ec-01_003890	63.9609	0.816926	1734	1		Slom_011969	59.1168	59.1168	1404	9	Slom_012040	53.9526	53.9526	2745	3	Slom_001788	63.3113	63.3113	1818	6		g2992	56.0224	56.0224	714	4	g30468	61.4141	61.4141	990	6	g14624	61.4525	61.4525	537	2		SJ05741	51.9681
Ec-04_002140	59.0188	0.670996	1383	1	Ec-10_005410	63.313	0.817073	981	3	Ec-01_003900	61.6402	0.611111	375	2		Slom_019557	61.5278	61.5278	1440	2	Slom_002677	62.854	62.854	2754	9	Slom_001793	59.0238	59.0238	3114	11		g2997	60.2201	60.2201	636	4	g30479	64.5421	64.5421	1365	1	g14647	66.5423	66.5423	804	2		SJ05749	59.1095
Ec-04_002150	56.8021	0.705996	1548	9	Ec-10_005430	58.2524	0.694175	615	5	Ec-01_003910	67.2978	0.845095	1740	37		Slom_014145	64.4567	64.4567	3258	7	Slom_016720	73.9377	73.9377	1059	2	Slom_001794	64.3964	64.3964	2775	2		g29983	63.0695	63.0695	417	2	g30501	64.2202	64.2202	327	2	g14650	61.3333	61.3333	300	1		SJ05762	58.0201
Ec-04_002160	60.3128	0.653959	2043	6	Ec-10_005530	59.1888	0.703422	786	0	Ec-01_003920	63.8994	0.769811	792	1		Slom_006783	54.0962	54.0962	2307	11	Slom_000884	59.9164	59.9164	3111	29	Slom_001796	65.6995	65.6995	7341	12		g29985	61.5515	61.5515	5298	5	g30523	61.6588	61.6588	639	1	g14651	60.7527	60.7527	372	2		SJ05764	53.2407
Ec-04_002300	57.9096	0.655367	1059	1	Ec-10_005760	51.3661	0.590164	180	5	Ec-01_003960	58.679	0.875576	648	5		Slom_014934	66.2177	66.2177	891	2	Slom_004462	60.3968	60.3968	1260	3	Slom_001798	62.5822	62.5822	4260	19		g29996	62.7075	62.7075	783	1	g30537	62.8743	62.8743	501	2	g14652	65.812	65.812	702	0		SJ05766	50.554
Ec-04_002310	55.2239	0.626866	198	1	Ec-10_005860	64.4564	0.743728	1671	7	Ec-01_003980	62.1212	0.636364	261	0		Slom_007367	55.6701	55.6701	1164	11	Slom_009113	63.3997	63.3997	1959	6	Slom_001799	64.5799	64.5799	5463	22		g3000	58.254	58.254	630	4	g30539	62.5698	62.5698	537	0	g14655	61.4065	61.4065	1749	0		SJ05781	47.0052
Ec-04_002380	65.3361	0.69958	4281	12	Ec-10_005950	57.2327	0.72327	951	6	Ec-01_004020	64.6141	0.802956	1215	32		Slom_007672	59.5803	59.5803	2907	8	Slom_025761	61.9695	61.9695	4194	3	Slom_001806	69.3548	69.3548	6882	6		g3006	62.6215	62.6215	5142	9	g30559	62.3166	62.3166	1908	4	g1467	62.2407	62.2407	723	1		SJ05783	67.1739
Ec-04_002400	55.9295	0.802885	621	4	Ec-10_006030	60.4167	0.722656	765	9	Ec-01_004030	64.1854	0.845291	6687	26		Slom_025651	63.6725	63.6725	4776	1	Slom_007374	56.0326	56.0326	5520	8	Slom_001807	65.5119	65.5119	5802	7		g30065	60.396	60.396	303	2	g3060	65.0165	65.0165	606	2	g14671	58.7695	58.7695	1089	0		SJ05787	48.3131
Ec-04_002470	57.8829	0.741554	1773	7	Ec-10_006100	55.6599	0.672926	1914	1	Ec-01_004050	70.9942	0.873684	852	16		Slom_015568	64.0123	64.0123	1959	1	Slom_013546	60.7219	60.7219	1413	10	Slom_001813	64.5102	64.5102	2736	5		g3008	60.2867	60.2867	1395	3	g30606	62.2222	62.2222	495	2	g14672	56.1905	56.1905	525	0		SJ05792	52.1649
Ec-04_002480	64.8897	0.727015	11646	53	Ec-10_006160	61.4734	0.681159	825	9	Ec-01_004060	67.8922	0.715686	2445	8		Slom_005879	61.5712	61.5712	7752	6	Slom_008026	59.3731	59.3731	3222	25	Slom_001814	52.227	52.227	1392	3		g30166	61.8427	61.8427	2073	5	g30619	60.1942	60.1942	309	0	g14685	68.4762	68.4762	1050	1		SJ05796	48.8903
Ec-04_002660	61.8883	0.74266	1734	10	Ec-10_006240	60.4607	0.817658	1560	6	Ec-01_004070	55.0595	0.598214	333	7		Slom_005406	71.3192	71.3192	1698	6	Slom_013229	70.4981	70.4981	2610	7	Slom_001816	64.3535	64.3535	1686	3		g30174	53.5613	53.5613	702	0	g30632	65.6	65.6	375	1	g14689	60.1279	60.1279	1407	0		SJ05797	52.6002
Ec-04_002670	63.2353	0.671569	1833	7	Ec-10_006260	59.6529	0.741866	1380	1	Ec-01_004080	62.1328	0.811208	5511	34		Slom_019172	65.9686	65.9686	573	5	Slom_008267	61.1247	61.1247	1227	1	Slom_001817	66.3611	66.3611	3273	4		g30219	61.7949	61.7949	1170	1	g30633	68.1696	68.1696	2595	7	g1469	58.1365	58.1365	762	4		SJ05798	44.3367
Ec-04_002770	63.3936	0.739018	1158	5	Ec-10_006290	60.9649	0.657895	453	4	Ec-01_004100	65.4562	0.790854	4458	19		Slom_006605	58.5721	58.5721	2199	15	Slom_006962	61.8756	61.8756	5886	18	Slom_001818	65.4762	65.4762	672	2		g30221	59.8446	59.8446	1158	4	g30645	63.7801	63.7801	1455	2	g14691	64.9169	64.9169	1143	1		SJ05804	49.3075
Ec-04_002860	66.5251	0.748513	3528	9	Ec-10_006350	58.3333	0.619048	249	12	Ec-01_004120	64.5638	0.892617	2232	14		Slom_007538	66.4141	66.4141	3960	4	Slom_011923	63.6208	63.6208	3513	27	Slom_001819	65.9104	65.9104	5025	17		g30234	62.8035	62.8035	906	2	g30685	62.4113	62.4113	423	3	g14692	59.1739	59.1739	1041	2		SJ05806	50.9253
Ec-04_002880	66.1765	0.764706	609	2	Ec-11_000020	59.1667	0.708333	1437	3	Ec-01_004150	65.7246	0.852174	1377	5		Slom_012072	53.4708	53.4708	1455	5	Slom_007250	58.2524	58.2524	618	3	Slom_001824	70.3305	70.3305	2511	10		g30247	60.425	60.425	753	0	g30731	64.3026	64.3026	846	4	g14693	64.6799	64.6799	453	1		SJ05807	53.9195
Ec-04_002900	60.8974	0.615385	153	1	Ec-11_000120	61.2022	0.783607	912	7	Ec-01_004160	63.7066	0.841699	1551	13		Slom_002461	62.599	62.599	3786	5	Slom_001786	60.4775	60.4775	1131	19	Slom_001825	61.7436	61.7436	3900	6		g30249	60.4588	60.4588	1482	7	g30741	64.2702	64.2702	5967	4	g14709	67.0385	67.0385	3765	1		SJ05808	46.3309
Ec-04_002910	68.7254	0.784741	3300	4	Ec-11_000170	58.1882	0.766551	1719	7	Ec-01_004200	66.5801	0.790724	8082	4		Slom_009751	60.1453	60.1453	5505	7	Slom_004225	57.5714	57.5714	2100	10	Slom_001829	64.6999	64.6999	4881	66		g30264	63.7795	63.7795	1905	2	g30747	62.8401	62.8401	1176	2	g1471	56.3422	56.3422	1017	8		SJ05828	51.2053
Ec-04_002930	69.2803	0.830682	2637	5	Ec-11_000330	61.6352	0.822642	1587	2	Ec-01_004220	60.7692	0.696154	3117	7		Slom_016474	72.3853	72.3853	5316	1	Slom_003626	65.4423	65.4423	4737	11	Slom_001830	64.2057	64.2057	4104	29		g30266	60.0601	60.0601	333	2	g30759	58.6387	58.6387	573	4	g14716	61.1111	61.1111	1926	0		SJ05851	54.2749
Ec-04_002980	63.0952	0.601382	2601	8	Ec-11_000340	61.6667	0.67	897	9	Ec-01_004230	66.5929	0.835177	2709	6		Slom_008482	61.0586	61.0586	1587	1	Slom_000129	62.9283	62.9283	1284	1	Slom_001833	63.204	63.204	5025	18		g30274	60.5184	60.5184	1659	5	g30802	60.6349	60.6349	315	3	g1472	61.1111	61.1111	864	1		SJ05861	59
Ec-04_003070	59.3723	0.699746	1176	11	Ec-11_000350	61.5747	0.809052	2118	10	Ec-01_004240	64.1527	0.773743	1071	10		Slom_008272	63.3374	63.3374	2463	6	Slom_015029	59.8039	59.8039	4386	10	Slom_001834	63.8266	63.8266	2007	33		g30275	57.5964	57.5964	882	4	g3085	55.8201	55.8201	378	2	g14723	65.8699	65.8699	753	1		SJ05863	48.2805
Ec-04_003100	62.7319	0.724283	3555	12	Ec-11_000400	62.1212	0.860269	1779	9	Ec-01_004250	63.9949	0.866412	1569	19		Slom_008812	57.7668	57.7668	4236	12	Slom_002740	61.3438	61.3438	1146	7	Slom_001840	63.3073	63.3073	3840	11		g30278	60.3175	60.3175	441	0	g30862	67.7348	67.7348	2715	0	g14732	58.805	58.805	636	0		SJ05864	67.1366
Ec-04_003150	71.4674	0.855022	10311	15	Ec-11_000420	60.5816	0.810985	1854	10	Ec-01_004270	60.5926	0.813333	672	6		Slom_010865	63.2812	63.2812	1536	9	Slom_018581	60.2249	60.2249	978	6	Slom_001847	69.0278	69.0278	3600	4		g30293	60.472	60.472	1356	10	g30864	65.2047	65.2047	342	0	g14754	58.9499	58.9499	3771	13		SJ05866	54.7184
Ec-04_003160	65.227	0.79402	900	2	Ec-11_000460	65.466	0.835334	1746	4	Ec-01_004280	56.0976	0.682927	1104	4		Slom_000130	68.8985	68.8985	1389	4	Slom_015459	63.4547	63.4547	1401	8	Slom_001850	58.4906	58.4906	636	3		g30298	56.5432	56.5432	405	0	g3087	60.7069	60.7069	481	6	g14755	56.9682	56.9682	1227	3		SJ05867	48.9874
Ec-04_003210	67.2907	0.88326	2721	2	Ec-11_000640	66.021	0.857143	1236	3	Ec-01_004290	63.4557	0.743119	1305	15		Slom_003193	73.7745	73.7745	2448	1	Slom_016626	70.1051	70.1051	2094	6	Slom_001852	59.4927	59.4927	2523	11		g30322	63.8186	63.8186	1896	7	g30882	67.9384	67.9384	1494	0	g14764	62.9073	62.9073	399	0		SJ05884	51.7253
Ec-04_003230	58.1545	0.635193	1395	3	Ec-11_000690	57.1429	0.558442	228	2	Ec-01_004300	60.9217	0.650691	3252	8		Slom_002563	56.619	56.619	2727	12	Slom_023882	61.8564	61.8564	1476	2	Slom_001853	64.047	64.047	2214	8		g3036	55.4468	55.4468	1533	3	g30884	60.166	60.166	723	5	g14766	61.4035	61.4035	1254	4		SJ05900	49.7619
Ec-04_003260	61.3978	0.758065	927	5	Ec-11_000810	55.0351	0.627635	1278	11	Ec-01_004320	64.6419	0.883953	3306	5		Slom_002646	58.156	58.156	1974	5	Slom_006724	64.4719	64.4719	3645	6	Slom_001854	71.2312	71.2312	4053	19		g30389	57.7011	57.7011	435	2	g30887	65.1765	65.1765	1275	6	g1477	60.6906	60.6906	753	1		SJ05902	51.1062
Ec-04_003310	61.5728	0.747989	1116	5	Ec-11_000910	60.8452	0.755498	2316	6	Ec-01_004330	61.4304	0.777778	780	8		Slom_001038	63.0553	63.0553	3129	8	Slom_000886	64.2677	64.2677	2376	11	Slom_001856	64.6914	64.6914	1215	5		g30393	64.135	64.135	474	0	g30903	58.8406	58.8406	345	1	g14790	62.4339	62.4339	945	0		SJ05903	50.7245
Ec-04_003390	66.7795	0.749436	2655	13	Ec-11_000930	65.0407	0.682927	1473	6	Ec-01_004340	61.6233	0.635934	1266	8		Slom_014315	63.2812	63.2812	1536	5	Slom_007063	62.0424	62.0424	2076	9	Slom_001859	68.5006	68.5006	3108	12		g30397	56.4688	56.4688	657	4	g30914	65.5654	65.5654	8021	80	g14793	64.6465	64.6465	693	3		SJ05911	49.8527
Ec-04_003470	58.6293	0.728972	1602	14	Ec-11_000970	57.053	0.614555	1110	12	Ec-01_004350	61.2777	0.85528	2298	3		Slom_000829	62.1241	62.1241	3192	5	Slom_007201	57.4893	57.4893	2103	4	Slom_001860	64.5796	64.5796	6756	25		g30427	62.5717	62.5717	3663	27	g30918	64.2643	64.2643	999	1	g14799	59.3882	59.3882	1896	1		SJ05920	59.2453
Ec-04_003490	58.4158	0.693069	300	1	Ec-11_001250	57.2398	0.821267	1323	3	Ec-01_004390	66.193	0.852575	1686	6		Slom_007874	65.2128	65.2128	3783	13	Slom_025260	73.3603	73.3603	2226	1	Slom_001861	59.6197	59.6197	894	4		g30439	62.2883	62.2883	3129	8	g30962	53.1915	53.1915	705	3	g14803	63.8231	63.8231	1899	0		SJ05926	51.1532
Ec-04_003530	61.9658	0.722222	699	4	Ec-11_001290	58.8889	0.677778	267	6	Ec-01_004400	61.8143	0.708861	471	9		Slom_010287	64.3137	64.3137	2550	3	Slom_012229	67.1141	67.1141	1341	1	Slom_001863	60.6061	60.6061	2112	7		g30472	56.4368	56.4368	870	6	g30963	63.3136	63.3136	507	4	g14805	56.5128	56.5128	975	0		SJ05927	52.1357
Ec-04_003540	60.815	0.76489	954	6	Ec-11_001640	57.7419	0.809677	927	5	Ec-01_004410	64.1896	0.825525	1854	0		Slom_010835	60.0773	60.0773	4401	20	Slom_009582	61.1433	61.1433	2589	8	Slom_001864	61.1111	61.1111	1998	7		g30481	62.7925	62.7925	3846	4	g30981	55.0447	55.0447	1566	5	g1481	61.7436	61.7436	975	0		SJ05928	55.7369
Ec-04_003590	62.4031	0.639535	255	2	Ec-11_001870	60.4069	0.755869	636	5	Ec-01_004420	66.975	0.776978	2916	5		Slom_026328	60.9819	60.9819	2322	1	Slom_023398	61.4548	61.4548	1746	0	Slom_001865	60.3671	60.3671	4794	17		g305	60.2113	60.2113	1704	11	g30999	64.3545	64.3545	1557	4	g14818	59.6528	59.6528	1440	0		SJ05929	50.9413
Ec-04_003600	65.7271	0.725191	5106	13	Ec-11_001980	66.6206	0.729282	2169	0	Ec-01_004430	58.3924	0.808511	420	8		Slom_024312	55.283	55.283	4770	0	Slom_014370	61.6667	61.6667	1260	4	Slom_001868	63.3694	63.3694	3882	9		g3053	62.3491	62.3491	2154	6	g31039	61.9565	61.9565	828	0	g1482	61.2022	61.2022	366	2		SJ05937	53.7163
Ec-04_003650	58.7302	0.634921	564	1	Ec-11_002200	46.0905	0.481481	240	3	Ec-01_004440	62.98	0.698157	1299	0		Slom_008094	57.4074	57.4074	3348	5	Slom_015501	52.1964	52.1964	1161	1	Slom_001869	60.6243	60.6243	3492	11		g30531	61.7852	61.7852	717	1	g31046	59.6844	59.6844	2091	13	g14829	63.5083	63.5083	2343	3		SJ05939	55.4129
Ec-04_003660	52.3474	0.584507	423	1	Ec-11_002320	60.307	0.842105	453	13	Ec-01_004460	62.2066	0.732394	1701	6		Slom_019837	71.5125	71.5125	2724	4	Slom_007600	60.3455	60.3455	2721	0	Slom_001870	54.0984	54.0984	1098	6		g30532	60	60	1470	1	g31052	59.9691	59.9691	647	8	g14830	58.2056	58.2056	1761	8		SJ05940	58.9776
Ec-04_003710	63.268	0.847059	1527	11	Ec-11_002450	61.2109	0.836327	1500	3	Ec-01_004470	53.1136	0.461538	270	10		Slom_011395	72.6862	72.6862	1329	2	Slom_007595	64.0264	64.0264	1212	0	Slom_001871	67.4188	67.4188	2925	1		g30552	61.068	61.068	1161	5	g31067	60.0889	60.0889	1125	6	g14831	57.2104	57.2104	1269	1		SJ05941	56.969
Ec-04_003720	56.3333	0.73	297	3	Ec-11_002490	60.5505	0.733945	324	5	Ec-01_004480	67.5214	0.820513	1167	5		Slom_014495	72.0277	72.0277	2742	7	Slom_019811	61.9753	61.9753	810	5	Slom_001872	60.1771	60.1771	6888	17		g30555	60.6335	60.6335	663	3	g31075	64.2987	64.2987	1647	6	g14851	63.8202	63.8202	1335	0		SJ05955	50.5369
Ec-04_003740	66.2835	0.793103	1563	8	Ec-11_002500	64.2019	0.778169	849	9	Ec-01_004490	66.9133	0.732429	2430	6		Slom_013455	51.81	51.81	1326	11	Slom_000769	57.4431	57.4431	3426	7	Slom_001873	54.7321	54.7321	2874	10		g30574	60.4651	60.4651	387	3	g31095	62.1739	62.1739	690	4	g14854	59.4488	59.4488	1524	0		SJ05965	46.7855
Ec-04_003750	70.7746	0.887324	849	5	Ec-11_002720	65.6538	0.792818	2169	3	Ec-01_004510	72.5253	0.918182	987	0		Slom_011506	69.0265	69.0265	2712	13	Slom_010096	59.8765	59.8765	1134	9	Slom_001874	59.89	59.89	3453	6		g30582	57.8993	57.8993	1152	8	g31153	66.4802	66.4802	2145	2	g1486	63.2768	63.2768	531	1		SJ05967	44.0952
Ec-04_003820	65.456	0.825666	2475	7	Ec-11_002770	57.7982	0.779817	324	12	Ec-01_004530	61	0.816667	897	5		Slom_003437	64.3105	64.3105	1443	7	Slom_002077	58.2877	58.2877	4380	9	Slom_001875	64.2534	64.2534	1326	1		g30590	62.6753	62.6753	927	4	g3117	55.0265	55.0265	378	1	g14882	64.464	64.464	681	0		SJ05978	48.7673
Ec-04_003870	61.1063	0.676479	10392	23	Ec-11_002800	66.2968	0.847102	2430	0	Ec-01_004540	61.4846	0.854342	2139	5		Slom_013383	65.2908	65.2908	1599	18	Slom_015336	61.1732	61.1732	1074	13	Slom_001882	64.1481	64.1481	1350	3		g30591	58.8235	58.8235	816	6	g31174	66.8258	66.8258	2514	1	g14884	59.4017	59.4017	468	1		SJ05981	50.1895
Ec-04_003940	58.866	0.660825	2907	8	Ec-11_003020	58.6667	0.5	147	9	Ec-01_004550	63.4573	0.652079	1368	4		Slom_008817	66.6283	66.6283	2604	18	Slom_014423	64.6465	64.6465	1386	2	Slom_001884	65.9259	65.9259	3105	13		g30621	61.4764	61.4764	867	1	g31191	64.2191	64.2191	858	5	g14885	61.9753	61.9753	810	8		SJ05985	52.6155
Ec-04_004030	55.3191	0.765957	420	3	Ec-11_003350	62.0825	0.662083	1524	9	Ec-01_004560	59.4837	0.767677	888	15		Slom_010141	58.3121	58.3121	3531	5	Slom_003386	59.8238	59.8238	4881	10	Slom_001885	59.2006	59.2006	1326	10		g30625	60.1329	60.1329	903	2	g31206	63.4921	63.4921	819	3	g14890	57.1912	57.1912	1182	1		SJ05990	52.7714
Ec-04_004120	59.2529	0.767241	1737	10	Ec-11_003390	55.9682	0.755968	1128	9	Ec-01_004570	56.0784	0.6	252	7		Slom_014130	64.1954	64.1954	1740	8	Slom_024206	66.184	66.184	3729	1	Slom_001894	63.2858	63.2858	1893	4		g30626	61.2721	61.2721	1242	9	g31216	62.3457	62.3457	324	0	g14893	63.3117	63.3117	1848	0		SJ05991	50.292
Ec-04_004130	61.6661	0.665344	8316	19	Ec-11_003400	58.0435	0.756522	1377	0	Ec-01_004580	66.8763	0.815514	1428	2		Slom_026438	64.7558	64.7558	1884	0	Slom_012846	58.5586	58.5586	666	15	Slom_001895	59.8722	59.8722	1722	11		g30627	61.3583	61.3583	1281	9	g31218	58.8608	58.8608	474	0	g14896	58.0713	58.0713	477	0		SJ05992	47.1844
Ec-04_004140	57.2464	0.666667	411	5	Ec-11_003460	60.9375	0.65625	189	9	Ec-01_004630	59.0387	0.717868	954	3		Slom_001978	54.0503	54.0503	2148	8	Slom_004478	65.9431	65.9431	4146	4	Slom_001896	59.1645	59.1645	2346	10		g3071	66.1514	66.1514	3105	15	g31228	67.9482	67.9482	7647	4	g14899	62.8319	62.8319	339	0		SJ05996	55.2358
Ec-04_004150	57.6685	0.623691	3720	12	Ec-11_003470	56.9767	0.776744	1287	5	Ec-01_004640	57.7869	0.75	729	10		Slom_012551	64.7276	64.7276	1083	3	Slom_018747	63.3188	63.3188	687	4	Slom_001898	64.4444	64.4444	1980	5		g30714	60.348	60.348	1092	10	g31233	60.0358	60.0358	558	2	g1490	62.6824	62.6824	2535	0		SJ05998	55.1478
Ec-04_004170	60.8818	0.643731	3921	15	Ec-11_003630	59.0323	0.616129	1857	0	Ec-01_004670	64.8947	0.739218	2988	10		Slom_018693	64.559	64.559	3084	4	Slom_010323	58.2313	58.2313	1470	11	Slom_001899	62.7074	62.7074	2652	7		g30730	64.8026	64.8026	912	2	g31237	64.4737	64.4737	456	1	g14903	59.6944	59.6944	1047	0		SJ06002	51.859
Ec-04_004200	61.7949	0.653846	777	3	Ec-11_003640	60.1578	0.692308	504	5	Ec-01_004690	62.7778	0.770833	1437	10		Slom_011994	66.0189	66.0189	2007	22	Slom_014902	56.5503	56.5503	1977	8	Slom_001900	59.944	59.944	714	4		g30732	65.7645	65.7645	4212	6	g31254	67.218	67.218	2358	11	g14905	59.5311	59.5311	981	0		SJ06009	49.9278
Ec-04_004210	62.1302	0.813609	1011	7	Ec-11_003650	62.2318	0.866953	696	3	Ec-01_004710	64.8148	0.961111	537	1		Slom_003025	62.3904	62.3904	1824	1	Slom_000280	62.6254	62.6254	3687	32	Slom_001901	59.7927	59.7927	2895	13		g30733	65.0575	65.0575	870	2	g31293	61.5752	61.5752	1257	8	g14906	62.2156	62.2156	1011	0		SJ06015	52
Ec-04_004250	64.8526	0.827211	2202	15	Ec-11_003770	57.4879	0.710145	204	3	Ec-01_004720	63.2075	0.783019	951	17		Slom_007704	65.2578	65.2578	7311	6	Slom_014451	60.9954	60.9954	2592	9	Slom_001903	66.9788	66.9788	3204	3		g30754	57.1776	57.1776	411	0	g31297	58.1096	58.1096	2793	17	g1491	62.9717	62.9717	1272	3		SJ06018	60.5848
Ec-04_004330	57.8231	0.673469	291	2	Ec-11_003940	58.2202	0.769231	660	17	Ec-01_004730	61.2745	0.84375	1629	2		Slom_013295	58.2214	58.2214	3126	13	Slom_014491	64.1326	64.1326	1539	3	Slom_001904	69.0603	69.0603	2256	2		g30805	58.1609	58.1609	435	0	g31298	59.0267	59.0267	3966	16	g14916	61.3707	61.3707	321	1		SJ06019	66.5404
Ec-04_004450	70.4152	0.839925	11148	31	Ec-11_003950	60.2369	0.796954	1770	0	Ec-01_004760	63.9053	0.753452	1518	3		Slom_011679	65.0423	65.0423	2955	16	Slom_001356	58.8203	58.8203	1797	4	Slom_001906	66.8605	66.8605	2580	4		g30817	56.7517	56.7517	1059	5	g31307	62.7528	62.7528	1533	8	g14931	60.1465	60.1465	1365	1		SJ06023	63.4093
Ec-04_004460	60.2262	0.768437	2031	8	Ec-11_003990	57.6271	0.508475	174	2	Ec-01_004780	67.9507	0.782743	1944	4		Slom_022484	55.5784	55.5784	1461	4	Slom_002405	59.4843	59.4843	1086	8	Slom_001907	64.6405	64.6405	3060	7		g30825	61.6898	61.6898	864	2	g31328	61.4265	61.4265	687	4	g14932	67.4129	67.4129	402	1		SJ06026	56.3821
Ec-04_004470	57.5758	0.763636	162	0	Ec-11_004200	56.2189	0.656716	198	6	Ec-01_004820	69.8885	0.782528	3225	1		Slom_002144	66.784	66.784	3408	4	Slom_008484	62.0622	62.0622	2541	2	Slom_001911	69.0178	69.0178	11994	17		g30838	57.9365	57.9365	630	3	g31355	60.5839	60.5839	822	4	g14934	57.2668	57.2668	1383	0		SJ06034	58.8889
Ec-04_004540	68.2984	0.776224	855	2	Ec-11_004500	62.3457	0.87037	321	8	Ec-01_004830	67.2096	0.826276	5523	8		Slom_011398	62.3037	62.3037	573	3	Slom_017185	63.3826	63.3826	2436	7	Slom_001916	57.7033	57.7033	3135	4		g30909	61.2861	61.2861	762	5	g31434	63.4146	63.4146	615	2	g14952	61.1111	61.1111	576	3		SJ06037	59.0278
Ec-04_004550	62.6991	0.703336	3324	13	Ec-11_004630	57.1839	0.686782	1041	7	Ec-01_004840	59.2982	0.655263	1137	5		Slom_009754	70.5577	70.5577	4626	1	Slom_007781	58.672	58.672	3765	23	Slom_001917	64.7856	64.7856	5316	22		g3092	69.6485	69.6485	3186	2	g31443	61.1111	61.1111	1368	3	g14953	57.7558	57.7558	606	1		SJ06041	49.8014
Ec-04_004580	62.8258	0.814815	726	2	Ec-11_004680	56.3218	0.660099	1215	9	Ec-01_004850	58.259	0.580892	2352	2		Slom_013404	60.7407	60.7407	2430	9	Slom_027419	61.5575	61.5575	4032	0	Slom_001919	62.2108	62.2108	2334	9		g30944	57.3255	57.3255	1017	4	g31454	53.0303	53.0303	396	3	g14954	56.6434	56.6434	429	0		SJ06042	48.7354
Ec-04_004630	59.1522	0.583815	516	3	Ec-11_004780	62.0795	0.711009	1305	5	Ec-01_004860	52.6104	0.542169	495	13		Slom_003203	58.5566	58.5566	2799	8	Slom_009686	65.261	65.261	8466	18	Slom_001920	68.8641	68.8641	3231	6		g30951	63.035	63.035	771	1	g31464	62.2667	62.2667	750	2	g14955	60	60	390	0		SJ06043	51.2047
Ec-04_004660	62.3377	0.545455	228	1	Ec-11_004790	65.3957	0.783362	1728	5	Ec-01_004870	59.4417	0.655172	606	7		Slom_007149	64.1434	64.1434	753	3	Slom_016839	63.086	63.086	2709	6	Slom_001921	61.3514	61.3514	1110	18		g30959	65.7364	65.7364	645	1	g31476	63.5472	63.5472	1122	6	g14957	62.2324	62.2324	1962	13		SJ06055	56.7191
Ec-04_004720	46.9136	0.5	159	0	Ec-11_005020	64.5963	0.869565	480	0	Ec-01_004890	66.289	0.788952	2115	2		Slom_015900	67.9362	67.9362	2757	7	Slom_007219	58.6521	58.6521	1098	6	Slom_001924	65.0794	65.0794	2961	8		g30968	55.6634	55.6634	309	1	g31502	57.947	57.947	906	6	g1496	56.8992	56.8992	645	0		SJ06063	49.7498
Ec-04_004740	61.6034	0.658228	4737	15	Ec-11_005050	60.4308	0.717687	879	4	Ec-01_004900	61.811	0.73622	759	8		Slom_021775	67.8125	67.8125	960	2	Slom_000009	61.4898	61.4898	12498	25	Slom_001926	67.0693	67.0693	6954	18		g30977	62.9825	62.9825	570	3	g31551	57.6023	57.6023	342	2	g14963	56.2869	56.2869	1185	2		SJ06064	51.8681
Ec-04_004880	64.7799	0.691824	474	2	Ec-11_005130	60.8187	0.631579	168	12	Ec-01_004910	64.4535	0.752033	2211	5		Slom_010487_Slom_010488	68.8034	68.8034	2106	1	Slom_010024	52.4904	52.4904	783	10	Slom_001928_Slom_001929	58.9436	58.9436	2253	15		g30989	65.7321	65.7321	321	0	g31618	64.3192	64.3192	852	1	g14970	56.0882	56.0882	1815	0		SJ06073	54.7742
Ec-04_004950	67.9144	0.812834	558	0	Ec-11_005280	62.9766	0.749077	810	2	Ec-01_004920	61.7237	0.712294	2364	12		Slom_012288	64.6374	64.6374	3351	3	Slom_002503	62.9447	62.9447	1827	5	Slom_001932	58.6269	58.6269	1107	5		g3101	58.7755	58.7755	735	0	g31667	57.0012	57.0012	807	1	g14982	61.6487	61.6487	837	1		SJ06085	56.1455
Ec-04_005140	59.2839	0.579734	5415	6	Ec-11_005310	59.5104	0.728814	1590	11	Ec-01_004930	63.5417	0.712171	1821	2		Slom_022426	59.2416	59.2416	3771	2	Slom_012736	60.6643	60.6643	1716	3	Slom_001933	64.5443	64.5443	5607	17		g31020	58.3333	58.3333	780	6	g31697	69.66	69.66	4677	2	g1499	68.4109	68.4109	516	0		SJ06089	55.641
Ec-04_005210	49.7076	0.491228	168	0	Ec-11_005320	57.1429	0.514286	102	3	Ec-01_004970	60.6918	0.59434	315	4		Slom_008985	59.854	59.854	1233	6	Slom_015394	59.711	59.711	4083	1	Slom_001934	60.8753	60.8753	3816	5		g31055	64.0432	64.0432	648	3	g31701	63.3895	63.3895	1068	0	g1500	59.0317	59.0317	537	0		SJ06090	55.4054
Ec-04_005270	60.4317	0.735612	1665	11	Ec-11_005360	57.2408	0.647815	3498	3	Ec-01_004980	64.5264	0.70765	2193	5		Slom_015974	63.2238	63.2238	2556	7	Slom_005885	60.2649	60.2649	2265	11	Slom_001936	62.7959	62.7959	2661	8		g31077	52.9666	52.9666	927	2	g31702	63.8999	63.8999	1518	6	g1501	58.5507	58.5507	690	0		SJ06094	48.8103
Ec-04_005360	66.5508	0.82387	2586	17	Ec-11_005720	64.574	0.869955	666	4	Ec-01_004990	63.8158	0.700658	909	3		Slom_002719	66.4321	66.4321	6822	10	Slom_009923	58.1339	58.1339	4137	7	Slom_001937	56.4406	56.4406	2787	9		g31086	58.9172	58.9172	942	17	g31708	59.4074	59.4074	1350	12	g15023	61.7778	61.7778	450	3		SJ06095	56.1265
Ec-04_005370	55.3265	0.56701	288	0	Ec-11_005900	63.0631	0.774775	663	16	Ec-01_005000	62.4682	0.830153	1569	8		Slom_020514	64.437	64.437	897	3	Slom_007343	62.9447	62.9447	1827	2	Slom_001940	66.0729	66.0729	1179	2		g31096	56.4228	56.4228	615	3	g31711	65.4275	65.4275	12105	2	g15037	59.3333	59.3333	450	0		SJ06113	50.0587
Ec-04_005390	49.3333	0.58	147	0	Ec-11_005920	63.8647	0.692754	1032	5	Ec-01_005010	60.039	0.649123	1023	12		Slom_007512	56.1404	56.1404	2052	5	Slom_009269	62.0527	62.0527	4248	5	Slom_001941	67.1239	67.1239	6561	5		g31136	59.7222	59.7222	360	1	g31718	64.2234	64.2234	573	2	g15063	56.5217	56.5217	552	0		SJ06124	51.9317
Ec-04_005400	55.873	0.638095	312	0	Ec-11_005940	61.4432	0.758152	3309	6	Ec-01_005030	58.9958	0.719665	714	8		Slom_023033	54.5673	54.5673	1248	2	Slom_004019	64.5495	64.5495	4440	14	Slom_001949	58.6687	58.6687	4026	16		g31145	61.8534	61.8534	1392	8	g3174	62.0155	62.0155	387	1	g15080	54.3956	54.3956	546	1		SJ06128	53.2043
Ec-04_005410	61.25	0.6375	237	0	Ec-11_005960	60.7034	0.665138	651	3	Ec-01_005070	64.3564	0.787129	1209	5		Slom_016771	59.33	59.33	3612	7	Slom_003886	62.2917	62.2917	1440	8	Slom_001950	54.2506	54.2506	894	7		g31146	53.3981	53.3981	309	1	g31761	58.8235	58.8235	663	2	g15082	62.8615	62.8615	657	5		SJ06129	47.1798
Ec-04_005420	48.9899	0.621212	195	0	Ec-11_006020	58.6708	0.660436	960	10	Ec-01_005090	54.3716	0.647541	363	18		Slom_016960	67.1896	67.1896	5163	6	Slom_014333	60.574	60.574	2265	1	Slom_001951	54.0616	54.0616	714	7		g31152	61.3909	61.3909	1251	7	g31776	63.3333	63.3333	420	1	g15084	64.6904	64.6904	759	1		SJ06139	46.3491
Ec-04_005480	59.9638	0.722826	549	5	Ec-11_006030	64.1667	0.7875	717	9	Ec-01_005100	62.5794	0.695238	2517	1		Slom_008317	57.9775	57.9775	1335	9	Slom_007673	60.7769	60.7769	798	5	Slom_001954	54.6032	54.6032	2520	22		g31160	58.0697	58.0697	1233	6	g3181	55.9524	55.9524	672	2	g1509	59.7884	59.7884	567	0		SJ06140	48.2063
Ec-04_005500	68.8435	0.812245	732	0	Ec-11_006270	61.2536	0.728632	1401	1	Ec-01_005110	62.9474	0.785263	1422	0		Slom_003673	67.718	67.718	1617	3	Slom_007142	63.0067	63.0067	5082	18	Slom_001957	59.0563	59.0563	1314	12		g31172	56.7568	56.7568	888	0	g31833	66.4129	66.4129	1182	0	g15093	60.4575	60.4575	306	1		SJ06155	59.2949
Ec-04_005710	69.7015	0.870149	2007	1	Ec-12_000060	61.336	0.753036	1479	13	Ec-01_005130	63.0212	0.681353	3810	16		Slom_019482	63.8554	63.8554	1245	2	Slom_000890	55.1741	55.1741	2010	5	Slom_001959	62.6227	62.6227	6726	13		g31177	64.5421	64.5421	1365	2	g3184	60.223	60.223	807	5	g15095	66.4073	66.4073	771	0		SJ06156	58.8889
Ec-04_005720	54.2088	0.646465	294	1	Ec-12_000090	55.7377	0.57377	180	13	Ec-01_005140	62.6834	0.842767	951	2		Slom_003670	67.4503	67.4503	1659	4	Slom_026564	64.7895	64.7895	3729	2	Slom_001963	58.4679	58.4679	2415	9		g31238	58.6245	58.6245	1803	12	g3186	56.4938	56.4938	2487	0	g15104	59.8765	59.8765	324	0		SJ06162	49.7488
Ec-04_005730	69.3734	0.789766	2694	7	Ec-12_000480	60.5873	0.718702	1938	5	Ec-01_005150	66.8938	0.811755	3519	4		Slom_002169	57.8078	57.8078	1332	17	Slom_002303	58.1609	58.1609	1305	8	Slom_001964	65.0034	65.0034	2946	3		g31245	60.2804	60.2804	642	1	g31870	59.2971	59.2971	882	3	g1511	63.9269	63.9269	438	1		SJ06163	53.687
Ec-04_005740	68.305	0.770006	4758	14	Ec-12_000490	59.5388	0.726415	1905	0	Ec-01_005160	55.9692	0.61104	2334	15		Slom_010526	58.4155	58.4155	3345	2	Slom_005149	58.3333	58.3333	3468	6	Slom_001965	66.9613	66.9613	2715	17		g31250	65.4743	65.4743	1845	9	g31889	60.0784	60.0784	1275	5	g15128	62.0316	62.0316	1014	0		SJ06168	55.1283
Ec-04_005760	67.1939	0.732566	4170	17	Ec-12_000690	58.7879	0.727273	162	4	Ec-01_005170	54.6667	0.62	147	2		Slom_001707	61.9644	61.9644	3594	5	Slom_006249	64.4664	64.4664	3636	13	Slom_001966	59.736	59.736	909	5		g31251	59.9428	59.9428	699	0	g3189	63.3838	63.3838	792	3	g15137	58.6957	58.6957	966	6		SJ06177	48.9883
Ec-04_005780	67.8179	0.78179	1908	7	Ec-12_000700	55.3846	0.584615	192	10	Ec-01_005200	64.2193	0.816914	3225	5		Slom_008102	62.5488	62.5488	3327	1	Slom_001837	61.3753	61.3753	3912	30	Slom_001967	65.5371	65.5371	4338	4		g3127	62.4691	62.4691	405	0	g31895	64.6904	64.6904	759	2	g1514	52.3035	52.3035	738	5		SJ06185	54.1496
Ec-04_005820	59.2722	0.656214	2580	12	Ec-12_000780	60.5856	0.726351	885	2	Ec-01_005230	59.1195	0.631027	1428	12		Slom_011721	61.7258	61.7258	1437	0	Slom_001739	62.0406	62.0406	2313	7	Slom_001968	63.5344	63.5344	6417	3		g31279	60.4369	60.4369	1236	7	g31903	65.3491	65.3491	759	2	g15150	62.2807	62.2807	456	1		SJ06189	52.0004
Ec-04_005850	55.1317	0.585831	1098	6	Ec-12_000940	59.7796	0.793388	1449	2	Ec-01_005240	65.7005	0.728261	825	1		Slom_020854	67.467	67.467	2124	3	Slom_000927	60.0539	60.0539	6684	17	Slom_001969	55.5048	55.5048	1971	6		g3128	62.9578	62.9578	2157	10	g31906	62.9371	62.9371	429	2	g15168	58.5586	58.5586	888	2		SJ06193	49.3983
Ec-04_005860	57.7778	0.631746	1887	7	Ec-12_001150	64.1441	0.675676	552	4	Ec-01_005250	66.0674	0.789888	2667	9		Slom_017928	58.1301	58.1301	738	6	Slom_016884	59.7296	59.7296	3402	6	Slom_001970	57.4129	57.4129	1005	20		g31288	59.7191	59.7191	2634	13	g31913	57.7778	57.7778	450	2	g15190	67.3246	67.3246	456	1		SJ06199	46.9686
Ec-04_005900	56.8684	0.567723	1038	3	Ec-12_001160	59.4667	0.576	372	1	Ec-01_005260	61.0714	0.710714	837	6		Slom_016522	58.432	58.432	1773	2	Slom_014538	56.1466	56.1466	1692	4	Slom_001971	57.0868	57.0868	8664	20		g31289	59.9581	59.9581	954	5	g3194	59.5699	59.5699	465	2	g15194	61.4422	61.4422	1359	2		SJ06200	57.4207
Ec-04_005910	56.962	0.574684	1182	7	Ec-12_001200	57.8231	0.734694	585	7	Ec-01_005300	64.6922	0.756098	858	5		Slom_021471	67.4385	67.4385	4146	3	Slom_014403	59.5506	59.5506	4005	10	Slom_001972	62.9927	62.9927	1497	2		g31291	64.488	64.488	918	6	g31943	65.7051	65.7051	312	1	g15195	61.2903	61.2903	744	0		SJ06202	48.5636
Ec-04_005920	58.9855	0.606522	1377	10	Ec-12_001340	64.6789	0.798165	1305	4	Ec-01_005310	67.0103	0.725288	4944	7		Slom_010943	63.1776	63.1776	3468	15	Slom_008374	59.2063	59.2063	2520	4	Slom_001973	56.8862	56.8862	1002	3		g31299	58.3124	58.3124	1197	6	g31966	65.0118	65.0118	2538	10	g1520	58.5034	58.5034	441	0		SJ06205	68.1992
Ec-04_005930	54.7619	0.668203	2601	17	Ec-12_001430	65.8214	0.824697	2718	2	Ec-01_005330	61.2121	0.654545	162	7		Slom_018796	65.0146	65.0146	2058	1	Slom_022216	53.9734	53.9734	2781	2	Slom_001975	57.6586	57.6586	2964	7		g31301	59.1089	59.1089	1773	5	g31976	59.8291	59.8291	351	2	g15209	64.2317	64.2317	1191	0		SJ06223	55.8466
Ec-04_005940	55.873	0.6	2832	3	Ec-12_001480	60.6635	0.78673	1263	3	Ec-01_005340	58.453	0.822967	1251	8		Slom_014526	66.918	66.918	1989	9	Slom_003051	63.1466	63.1466	3267	14	Slom_001983	59.2044	59.2044	3645	3		g31302	63.9785	63.9785	2604	4	g31977	59.596	59.596	1287	6	g1522	56.8862	56.8862	501	0		SJ06224	51.3955
Ec-04_005980	57.3662	0.594373	2556	3	Ec-12_001610	65.721	0.744681	420	2	Ec-01_005350	66.2456	0.915789	1422	5		Slom_013406	59.7667	59.7667	3000	5	Slom_010373	70.5185	70.5185	2700	4	Slom_001984	63.9289	63.9289	5004	8		g31303	57.1723	57.1723	969	7	g32043	60.9453	60.9453	402	1	g15230	63.0435	63.0435	828	1		SJ06225	55.4088
Ec-04_005990	56.8408	0.594216	3213	11	Ec-12_001680	65.0104	0.850932	480	6	Ec-01_005360	66.6095	0.859348	1746	7		Slom_028375	59.8639	59.8639	2058	0	Slom_002040	63.9957	63.9957	1872	11	Slom_001986	59.1689	59.1689	3321	11		g31304	59.9051	59.9051	1686	11	g32048	64.3288	64.3288	1326	7	g15235	62.6747	62.6747	1002	1		SJ06227	48.7255
Ec-04_006000	55.3714	0.644567	1626	10	Ec-12_001770	55.6082	0.601896	630	0	Ec-01_005380	63.2997	0.883838	1185	2		Slom_001976_Slom_001977	55.6116	55.6116	2976	71	Slom_004206	61.1395	61.1395	4107	7	Slom_001988	53.1707	53.1707	615	5		g31334	65.1462	65.1462	855	3	g32050	62.963	62.963	999	6	g1524	60.3306	60.3306	363	0		SJ06236	49.531
Ec-04_006010	55.1629	0.57126	2544	11	Ec-12_001810	67.8837	0.84787	1476	0	Ec-01_005430	62.1528	0.734375	1725	5		Slom_001915	67.3993	67.3993	1365	2	Slom_017483	70.5751	70.5751	4017	11	Slom_001994	60.0435	60.0435	5058	13		g3135	63.5417	63.5417	864	3	g32059	56.2249	56.2249	498	4	g15243	63.1498	63.1498	654	1		SJ06240	50.691
Ec-04_006020	53.7255	0.661176	1272	7	Ec-12_001820	51.2545	0.569892	276	2	Ec-01_005440	68.254	0.809524	1446	12		Slom_025907	60.3035	60.3035	2043	1	Slom_018081	62.2923	62.2923	4092	6	Slom_001995	63.806	63.806	804	3		g31360	58.2685	58.2685	1929	13	g32090	62.7976	62.7976	336	2	g15265	59.7633	59.7633	1014	1		SJ06242	51.8807
Ec-04_006030	53.4663	0.638177	1050	6	Ec-12_001930	56.4394	0.875	261	13	Ec-01_005480	58.9023	0.783133	744	23		Slom_001842	59.3333	59.3333	4650	44	Slom_006054	61.8794	61.8794	564	3	Slom_001996	57.7275	57.7275	2517	6		g31402	61.5079	61.5079	756	5	g32096	62.1441	62.1441	597	0	g15267	61.8111	61.8111	3357	43		SJ06260	52.1252
Ec-04_006040	55.1971	0.645161	834	6	Ec-12_001960	68.5185	0.80303	591	14	Ec-01_005490	62.4521	0.793103	1041	7		Slom_009045	55.6763	55.6763	3312	2	Slom_007328	58.7302	58.7302	1449	5	Slom_001998	64.046	64.046	2175	6		g31404	56.7503	56.7503	837	0	g32119	53.9683	53.9683	378	2	g15290	62.9224	62.9224	6570	5		SJ06261	48.0651
Ec-04_006050	54.8673	0.613569	1014	6	Ec-12_002000	62.9124	0.738908	1755	7	Ec-01_005500	62.3232	0.7	987	7		Slom_001774	57.3156	57.3156	2481	9	Slom_006086	59.6878	59.6878	1089	7	Slom_002000	50	50	696	12		g31405	59.2081	59.2081	3258	3	g32123	63.8596	63.8596	1425	4	g15292	55.2707	55.2707	351	2		SJ06264	50.7223
Ec-04_006060	53.064	0.626263	1482	8	Ec-12_002010	67.8537	0.81032	4125	2	Ec-01_005510	65.0336	0.74928	1038	4		Slom_000431	64.0827	64.0827	774	2	Slom_004090	61.0063	61.0063	2862	13	Slom_002001	50.8187	50.8187	1710	3		g3144	60.2222	60.2222	450	2	g32137	60.7769	60.7769	798	15	g15294	60.5769	60.5769	312	0		SJ06268	49.6942
Ec-04_006070	55.2252	0.617568	2217	16	Ec-12_002020	58.6563	0.891473	771	7	Ec-01_005540	68.2264	0.796791	2241	7		Slom_012424	66.2568	66.2568	2196	0	Slom_014382	63.2954	63.2954	4479	10	Slom_002002	58.884	58.884	2043	30		g31453	63.2716	63.2716	324	2	g32165	61.0465	61.0465	516	3	g15295	63.1098	63.1098	1968	0		SJ06272	55.8592
Ec-04_006080	56.273	0.615748	1902	7	Ec-12_002180	57.8788	0.727273	327	21	Ec-01_005550	68.26	0.862671	3951	5		Slom_004436	55.5878	55.5878	6201	76	Slom_003068	60.5133	60.5133	3234	2	Slom_002007	60.4332	60.4332	4155	8		g31486	56.8935	56.8935	573	0	g3217	62.0155	62.0155	387	2	g15299	58.8485	58.8485	1650	0		SJ06278	50.2459
Ec-04_006190	56.1812	0.667961	1542	15	Ec-12_002300	60.3495	0.842742	1485	2	Ec-01_005580	58.483	0.850299	999	5		Slom_014430	58.0311	58.0311	1158	7	Slom_022918	54.8436	54.8436	1311	2	Slom_002009	60.1229	60.1229	3255	3		g31493	57.3513	57.3513	891	6	g32180	54.7739	54.7739	597	2	g153	60.4716	60.4716	2502	5		SJ06296	53.9823
Ec-04_006250	56.792	0.571429	1992	2	Ec-12_002380	62.5	0.81982	2661	2	Ec-01_005600	64.1473	0.790698	1029	5		Slom_019374	67.2394	67.2394	873	4	Slom_000089	59.2793	59.2793	2220	7	Slom_002011	65.4084	65.4084	5166	41		g31525	60.5759	60.5759	903	5	g32210	68.1656	68.1656	1401	2	g1530	57.5214	57.5214	1170	3		SJ06334	66.2893
Ec-04_006290	56.6862	0.604697	1530	5	Ec-12_002450	63.1841	0.880597	198	14	Ec-01_005610	66.3146	0.751761	1701	0		Slom_004516	62.4	62.4	2250	7	Slom_003346	57.1429	57.1429	2751	4	Slom_002013	59.634	59.634	3825	15		g3161	60.3724	60.3724	3437	20	g32219	67.2464	67.2464	2760	3	g15313	60.0349	60.0349	573	0		SJ06365	58.0645
Ec-04_006340	53.3333	0.593548	462	3	Ec-12_002470	61.4122	0.748768	606	3	Ec-01_005620	66.7662	0.88209	2007	0		Slom_000909	60.928	60.928	2457	1	Slom_004133	66.1708	66.1708	7059	7	Slom_002014	62.5364	62.5364	4116	4		g31615	63.9519	63.9519	2910	0	g32260	64.0489	64.0489	1146	7	g15321	61.4458	61.4458	747	1		SJ06368	51.8705
Ec-05_000010	53.8889	0.597619	1257	2	Ec-12_002540	60.5317	0.809816	1464	11	Ec-01_005630	62.0758	0.760479	999	16		Slom_008003	65.0183	65.0183	1638	1	Slom_024291	56.2788	56.2788	3687	1	Slom_002015	57.8947	57.8947	1938	6		g31630	56.0505	56.0505	1347	1	g32277	60.2374	60.2374	1011	4	g15331	65.0196	65.0196	1275	0		SJ06369	50.392
Ec-05_000020	48.3568	0.507042	210	0	Ec-12_002610	59.7542	0.751152	648	10	Ec-01_005640	70.0034	0.859649	2904	9		Slom_018181	59.5876	59.5876	1455	1	Slom_011444	66.4401	66.4401	9270	4	Slom_002016	67.0577	67.0577	2046	5		g317	55.8824	55.8824	918	1	g323	65.0256	65.0256	975	4	g15336	63.0435	63.0435	414	0		SJ06376	48.803
Ec-05_000030	55.7292	0.609375	189	0	Ec-12_002690	57.8726	0.7109	1896	0	Ec-01_005660	63.2752	0.781977	1029	6		Slom_021534	63.3648	63.3648	1272	3	Slom_012913	67.1101	67.1101	1353	1	Slom_002018	64.1828	64.1828	3261	13		g31706	62.0098	62.0098	816	6	g32311	57.9597	57.9597	1539	9	g15337	59.7045	59.7045	3993	1		SJ06389	55.7958
Ec-05_000040	56.8627	0.617647	99	1	Ec-12_002710	57.3019	0.740668	1524	7	Ec-01_005680	52.2876	0.588235	150	10		Slom_021024	64.9007	64.9007	2265	3	Slom_014799	62.2881	62.2881	1416	5	Slom_002019	68.4211	68.4211	1026	12		g3173	62.0567	62.0567	564	3	g32352	63.8474	63.8474	603	4	g15338	60.1578	60.1578	1521	0		SJ06395	64.1535
Ec-05_000050	58.6307	0.712633	3108	12	Ec-12_002730	52.2989	0.568966	171	5	Ec-01_005690	47.2637	0.507463	198	5		Slom_008239	58.0172	58.0172	1977	23	Slom_003931	63.0504	63.0504	4701	18	Slom_002020	65.0191	65.0191	6555	3		g31765	57.2421	57.2421	1008	6	g3238	63.2184	63.2184	1131	4	g1534	64.2593	64.2593	1620	0		SJ06396	60.7829
Ec-05_000080	59.3525	0.741007	831	4	Ec-12_002760	57.2973	0.764865	1107	8	Ec-01_005710	69.5855	0.80648	6849	15		Slom_001835	63.1333	63.1333	6198	11	Slom_007043	61.744	61.744	1422	5	Slom_002021	60.917	60.917	1374	3		g31772	58.9688	58.9688	1377	38	g324	56.0099	56.0099	807	7	g15344	65.586	65.586	1203	4		SJ06399	51.3454
Ec-05_000090	54.4601	0.647887	210	0	Ec-12_002770	54.023	0.70936	606	18	Ec-01_005720	63.0651	0.868966	1302	1		Slom_005553	62.2744	62.2744	1662	1	Slom_000102	52.6496	52.6496	585	4	Slom_002023	67.8431	67.8431	765	1		g31773	62.6667	62.6667	525	3	g32418	55.7121	55.7121	1278	1	g1535	57.0009	57.0009	1107	6		SJ06410	53.8673
Ec-05_000100	55.3114	0.483516	270	0	Ec-12_002880	57.6101	0.716981	1587	8	Ec-01_005730	61.3081	0.758865	1266	0		Slom_023026	55.8932	55.8932	2172	2	Slom_015457	64.5416	64.5416	1647	6	Slom_002026	62.807	62.807	2280	23		g3178	63.4331	63.4331	2907	2	g32467	63.6704	63.6704	534	3	g15356	57.4359	57.4359	585	4		SJ06415	44.6932
Ec-05_000130	66.6667	0.733333	222	1	Ec-12_002940	67.1465	0.84533	8958	3	Ec-01_005740	63.3276	0.803109	1734	0		Slom_018040	57.9183	57.9183	2229	5	Slom_010504	61.176	61.176	2568	23	Slom_002027	61.3505	61.3505	3969	16		g31780	61.4958	61.4958	2166	29	g32469	63.1347	63.1347	453	1	g15373	60	60	1125	2		SJ06416	46.8282
Ec-05_000140	53.2051	0.432692	309	3	Ec-12_003100	62.926	0.862843	1200	32	Ec-01_005760	61.761	0.833962	792	5		Slom_005056	64.7679	64.7679	1422	4	Slom_010327	61.2872	61.2872	2082	18	Slom_002029	58.9319	58.9319	543	1		g3179	63.4181	63.4181	708	3	g3249	58.7302	58.7302	1071	4	g1538	70.005	70.005	2007	0		SJ06434	50.5127
Ec-05_000150	57.2464	0.543478	135	1	Ec-12_003150	57.8869	0.794643	669	3	Ec-01_005790	63.4902	0.849412	2547	1		Slom_010942	65.1682	65.1682	3537	8	Slom_013119	62.7778	62.7778	1080	4	Slom_002030	54.0013	54.0013	4761	5		g31799	59.4724	59.4724	417	1	g325	60.3774	60.3774	318	1	g15382	60.8434	60.8434	498	2		SJ06450	58.034
Ec-05_000160	59.5724	0.6793	1026	2	Ec-12_003160	63.2179	0.716292	6405	0	Ec-01_005800	64.4828	0.758621	867	10		Slom_000930	60.3518	60.3518	3468	22	Slom_011732	55.5388	55.5388	5985	6	Slom_002033	60.5887	60.5887	2616	15		g3183	65.8263	65.8263	714	3	g32551	61.8386	61.8386	3024	2	g15384	60.307	60.307	456	1		SJ06451	57.284
Ec-05_000170	59.3832	0.679134	1521	3	Ec-12_003170	59.612	0.78836	564	3	Ec-01_005850	65.4618	0.698795	246	8		Slom_004971	58.7963	58.7963	1728	17	Slom_013389	59.8495	59.8495	4650	5	Slom_002034	61.7813	61.7813	2661	3		g31838	59.9628	59.9628	537	3	g32569	59.6788	59.6788	2304	7	g1539	56.2319	56.2319	345	1		SJ06452	56.0327
Ec-05_000200	53.429	0.593301	624	5	Ec-12_003380	50.7246	0.536232	204	3	Ec-01_005870	55.2239	0.656716	198	4		Slom_005634	66.8053	66.8053	6492	1	Slom_011103	56.4062	56.4062	1881	22	Slom_002035	58.8489	58.8489	2085	4		g31850	63.6806	63.6806	1440	6	g32608	61.2188	61.2188	1083	7	g15390	53.3816	53.3816	828	0		SJ06453	58.2257
Ec-05_000220	59.19	0.542056	318	0	Ec-12_003400	59.1707	0.736842	624	14	Ec-01_005880	67.2746	0.723404	984	3		Slom_015633	65.9983	65.9983	2394	8	Slom_017186	59.7701	59.7701	1131	9	Slom_002036	66.8861	66.8861	5469	12		g31853	63.9971	63.9971	1386	3	g32688	58.0952	58.0952	630	3	g154	65.4762	65.4762	1932	3		SJ06500	53.7762
Ec-05_000230	50.3145	0.528302	156	0	Ec-12_003430	62.8889	0.843333	897	4	Ec-01_005890	61.0619	0.734513	336	4		Slom_014295	56.0995	56.0995	1287	9	Slom_009605	64.1333	64.1333	5013	19	Slom_002038	58.988	58.988	3933	14		g31857	61.5787	61.5787	2103	5	g32763	59.0164	59.0164	549	2	g15410	57.4324	57.4324	888	2		SJ06501	51.774
Ec-05_000280	57.2208	0.611542	3480	16	Ec-12_003710	62.7604	0.81875	1917	6	Ec-01_005900	62.5899	0.788969	1248	6		Slom_025362	65.9599	65.9599	3537	1	Slom_015913	63.438	63.438	2292	7	Slom_002041	64.7038	64.7038	2802	12		g31877	68.7973	68.7973	1455	4	g32766	58.0411	58.0411	3165	2	g15414	60.0379	60.0379	528	0		SJ06502	54.0278
Ec-05_000300	58.7441	0.686698	4440	8	Ec-12_003760	69.351	0.798165	2940	4	Ec-01_005920	62.0059	0.80531	1692	3		Slom_005073	61.0029	61.0029	1695	10	Slom_016901	61.2564	61.2564	3327	5	Slom_002042	63.4141	63.4141	4458	12		g31882	60.3309	60.3309	2478	11	g32768	61.9444	61.9444	1080	2	g15421	63.2972	63.2972	831	1		SJ06505	54.3189
Ec-05_000330	54.5894	0.608696	204	0	Ec-12_003870	62.1795	0.785714	1089	3	Ec-01_005930	58.5323	0.661804	2259	4		Slom_013674	58.1257	58.1257	1686	10	Slom_002473	58.5504	58.5504	2649	3	Slom_002043	62.9995	62.9995	6381	23		g31888	57.9365	57.9365	378	3	g32787	57.8907	57.8907	1299	5	g1544	67.5979	67.5979	3651	7		SJ06513	49.7302
Ec-05_000340	60.7094	0.672578	2196	4	Ec-12_004040	66.506	0.751807	1242	8	Ec-01_005940	65.3249	0.597474	3798	3		Slom_010315	65.8422	65.8422	849	1	Slom_017710	62.7493	62.7493	1404	5	Slom_002045	63.8858	63.8858	5322	1		g31890	63.2653	63.2653	441	2	g3280	64.8834	64.8834	1458	3	g15446	61.157	61.157	363	2		SJ06516	53.8947
Ec-05_000350	43.1373	0.397059	201	0	Ec-12_004050	61.8619	0.900901	330	7	Ec-01_005950	65.4521	0.746964	1479	18		Slom_018279	64.3921	64.3921	2418	5	Slom_008216	57.8898	57.8898	4227	12	Slom_002046	65.1179	65.1179	11493	20		g31910	59.3272	59.3272	327	2	g32804	58.9744	58.9744	429	3	g15448	61.1594	61.1594	345	0		SJ06517	55.6128
Ec-05_000360	55.0725	0.590062	963	3	Ec-12_004080	66.1628	0.787209	2577	11	Ec-01_005960	67.6461	0.766895	3060	12		Slom_017619	59.4156	59.4156	924	0	Slom_009008	55.2264	55.2264	4659	3	Slom_002048	59.4711	59.4711	3933	22		g31926	58.9099	58.9099	477	3	g32813	62.9304	62.9304	1365	6	g15452	59.5764	59.5764	1086	0		SJ06519	45.2816
Ec-05_000370	50.5747	0.517241	171	0	Ec-12_004110	61.9154	0.875278	1344	8	Ec-01_005970	67.3203	0.859944	1068	5		Slom_003982	58.7886	58.7886	2526	12	Slom_007110	67.7841	67.7841	5280	24	Slom_002050	65.8174	65.8174	2826	15		g31932	60.9795	60.9795	633	3	g32831	61.9048	61.9048	735	4	g15455	69	69	300	1		SJ06527	53.9474
Ec-05_000380	44.6154	0.538462	192	0	Ec-12_004150	60.379	0.744186	1158	9	Ec-01_005990	61.552	0.690476	1131	9		Slom_008001	64.2276	64.2276	1599	9	Slom_010697	60.2804	60.2804	642	3	Slom_002054	61.744	61.744	2844	15		g31939	56.3536	56.3536	543	4	g32836	64.6347	64.6347	2067	1	g15466	54.1436	54.1436	543	0		SJ06528	52.303
Ec-05_000390	55.5556	0.583333	141	1	Ec-12_004170	62.4503	0.852029	1254	8	Ec-01_006000	58.9474	0.684211	567	9		Slom_024004	65.2097	65.2097	2265	2	Slom_006117	66.3609	66.3609	981	4	Slom_002055	65.5051	65.5051	1980	7		g31950	63.7427	63.7427	855	2	g32841	66.8013	66.8013	1485	2	g1548	53.8365	53.8365	795	6		SJ06545	50.2755
Ec-05_000400	51.782	0.63522	474	1	Ec-12_004310	60.8597	0.855204	1323	3	Ec-01_006030	61.5155	0.783875	2676	4		Slom_003179	60.3604	60.3604	2109	11	Slom_010281	59.9346	59.9346	1530	15	Slom_002057	59.7245	59.7245	1815	10		g3196	62.5087	62.5087	1443	7	g32847	61.7284	61.7284	648	4	g15480	68.1759	68.1759	1524	0		SJ06546	46.2391
Ec-05_000410	52.924	0.578947	339	0	Ec-12_004420	61.3333	0.777778	1347	0	Ec-01_006040	61.398	0.793427	1914	10		Slom_000788	58.3224	58.3224	2289	3	Slom_006168	63.1277	63.1277	2091	2	Slom_002059	56.9801	56.9801	702	4		g32027	63.1966	63.1966	951	7	g32850	58.645	58.645	1845	14	g15488	66.242	66.242	471	0		SJ06547	59.3717
Ec-05_000420	64.2857	0.740602	795	1	Ec-12_004660	62.0513	0.9	387	5	Ec-01_006050	61.0897	0.713462	1557	1		Slom_018290	60.8696	60.8696	2070	5	Slom_023730	69.2641	69.2641	693	2	Slom_002060	59.8428	59.8428	2418	13		g32029	62.7355	62.7355	1221	2	g32896	61.8262	61.8262	909	6	g15509	63.4093	63.4093	1842	1		SJ06552	52.0831
Ec-05_000440	57.384	0.712025	945	5	Ec-12_004690	54.321	0.62963	159	1	Ec-01_006060	63.9973	0.796715	1458	3		Slom_019682	61.1111	61.1111	990	4	Slom_002926	61.4564	61.4564	11535	25	Slom_002062	56.4609	56.4609	1215	6		g32030	62.6712	62.6712	876	3	g32898	63.1256	63.1256	2118	5	g1551	59.9327	59.9327	594	3		SJ06555	52.7514
Ec-05_000450	67.7871	0.860504	1782	2	Ec-12_004720	63.9205	0.761364	1053	15	Ec-01_006070	59.9858	0.803838	1404	4		Slom_011821	61.2299	61.2299	4911	9	Slom_016030	59.1973	59.1973	897	5	Slom_002063	59.7109	59.7109	1107	8		g32076	60.3406	60.3406	822	18	g32908	57.1992	57.1992	507	1	g15526	61.6162	61.6162	396	1		SJ06563	52.0026
Ec-05_000460	58.2697	0.755725	390	2	Ec-12_004800	69.9332	0.723831	1344	9	Ec-01_006090	55.977	0.696552	867	7		Slom_001347	60.9565	60.9565	1401	3	Slom_019173	60.4428	60.4428	1671	3	Slom_002065	62.2776	62.2776	843	4		g3209	56.6138	56.6138	756	5	g32909	55.2209	55.2209	498	1	g1553	61.9762	61.9762	1599	4		SJ06564	58.1335
Ec-05_000470	56.4417	0.644172	486	4	Ec-12_004930	62.4709	0.836364	2142	5	Ec-01_006110	60.0332	0.810945	1203	7		Slom_000640	58.9188	58.9188	6234	28	Slom_017847	62.4749	62.4749	3483	3	Slom_002072	68.362	68.362	4542	5		g32121	66.5635	66.5635	969	5	g3295	63.2821	63.2821	975	6	g15530	60.0177	60.0177	1128	2		SJ06565	48.0268
Ec-05_000480	53.2243	0.564033	1098	4	Ec-12_005200	60.8844	0.74898	1467	6	Ec-01_006150	71.0145	0.747826	342	0		Slom_003989	65.6566	65.6566	3168	20	Slom_013810	57.3684	57.3684	1140	10	Slom_002073	69.0261	69.0261	6315	8		g32130	57.5338	57.5338	2814	3	g32964	60	60	765	4	g15539	63.8332	63.8332	5682	4		SJ06571	63.8618
Ec-05_000580	61.3757	0.571429	186	0	Ec-12_005290	63.6582	0.870036	828	5	Ec-01_006160	60.7759	0.75431	693	4		Slom_012117	68.3012	68.3012	3732	0	Slom_001370	56.9496	56.9496	813	8	Slom_002074	58.5616	58.5616	2628	4		g32154	61.2669	61.2669	963	3	g32984	66.379	66.379	2781	3	g15543	57.5592	57.5592	549	0		SJ06576	60.9584
Ec-05_000590	57.4468	0.73617	702	6	Ec-12_005470	56.2401	0.753555	630	7	Ec-01_006170	61.2245	0.659184	1467	2		Slom_022447	62.4831	62.4831	741	3	Slom_005121	57.4171	57.4171	3438	4	Slom_002075	67	67	3000	7		g3216	59.0703	59.0703	1764	2	g32989	57.0707	57.0707	396	0	g15555	60.3909	60.3909	972	1		SJ06581	62.7926
Ec-05_000600	55.5556	0.702811	744	2	Ec-12_005570	67.3611	0.851562	1149	7	Ec-01_006180	67.9902	0.804247	3246	23		Slom_007642	64.1745	64.1745	2889	4	Slom_001183	53.479	53.479	3708	2	Slom_002076	66.4875	66.4875	3906	17		g32174	58.6839	58.6839	927	4	g32996	60.9987	60.9987	741	0	g1556	57.8512	57.8512	363	1		SJ06592	50.0076
Ec-05_000620	59.2369	0.685484	1494	3	Ec-12_005650	63.6295	0.744875	1314	5	Ec-01_006200	55.6202	0.630814	1029	1		Slom_014327	60.7951	60.7951	1635	4	Slom_007868	63.3446	63.3446	1776	8	Slom_002078	63.9903	63.9903	4521	8		g32209	56.701	56.701	1746	15	g330	61.9874	61.9874	6048	36	g15566	62.4744	62.4744	978	1		SJ06596	44.6335
Ec-05_000630	57.5758	0.787879	690	5	Ec-12_005690	58.2503	0.863787	900	4	Ec-01_006260	45.098	0.431373	150	10		Slom_012286	66.4363	66.4363	1302	2	Slom_014474	59.8315	59.8315	2136	4	Slom_002080	66	66	1650	4		g32228	58.6885	58.6885	915	2	g33020	65.3385	65.3385	2334	7	g15569	61.0592	61.0592	1284	0		SJ06605	50.4309
Ec-05_000640	59.2519	0.730444	13497	105	Ec-12_005760	61.8557	0.800687	870	0	Ec-01_006280	59.8253	0.71179	684	5		Slom_007053	58.7895	58.7895	5700	14	Slom_009638	62.3553	62.3553	5010	12	Slom_002084	59.8852	59.8852	2787	14		g32267	60.5893	60.5893	1086	5	g33035	61.6147	61.6147	2019	11	g15570	61.3027	61.3027	522	1		SJ06606	49.2832
Ec-05_000650	61.4943	0.827586	1911	13	Ec-12_005880	64.312	0.860927	1356	6	Ec-01_006290	60.3577	0.651267	2010	4		Slom_011650	59.1216	59.1216	1776	50	Slom_009893	56.8733	56.8733	1113	5	Slom_002085	65.2468	65.2468	1479	2		g32271	61.9048	61.9048	651	3	g33047	66.043	66.043	1443	0	g156	59.4349	59.4349	2088	7		SJ06611	52.5475
Ec-05_000690	52.6749	0.580247	240	0	Ec-12_006020	64.3678	0.913793	171	7	Ec-01_006300	62.8925	0.853261	3309	6		Slom_010043	59.9493	59.9493	1578	10	Slom_019384	64.1582	64.1582	2352	3	Slom_002086	64.1975	64.1975	2268	5		g32294	60.3047	60.3047	1116	1	g33082	68.2963	68.2963	2025	0	g15600	62.1429	62.1429	1680	0		SJ06619	42.8571
Ec-05_000700	57.4074	0.730769	699	3	Ec-12_006070	58.2716	0.688889	807	5	Ec-01_006310	57.8788	0.690909	657	6		Slom_026738	52.9551	52.9551	1269	0	Slom_007299	58.32	58.32	1869	5	Slom_002088	62.1212	62.1212	1122	6		g3230	66.914	66.914	1617	0	g33095	60.0519	60.0519	771	5	g15602	65.1741	65.1741	402	2		SJ06622	48.6111
Ec-05_000710	57.947	0.665563	903	3	Ec-12_006170	66.3043	0.762228	2205	2	Ec-01_006320	65.6164	0.913699	2187	7		Slom_026644	68.6076	68.6076	1185	0	Slom_017714	58.6653	58.6653	3012	1	Slom_002089	63.6648	63.6648	1599	2		g32357	61.0526	61.0526	1425	4	g33099	58.7719	58.7719	1026	8	g15603	60.7524	60.7524	4785	1		SJ06665	54.8857
Ec-05_000720	52.2013	0.509434	156	0	Ec-12_006210	63.2089	0.804979	720	9	Ec-01_006330	61.4764	0.754325	864	15		Slom_017390	64.2551	64.2551	1866	6	Slom_008987	68.9536	68.9536	3192	3	Slom_002090	57.7135	57.7135	1452	9		g32376	54.7126	54.7126	435	2	g3310	66.4884	66.4884	1122	1	g15635	56.25	56.25	1584	3		SJ06678	53.0938
Ec-05_000730	53.7668	0.572755	966	4	Ec-12_006260	59.0805	0.717241	432	3	Ec-01_006340	60.4686	0.628118	1320	5		Slom_012973	66.2812	66.2812	4410	4	Slom_001243	54.1917	54.1917	2493	5	Slom_002091	63.7908	63.7908	1530	7		g32377	55.675	55.675	2511	18	g33130	59.7025	59.7025	1479	1	g15636	57.8431	57.8431	1632	2		SJ06684	64.3449
Ec-05_000740	54.7348	0.539773	525	4	Ec-12_007050	58.5077	0.864017	1431	9	Ec-01_006350	61.9762	0.692308	1596	3		Slom_004422	63.9001	63.9001	1482	5	Slom_000736	54.7009	54.7009	819	6	Slom_002092	61.0825	61.0825	1164	9		g32378	56.6441	56.6441	888	1	g33146	58	58	1500	4	g15638	64.5038	64.5038	786	0		SJ06685	49.7539
Ec-05_000750	52.4862	0.707182	540	2	Ec-12_007220	55.9829	0.615385	231	4	Ec-01_006360	58.7356	0.662069	867	3		Slom_002806	62.7982	62.7982	3102	21	Slom_026103	63.4643	63.4643	687	1	Slom_002093	63.0733	63.0733	4230	18		g32404	61.015	61.015	867	3	g33155	69.5402	69.5402	348	1	g1564	55.3806	55.3806	381	0		SJ06686	66.6667
Ec-05_000760	50.463	0.513889	213	0	Ec-12_007230	63.0015	0.707281	2016	13	Ec-01_006370	64.5022	0.719481	1152	3		Slom_014632	68.7793	68.7793	1278	3	Slom_027897	56.9444	56.9444	1728	1	Slom_002094	67.8306	67.8306	4038	18		g32436	59.3245	59.3245	681	0	g3319	62.1677	62.1677	489	0	g15641	63.0303	63.0303	330	0		SJ06688	47.7573
Ec-05_000770	53.4979	0.592593	483	0	Ec-12_007300	57.7075	0.620553	756	1	Ec-01_006380	65.6239	0.837109	2778	3		Slom_014522	65.6363	65.6363	3591	9	Slom_013984	66.7232	66.7232	1770	1	Slom_002095	66.1215	66.1215	7887	3		g32454	58.6989	58.6989	1983	4	g33195	68.5117	68.5117	813	0	g1565	55.8176	55.8176	636	0		SJ06689	50.4845
Ec-05_000800	57.9235	0.52459	180	0	Ec-12_007310	60.612	0.816406	1533	4	Ec-01_006390	60.1367	0.726651	1314	5		Slom_008200	59.2078	59.2078	2373	9	Slom_014346	56.5217	56.5217	1380	3	Slom_002102	65.7241	65.7241	1167	6		g32456	57.5309	57.5309	2430	16	g33205	67.0498	67.0498	783	1	g15650	61.3181	61.3181	1047	0		SJ06707	52.6108
Ec-05_000820	60.9848	0.651515	789	4	Ec-12_007340	58.6667	0.78	297	5	Ec-01_006400	61.5984	0.695906	510	2		Slom_006074	66.0671	66.0671	1668	4	Slom_004228	61.3333	61.3333	3525	4	Slom_002105	61.1048	61.1048	5304	0		g32496	60.6522	60.6522	1380	7	g33214	61.6209	61.6209	5133	7	g15651	56.8221	56.8221	579	0		SJ06708	57.924
Ec-05_000830	64.6269	0.681159	5586	11	Ec-12_007600	60.9788	0.738095	753	7	Ec-01_006410	56.5603	0.744681	561	1		Slom_014828	66.5411	66.5411	3186	9	Slom_015867	58.4699	58.4699	915	7	Slom_002106	58.7389	58.7389	2712	5		g32565	65.7122	65.7122	1362	3	g33244	65.045	65.045	555	2	g15659	60.3745	60.3745	1335	0		SJ06717	50.257
Ec-05_000860	52.1657	0.677966	528	4	Ec-12_007670	65.3578	0.850785	1143	12	Ec-01_006420	64.8594	0.712349	1989	6		Slom_014094	60.1224	60.1224	5394	6	Slom_008781	65.653	65.653	2565	5	Slom_002107	60.0973	60.0973	4110	5		g32602	59.5845	59.5845	1059	0	g33289	57.3904	57.3904	981	5	g15668	60.6061	60.6061	1386	7		SJ06718	51.4636
Ec-05_000910	66.4967	0.759082	4704	23	Ec-12_007690	64.7217	0.89336	1488	2	Ec-01_006430	58.6298	0.6917	756	5		Slom_014025	62.0567	62.0567	1974	4	Slom_007887	70.4076	70.4076	5373	24	Slom_002108	65.3085	65.3085	2577	7		g32699	58.2803	58.2803	942	0	g33293	59.619	59.619	525	4	g15686	57.2139	57.2139	402	0		SJ06723	56.7302
Ec-05_000930	63.164	0.681041	12102	40	Ec-12_007700	58.805	0.809434	1587	6	Ec-01_006500	59.0376	0.78169	849	5		Slom_002299	60.5791	60.5791	2694	10	Slom_005429	69.5453	69.5453	8094	20	Slom_002109	55.1429	55.1429	1050	7		g32772	63.5185	63.5185	540	3	g33297	64.9697	64.9697	825	2	g15687	60.6786	60.6786	501	2		SJ06725	50.6054
Ec-05_000980	62.069	0.62069	171	1	Ec-12_007780	55.7143	0.538095	627	1	Ec-01_006510	64.4013	0.771845	615	23		Slom_005849	69.3333	69.3333	1350	1	Slom_018584	61.7711	61.7711	1389	3	Slom_002110	59.4136	59.4136	1944	7		g3278	60.7504	60.7504	693	2	g33315	54.4574	54.4574	1548	1	g1569	54.2857	54.2857	315	2		SJ06726	46.8715
Ec-05_001050	59.2365	0.815951	1464	11	Ec-12_007930	56.0891	0.707724	1434	10	Ec-01_006520	57.377	0.754098	180	5		Slom_009578	69.7674	69.7674	1935	9	Slom_011861	65.7484	65.7484	1089	1	Slom_002111	60.5647	60.5647	2196	5		g3279	63.6792	63.6792	636	5	g33329	65.6951	65.6951	1338	6	g15691	59.3705	59.3705	1398	0		SJ06729	50.3709
Ec-05_001120	66.7726	0.758475	2829	15	Ec-12_007990	52.5157	0.613208	315	14	Ec-01_006530	56.8807	0.651376	651	3		Slom_004282	67.7455	67.7455	5376	5	Slom_012747	58.4668	58.4668	2061	6	Slom_002114	71.8765	71.8765	4242	0		g328	54.6603	54.6603	1899	13	g33376	63.8629	63.8629	642	2	g15696	60.2317	60.2317	777	2		SJ06730	48.466
Ec-05_001140	73.0975	0.832797	930	2	Ec-12_008040	61.0592	0.758879	1602	9	Ec-01_006540	61.5182	0.657426	1512	3		Slom_018331	60.2371	60.2371	2784	14	Slom_019564	72.7931	72.7931	4146	4	Slom_002116	70.6576	70.6576	4836	12		g32809	65.1462	65.1462	2565	9	g33378	59.4444	59.4444	360	0	g15698	56.4103	56.4103	702	0		SJ06756	50.2457
Ec-05_001230	66.1715	0.7653	5046	27	Ec-12_008160	58.0332	0.728988	1746	4	Ec-01_006570	61.7978	0.691011	531	3		Slom_001560	70.3187	70.3187	3012	18	Slom_019218	54.7056	54.7056	2157	7	Slom_002121	60.0806	60.0806	5208	49		g32818	65.7817	65.7817	678	3	g33385	63.1455	63.1455	1278	7	g157	55.2129	55.2129	681	1		SJ06763	68.8742
Ec-05_001270	67.4074	0.711111	672	1	Ec-12_008180	58.9984	0.706573	1275	1	Ec-01_006580	67.6084	0.784247	3501	10		Slom_013103	59.8726	59.8726	2355	4	Slom_005570	59.7884	59.7884	2268	6	Slom_002122	62.1369	62.1369	2031	10		g32834	63.2616	63.2616	558	3	g33457	60.9375	60.9375	384	3	g1570	59.1673	59.1673	3867	13		SJ06768	59.0022
Ec-05_001460	59.3023	0.593023	255	1	Ec-12_008330	67.6596	0.787234	702	6	Ec-01_006590	62.6646	0.914894	1971	1		Slom_025717	65.2425	65.2425	2247	1	Slom_020976	67.6547	67.6547	1923	4	Slom_002123	64.8232	64.8232	4665	19		g32843	61.5873	61.5873	315	0	g33472	56.4103	56.4103	741	3	g15719	59.4633	59.4633	708	1		SJ06778	61.204
Ec-05_001540	65.7155	0.747082	2310	11	Ec-12_008430	59.9517	0.59228	2484	1	Ec-01_006620	58.8942	0.644231	1245	3		Slom_001677	63.5484	63.5484	5997	43	Slom_009826	65.6863	65.6863	2754	7	Slom_002127	58.3584	58.3584	999	12		g32854	62.6533	62.6533	897	4	g33493	65.8586	65.8586	990	1	g15743	55.8333	55.8333	360	0		SJ06779	57.6366
Ec-05_001630	68.167	0.8591	1530	7	Ec-12_008450	58.486	0.765568	816	9	Ec-01_006640	61.5885	0.753906	765	6		Slom_012326	59.5459	59.5459	969	4	Slom_007528	60.1885	60.1885	3396	8	Slom_002128	60.8819	60.8819	2109	5		g32924	59.3074	59.3074	462	1	g33513	65.0383	65.0383	1044	3	g15745	63.2035	63.2035	462	0		SJ06788	61.5385
Ec-05_001660	67.5439	0.846491	1365	7	Ec-12_008570	63.4444	0.733333	897	6	Ec-01_006670	61.9163	0.717391	1239	4		Slom_014036	65.0254	65.0254	2559	5	Slom_008429	61.8797	61.8797	1713	4	Slom_002129	61.2114	61.2114	2658	14		g32972	57.8947	57.8947	342	0	g33553	63.4304	63.4304	309	1	g1576	58.5586	58.5586	1665	4		SJ06794	64.4172
Ec-05_001720	63.3102	0.747685	2589	20	Ec-12_008720	62.3022	0.841727	2082	18	Ec-01_006680	58.8235	0.747059	1527	11		Slom_011749	61.0667	61.0667	3750	8	Slom_011937	62.5166	62.5166	2265	2	Slom_002131	60.3421	60.3421	2514	11		g32985	61.0753	61.0753	465	2	g33554	64.5564	64.5564	2085	2	g15766	55.2743	55.2743	948	4		SJ06812	50.3137
Ec-05_001750	51.5556	0.633333	447	3	Ec-12_008850	66.2281	0.848684	453	4	Ec-01_006690	59.3897	0.626761	423	5		Slom_008307	57.7529	57.7529	5082	7	Slom_000359	58.1182	58.1182	1743	8	Slom_002136	69.4857	69.4857	6669	65		g33001	62.312	62.312	1263	5	g33557	60.4681	60.4681	2307	32	g15767	59.0717	59.0717	1659	0		SJ06813	48.356
Ec-05_001790	67.1111	0.822222	2022	3	Ec-12_008980	61.8085	0.668913	3558	6	Ec-01_006710	60.8863	0.684971	1035	1		Slom_010660	60.6768	60.6768	3339	9	Slom_004598	59.6413	59.6413	669	6	Slom_002138	53.4884	53.4884	2838	7		g33021	60.0677	60.0677	591	2	g33601	62.4113	62.4113	423	2	g15773	64.127	64.127	630	1		SJ06824	49.6782
Ec-05_001830	59.4823	0.832013	1890	14	Ec-12_008990	58.6912	0.730061	486	5	Ec-01_006720	60.0694	0.848958	573	6		Slom_007601	69.4574	69.4574	7740	11	Slom_024586	60.5732	60.5732	3873	0	Slom_002140	63.3993	63.3993	3336	7		g33029	51.355	51.355	738	2	g33602	59.5912	59.5912	636	5	g15781	61.3402	61.3402	1164	1		SJ06825	58.6809
Ec-05_001850	57.8184	0.75	2133	18	Ec-12_009110	64.0196	0.723529	1017	5	Ec-01_006730	62.4242	0.690909	822	7		Slom_011695	59.6506	59.6506	3549	7	Slom_000248	57.7077	57.7077	1998	10	Slom_002141	63.1356	63.1356	4956	24		g33075	63.0664	63.0664	1611	4	g33630	55.8559	55.8559	444	3	g15798	57.5372	57.5372	942	2		SJ06850	50.0869
Ec-05_001950	65.7596	0.779592	2202	6	Ec-12_009130	58.2329	0.690763	744	11	Ec-01_006760	65.2956	0.733933	2331	3		Slom_008726	57.4818	57.4818	1644	13	Slom_023196	59.3939	59.3939	1155	0	Slom_002142	66.3575	66.3575	3234	3		g33094	62.1795	62.1795	1404	1	g33689	59.8039	59.8039	510	2	g158	55.4133	55.4133	4452	2		SJ06877	58.5882
Ec-05_001980	59.5469	0.726214	1542	11	Ec-12_009140	58.2621	0.735043	699	4	Ec-01_006770	63.1399	0.740614	876	11		Slom_007963	68.5714	68.5714	3360	6	Slom_014206	57.5111	57.5111	2250	9	Slom_002143	61.6738	61.6738	2103	4		g33097	68.6451	68.6451	3993	6	g33706	56.6893	56.6893	441	2	g15803	73.8739	73.8739	333	0		SJ06884	50.3599
Ec-05_002010	55.303	0.659091	129	1	Ec-12_009150	61.2132	0.78125	1629	8	Ec-01_006780	72.5705	0.931034	1911	0		Slom_000145	59.9468	59.9468	1503	1	Slom_006812	58.3333	58.3333	2496	24	Slom_002145	65.3307	65.3307	2994	10		g331	59.1091	59.1091	3255	18	g33721	65.2462	65.2462	2112	1	g15804	74.0566	74.0566	636	0		SJ06885	56.4374
Ec-05_002040	58.9599	0.578008	3189	6	Ec-13_000120	58.8997	0.563107	306	1	Ec-01_006800	62.1601	0.72028	1284	13		Slom_015839	70.8883	70.8883	2274	7	Slom_000605	63.538	63.538	6009	8	Slom_002146_Slom_002147	63.3658	63.3658	3393	13		g33112	56.7625	56.7625	939	7	g33740	60.2514	60.2514	2307	8	g15808	60.0292	60.0292	1371	0		SJ06887	52.2698
Ec-05_002050	55.3425	0.632877	1092	6	Ec-13_000140	60.6667	0.7475	1197	4	Ec-01_006810	61.2928	0.834112	1281	3		Slom_017343	62.4371	62.4371	1986	2	Slom_005024	64.811	64.811	1455	4	Slom_002148	60.8527	60.8527	774	11		g33125	61.3468	61.3468	1485	4	g33806	64.6486	64.6486	1437	0	g15809	57.7861	57.7861	1599	7		SJ06889	52.4516
Ec-05_002060	59.4797	0.645503	2265	16	Ec-13_000170	55	0.583333	177	0	Ec-01_006830	63.5417	0.742188	381	1		Slom_012797	62.1393	62.1393	2010	5	Slom_022608	65.0514	65.0514	1362	0	Slom_002149	67.5623	67.5623	2568	4		g33172	59.0551	59.0551	381	1	g33846	65.4386	65.4386	570	2	g15815	65.1822	65.1822	741	2		SJ06897	48.8912
Ec-05_002090	63.5066	0.70948	978	6	Ec-13_000270	56.5401	0.704641	708	7	Ec-01_006840	62.9353	0.644279	2409	11		Slom_002425	58.9592	58.9592	1518	8	Slom_014384	63.228	63.228	1803	3	Slom_002154	63.9955	63.9955	5316	3		g3320	63.8484	63.8484	1029	2	g33862	67.3203	67.3203	612	2	g15817	62.9353	62.9353	402	1		SJ06900	51.5125
Ec-05_002110	56.9963	0.624176	1362	0	Ec-13_000310	50.8772	0.539474	225	2	Ec-01_006860	56.9231	0.615385	192	3		Slom_018716	64.1667	64.1667	1800	4	Slom_012203	60.5721	60.5721	8844	4	Slom_002155	64.1345	64.1345	2646	1		g33208	68.1495	68.1495	1686	6	g33896	59.8148	59.8148	540	3	g15839	61.0599	61.0599	1302	1		SJ06901	68.8055
Ec-05_002200	59.7942	0.610949	5148	27	Ec-13_000540	56.037	0.615251	1728	1	Ec-01_006870	64.5263	0.807368	2847	3		Slom_017034	57.7717	57.7717	2181	2	Slom_015464	62.2315	62.2315	2886	8	Slom_002156	63.8225	63.8225	7911	29		g33357	61.194	61.194	402	2	g33915	59.2949	59.2949	312	1	g15856	63.5241	63.5241	891	3		SJ06903	56.4846
Ec-05_002210	56.8003	0.654481	2541	19	Ec-13_000570	51.3514	0.567568	219	8	Ec-01_006880	57.6602	0.777159	1074	12		Slom_005831	62.7907	62.7907	1161	5	Slom_015266	67.2334	67.2334	1941	7	Slom_002159	53.7649	53.7649	2178	0		g33368	63.0081	63.0081	1968	0	g33933	60.6349	60.6349	630	2	g15867	55.4286	55.4286	1050	0		SJ06908	47.6663
Ec-05_002270	57.9125	0.555556	294	3	Ec-13_000580	51.773	0.87234	138	6	Ec-01_006900	60	0.65	117	7		Slom_017435	70.4813	70.4813	2805	2	Slom_015313	64.9212	64.9212	1776	8	Slom_002160	55.1528	55.1528	1407	0		g33371	62.0981	62.0981	591	0	g33958	55.7471	55.7471	870	1	g15879	55.6263	55.6263	471	2		SJ06914	54.277
Ec-05_002280	60.9877	0.733333	1212	9	Ec-13_000610	55.7796	0.620968	741	7	Ec-01_006910	57.502	0.6618	2463	4		Slom_015183	66.1567	66.1567	2157	8	Slom_003077	56.8507	56.8507	1467	4	Slom_002163	63.2534	63.2534	2754	7		g33424	53.5859	53.5859	1980	2	g33994	56.3272	56.3272	648	1	g15881	57.7778	57.7778	315	1		SJ06916	62.0635
Ec-05_002290	63.4125	0.754617	1134	8	Ec-13_000620	56.3889	0.633333	357	4	Ec-01_006920	59.6603	0.732484	939	21		Slom_013050	57.8901	57.8901	3384	12	Slom_013849	58.0247	58.0247	1539	3	Slom_002170	64.9772	64.9772	11601	40		g3344	55.6575	55.6575	327	0	g34009	64.8807	64.8807	6495	12	g15886	55.8534	55.8534	1119	0		SJ06922	56.1082
Ec-05_002300	60.5916	0.741412	3141	16	Ec-13_000640	62.975	0.70684	918	6	Ec-01_006940	57.7922	0.746753	459	15		Slom_024629	63.1868	63.1868	546	1	Slom_000968	56.035	56.035	3198	16	Slom_002171	62.5159	62.5159	2361	7		g33471	59.1209	59.1209	1365	9	g34010	62.7451	62.7451	2142	5	g15891	59.4118	59.4118	1530	1		SJ06923	55.8824
Ec-05_002370	66.3823	0.798635	1755	11	Ec-13_000740	61.5385	0.776224	426	13	Ec-01_006960	65.0224	0.835575	2004	2		Slom_009595	60.2721	60.2721	1470	9	Slom_008457	59.1173	59.1173	2583	8	Slom_002173	62.0877	62.0877	2577	6		g33609	54.3658	54.3658	1569	1	g34011	58.3333	58.3333	1320	11	g15892	60.8059	60.8059	546	1		SJ06924	61.6625
Ec-05_002380	73.6951	0.747287	1932	3	Ec-13_000990	65.3916	0.844262	1095	0	Ec-01_006980	64.6538	0.76087	1239	2		Slom_011776	59.7162	59.7162	4158	10	Slom_005198	57.9518	57.9518	2490	6	Slom_002174	63.7097	63.7097	744	5		g33628	59.0293	59.0293	1401	2	g34039	63.3653	63.3653	939	4	g15896	60.396	60.396	303	1		SJ06931	52.2377
Ec-05_002400	52.7273	0.527273	162	0	Ec-13_001070	63.1366	0.782986	1725	0	Ec-01_006990	52.6126	0.751351	552	14		Slom_015078	61.6202	61.6202	3012	5	Slom_012490	61.1747	61.1747	6027	20	Slom_002176	63.7282	63.7282	4356	23		g33629	60.177	60.177	339	1	g34042	63.1638	63.1638	885	7	g15900	60.341	60.341	1818	0		SJ06934	54.3978
Ec-05_002410	57.9167	0.678125	957	2	Ec-13_001130	55.9322	0.542373	174	7	Ec-01_007000	65.7459	0.860037	3255	6		Slom_002151	63.9031	63.9031	2352	4	Slom_012282	57.8797	57.8797	7329	10	Slom_002177	60.7055	60.7055	3657	35		g3364	59.4086	59.4086	372	2	g3407	62.3974	62.3974	609	0	g15908	65.4691	65.4691	1002	1		SJ06937	48.1228
Ec-05_002430	61.3193	0.775112	1998	15	Ec-13_001220	50	0.558824	201	6	Ec-01_007010	66.4659	0.790663	3981	13		Slom_001745	63.6865	63.6865	1812	5	Slom_005286	59.2784	59.2784	1164	5	Slom_002178	60.8563	60.8563	3924	32		g33690	58.4635	58.4635	768	3	g34180	55.7143	55.7143	630	0	g1591	59.8485	59.8485	396	8		SJ06938	53.349
Ec-05_002450	69.2562	0.811732	7566	13	Ec-13_001370	62.4837	0.876471	1527	1	Ec-01_007020	60.0133	0.61477	1500	3		Slom_015988	64.1326	64.1326	1026	5	Slom_011054	72.2222	72.2222	9810	2	Slom_002179	58.0894	58.0894	1947	4		g33702	58.1655	58.1655	447	1	g34192	60.9342	60.9342	471	1	g15917	61.8679	61.8679	1938	3		SJ06941	60.9513
Ec-05_002460	71.0155	0.84493	4530	17	Ec-13_001450	62.2378	0.590909	855	0	Ec-01_007060	62.5868	0.71875	1149	6		Slom_022794	59.3141	59.3141	3645	2	Slom_016713	58.5054	58.5054	1017	7	Slom_002183	66.5157	66.5157	3975	10		g3383	54.4444	54.4444	1350	9	g34213	58.8957	58.8957	489	1	g15926	61.1333	61.1333	1500	1		SJ06946	47.9803
Ec-05_002470	69.4444	0.765672	2016	10	Ec-13_001460	54.386	0.578947	453	9	Ec-01_007090	65.7764	0.744658	2805	1		Slom_004237	61.738	61.738	3084	9	Slom_013013	60.6322	60.6322	1392	11	Slom_002184	61.4035	61.4035	969	5		g3384	57.4534	57.4534	966	7	g3431	59.4872	59.4872	390	1	g15937	66.5365	66.5365	768	0		SJ06948	54.0923
Ec-05_002520	67.8213	0.742292	7878	30	Ec-13_001550	59.596	0.651515	195	3	Ec-01_007100	64.3914	0.83959	876	3		Slom_012494	58.8768	58.8768	1656	9	Slom_005521	57.0634	57.0634	2697	10	Slom_002185	70.4305	70.4305	3693	4		g33858	59.3368	59.3368	573	1	g3432	65.5541	65.5541	2247	4	g1594	66.1319	66.1319	561	3		SJ06950	46.5107
Ec-05_002700	47.7011	0.517241	171	0	Ec-13_001790	51.5152	0.472727	162	10	Ec-01_007110	65.0438	0.727098	4680	5		Slom_006443	65.7395	65.7395	4422	13	Slom_001327	60.2972	60.2972	1413	7	Slom_002186	65.4258	65.4258	2337	11		g33875	61.3208	61.3208	636	3	g34391	61.0436	61.0436	1974	3	g15942	57.5592	57.5592	549	1		SJ06962	51.9859
Ec-05_002810	57.7583	0.580844	5823	35	Ec-13_001800	53.3923	0.549937	2370	10	Ec-01_007120	60.4227	0.700288	1038	26		Slom_012698	73.7628	73.7628	4890	0	Slom_004212	60.5509	60.5509	2142	4	Slom_002187	62.3337	62.3337	2631	10		g33916	57.4944	57.4944	447	2	g34462	59.7619	59.7619	840	2	g15943	58.693	58.693	1668	0		SJ06963	62.2748
Ec-05_002850	62.0665	0.641189	1410	3	Ec-13_001830	54.2138	0.603774	792	1	Ec-01_007130	59.5541	0.767516	939	10		Slom_011339	65.7775	65.7775	5286	9	Slom_020188	62.354	62.354	1113	3	Slom_002189	60.6627	60.6627	5613	9		g33988	58.3333	58.3333	636	3	g34469	58.6118	58.6118	4668	1	g15944	57.161	57.161	789	0		SJ06964	60.1759
Ec-05_002870	53.1532	0.648649	108	1	Ec-13_001880	46	0.5	147	0	Ec-01_007140	56.9554	0.586614	759	6		Slom_004627	66.6667	66.6667	2202	2	Slom_016476	64.9786	64.9786	4206	4	Slom_002191	61.2745	61.2745	1632	5		g34008	61.8665	61.8665	3729	15	g34488	54.0839	54.0839	1359	7	g1596	56.5934	56.5934	1092	1		SJ06967	44.5034
Ec-05_002900	58.3645	0.655044	2406	12	Ec-13_001890	52.9856	0.62585	1320	4	Ec-01_007150	61.658	0.720207	576	5		Slom_002119	56.2047	56.2047	2208	8	Slom_014084	59.4937	59.4937	711	4	Slom_002193	64.9684	64.9684	8538	41		g34014	62.2222	62.2222	1125	3	g345	54.321	54.321	405	1	g15961	56.3395	56.3395	978	1		SJ06991	48.3238
Ec-05_002910	64.9539	0.785244	2274	11	Ec-13_001940	54.4872	0.480769	153	1	Ec-01_007180	58.5657	0.709163	750	11		Slom_001339	64.9782	64.9782	1836	5	Slom_024684	64.4714	64.4714	3963	1	Slom_002194	60.4682	60.4682	6792	16		g3402	61.0442	61.0442	498	2	g34501	53.3875	53.3875	369	1	g15963	65.5797	65.5797	1656	5		SJ06994	55.4167
Ec-05_002930	57.2956	0.679144	3924	28	Ec-13_002060	55.2426	0.556338	1275	9	Ec-01_007190	65.8135	0.762949	4920	5		Slom_011137	67.1587	67.1587	813	3	Slom_006055	60.0896	60.0896	3573	15	Slom_002195	63.4461	63.4461	3105	9		g34024	61.4035	61.4035	342	0	g34503	61.4583	61.4583	960	6	g15965	59.7403	59.7403	1848	0		SJ06998	57.959
Ec-05_002940	59.5361	0.679124	4653	27	Ec-13_002380	61.1111	0.666667	267	2	Ec-01_007200	61.6099	0.843653	1935	2		Slom_003276	64.7489	64.7489	1095	2	Slom_003120	58.7849	58.7849	609	3	Slom_002198	61.6562	61.6562	1437	4		g34081	58.9744	58.9744	1521	1	g34531	58.8477	58.8477	486	1	g15968	61.9981	61.9981	3213	2		SJ07003	51.622
Ec-05_002950	55.6634	0.621359	615	3	Ec-13_002500	48.3146	0.539326	264	4	Ec-01_007210	61.6547	0.832936	1254	7		Slom_006235_Slom_006236	59.9176	59.9176	3156	13	Slom_003129	59.5402	59.5402	1740	11	Slom_002199	56.0449	56.0449	3474	9		g34090	61.169	61.169	1728	0	g3454	60.2564	60.2564	702	2	g15972	64.66	64.66	897	1		SJ07006	53.3982
Ec-05_002960	59.3387	0.64933	5592	28	Ec-13_002560	59.9138	0.75	693	22	Ec-01_007220	57.847	0.821012	768	2		Slom_004263	65.5282	65.5282	2196	1	Slom_026953	61.534	61.534	1734	0	Slom_002200	63.0252	63.0252	714	5		g3410	59.7619	59.7619	420	2	g34548	60.8505	60.8505	1599	7	g1598	60.3472	60.3472	1440	0		SJ07009	60.5348
Ec-05_002980	58.6315	0.649718	1590	13	Ec-13_002660	65.5914	0.827957	276	5	Ec-01_007230	62.6026	0.84408	2556	4		Slom_011129	66.8986	66.8986	1725	7	Slom_003733	66.2582	66.2582	4896	5	Slom_002204	64.0517	64.0517	3633	11		g34125	58.5486	58.5486	813	1	g34557	66.1333	66.1333	2625	7	g15982	62.7063	62.7063	909	2		SJ07013	52.9871
Ec-05_003060	62.2951	0.852459	180	2	Ec-13_002870	62.5157	0.749057	1587	1	Ec-01_007260	66.0819	0.821637	1023	0		Slom_002411	60.4733	60.4733	1986	6	Slom_009958	60.1171	60.1171	2733	1	Slom_002205	67.9186	67.9186	3834	9		g34135	63.4921	63.4921	1134	1	g3456	61.655	61.655	858	7	g15983	58.2677	58.2677	381	0		SJ07014	54.5455
Ec-05_003120	66.4122	0.763359	1569	5	Ec-13_002950	59.7484	0.566038	315	0	Ec-01_007270	69.4444	0.866667	717	4		Slom_014642	66.2486	66.2486	4545	9	Slom_003721	64.1515	64.1515	3618	4	Slom_002206	68.619	68.619	4866	21		g34138	59.2593	59.2593	1593	1	g34560	65.7673	65.7673	3558	1	g15984	56.3549	56.3549	417	1		SJ07015	53.915
Ec-05_003180	58.4181	0.659887	2652	10	Ec-13_003050	54.9145	0.660256	465	3	Ec-01_007290	55.4225	0.634731	1500	11		Slom_003775	61.0592	61.0592	963	3	Slom_019526	57.5515	57.5515	8985	2	Slom_002208	58.9627	58.9627	3297	15		g34170	64.9313	64.9313	1383	1	g34602	58.3144	58.3144	1317	9	g15985	60.3547	60.3547	1917	0		SJ07019	56.7686
Ec-05_003190	58.4699	0.684054	2010	8	Ec-13_003060	62.3821	0.819575	2541	9	Ec-01_007310	64.4444	0.679612	315	4		Slom_000590	58.2034	58.2034	2694	8	Slom_007008	59.3838	59.3838	1428	3	Slom_002210	64.7178	64.7178	9903	23		g34209	60.7648	60.7648	1203	0	g34610	57.7909	57.7909	507	4	g1599	58.8154	58.8154	1452	1		SJ07030	48.6299
Ec-05_003230	63.8889	0.854167	141	1	Ec-13_003100	63.9344	0.868852	546	3	Ec-01_007320	65.0219	0.75	909	5		Slom_012605	69.2354	69.2354	3348	7	Slom_003505	57.7031	57.7031	2499	9	Slom_002211	62.7696	62.7696	3849	14		g34269	63.7311	63.7311	1056	1	g34642	62.1878	62.1878	1161	5	g15990	59.319	59.319	558	0		SJ07036	45.9623
Ec-05_003270	59.1954	0.666667	1041	1	Ec-13_003130	50.3546	0.553191	138	3	Ec-01_007330	48.5597	0.5125	243	1		Slom_001902	69.2767	69.2767	4521	3	Slom_002569	60.6641	60.6641	3132	17	Slom_002212	66.0201	66.0201	5877	4		g34312	61.7737	61.7737	654	4	g34697	57.6063	57.6063	894	7	g15992	65.6477	65.6477	687	1		SJ07039	53.5873
Ec-05_003280	63.0435	0.681159	411	1	Ec-13_003160	48.4848	0.472727	162	0	Ec-01_007340	63.884	0.715808	1686	5		Slom_005520	63.4686	63.4686	2439	6	Slom_011317	61.3139	61.3139	1233	3	Slom_002213	60.7644	60.7644	2067	9		g34327	59.9278	59.9278	1662	8	g34705	58.3908	58.3908	435	0	g15993	69.5906	69.5906	513	1		SJ07046	49.3924
Ec-05_003290	69.7917	0.75	189	0	Ec-13_003220	60	0.815385	192	5	Ec-01_007350	57.9918	0.737705	1461	12		novel_gene_239_5b9fa7de	58.2846	58.2846	1026	0	Slom_024372	58.6623	58.6623	912	1	Slom_002217	55.8587	55.8587	2859	7		g3434	59.7884	59.7884	567	0	g34707	63.8963	63.8963	1119	3	g16016	53.8462	53.8462	429	1		SJ07047	56.8559
Ec-05_003420	64.0212	0.737213	1698	12	Ec-13_003230	68.8095	0.787143	2097	0	Ec-01_007370	61.4478	0.792929	1185	8		Slom_015190	67.5879	67.5879	2388	4	Slom_006641	63.8484	63.8484	1029	5	Slom_002221	58.2126	58.2126	2484	10		g3435	57.8283	57.8283	396	2	g3472	57.9618	57.9618	471	2	g16023	63.5336	63.5336	1947	1		SJ07053	51.8007
Ec-05_003460	55.6611	0.666271	2523	13	Ec-13_003240	64.6865	0.717822	603	4	Ec-01_007380	54.5307	0.631068	615	11		Slom_000082	58.5325	58.5325	2385	26	Slom_021990	58.9329	58.9329	1668	2	Slom_002225	66.8618	66.8618	2562	3		g34384	62.0321	62.0321	1122	11	g34739	57.748	57.748	897	6	g16024	59.3333	59.3333	450	0		SJ07058	49.4364
Ec-05_003470	62.3909	0.66623	4581	25	Ec-13_003250	57.5163	0.637255	303	2	Ec-01_007430	58.5714	0.8	207	9		Slom_012496	57.8866	57.8866	1287	6	Slom_019221	58.5281	58.5281	1155	4	Slom_002226	68.4297	68.4297	8508	20		g3444	60.8853	60.8853	2214	3	g34746	58.0247	58.0247	486	3	g16045	57.7778	57.7778	540	0		SJ07059	46.6026
Ec-05_003480	61.7597	0.786802	588	1	Ec-13_003280	58.3333	0.609375	189	2	Ec-01_007450	61.7339	0.860987	666	9		Slom_000899	55.4458	55.4458	3948	13	Slom_006633	62.2076	62.2076	5472	29	Slom_002227	63.0888	63.0888	1677	6		g3449	61.6266	61.6266	873	6	g34787	60.4106	60.4106	1023	4	g1605	59.1304	59.1304	345	2		SJ07061	50.4207
Ec-05_003490	59.5238	0.766234	459	1	Ec-13_003290	57.3913	0.678261	342	1	Ec-01_007460	59.846	0.829657	2724	7		Slom_012629	66.7388	66.7388	1386	3	Slom_010772	66.6276	66.6276	2562	16	Slom_002230	62.5868	62.5868	1152	3		g34495	59.3023	59.3023	1032	7	g34805	60.049	60.049	408	2	g16052	58.2614	58.2614	1737	0		SJ07083	55.8744
Ec-05_003500	67.2682	0.74868	6813	28	Ec-13_003300	50.2347	0.450704	210	4	Ec-01_007470	64.1834	0.893983	1044	1		Slom_014098	62.4013	62.4013	1266	3	Slom_013880	58.7587	58.7587	3174	10	Slom_002231	62.5483	62.5483	1554	3		g34520	58.1415	58.1415	1173	8	g34812	59.4851	59.4851	738	4	g16054	51.1785	51.1785	594	0		SJ07090	52.6031
Ec-05_003510	67.7753	0.911308	1350	5	Ec-13_003310	54.717	0.537736	315	10	Ec-01_007480	59.6323	0.724221	1248	7		Slom_001809	65.0231	65.0231	3468	13	Slom_007243	61.5248	61.5248	1692	5	Slom_002233	63.3836	63.3836	3381	15		g34528	58.2139	58.2139	2094	0	g34835	63.4367	63.4367	2322	3	g16072	62.6866	62.6866	402	1		SJ07097	55.3922
Ec-05_003520	56.5657	0.742424	393	4	Ec-13_003320	71.8254	0.797619	249	4	Ec-01_007490	61.6474	0.832046	1551	4		Slom_008231	63.654	63.654	1029	2	Slom_010003	55.6548	55.6548	1680	3	Slom_002235	63.7101	63.7101	2097	6		g34535	57.4803	57.4803	1143	5	g34837	62.012	62.012	666	3	g16075	58.2492	58.2492	297	1		SJ07099	51.9904
Ec-05_003530	56.0801	0.686695	696	5	Ec-13_003330	57.4713	0.758621	258	3	Ec-01_007510	61.5591	0.677419	741	8		Slom_024597	59.5979	59.5979	3183	1	Slom_012443	60.7238	60.7238	2625	8	Slom_002239	58.0821	58.0821	3483	2		g3457	59.4595	59.4595	444	0	g34844	61.3191	61.3191	561	0	g16082	63.6591	63.6591	399	0		SJ07105	42.5936
Ec-05_003540	56.4103	0.660969	1050	7	Ec-13_003350	65.0407	0.707317	489	4	Ec-01_007520	60.7352	0.616541	2391	8		Slom_023816	71.1261	71.1261	2220	2	Slom_018881	63.3431	63.3431	1023	6	Slom_002242	67.5799	67.5799	876	5		g34575	59.2377	59.2377	1548	18	g34852	59.058	59.058	552	1	g16087	64.0351	64.0351	912	0		SJ07106	60.0868
Ec-05_003570	56.8027	0.615646	879	5	Ec-13_003370	60.241	0.722892	495	6	Ec-01_007530	56.7402	0.650735	813	12		Slom_013361	67.2344	67.2344	1233	7	Slom_018608	58.0922	58.0922	1866	1	Slom_002243	70.4961	70.4961	1149	1		g34583	62.5284	62.5284	2199	2	g34853	62.2807	62.2807	798	2	g16092	59.596	59.596	792	1		SJ07111	54.8561
Ec-05_003610	57.5921	0.618598	2223	15	Ec-13_003430	57.4713	0.596552	867	1	Ec-01_007540	60.0569	0.722814	1404	5		Slom_008962	66.8385	66.8385	582	0	Slom_011091	61.236	61.236	4806	17	Slom_002244	58.4699	58.4699	4026	18		g34584	58.9333	58.9333	375	1	g34909	61.2219	61.2219	2406	3	g161	60.9565	60.9565	5499	8		SJ07114	54.0942
Ec-05_003740	71.4286	0.724603	3777	7	Ec-13_003450	59.7137	0.668712	486	0	Ec-01_007550	59.8425	0.80315	378	4		Slom_004369	60.4529	60.4529	3798	30	Slom_007904	58.5004	58.5004	1347	7	Slom_002248	65.6357	65.6357	2037	0		g34586	63.2118	63.2118	1563	2	g34915	68.8902	68.8902	4902	10	g16106	62.6225	62.6225	816	0		SJ07135	46.9395
Ec-05_003770	54.2735	0.612821	1167	5	Ec-13_003460	59.8214	0.732143	333	0	Ec-01_007560	62.1631	0.679787	2817	10		novel_gene_183_5b9fa7de	54.3769	54.3769	2319	2	Slom_003797	62.462	62.462	7563	20	Slom_002250	64.7059	64.7059	2193	12		g34587	66.5947	66.5947	1389	3	g34918	60.443	60.443	948	3	g16110	52.0833	52.0833	432	0		SJ07143	57.4762
Ec-05_003780	59.4554	0.666415	3963	18	Ec-13_003650	55.4054	0.594595	663	2	Ec-01_007570	63.2492	0.801262	1899	15		Slom_019818	67.6667	67.6667	1200	2	Slom_012418	63.3202	63.3202	3048	12	Slom_002252	54.0397	54.0397	2067	6		g346	61.78	61.78	11337	34	g34996	63.3174	63.3174	627	7	g16121	66.9851	66.9851	942	1		SJ07145	54.21
Ec-05_003790	60.9649	0.703947	453	2	Ec-13_003660	60.443	0.651899	945	9	Ec-01_007580	58.4433	0.624365	2952	7		Slom_003287	62.7023	62.7023	1236	3	Slom_010710	60.1324	60.1324	3474	5	Slom_002254	66.0853	66.0853	1548	5		g34612	62.7027	62.7027	1110	2	g35006	59.6997	59.6997	2531	3	g1613	63.2686	63.2686	618	5		SJ07146	49.9283
Ec-05_003810	54.5455	0.586777	1449	7	Ec-13_003680	65.1203	0.695876	579	1	Ec-01_007590	61.4534	0.867299	630	9		Slom_016970	68.1636	68.1636	4743	1	Slom_012590	61.0866	61.0866	2043	14	Slom_002256	72.1768	72.1768	11016	10		g34636	63.5185	63.5185	540	4	g3508	60.2496	60.2496	561	3	g16154	61.9974	61.9974	771	1		SJ07147	55.7078
Ec-05_003860	56.3574	0.628866	579	4	Ec-13_003690	54.9708	0.54386	168	4	Ec-01_007610	61.3333	0.782857	522	3		Slom_014537	71.3434	71.3434	2181	4	Slom_006388	60.0287	60.0287	3480	12	Slom_002257	63.447	63.447	2112	9		g34742	60.0347	60.0347	2307	23	g35101	64.1369	64.1369	672	2	g16183	63.5495	63.5495	1989	1		SJ07149	46.5203
Ec-05_003920	70.914	0.731392	1860	6	Ec-13_003700	54.4872	0.480769	153	4	Ec-01_007640	59.7398	0.699196	2610	1		Slom_013171	64.7643	64.7643	2418	1	Slom_011840	60.7893	60.7893	2382	7	Slom_002259	69.8276	69.8276	696	1		g3478	67.9456	67.9456	1251	3	g35105	66.9433	66.9433	1446	4	g16184	63.0719	63.0719	918	0		SJ07151	56.4013
Ec-05_003960	66.8056	0.792708	2877	15	Ec-13_003710	58.7065	0.701493	198	2	Ec-01_007650	59.9545	0.683732	2634	0		Slom_006718	63.5022	63.5022	5151	8	Slom_001017	58.1014	58.1014	2802	15	Slom_002261	60.4354	60.4354	3996	19		g3479	61.3869	61.3869	1269	6	g35117	63.8546	63.8546	1458	4	g16186	69.8465	69.8465	912	1		SJ07156	48.1899
Ec-05_003980	63.4568	0.645679	2427	7	Ec-13_003720	64.6681	0.749465	1398	6	Ec-01_007660	67.1344	0.76148	2349	1		Slom_007253	63.9066	63.9066	1413	7	Slom_000112	66.0055	66.0055	1815	5	Slom_002264	61.9615	61.9615	5292	5		g34801	57.7586	57.7586	348	3	g35130	57.7626	57.7626	438	2	g162	55.7652	55.7652	477	2		SJ07165	50.6488
Ec-05_003990	58.7065	0.634328	399	4	Ec-13_003730	72.5806	0.774194	369	0	Ec-01_007690	60.2653	0.776817	1731	9		Slom_009782	65.3609	65.3609	4212	6	Slom_016186	65.1003	65.1003	2043	7	Slom_002265	56.5195	56.5195	5706	15		g34810	63.6637	63.6637	333	1	g35134	58.3784	58.3784	555	5	g1621	58.0221	58.0221	1446	7		SJ07170	52.2812
Ec-05_004080	66.6667	0.762148	1170	4	Ec-13_003740	59.0741	0.666667	537	5	Ec-01_007700	58.2704	0.70529	1188	4		Slom_018074	68.2779	68.2779	993	3	Slom_019970	71.5356	71.5356	3471	4	Slom_002267	66.7075	66.7075	2448	0		g34816	60.5451	60.5451	4476	25	g3515	59.6798	59.6798	687	4	g16211	62.6894	62.6894	528	0		SJ07189	54.9703
Ec-05_004150	67.1515	0.756364	822	4	Ec-13_003750	56.7376	0.673759	420	10	Ec-01_007720	67.1186	0.776271	882	5		Slom_011190	67.8819	67.8819	4032	5	Slom_005420	63.5845	63.5845	1752	5	Slom_002268	66.514	66.514	6552	10		g34818	56.0976	56.0976	1230	8	g35160	59.0734	59.0734	777	6	g16215	58.3138	58.3138	1281	7		SJ07196	55.6951
Ec-05_004170	66.1164	0.721698	1269	5	Ec-13_003760	57.6923	0.673077	309	0	Ec-01_007730	45.6989	0.5	183	6		Slom_011333	56.8056	56.8056	1440	2	Slom_005368	69.4655	69.4655	5538	20	Slom_002269	65.411	65.411	2628	1		g34826	57.1087	57.1087	1674	8	g35170	56.3607	56.3607	621	3	g16217	57.0526	57.0526	1425	10		SJ07197	48.5446
Ec-05_004190	54.8077	0.673077	621	5	Ec-13_003780	59.434	0.707547	633	4	Ec-01_007740	59.8226	0.65392	1578	5		Slom_009351	66.9444	66.9444	720	5	Slom_009914	58.7302	58.7302	945	6	Slom_002270	65.3356	65.3356	3531	6		g34855	62.8571	62.8571	1050	2	g35177	69.5731	69.5731	1101	0	g1623	57.958	57.958	333	1		SJ07205	59.9099
Ec-05_004200	60.5255	0.722167	3042	23	Ec-13_003800	55.8442	0.558442	228	3	Ec-01_007750	61.8012	0.779503	963	60		Slom_004820	62.3038	62.3038	6051	31	Slom_009054	65.0651	65.0651	999	7	Slom_002271	63.6792	63.6792	1908	23		g34873	59.5238	59.5238	588	3	g35192	61.7754	61.7754	552	2	g16231	58.3333	58.3333	588	0		SJ07214	46.856
Ec-05_004240	62.7297	0.681102	759	2	Ec-13_003850	58.5774	0.807531	714	4	Ec-01_007760	61.1833	0.835498	690	4		Slom_007092	60.4832	60.4832	2442	6	Slom_010432	72.6797	72.6797	4773	7	Slom_002272	62.2298	62.2298	2637	7		g34883	62.3188	62.3188	1035	2	g35222	58.963	58.963	675	2	g16251	65.4846	65.4846	423	1		SJ07216	53.7097
Ec-05_004250	60.8131	0.737217	7155	52	Ec-13_003970	60.3209	0.696257	2802	2	Ec-01_007800	59.1078	0.750929	804	10		Slom_016804	59.736	59.736	606	4	Slom_001562	68.7152	68.7152	7176	8	Slom_002275	57.053	57.053	1113	3		g34908	52.6795	52.6795	1866	2	g35238	57.5472	57.5472	318	2	g16255	60.989	60.989	546	1		SJ07228	53.0137
Ec-05_004310	66.103	0.807215	2658	11	Ec-13_004070	55.1724	0.655172	171	4	Ec-01_007810	59.1324	0.756849	873	4		Slom_026803	65.131	65.131	2214	3	Slom_012868	69.7917	69.7917	1152	6	Slom_002276	57.451	57.451	1530	3		g34997	61.4987	61.4987	774	4	g35253	61.8449	61.8449	477	3	g1627	60.9524	60.9524	945	1		SJ07236	53.9934
Ec-05_004330	61.1708	0.774194	834	6	Ec-13_004080	67.8993	0.801233	1944	8	Ec-01_007830	61.3994	0.700472	1269	18		Slom_013672	63.5659	63.5659	4773	11	Slom_000619	60.8025	60.8025	1620	8	Slom_002277	56.4	56.4	1500	3		g35120	59.4017	59.4017	468	2	g3530	60.0877	60.0877	456	2	g1628	58.1395	58.1395	645	3		SJ07237	54.0802
Ec-05_004340	61.0156	0.769042	1218	7	Ec-13_004090	58.3933	0.629496	831	4	Ec-01_007840	60.082	0.686552	11463	3		Slom_000091	65.855	65.855	1848	8	Slom_017117	62.8993	62.8993	2442	5	Slom_002281	62.0911	62.0911	11037	7		g35188	60.6365	60.6365	597	4	g35326	66.9826	66.9826	633	1	g16297	58.9947	58.9947	378	0		SJ07239	50.4458
Ec-05_004350	47.1429	0.542857	207	0	Ec-13_004100	57.7259	0.682216	1026	4	Ec-01_007850	62.3134	0.708955	801	8		Slom_014303	59.7924	59.7924	4335	3	Slom_009440_Slom_009441	66.6247	66.6247	9528	5	Slom_002285	56.1672	56.1672	1962	5		g35194	64.0845	64.0845	1704	2	g35335	60.0266	60.0266	753	4	g16298	58.7021	58.7021	339	1		SJ07242	53.7499
Ec-05_004360	66.1001	0.81728	2115	13	Ec-13_004110	58.4098	0.66055	651	12	Ec-01_007860	64.5265	0.736758	1866	11		Slom_000173	56.3218	56.3218	3132	2	Slom_015082	63.7743	63.7743	2109	8	Slom_002287	57.9726	57.9726	5475	12		g35209	64.8221	64.8221	2277	1	g35336	63.689	63.689	1209	3	g1634	59.7156	59.7156	633	5		SJ07243	51.8022
Ec-05_004400	62.8378	0.648649	441	1	Ec-13_004140	60.2564	0.685897	933	3	Ec-01_007870	57.3171	0.768293	489	6		Slom_009787	67.5205	67.5205	6090	6	Slom_001496	59.0099	59.0099	1515	4	Slom_002289	60.4542	60.4542	1497	6		g35267	61.0738	61.0738	1341	8	g35338	55.2846	55.2846	861	7	g16341	58.3021	58.3021	801	0		SJ07251	50.1966
Ec-05_004430	63.9785	0.747984	1485	9	Ec-13_004150	58.4746	0.805085	1059	9	Ec-01_007890	65.1246	0.762456	3369	22		Slom_025452	67.7871	67.7871	714	1	Slom_013801	62.5	62.5	2160	4	Slom_002290	60.2928	60.2928	4440	6		g35272	62.069	62.069	522	1	g35423	59.025	59.025	1518	11	g16345	70.3203	70.3203	1998	0		SJ07268	64.9682
Ec-05_004500	69.8142	0.832817	1935	5	Ec-13_004190	64.486	0.775701	639	2	Ec-01_007920	71.0204	0.755102	732	17		Slom_007384	61.2954	61.2954	1266	18	Slom_010211	60.9073	60.9073	2535	7	Slom_002291	63.3487	63.3487	9735	24		g35382	56.0224	56.0224	357	1	g3544	64.7392	64.7392	2646	3	g16350	60.3896	60.3896	462	2		SJ07269	48.9069
Ec-05_004540	60.2778	0.686111	1077	9	Ec-13_004220	55.5278	0.59601	1200	12	Ec-01_007930	64.1634	0.741107	1515	3		Slom_008923	66.3704	66.3704	2025	2	Slom_020611	63.7037	63.7037	810	3	Slom_002293	56.6411	56.6411	1566	3		g35467	67.7939	67.7939	621	0	g35495	61.688	61.688	2109	47	g1637	66.1064	66.1064	714	2		SJ07283	50.5775
Ec-05_004580	57.9787	0.606383	561	0	Ec-13_004400	58.5101	0.640736	2118	6	Ec-01_007950	60.6259	0.79476	1371	0		Slom_008271	62.5541	62.5541	924	3	Slom_020589	54.3147	54.3147	1773	3	Slom_002295	71.4524	71.4524	2403	2		g35516	59.6581	59.6581	585	2	g35501	65.1003	65.1003	1596	5	g16389	58.726	58.726	1146	4		SJ07300	49.6659
Ec-05_004610	56.9579	0.699029	306	2	Ec-13_004410	58.5034	0.598639	438	3	Ec-01_007990	64.2144	0.776567	1098	1		Slom_011692	67.6392	67.6392	4113	19	Slom_003501	66.8095	66.8095	2100	4	Slom_002298	60.5178	60.5178	2781	6		g35526	66.6667	66.6667	357	1	g35548	57.423	57.423	357	1	g16408	52.7132	52.7132	387	0		SJ07306	46.9269
Ec-05_004620	60.8034	0.598054	4005	11	Ec-13_004520	55.7713	0.690939	1851	2	Ec-01_008000	68.2625	0.75123	6702	6		Slom_005745_Slom_005746	64.7523	64.7523	888	2	Slom_006164	62.9501	62.9501	861	5	Slom_002301	53.1305	53.1305	3945	40		g3560	55.792	55.792	423	2	g35572	61.8143	61.8143	474	2	g16410	62.4834	62.4834	1506	1		SJ07315	47.2832
Ec-05_004630	64.0547	0.625622	2409	1	Ec-13_004530	67.2727	0.6	162	1	Ec-01_008010	65.5172	0.783378	3390	5		Slom_005819	72.6568	72.6568	1419	1	Slom_002709	60.7168	60.7168	1395	16	Slom_002302	59.692	59.692	4416	15		g35652	59.7633	59.7633	507	2	g35582	56.3107	56.3107	309	1	g16411	60.2201	60.2201	636	0		SJ07317	63.7514
Ec-05_004640	67.6423	0.721951	612	3	Ec-13_004810	57.3455	0.633739	1971	3	Ec-01_008040	64.1707	0.864734	1239	3		Slom_011158	65.4846	65.4846	3384	11	Slom_012963	65.776	65.776	2919	12	Slom_002305	60.3229	60.3229	3531	15		g35654	65.1786	65.1786	336	0	g35599	62.7706	62.7706	1155	4	g16412	60.6061	60.6061	726	1		SJ07318	47.4881
Ec-05_004810	59.0817	0.766405	13392	96	Ec-14_000090	55.4054	0.702703	885	3	Ec-01_008050	55.1282	0.5	231	7		Slom_005732	59.6517	59.6517	2067	0	Slom_000505	68.1997	68.1997	2544	1	Slom_002308	58.9033	58.9033	1623	10		g35736	64.0071	64.0071	1128	1	g356	58.4444	58.4444	450	2	g16418	62.341	62.341	393	0		SJ07319	46.1607
Ec-05_004820	59.3447	0.742718	2469	17	Ec-14_000190	56.8009	0.674256	3423	2	Ec-01_008060	64	0.72	447	10		Slom_005940	69.874	69.874	1746	8	Slom_011523	68.7088	68.7088	1518	2	Slom_002309	60.283	60.283	3180	8		g35816	62.4359	62.4359	780	3	g35634	64.8649	64.8649	555	1	g1642	58.6089	58.6089	3810	13		SJ07323	67.0346
Ec-05_004830	56.6787	0.700361	828	5	Ec-14_000370	58.5911	0.695876	579	13	Ec-01_008080	61.6364	0.754545	1647	16		Slom_019477	62.7111	62.7111	2250	4	Slom_010613	64.1598	64.1598	6183	15	Slom_002312	59.5588	59.5588	4080	10		g35837	65.717	65.717	1053	4	g35637	57.5309	57.5309	405	2	g16420	60.8187	60.8187	342	0		SJ07345	46.9125
Ec-05_004880	67.6037	0.76506	1491	8	Ec-14_000470	54.1667	0.5	237	7	Ec-01_008100	65.6	0.808	1497	3		Slom_028456	62.7816	62.7816	3063	0	Slom_017450	64.9904	64.9904	7815	5	Slom_002314	61.4916	61.4916	1314	3		g3586	61.0032	61.0032	618	0	g3565	61.3475	61.3475	846	0	g16421	59.6045	59.6045	354	0		SJ07354	47.6274
Ec-05_004990	67.036	0.690443	4329	6	Ec-14_000500	56.7901	0.708333	645	14	Ec-01_008110	58.4058	0.630435	687	14		Slom_013306	60.5638	60.5638	3228	3	Slom_005886	59.7701	59.7701	783	3	Slom_002320	53.4483	53.4483	1218	2		g35864	52.8529	52.8529	999	0	g35656	61.4205	61.4205	1239	4	g16435	65.0754	65.0754	1194	0		SJ07372	52.9691
Ec-05_005030	58.1713	0.710583	1386	10	Ec-14_000510	61.0723	0.657343	426	7	Ec-01_008120	63.9907	0.801047	1716	4		Slom_011383	74.6371	74.6371	3651	2	Slom_006418	66.8882	66.8882	5418	12	Slom_002321	57.9648	57.9648	2781	6		g35921	61.4765	61.4765	3102	3	g35683	64.2738	64.2738	1797	1	g16453	67.0059	67.0059	1179	0		SJ07381	52.5416
Ec-05_005050	67.7027	0.793243	2217	11	Ec-14_000710	49.2063	0.47619	60	5	Ec-01_008160	61.7435	0.715898	3186	24		Slom_003290	56.5087	56.5087	2343	10	Slom_026431	58.7624	58.7624	2214	1	Slom_002323	59.3816	59.3816	1908	1		g3598	68.2126	68.2126	1035	4	g35690	60.5505	60.5505	327	1	g16454	64.6259	64.6259	882	1		SJ07382	30.665
Ec-05_005070	58.0247	0.574074	159	1	Ec-14_000770	57.0087	0.639839	2979	6	Ec-01_008180	61.5779	0.86373	2925	9		Slom_012414	60.6316	60.6316	2850	19	Slom_018897	60.2926	60.2926	957	4	Slom_002327	62.4507	62.4507	3297	6		g360	58.4682	58.4682	927	7	g35697	64.6279	64.6279	3924	9	g16463	63.0992	63.0992	897	2		SJ07383	49.4431
Ec-05_005080	58.75	0.5875	237	1	Ec-14_000830	63.1347	0.843267	1356	6	Ec-01_008190	65.6522	0.811594	2067	8		Slom_007319	60.5055	60.5055	633	2	Slom_016883	62.0932	62.0932	1137	6	Slom_002329	56.6138	56.6138	3402	6		g36020	56.0606	56.0606	330	1	g35707	59.2448	59.2448	768	0	g16491	61.6083	61.6083	771	0		SJ07384	52.5945
Ec-05_005090	63.4278	0.623482	1479	10	Ec-14_000860	61.8318	0.799528	2541	11	Ec-01_008210	65.1802	0.774324	2217	2		Slom_004321	64.6222	64.6222	1125	2	Slom_003157	56.5701	56.5701	3417	1	Slom_002333	60.5002	60.5002	2919	6		g3606	54.8589	54.8589	957	2	g3571	58.5158	58.5158	822	0	g16492	62.9044	62.9044	1329	1		SJ07404	52.683
Ec-05_005110	59.8291	0.794872	231	2	Ec-14_000930	62.2995	0.740642	1119	6	Ec-01_008220	63.1707	0.704878	1227	6		Slom_014816	66.1991	66.1991	4491	7	Slom_010600	69.7862	69.7862	4584	16	Slom_002335	60.6584	60.6584	1215	3		g36082	60.7692	60.7692	1560	0	g3579	65.1214	65.1214	906	1	g16493	57.8189	57.8189	486	0		SJ07409	62.4063
Ec-05_005260	69.2308	0.823077	777	1	Ec-14_000990	62.5974	0.784416	1152	10	Ec-01_008230	61.6962	0.887232	3216	5		Slom_004148	58.1549	58.1549	5604	6	Slom_019585	59.6466	59.6466	2094	2	Slom_002336	58.1267	58.1267	1089	0		g361	62.6228	62.6228	2646	6	g3581	52.4715	52.4715	789	3	g16495	59.0414	59.0414	459	0		SJ07413	50.9269
Ec-05_005270	66.9504	0.701064	2817	6	Ec-14_001290	64.0678	0.8	882	9	Ec-01_008240	62.6473	0.740125	1440	2		Slom_005799	63.2292	63.2292	960	5	Slom_009946	66.9643	66.9643	1344	1	Slom_002337	60.6808	60.6808	1704	22		g36121	65.0334	65.0334	1347	1	g3583	60.152	60.152	921	7	g1650	54.9133	54.9133	519	1		SJ07417	48.8085
Ec-05_005470	59.985	0.648649	1329	5	Ec-14_001620	61.2069	0.672414	1389	6	Ec-01_008250	61.4341	0.773256	1029	6		Slom_016683	57.277	57.277	1917	7	Slom_015612	63.0451	63.0451	1353	8	Slom_002338	64.9523	64.9523	5133	3		g36161	66.2037	66.2037	1728	0	g35833	58.8123	58.8123	1044	9	g16511	66.6276	66.6276	2562	1		SJ07422	44.7837
Ec-05_005490	68.1257	0.738496	2670	4	Ec-14_001650	64.5182	0.75	1533	4	Ec-01_008260	60.5571	0.633423	1110	0		Slom_010460	65.1494	65.1494	2175	6	Slom_008334	60.4188	60.4188	2913	5	Slom_002339	66.0866	66.0866	2241	8		g3626	65.0222	65.0222	2250	2	g3588	67.8883	67.8883	573	2	g16512	68.552	68.552	2652	3		SJ07425	53.6189
Ec-05_005580	63.3403	0.658004	2883	8	Ec-14_001680	64.042	0.753281	1140	1	Ec-01_008340	60.2871	0.728868	1878	2		Slom_015977	60.4396	60.4396	1911	6	Slom_020578	64.2781	64.2781	1884	3	Slom_002340	61.7416	61.7416	1401	5		g36276	59.5414	59.5414	1221	0	g35916	67.4683	67.4683	2994	5	g16529	61.3527	61.3527	621	0		SJ07434	61.9681
Ec-05_005690	53.9683	0.52381	123	1	Ec-14_001770	61.0879	0.782427	714	3	Ec-01_008350	56.2458	0.611222	1494	13		Slom_007873	57.2061	57.2061	4968	7	Slom_004852	62.7132	62.7132	3693	7	Slom_002341	66.4389	66.4389	3951	5		g36353	58.6981	58.6981	891	2	g35961	62.987	62.987	924	6	g16542	61.7284	61.7284	324	0		SJ07454	50.679
Ec-05_005720	60.5442	0.613605	4407	12	Ec-14_001870	64.4764	0.827515	1458	1	Ec-01_008360	59.9034	0.704348	1032	7		Slom_002431	58.2787	58.2787	2289	4	Slom_011489	66.0331	66.0331	7734	15	Slom_002342	65.1629	65.1629	798	0		g36357	59.188	59.188	1404	1	g36050	63.233	63.233	1893	5	g16548	58.1655	58.1655	447	0		SJ07455	55.4253
Ec-05_005730	62.1891	0.630597	801	5	Ec-14_001940	62.8171	0.782152	1140	4	Ec-01_008370	60.9848	0.827273	1317	7		split_gene_Slom_008163-g153	63.8596	63.8596	1140	9	Slom_018433	61.1722	61.1722	1092	11	Slom_002343	66.3532	66.3532	7338	24		g3639	60.5556	60.5556	360	0	g36084	62.1359	62.1359	1236	7	g16571	62.0948	62.0948	1203	0		SJ07456	50.1061
Ec-05_005780	60.1936	0.642468	1650	9	Ec-14_002010	61.0697	0.712687	801	3	Ec-01_008380	70.4062	0.823985	1548	10		Slom_005272	64.6566	64.6566	4179	10	Slom_002680	58.7215	58.7215	1095	6	Slom_002344	61.5734	61.5734	1983	17		g36474	59.8109	59.8109	1269	0	g3614	63.7394	63.7394	1059	0	g16580	63.0522	63.0522	747	0		SJ07460	49.5844
Ec-05_005800	60.3583	0.652856	2676	18	Ec-14_002150	59.3496	0.536585	120	3	Ec-01_008400	66.4414	0.813063	1329	8		Slom_009682	61.2179	61.2179	3120	6	Slom_001848	58.1273	58.1273	1335	3	Slom_002346	63.4722	63.4722	720	2		g36488	65.7582	65.7582	1431	11	g3615	60.0901	60.0901	1110	7	g16599	56.621	56.621	438	0		SJ07462	61.1714
Ec-05_005810	60.7311	0.656942	2979	17	Ec-14_002260	62.1951	0.737805	981	2	Ec-01_008430	61.7632	0.820031	1914	7		Slom_004201	53.7333	53.7333	3000	72	Slom_001943	59.4792	59.4792	3840	12	Slom_002350	61.9261	61.9261	2004	6		g36601	56.7075	56.7075	2691	16	g36255	62.3762	62.3762	606	2	g166	60.6635	60.6635	1266	0		SJ07469	58.9041
Ec-05_005820	59.204	0.579957	1404	4	Ec-14_002430	67.8694	0.868557	1161	6	Ec-01_008440	62.751	0.777108	993	2		Slom_009757	62.1305	62.1305	3417	13	Slom_012291	61.1753	61.1753	1038	0	Slom_002355	63.3426	63.3426	1083	3		g36618	64.1564	64.1564	2430	2	g364	70.155	70.155	2064	1	g1660	64.6886	64.6886	1365	4		SJ07481	51.9293
Ec-05_005910	67.7028	0.732143	4533	12	Ec-14_002490	62.6096	0.766447	909	6	Ec-01_008450	62.2449	0.79932	879	0		Slom_003832	70.5332	70.5332	2457	1	Slom_017128	60.0812	60.0812	2217	6	Slom_002358	64.2857	64.2857	6804	14		g36635	58.8193	58.8193	1389	4	g3642	66.6159	66.6159	1971	6	g16601	65.3179	65.3179	519	0		SJ07490	49.02
Ec-05_005920	63.0354	0.684358	4293	21	Ec-14_002500	68.0033	0.756892	2391	3	Ec-01_008480	62.5318	0.85687	1569	22		Slom_005262	58.4458	58.4458	7116	35	Slom_002892	62.5369	62.5369	1695	7	Slom_002360	57.2327	57.2327	1431	5		g36656	63.1854	63.1854	1149	8	g3650	66.0819	66.0819	1026	2	g16619	64.1243	64.1243	354	0		SJ07492	47.437
Ec-05_005980	61.2095	0.610914	4230	11	Ec-14_002670	66.7412	0.883669	1338	6	Ec-01_008510	65.1639	0.79918	1461	16		Slom_016762	65.0327	65.0327	918	3	Slom_011369	57.1093	57.1093	2982	4	Slom_002361	59.1418	59.1418	3216	6		g36694	64.3836	64.3836	438	2	g3654	63.7317	63.7317	477	1	g16620	61.1905	61.1905	420	1		SJ07493	58.3395
Ec-05_005990	59.5432	0.676998	5514	31	Ec-14_002700	58.9147	0.883721	255	5	Ec-01_008520	61.1582	0.775424	705	4		Slom_012883	60.2403	60.2403	3828	4	Slom_018055	58.9839	58.9839	807	5	Slom_002362	63.4259	63.4259	864	3		g36719	58.3116	58.3116	1149	8	g36550	58.1699	58.1699	306	1	g16621	60.177	60.177	339	0		SJ07495	49.286
Ec-05_006010	60.2052	0.736602	2628	10	Ec-14_002710	61.079	0.881503	1035	4	Ec-01_008530	56.3492	0.666667	123	4		Slom_001656	64.3845	64.3845	1446	1	Slom_013396	59.9715	59.9715	702	5	Slom_002365	64.3045	64.3045	4191	27		g36803	64.2973	64.2973	1857	8	g3657	62.8975	62.8975	849	0	g16625	68.1486	68.1486	5196	5		SJ07505	51.4576
Ec-05_006150	58.5526	0.815789	453	3	Ec-14_002760	61.3065	0.824121	594	1	Ec-01_008540	60.7843	0.735294	201	7		Slom_014691	62.5	62.5	768	5	Slom_012639	61.9428	61.9428	3006	12	Slom_002366	68.7104	68.7104	3474	10		g36855	64.9776	64.9776	2013	2	g36576	57.2271	57.2271	1356	10	g16629	59.5679	59.5679	648	3		SJ07517	58.6207
Ec-05_006170	61.7556	0.62423	5841	18	Ec-14_002770	60.0907	0.619048	438	10	Ec-01_008550	65.5285	0.826829	3687	1		Slom_005084	58.5846	58.5846	4875	7	Slom_004176	65.9325	65.9325	2724	8	Slom_002368	70.3857	70.3857	2178	1		g36907	60.767	60.767	339	2	g36681	68.1614	68.1614	669	0	g16634	59.6491	59.6491	399	0		SJ07531	57.3725
Ec-05_006190	60.4695	0.609011	5790	10	Ec-14_003420	63.7255	0.885621	915	4	Ec-01_008560	64.5339	0.820433	2904	7		Slom_009523	69.7046	69.7046	4773	4	Slom_011076	62.1954	62.1954	4965	15	Slom_002370	70.7887	70.7887	3639	29		g36962	63.0032	63.0032	3776	17	g36697	59.7542	59.7542	651	1	g16635	63.2391	63.2391	778	9		SJ07532	49.9782
Ec-05_006230	67.4102	0.773234	1611	6	Ec-14_003500	65.6951	0.780269	1335	4	Ec-01_008570	61.1684	0.845361	579	5		Slom_010615	60.1612	60.1612	6948	13	Slom_002283	53.8264	53.8264	3123	3	Slom_002371	63.9623	63.9623	1590	6		g36963	58.9431	58.9431	1476	5	g3672	67.1835	67.1835	774	0	g16640	60.1449	60.1449	1242	0		SJ07533	45.8948
Ec-05_006250	59.5506	0.735955	531	5	Ec-14_003520	65.8065	0.825806	927	4	Ec-01_008580	68.2091	0.843188	1164	17		Slom_015493	55.2147	55.2147	1956	2	Slom_010742	72.8862	72.8862	2460	6	Slom_002372	57.2093	57.2093	1935	1		g36968	63.8663	63.8663	1107	1	g36792	57.9143	57.9143	537	4	g16642	54.4326	54.4326	564	0		SJ07537	57.0714
Ec-05_006260	60.9854	0.741715	5700	36	Ec-14_003540	58.8235	0.689076	354	1	Ec-01_008610	66.4587	0.681747	1920	1		Slom_006521	67.4145	67.4145	2808	1	Slom_001219	60.8069	60.8069	1041	3	Slom_002374	58.0538	58.0538	2415	11		g36969	59.2982	59.2982	570	4	g36904	68.2432	68.2432	888	4	g16644	58.4435	58.4435	1362	6		SJ07548	55.2497
Ec-05_006270	61.8593	0.768844	5967	39	Ec-14_003570	66.5781	0.784861	2256	3	Ec-01_008620	62.7595	0.754579	816	5		Slom_000789	67.3059	67.3059	3285	5	Slom_004251	57.8342	57.8342	1653	13	Slom_002375	60.6949	60.6949	921	7		g3698	56.594	56.594	963	5	g36905	58.2555	58.2555	321	1	g16648	59.6206	59.6206	369	0		SJ07549	51.1453
Ec-05_006320	59.7201	0.790105	1998	7	Ec-14_003600	53.7155	0.675159	468	6	Ec-01_008630	62.1574	0.840849	1128	15		Slom_025824	54.3039	54.3039	1731	8	Slom_001800	61.6515	61.6515	1974	4	Slom_002376	58.1776	58.1776	1284	14		g3699	63.1461	63.1461	1335	2	g36906	60.8491	60.8491	636	3	g16652	58.0247	58.0247	405	1		SJ07562	48.6667
Ec-05_006420	56.4485	0.632606	2610	3	Ec-14_003680	60.4383	0.785467	864	7	Ec-01_008670	56.0241	0.680723	993	6		Slom_007389	54.9369	54.9369	2694	29	Slom_006354	67.4026	67.4026	2310	2	Slom_002377	60.8658	60.8658	1155	5		g37054	68.096	68.096	1959	4	g36909	60.4336	60.4336	369	2	g16654	59.7791	59.7791	1539	5		SJ07569	55.3494
Ec-05_006510	59.2857	0.628571	1257	3	Ec-14_003740	60.4651	0.723837	1029	7	Ec-01_008690	61.0912	0.835125	2508	9		Slom_005562	54.2951	54.2951	2433	38	Slom_002357	57.6659	57.6659	1311	6	Slom_002378	66.5069	66.5069	3129	4		g37055	63.3147	63.3147	1074	4	g36916	62.037	62.037	324	3	g16658	57.0677	57.0677	1521	11		SJ07579	49.2531
Ec-05_006630	60.3217	0.680965	1116	8	Ec-14_003770	51.2195	0.487805	120	5	Ec-01_008720	59.8958	0.695312	1149	3		Slom_016556	71.939	71.939	2295	13	Slom_016737	66.5246	66.5246	2112	3	Slom_002379	68.0523	68.0523	1299	6		g37090	59.6096	59.6096	1332	8	g3693	63.3652	63.3652	2514	6	g16668	59.8113	59.8113	1590	12		SJ07583	45.4536
Ec-05_006640	59.1608	0.691489	1689	15	Ec-14_003780	60.0349	0.722513	570	11	Ec-01_008730	61.8564	0.792683	1473	6		Slom_028314	66.1058	66.1058	2496	1	Slom_008111	63.0314	63.0314	5034	19	Slom_002380	60.4307	60.4307	2229	9		g37227	60.0421	60.0421	951	6	g36950	59.9251	59.9251	1068	5	g16669	59.7796	59.7796	363	1		SJ07584	51.1139
Ec-05_006760	63.5135	0.841699	1551	10	Ec-14_003830	62.381	0.708929	1677	5	Ec-01_008740	68.7388	0.785638	2796	7		Slom_012483	62.1124	62.1124	2064	3	Slom_014467	58.9612	58.9612	1752	9	Slom_002381	69.1176	69.1176	3876	5		g37263	64.6154	64.6154	780	5	g36954	66.6667	66.6667	858	6	g16675	60.1587	60.1587	630	3		SJ07586	51.9237
Ec-05_006780	55.8579	0.666667	1320	10	Ec-14_003970	57.2549	0.694118	762	3	Ec-01_008810	58.8785	0.82866	960	2		Slom_004629	64.3337	64.3337	2829	9	Slom_011390	62.6028	62.6028	2067	0	Slom_002382	58.7668	58.7668	6114	14		g37269	62.5118	62.5118	1059	5	g36964	58.4211	58.4211	570	1	g16676	61.8827	61.8827	648	1		SJ07593	51.8995
Ec-05_006790	55.5133	0.65019	786	4	Ec-14_004000	59.3558	0.71319	1953	0	Ec-01_008840	60.1969	0.864979	1419	16		Slom_010593	63.6574	63.6574	4320	10	Slom_005810	63.0669	63.0669	2139	5	Slom_002383	61.8041	61.8041	2838	7		g37298	62.2951	62.2951	915	1	g3697	58.4989	58.4989	453	2	g16679	57.5203	57.5203	492	3		SJ07598	50.5832
Ec-05_006810	61.3753	0.613342	4854	7	Ec-14_004060	69.6524	0.781595	2442	0	Ec-01_008850	67.4935	0.808094	2295	0		Slom_004185	61.5661	61.5661	1392	4	Slom_002316	57.5099	57.5099	4281	8	Slom_002384	63.5244	63.5244	2355	12		g3733	59.5314	59.5314	939	0	g3706	67.9345	67.9345	1893	3	g16681	62.5	62.5	1056	5		SJ07599	51.7547
Ec-05_006870	64.9196	0.742138	1428	7	Ec-14_004260	63.4824	0.890244	1473	7	Ec-01_008860	63.4589	0.774059	714	17		Slom_007455	70.3133	70.3133	3702	10	Slom_015487	63.6238	63.6238	2169	3	Slom_002385	63.773	63.773	3594	5		g37353	61.3861	61.3861	606	3	g37125	62.2886	62.2886	1005	4	g16684	55.0277	55.0277	1263	2		SJ07600	51.7101
Ec-05_007010	55.2941	0.576471	252	2	Ec-14_004300	65.5335	0.832861	1056	4	Ec-01_008880	59.1568	0.750988	756	4		Slom_009565	65.3846	65.3846	2028	3	Slom_010348	62.8767	62.8767	2190	4	Slom_002386	61.1111	61.1111	1314	7		g3736	63.8193	63.8193	2037	5	g37131	68.648	68.648	858	3	g16685	58.9659	58.9659	909	1		SJ07608	47.1692
Ec-06_000010	61.8391	0.841379	1302	8	Ec-14_004670	58.3333	0.788462	153	4	Ec-01_008890	64.4636	0.876437	1041	3		Slom_009798	63.465	63.465	6153	16	Slom_000007	57.0125	57.0125	2082	11	Slom_002387	65.9191	65.9191	2943	14		g37372	59.878	59.878	1311	5	g37151	60.2151	60.2151	1767	1	g16687	52.8889	52.8889	450	0		SJ07625	52.3064
Ec-06_000030	55.5928	0.674497	891	4	Ec-14_004710	57.0175	0.692982	339	2	Ec-01_008900	66.6101	0.807301	3531	15		Slom_007317	67.2484	67.2484	6876	17	Slom_017702	60.6061	60.6061	891	5	Slom_002391	56.8831	56.8831	1155	3		g37422	56.7657	56.7657	2121	7	g37167	63.8052	63.8052	3984	11	g1669	63.0854	63.0854	363	1		SJ07626	55.1448
Ec-06_000170	59.7701	0.688329	2259	2	Ec-14_004790	56.8627	0.627451	150	0	Ec-01_008920	65.1341	0.804598	258	6		Slom_018126	70.9063	70.9063	2571	5	Slom_007585	60.134	60.134	3582	7	Slom_002393	60.8504	60.8504	2046	6		g37435	57.8616	57.8616	1431	6	g3717	61.82	61.82	2022	2	g16695	72.5564	72.5564	798	2		SJ07631	52.1082
Ec-06_000180	61.5819	0.698305	882	4	Ec-14_004900	61.618	0.731752	1641	1	Ec-01_008930	63.9031	0.844444	3507	21		Slom_015559	73.454	73.454	1326	3	Slom_013612	73.1084	73.1084	3912	8	Slom_002394	54.9126	54.9126	3318	10		g37454	58.0071	58.0071	843	1	g37213	66.7371	66.7371	4260	8	g16697	64.2508	64.2508	3891	4		SJ07633	49.9865
Ec-06_000190	59.5885	0.693827	1212	3	Ec-14_004930	64.1886	0.707434	1248	11	Ec-01_008950	64.6605	0.699074	645	8		Slom_002207	60.6061	60.6061	1419	1	Slom_021517	62.069	62.069	609	3	Slom_002395	58.5323	58.5323	1131	2		g3747	54.3011	54.3011	372	2	g37228	64.8019	64.8019	858	1	g16698	58.42	58.42	1443	7		SJ07651	45.8215
Ec-06_000260	60.6762	0.661922	1683	8	Ec-14_004950	59.0361	0.728916	495	22	Ec-01_008960	59.9673	0.79902	609	2		Slom_009874	70.0529	70.0529	945	1	Slom_011714	71.8519	71.8519	1890	8	Slom_002396	62.0325	62.0325	1230	2		g37470	61.0013	61.0013	1518	3	g37235	65.2299	65.2299	348	0	g167	53.3619	53.3619	699	0		SJ07652	62.2554
Ec-06_000300	58.4795	0.688596	681	3	Ec-14_005140	60.3376	0.810127	234	5	Ec-01_008970	61.3113	0.783784	1995	3		Slom_002457	60.0546	60.0546	1830	9	Slom_020270	68.8194	68.8194	4320	3	Slom_002400	59.2697	59.2697	1068	7		g37474	64.6396	64.6396	444	2	g37241	58.5911	58.5911	582	2	g16701	60.9649	60.9649	2052	5		SJ07653	55.102
Ec-06_000340	60.7179	0.743077	1947	1	Ec-14_005150	56.5079	0.638095	312	3	Ec-01_008980	62.3932	0.797436	1167	7		Slom_013376	60.0863	60.0863	1854	5	Slom_010437	64.1914	64.1914	606	4	Slom_002402	67.6484	67.6484	4380	7		g37477	59.6491	59.6491	570	2	g37247	57.4	57.4	1500	4	g16704	59.7046	59.7046	474	0		SJ07655	48.6059
Ec-06_000350	66.7331	0.778884	1503	5	Ec-14_005160	55.8882	0.652695	999	6	Ec-01_009010	64.0921	0.887195	2949	3		Slom_001802	68.04	68.04	801	1	Slom_009272	64.9539	64.9539	1518	5	Slom_002403	61.8757	61.8757	9351	17		g37504	60.733	60.733	1719	10	g37267	67.9894	67.9894	1512	2	g16712	54.7731	54.7731	639	0		SJ07657	60.9428
Ec-06_000420	56	0.7	147	0	Ec-14_005400	63.7561	0.893971	1440	1	Ec-01_009030	62.9544	0.853828	1290	12		Slom_011917	61.4719	61.4719	924	10	Slom_005973	56.2265	56.2265	3726	8	Slom_002406	64.8558	64.8558	4197	14		g37513	60.6516	60.6516	399	3	g37270	62.9065	62.9065	1968	6	g16714	59.798	59.798	495	0		SJ07658	45.9989
Ec-06_000440	61.9624	0.794355	1485	0	Ec-14_005680	60.4714	0.7534	3306	7	Ec-01_009050	63.13	0.925729	1128	9		Slom_008169	65.2579	65.2579	3975	5	Slom_000556	61.0867	61.0867	4104	9	Slom_002407	60.7942	60.7942	5943	11		g37553	58.2759	58.2759	870	6	g37277	56.5104	56.5104	384	4	g16720	65.3846	65.3846	624	1		SJ07667	49.209
Ec-06_000650	69.3039	0.742052	8301	7	Ec-14_005840	57.9932	0.744898	585	7	Ec-01_009070	61.1111	0.739837	735	7		Slom_007049	58.1929	58.1929	4449	12	Slom_006675	70.8279	70.8279	6873	49	Slom_002412	61.5801	61.5801	2772	7		g37565	65.1852	65.1852	540	3	g37286	58.0336	58.0336	417	2	g1673	56.3452	56.3452	1773	7		SJ07680	47.5508
Ec-06_000740	61.3506	0.668103	693	2	Ec-14_006100	59.7148	0.802139	558	2	Ec-01_009100	61.4815	0.849383	1212	10		Slom_022115	64.2346	64.2346	699	2	Slom_004932	59.5753	59.5753	2637	3	Slom_002415	58.8394	58.8394	741	3		g37573	64.9503	64.9503	1107	4	g37290	62.1693	62.1693	756	3	g16730	59.7627	59.7627	927	1		SJ07681	54.6798
Ec-06_000800	62.0452	0.725664	1014	3	Ec-14_006150	59.9333	0.712	1497	12	Ec-01_009140	61.738	0.731518	768	10		Slom_001188	55.1799	55.1799	2307	17	Slom_016966	62.5778	62.5778	4500	3	Slom_002417	70.3186	70.3186	5367	10		g37612	61.0913	61.0913	843	2	g37309	60.929	60.929	366	3	g16731	60.4478	60.4478	402	1		SJ07682	48.0576
Ec-06_000830	64	0.68	147	1	Ec-14_006160	60.6061	0.69697	195	17	Ec-01_009160	58.8372	0.811628	1287	4		Slom_008529	61.7647	61.7647	1224	4	Slom_000974	62.0984	62.0984	1992	11	Slom_002418	60.8955	60.8955	1005	10		g37629	58.7421	58.7421	1590	6	g37314	61.8391	61.8391	435	1	g16737	61.875	61.875	1920	8		SJ07694	49.9118
Ec-06_000980	57.0281	0.746988	246	0	Ec-14_006190	66.9848	0.826087	2826	26	Ec-01_009170	65.1791	0.685399	5442	5		Slom_004281	64.1626	64.1626	2436	1	Slom_001403	59.7375	59.7375	3276	13	Slom_002419	60.2763	60.2763	1158	32		g37630	64.6091	64.6091	729	4	g37324	54.0785	54.0785	331	5	g16739	56.4477	56.4477	411	3		SJ07696	49.0515
Ec-06_001080	67.6206	0.829889	1884	1	Ec-14_006220	60.1574	0.824034	1395	7	Ec-01_009180	61.6292	0.855305	930	2		Slom_010250	59.8899	59.8899	2907	9	Slom_001452	56.908	56.908	2859	7	Slom_002422	71.8076	71.8076	1206	1		g37650	58.8798	58.8798	732	3	g37337	66.0003	66.0003	6753	4	g1674	58.7814	58.7814	558	0		SJ07713	56.2984
Ec-06_001190	55.0725	0.671498	618	4	Ec-14_006330	60.8466	0.904762	186	4	Ec-01_009220	60.1336	0.879733	1344	3		Slom_017466	66.122	66.122	918	5	Slom_010282	58.4092	58.4092	1647	4	Slom_002423	56.4677	56.4677	2010	2		g37663	58.1454	58.1454	399	0	g37339	59.6491	59.6491	741	2	g16741	57.7778	57.7778	585	0		SJ07715	48.1242
Ec-06_001210	54.5788	0.686813	543	4	Ec-14_006350	59.1425	0.698613	2376	0	Ec-01_009240	62.4697	0.840194	1236	10		Slom_007645	64.6707	64.6707	2004	4	Slom_012702	57.8059	57.8059	711	4	Slom_002424	59.1228	59.1228	5700	7		g37710	64.0662	64.0662	423	0	g37344	64.0855	64.0855	2712	1	g16743	58.9869	58.9869	612	2		SJ07717	47.8769
Ec-06_001290	64.5494	0.742489	3492	4	Ec-14_006390	66.0973	0.784938	3861	5	Ec-01_009250	64.8452	0.79235	546	3		Slom_013657	60	60	1260	4	Slom_000608	66.7379	66.7379	4212	9	Slom_002427	66.5162	66.5162	4653	6		g37712	56.9106	56.9106	615	1	g37399	65.3292	65.3292	972	5	g16745	60.1562	60.1562	384	0		SJ07721	56.0662
Ec-06_001450	58.8406	0.613043	687	2	Ec-14_006490	62.0929	0.761608	4326	13	Ec-01_009270	58.7577	0.684028	2589	11		novel_gene_568_5b9fa7de	61.2765	61.2765	3024	1	Slom_009623	63.2111	63.2111	1881	7	Slom_002429	58.3548	58.3548	1167	14		g37753	60.8924	60.8924	1143	0	g37405	68.0312	68.0312	513	4	g16746	59.6491	59.6491	912	3		SJ07724	53.2753
Ec-06_001460	59.8519	0.784444	1347	7	Ec-14_006550	59.6491	0.748804	1251	15	Ec-01_009290	55.3086	0.644444	402	6		Slom_017044	58.75	58.75	2400	6	Slom_017105	66.5173	66.5173	3348	12	Slom_002435	64.7536	64.7536	3450	4		g37826	61.9632	61.9632	1956	3	g37421	63.654	63.654	1029	1	g16753	53.8462	53.8462	312	2		SJ07725	51.158
Ec-06_001470	56.8646	0.644636	3129	2	Ec-14_006560	57.1429	0.678571	501	7	Ec-01_009390	63.6876	0.845411	1239	1		Slom_013859	61.1111	61.1111	1800	6	Slom_007174	67.2794	67.2794	4896	6	Slom_002436	61.7935	61.7935	3468	5		g37828	59.8376	59.8376	2094	7	g37452	59.8547	59.8547	1101	5	g16759	65.4321	65.4321	405	0		SJ07739	52.5059
Ec-06_001570	63.3195	0.814315	2898	15	Ec-14_006610	53.8721	0.767677	294	4	Ec-01_009410	64.5614	0.768421	1707	0		Slom_007293	64.882	64.882	1737	2	Slom_004828	67.4352	67.4352	4164	7	Slom_002437	61.9753	61.9753	1215	3		g37854	63.6694	63.6694	1101	3	g375	62.3016	62.3016	504	3	g1676	58.8608	58.8608	474	2		SJ07742	52.1028
Ec-06_001620	55.5556	0.666667	429	3	Ec-14_006620	57.8638	0.739437	849	8	Ec-01_009420	72.807	0.833333	1023	15		Slom_016041	55.4018	55.4018	1518	6	Slom_011242_Slom_011243_Slom_011244	58.0313	58.0313	2235	16	Slom_002438	62.7923	62.7923	2865	6		g37903	55.653	55.653	1026	2	g37537	60.6682	60.6682	1317	6	g16769	61.5873	61.5873	315	1		SJ07788	60.42
Ec-06_001800	58.1132	0.784906	792	6	Ec-14_006640	63.5396	0.726916	6105	1	Ec-01_009440	62.3344	0.85474	1959	5		Slom_010795	68.3128	68.3128	1215	1	Slom_014450	58.0931	58.0931	9576	9	Slom_002439	52.8478	52.8478	2142	2		g37913	64.1723	64.1723	882	3	g37557	66.948	66.948	711	4	g1677	58.7379	58.7379	3708	18		SJ07792	58.9831
[truncated: 14,207 more rows]
[truncated: 13 more columns]
