# Supplementary material for: Rapid turnover of life-cycle-related genes in the brown algae
Source: Genome Biol. 2019 Feb 14;20:35. doi: 10.1186/s13059-019-1630-6 (PMC6374913; doi:10.1186/s13059-019-1630-6)
Supplement: Supplementary file 1 — Table S1. Genome and transcriptome assembly statistics for the four studied species. Table S2. Phenotypic differences between gametophytes (GA) and sporophytes (SP) of the four studied species. Table S3. Strains used in this study and DNA and RNA sequencing data statistics. Table S4. Gene expression levels (measured as TPM) in gametophyte and sporophyte generations in each of the four studied species. Table S5. Gametophyte- and sporophyte-biased genes identified for each of the four studied species (DEseq2 FC < 2, padj< 0.05, TPM > 5th percentile). Table S6. Generation-biased gene expression and morphological complexity of sporophytes and gametophytes across the four studied species. Table S7. Numbers of duplicated, single copy and orphan genes among the generation-biased genes in each of the studied brown algal species. Table S8. Orthology statistics based on the Orthofinder analysis. Table S9. Enriched gene ontology (GO) terms associated with the generation-biased genes (GBGs) identified for each of the studied species (Fisher test p-value< 0.05). Table S10. GO terms consistently enriched in either gametophyte-biased or sporophyte-biased genes across all four brown algal species. Table S11. List of GBGs conserved across all the studied species and their predicted functions. Table S12. Structural characteristics of the generation-biased genes identified for each of the studied species. Table S13. PAML codeml analysis with the F3X4 substitution model. (ZIP 9175 kb) [file 13059_2019_1630_MOESM1_ESM.zip › TableS13.xlsx]

## Sheet: Table S13
Table S13. PAML codeml analysis with F3X4 substitution model.
UB: unbiased, GA: gametophyte-biased, SP: sporophyte-biased.
	Bias							lnL						LRT
Reference gene in Ectocarpus sp.	Ectocarpus sp.	S. lomentaria	M. pyrifera	S. japonica	N. species per alignment	alig_length	w=dN/dS (model M0)	Model 0: one-ratio	Model 1: NearlyNeutral	Model 2: PositiveSelection	Model 3: discrete	Model 7: beta	Model 8: beta&w>1	M1-M2	M7-M8
Ec-04_001190	SP	UB	UB	UB	5	106	0.05151	-869.665	-866.259	-866.259	-859.926	-860.492	-860.492	0	-0.000424		df	chi-sqr 5%	chi-sqr 1%
Ec-04_002000	UB	GA	UB	SP	5	80	0.04311	-667.267	-652.602	-645.835	-645.254	-651.835	-645.33	13.5339	13.0089		2	5.99	9.21	Models M1-M2; M7-M8
Ec-04_002390	UB	UB	SP	UB	6	119	0.07665	-1131.33	-1115.71	-1115.71	-1106.07	-1106.81	-1106.81	0	-0.00043
Ec-04_002430	UB	UB	UB	UB	5	234	0.06099	-2586.54	-2569.46	-2569.46	-2545.79	-2548.44	-2547.96	0	0.954506
Ec-04_002590	UB	UB	SP	UB	4	224	0.14576	-2054.99	-2045.94	-2045.94	-2040.05	-2042.69	-2040.5	0	4.38161
Ec-04_003640	UB	SP	GA	UB	4	181	0.08346	-1553.63	-1515.23	-1515.23	-1514.81	-1515.51	-1515.42	0	0.174438
Ec-04_004440	UB	UB	GA	GA	5	397	0.11457	-3762.5	-3725.13	-3722.95	-3715.94	-3724.43	-3716.1	4.36781	16.6604
Ec-04_004980	UB	UB	GA	UB	5	70	0.03938	-676.56	-675.967	-675.967	-674.486	-675.631	-675.558	0	0.14553
Ec-04_005080	UB	UB	GA	UB	5	107	0.30835	-1183.85	-1142.17	-1129.18	-1128.97	-1144.48	-1130.88	25.9781	27.1902
Ec-04_005130	UB	UB	UB	GA	6	416	0.07199	-4120.33	-3970.77	-3931.1	-3923.81	-3979.53	-3923.35	79.3486	112.361
Ec-04_005360	GA	GA	GA	GA	4	254	0.03535	-2534.54	-2528.28	-2528.28	-2513.11	-2514.76	-2514.71	0	0.114882
Ec-04_006130	UB	UB	UB	UB	4	531	0.11582	-5012.85	-4959.03	-4953.94	-4944	-4951.21	-4943.9	10.1664	14.6275
Ec-04_006390	UB	UB	GA	UB	4	596	0.10305	-5397.91	-5294.49	-5294.49	-5287.79	-5288.27	-5288.22	0	0.09735
Ec-04_006430	UB	UB	UB	GA	4	412	0.17505	-3406.68	-3385.61	-3385.61	-3382.02	-3382.23	-3382.19	0	0.095304
Ec-04_006460	UB	UB	SP	UB	5	348	0.11434	-3128.05	-3077.58	-3077.57	-3075.84	-3078.05	-3075.9	0.036342	4.28647
Ec-05_001020	UB	UB	UB	UB	6	266	0.02214	-2489.84	-2475.76	-2475.76	-2435.11	-2438.6	-2438.13	0	0.92903
Ec-05_002070	UB	UB	UB	UB	5	200	0.15323	-2363.59	-2340.2	-2336.11	-2332.45	-2335.2	-2329.34	8.19384	11.7239
Ec-05_002530	UB	UB	UB	UB	4	483	0.04634	-3608.16	-3547.72	-3547.72	-3546.83	-3549.31	-3546.93	0	4.75626
Ec-05_002840	SP	UB	UB	UB	5	280	0.05892	-2364.98	-2344.67	-2344.67	-2340.3	-2341.2	-2340.75	0	0.894672
Ec-05_003110	UB	UB	UB	UB	5	96	0.0693	-1079.03	-1076.29	-1076.29	-1070.08	-1070.45	-1070.45	0	-0.000436
Ec-05_003670	UB	UB	GA	GA	5	504	0.07919	-4218.65	-4190.42	-4190.42	-4184.68	-4185.74	-4185.07	0	1.34581
Ec-05_003730	UB	GA	UB	UB	4	413	0.08351	-3452.52	-3376.05	-3374.22	-3372.14	-3378.38	-3372.42	3.65894	11.9183
Ec-05_004280	UB	UB	UB	GA	6	98	0.23701	-1149.77	-1091.9	-1088.62	-1088.62	-1093.95	-1088.71	6.56652	10.4744
Ec-05_004440	UB	SP	UB	UB	4	254	0.18365	-2278.29	-2240.53	-2239.13	-2236.43	-2241.97	-2236.75	2.80643	10.4539
Ec-05_004910	UB	GA	GA	UB	6	70	0.03913	-609.516	-607.17	-607.17	-604.848	-605.102	-605.055	0	0.09357
Ec-05_005410	UB	UB	UB	SP	6	101	0.15654	-1198.48	-1182.25	-1182.25	-1174.55	-1176.08	-1176.05	0	0.075764
Ec-05_005740	UB	UB	UB	UB	6	95	0.0833	-791.66	-790.399	-790.399	-789.559	-789.775	-789.738	0	0.073328
Ec-06_000110	UB	UB	UB	SP	6	123	0.12302	-1388.62	-1364.78	-1364.4	-1357.45	-1361.26	-1358.02	0.761242	6.47941
Ec-06_000130	UB	UB	UB	UB	5	118	0.1029	-1289.09	-1273.26	-1273.26	-1271.62	-1275.24	-1273.1	0	4.26096
Ec-06_000200	UB	UB	UB	UB	4	163	0.04631	-1059.34	-1056.19	-1056.19	-1054.49	-1054.55	-1054.55	0	-0.000446
Ec-06_000220	SP	SP	UB	UB	5	314	0.04109	-3159.6	-3145.4	-3145.4	-3115.31	-3116.65	-3116.65	0	-0.000456
Ec-06_000280	UB	UB	GA	UB	4	154	0.1448	-1505.92	-1466.98	-1466.98	-1466.98	-1469.12	-1467.04	0.000154	4.16208
Ec-06_000340	GA	UB	UB	GA	5	280	0.08288	-2810.61	-2770.07	-2770.07	-2762.48	-2769.04	-2763	0	12.0888
Ec-06_000380	UB	UB	GA	UB	4	126	0.1402	-1291.27	-1290.02	-1290.02	-1282.66	-1284.39	-1284.39	0	-0.000462
Ec-06_000650	GA	UB	UB	UB	6	343	0.24562	-3820.87	-3731.21	-3726.4	-3727.67	-3740.46	-3727.33	9.63108	26.2602
Ec-06_001120	UB	UB	SP	UB	4	530	0.08468	-4859.81	-4827.13	-4827.13	-4814.25	-4815.2	-4815.17	0	0.063654
Ec-06_001250	UB	UB	GA	UB	6	165	0.14711	-1847.57	-1829.91	-1829.91	-1823.36	-1823.69	-1823.67	0	0.030888
Ec-06_001730	UB	GA	SP	UB	5	260	0.12502	-2653.18	-2618.38	-2618.38	-2608.04	-2613.13	-2609.55	0	7.16076
Ec-06_001750	UB	UB	UB	GA	4	363	0.18853	-3631.13	-3562.07	-3560.32	-3559.63	-3563.24	-3559.68	3.51105	7.10976
Ec-06_001870	UB	GA	GA	UB	6	200	0.09211	-1996.95	-1984.76	-1984.76	-1980.9	-1981.02	-1981.01	0	0.016634
Ec-06_002040	UB	UB	UB	UB	5	106	0.068	-869.486	-867.738	-867.738	-863.88	-864.226	-864.226	0	-0.00047
Ec-06_002110	UB	UB	UB	UB	4	353	0.16021	-3553.69	-3452.54	-3440.14	-3436.22	-3449.13	-3435.96	24.7888	26.3385
Ec-06_002270	UB	SP	UB	SP	5	214	0.09662	-2091.93	-2063.16	-2063.16	-2047.42	-2051.44	-2051.01	0	0.855498
Ec-06_002280	GA	UB	SP	GA	5	98	0.05006	-888.043	-868.635	-868.635	-866.878	-868.324	-866.292	0	4.0652
Ec-06_002740	UB	UB	UB	UB	5	243	0.08043	-2275.95	-2176.65	-2176.65	-2176.2	-2180.3	-2176.28	0	8.03413
Ec-06_003060	UB	UB	UB	UB	5	415	0.03825	-3403.53	-3371.92	-3371.92	-3359.65	-3360.56	-3360.13	0	0.85321
Ec-06_003090	UB	UB	UB	GA	5	348	0.02509	-2797.3	-2776.23	-2776.23	-2769.23	-2770.41	-2770.4	0	0.015914
Ec-06_003500	UB	SP	GA	UB	5	130	0.25589	-1303.17	-1279.12	-1279.12	-1278.72	-1278.8	-1278.79	0	0.01107
Ec-06_003760	UB	GA	GA	UB	5	191	0.12418	-1702.89	-1689.18	-1689.18	-1688.68	-1689.26	-1688.83	0	0.85239
Ec-06_003840	UB	UB	UB	SP	5	188	0.08568	-1539.93	-1519.46	-1519.45	-1518.35	-1521.59	-1518.39	0.026516	6.40076
Ec-06_003950	UB	UB	UB	SP	4	106	0.07481	-963.816	-957.21	-955.44	-954.781	-954.817	-952.843	3.53898	3.94898
Ec-06_004120	UB	UB	UB	UB	6	66	0.0672	-538.345	-538.345	-538.345	-533.268	-534.324	-534.324	8.8e-05	-0.00048
Ec-06_004180	UB	UB	GA	GA	5	190	0.18758	-2052.18	-2047.86	-2047.86	-2042.09	-2043.9	-2043.9	0	0.008644
Ec-06_006900	UB	UB	GA	UB	5	159	0.09279	-1329.02	-1327.24	-1327.24	-1323.85	-1324.27	-1324.27	0	-0.000486
Ec-06_007070	UB	UB	GA	SP	4	203	0.03516	-1373.41	-1371.56	-1371.56	-1370.4	-1370.47	-1370.47	0	-0.000512
Ec-06_007580	UB	UB	SP	SP	6	176	0.1681	-2059.28	-2009	-2009	-2004.54	-2005.06	-2005.05	0	0.006032
Ec-06_007600	UB	UB	UB	UB	5	334	0.08282	-3526.81	-3469.48	-3469.48	-3454.59	-3456.69	-3456.02	0	1.34455
Ec-06_007610	GA	GA	UB	UB	4	902	0.03486	-6939.74	-6845.85	-6845.85	-6820.31	-6841.63	-6821.45	0	40.3586
Ec-06_008200	SP	UB	UB	UB	4	155	0.31775	-1517.24	-1506.14	-1506.14	-1506.01	-1506.73	-1506.08	0.00082	1.30044
Ec-06_008260	SP	UB	SP	UB	5	64	0.00978	-427.312	-424.291	-424.291	-424.273	-424.934	-424.293	0	1.28196
Ec-06_008320	GA	GA	GA	UB	5	234	0.39515	-2765.5	-2740.69	-2740.69	-2740.14	-2740.24	-2740.24	0	0.00381
Ec-06_008460	UB	UB	SP	UB	4	653	0.12052	-5954.54	-5870.87	-5870.87	-5859.79	-5869.59	-5860.67	0	17.8365
Ec-06_009100	UB	UB	UB	UB	6	137	0.03151	-1150.56	-1139.47	-1139.47	-1126.28	-1127.19	-1127.19	0	0.003332
Ec-06_009130	GA	GA	SP	UB	5	130	0.14784	-1426.95	-1413.77	-1409.64	-1407.85	-1413.1	-1409.47	8.24871	7.26536
Ec-06_009540	UB	UB	GA	UB	4	176	0.09859	-1513.66	-1489.33	-1489.33	-1485.08	-1485.87	-1485.45	0	0.847396
Ec-06_009590	UB	UB	SP	UB	6	77	0.16416	-1026.65	-1016.91	-1016.91	-1010.8	-1012.53	-1012.13	0	0.809152
Ec-06_009890	GA	SP	GA	GA	4	395	0.11646	-3745.7	-3720.34	-3720.34	-3700.02	-3702.47	-3702.47	0	-0.000516
Ec-06_010000	UB	SP	UB	UB	4	129	0.19239	-1441.08	-1411.76	-1411.76	-1411.62	-1413.68	-1411.72	0	3.93871
Ec-06_010060	UB	UB	UB	UB	5	90	0.01521	-574.021	-567.048	-567.048	-564.02	-564.078	-564.078	0	-0.000544
Ec-06_010550	UB	SP	SP	SP	4	360	0.06387	-3494.06	-3405.96	-3405.96	-3398.52	-3399.24	-3399.23	0	0.002172
Ec-06_010700	UB	UB	UB	UB	4	243	0.0803	-2030.43	-2014.55	-2007.57	-2008.85	-2009.1	-2000.4	13.9656	17.397
Ec-07_001170	GA	UB	GA	UB	5	203	0.08759	-1798.36	-1775.44	-1775.44	-1772.85	-1773.1	-1773.1	0	0.001246
Ec-07_001220	UB	UB	UB	UB	5	498	0.33401	-7204.79	-7128.57	-7128.57	-7123.13	-7125.45	-7123.51	0	3.86598
Ec-07_002300	SP	UB	GA	UB	4	138	0.3411	-1252.44	-1237.84	-1237.84	-1237.57	-1237.68	-1237.68	0	0.001038
Ec-07_002520	UB	UB	UB	UB	5	225	0.03584	-1779.89	-1766.57	-1766.57	-1759.32	-1763.58	-1759.85	0	7.4543
Ec-07_002860	UB	GA	GA	UB	5	134	0.31809	-1526.11	-1471.77	-1470.67	-1470.67	-1472.6	-1470.69	2.19643	3.83293
Ec-07_003080	UB	UB	UB	UB	4	336	0.04018	-2326.53	-2310.51	-2310.51	-2307.63	-2307.84	-2307.84	0	0.000614
Ec-07_003650	UB	SP	SP	UB	4	353	0.05557	-3085.54	-3010.34	-3010.34	-3009.17	-3011.29	-3009.38	0	3.81669
Ec-07_004020	UB	UB	UB	UB	4	522	0.03844	-3710.7	-3657.87	-3657.87	-3655.3	-3658.75	-3655.46	0	6.59188
Ec-07_004770	SP	UB	GA	GA	4	220	0.11162	-2149.96	-2098.86	-2098.86	-2097.3	-2099.39	-2097.49	0	3.80514
Ec-07_005110	UB	UB	SP	UB	5	80	0.03218	-582.412	-581.54	-581.538	-577.379	-577.883	-577.883	0.004058	-0.000548
Ec-07_005220	UB	UB	UB	SP	4	121	0.09366	-894.709	-876.806	-876.806	-875.988	-876.126	-876.126	0	0.000602
Ec-07_005620	UB	UB	UB	UB	4	131	0.0926	-1142.9	-1123.98	-1123.98	-1122.13	-1122.33	-1122.33	0	0.000126
Ec-07_005900	GA	SP	UB	UB	5	117	0.02539	-1000.52	-974.074	-974.074	-972.385	-975.577	-975.577	0	-0.000586
Ec-07_005930	UB	UB	UB	UB	6	200	0.22476	-2874.97	-2840.74	-2839.71	-2836.53	-2846.09	-2837.86	2.06048	16.4549
Ec-07_005960	SP	UB	UB	UB	4	106	0.04514	-674.689	-674.689	-674.689	-673.771	-673.879	-673.88	0.000122	-0.000596
Ec-07_006010	UB	UB	UB	GA	5	97	0.02922	-701.561	-685.352	-685.352	-680.923	-681.772	-681.386	0	0.771926
Ec-07_006170	UB	SP	GA	UB	6	61	0.08196	-776.985	-769.093	-769.093	-763.334	-765.313	-765.313	0	1e-05
Ec-07_007600	GA	UB	GA	GA	6	264	0.22922	-3222.08	-3199.12	-3199.12	-3188.3	-3190.57	-3190.21	0	0.7164
Ec-08_000760	UB	UB	UB	UB	4	316	0.11498	-2731.56	-2685.81	-2685.81	-2681.35	-2683.24	-2681.43	0	3.62274
Ec-08_000790	UB	UB	UB	UB	5	70	0.07382	-674.131	-664.782	-664.782	-659.869	-661.482	-661.482	0	-0.000604
Ec-08_001370	UB	UB	GA	UB	4	208	0.13807	-2086.21	-1997.06	-1987.01	-1992.95	-1996.6	-1986.51	20.0993	20.1991
Ec-08_001920	UB	UB	UB	UB	4	284	0.02152	-1974.45	-1962.93	-1962.93	-1959.37	-1959.68	-1959.55	0	0.254818
Ec-08_001970	SP	UB	GA	UB	4	376	0.0637	-2730.15	-2719.96	-2719.96	-2715.88	-2716.1	-2716.1	0	-0.000606
Ec-08_001990	UB	UB	UB	UB	5	253	0.1602	-1908.42	-1885.65	-1885.65	-1885.14	-1885.81	-1885.81	0	-2e-06
Ec-08_002150	UB	UB	SP	SP	5	61	0.47298	-521.177	-481.955	-481.383	-480.299	-482.181	-480.384	1.14382	3.59376
Ec-08_002330	UB	UB	SP	UB	5	149	0.05921	-1313.9	-1294.85	-1294.85	-1289.13	-1289.27	-1288.63	0	1.28155
Ec-08_002540	SP	GA	UB	UB	6	131	0.18701	-1393.11	-1385.52	-1385.52	-1381.57	-1382.09	-1381.74	0	0.707582
Ec-08_003890	UB	UB	UB	GA	5	118	0.05706	-991.123	-983.842	-983.842	-978.31	-978.727	-978.728	0	-0.000618
Ec-08_005010	SP	SP	GA	UB	4	116	0.15121	-891.865	-882.784	-882.784	-882.409	-882.456	-882.456	0	-2e-06
Ec-08_005180	GA	SP	UB	UB	5	136	0.2099	-1411.28	-1400.74	-1400.48	-1399.61	-1401.85	-1400.06	0.516416	3.57516
Ec-08_005570	UB	UB	GA	UB	6	198	0.22366	-2300.63	-2284.09	-2283.2	-2282.79	-2285.48	-2282.67	1.77762	5.63171
Ec-08_005860	SP	GA	UB	UB	5	145	0.09252	-1344.74	-1341.25	-1341.25	-1336.72	-1336.83	-1336.83	0	-0.000622
Ec-08_006120	UB	UB	UB	GA	4	156	0.04927	-1532.29	-1503.12	-1503.12	-1500.56	-1502.21	-1501.59	0	1.24895
Ec-08_006690	UB	UB	UB	UB	5	249	0.02831	-1786.55	-1774.38	-1774.38	-1771.42	-1771.63	-1771.63	0	-4e-06
Ec-09_001210	GA	SP	SP	UB	6	184	0.19729	-2517.26	-2487.39	-2487.39	-2481.02	-2481.94	-2481.59	0	0.70103
Ec-09_001360	GA	GA	GA	UB	5	58	0.13403	-551.569	-546.508	-546.443	-546.443	-548.192	-546.51	0.128948	3.36373
Ec-09_001950	GA	UB	GA	UB	5	109	0.06423	-1087.02	-1071.95	-1071.95	-1065.87	-1067.32	-1067.19	0	0.251462
Ec-09_001990	UB	UB	SP	UB	5	193	0.02803	-1503.7	-1489.11	-1489.11	-1485.65	-1487.6	-1485.93	0	3.33573
Ec-09_002170	UB	UB	GA	GA	5	119	0.15054	-1164.91	-1145.3	-1145.3	-1143.9	-1144.03	-1144.03	0	-6e-06
Ec-09_002740	UB	SP	UB	UB	5	136	0.04748	-1090.05	-1081.86	-1081.86	-1077.28	-1077.5	-1077.5	0	-8e-06
Ec-09_003320	UB	UB	UB	UB	6	92	0.04204	-737.012	-736.735	-736.735	-732.264	-732.839	-732.839	0	-0.000636
Ec-09_003330	UB	GA	UB	UB	5	157	0.24342	-1897.65	-1839.9	-1837.74	-1837.52	-1839.8	-1838.14	4.30611	3.31827
Ec-09_003390	UB	UB	GA	UB	5	148	0.14458	-1356.58	-1342.91	-1342.38	-1340.93	-1342.8	-1341.16	1.05253	3.28108
Ec-09_003500	SP	UB	UB	UB	5	128	0.20133	-1433.45	-1422.59	-1422.59	-1421.22	-1421.61	-1421.61	0	-1e-05
Ec-09_003630	UB	UB	GA	UB	4	146	0.03109	-1020.85	-999.698	-999.698	-999.373	-999.445	-999.445	0	-2.2e-05
Ec-09_004320	SP	UB	SP	UB	5	67	0.02438	-555.316	-552.6	-552.6	-547.827	-548.151	-548.152	0	-0.000696
Ec-09_004650	UB	UB	UB	UB	7	43	0.03947	-332.329	-328.369	-328.496	-325.981	-326.408	-326.097	-0.25446	0.621748
Ec-09_004770	UB	UB	SP	UB	5	201	0.04091	-1687.85	-1676.92	-1676.92	-1659.1	-1660.62	-1660	0	1.24794
Ec-10_000040	GA	UB	UB	UB	7	97	0.12435	-1146.85	-1140.35	-1140.35	-1134.62	-1136.9	-1135.27	0	3.26042
Ec-10_000180	UB	GA	UB	UB	5	219	0.04336	-2062.47	-2035.38	-2035.38	-2020.67	-2021.36	-2021.05	0	0.606518
Ec-10_000540	GA	UB	UB	SP	4	110	0.07924	-769.62	-765.732	-765.732	-765.583	-765.733	-765.615	0	0.23642
Ec-10_000780	UB	SP	UB	SP	6	159	0.0807	-1565.67	-1539.96	-1539.96	-1536.02	-1536.99	-1536.7	0	0.57334
Ec-10_001410	UB	UB	GA	UB	6	143	0.04205	-1258.69	-1256.49	-1256.49	-1254.21	-1254.44	-1254.32	0	0.230018
Ec-10_001480	UB	UB	GA	UB	4	684	0.20486	-6370.47	-6310.8	-6310.8	-6308.21	-6309	-6308.39	0	1.20893
Ec-10_002700	GA	GA	UB	UB	4	989	0.23535	-9915.78	-9735.56	-9727.84	-9726.96	-9738.42	-9726.9	15.4365	23.0469
Ec-10_004300	UB	GA	GA	UB	7	100	0.06966	-1355.01	-1346.45	-1346.45	-1336.74	-1339.92	-1337.57	0	4.68078
Ec-10_004740	UB	UB	GA	UB	6	122	0.17289	-1299.27	-1291.34	-1291.34	-1290.08	-1290.35	-1288.75	0	3.19969
Ec-10_005170	UB	UB	GA	UB	6	116	0.0314	-1000.54	-996.747	-996.747	-986.274	-987.206	-987.206	0	-0.000698
Ec-10_005200	UB	UB	UB	UB	4	272	0.02273	-1941.5	-1923.96	-1923.96	-1916.49	-1916.71	-1916.71	0	-2.4e-05
Ec-10_005260	GA	UB	UB	UB	4	272	0.12369	-2294.41	-2262.19	-2261.77	-2255.58	-2259.03	-2257.43	0.849556	3.19718
Ec-10_005400	UB	SP	UB	UB	5	128	0.05152	-1010.68	-1006.58	-1006.58	-1004.66	-1005.01	-1004.73	0	0.56134
Ec-10_005470	UB	GA	UB	SP	4	295	0.04481	-2080.52	-2049.61	-2046.05	-2038.72	-2045.01	-2039.44	7.13111	11.1422
Ec-10_005780	UB	UB	UB	SP	6	147	0.00579	-940.274	-939.279	-939.279	-934.1	-934.294	-934.295	0	-0.002906
Ec-10_005810	UB	SP	SP	SP	5	245	0.0431	-2149.43	-2115.4	-2115.4	-2108.64	-2111.97	-2108.94	0	6.0568
Ec-10_006410	UB	UB	UB	GA	5	269	0.04323	-2504.58	-2492.87	-2492.87	-2475.58	-2475.8	-2475.81	0	-0.00071
Ec-11_000740	UB	UB	UB	SP	5	210	0.00859	-1383.13	-1383.14	-1383.13	-1381.89	-1381.97	-1381.97	0.003568	-0.003886
Ec-11_001050	UB	UB	UB	UB	5	116	0.20654	-1247.18	-1237.27	-1237.27	-1236	-1236.43	-1236.43	0	-2.4e-05
Ec-11_001760	UB	UB	UB	UB	5	192	0.06356	-1642.6	-1621.31	-1621.31	-1619.66	-1619.82	-1619.82	0	-2.6e-05
Ec-11_003080	GA	GA	UB	UB	5	59	0.03922	-458.541	-458.542	-458.541	-457.284	-457.469	-457.469	0.000486	-0.000732
Ec-11_003130	UB	UB	UB	SP	4	157	0.15186	-1188.63	-1178.75	-1178.75	-1176.55	-1177.38	-1177.38	0	-2.8e-05
Ec-11_003480	UB	UB	UB	UB	5	151	0.25699	-1668.48	-1654.97	-1650.32	-1647.22	-1653.35	-1647.46	9.30303	11.777
Ec-11_003830	UB	UB	GA	GA	5	306	0.19444	-3455.64	-3384.81	-3384.81	-3383.89	-3385.52	-3383.95	0	3.1322
Ec-11_004110	GA	UB	UB	UB	4	205	0.03218	-1751.31	-1736.79	-1733.55	-1723.9	-1726.42	-1719.9	6.48184	13.0378
Ec-11_004330	UB	UB	UB	UB	5	44	0.01245	-358.005	-356.878	-356.878	-346.166	-348.071	-348.072	0	-0.000738
Ec-11_004910	UB	UB	UB	UB	4	146	0.07965	-1045.72	-1023.19	-1023.19	-1021.17	-1022.88	-1021.32	0	3.11693
Ec-11_004990	UB	UB	GA	UB	4	314	0.04642	-2354.8	-2345.36	-2345.36	-2343.65	-2346.36	-2343.72	0	5.28336
Ec-11_005480	UB	UB	UB	UB	5	186	0.06239	-1517.29	-1509.83	-1509.83	-1497.43	-1499.95	-1499.95	0	-0.000746
Ec-11_005810	UB	UB	SP	SP	5	159	0.08664	-1610.91	-1606.26	-1606.26	-1598.84	-1599.1	-1599.1	0	-0.00076
Ec-11_005820	UB	UB	UB	UB	4	340	0.07608	-3109.35	-3046.13	-3046.13	-3039.31	-3039.5	-3039.5	0	-3e-05
Ec-11_006160	UB	UB	UB	UB	4	431	0.09821	-3081.31	-3054.56	-3053.55	-3052.82	-3055.21	-3052.85	2.02713	4.72634
Ec-11_006190	GA	GA	GA	SP	6	112	0.11101	-1303.47	-1302.66	-1302.66	-1296.45	-1296.89	-1296.89	0	-0.000764
Ec-11_006270	SP	UB	GA	UB	5	98	0.17577	-1117.33	-1102.76	-1102.76	-1098.43	-1099.39	-1099.39	0	-3.8e-05
Ec-12_000120	UB	UB	GA	UB	4	427	0.07358	-3108.77	-3087.08	-3087.08	-3081.72	-3082.08	-3081.97	0	0.225802
Ec-12_000920	UB	UB	SP	UB	4	577	0.0433	-4392.63	-4377.25	-4377.25	-4351.14	-4353.07	-4353.07	0	-0.000768
Ec-12_001080	GA	UB	UB	GA	4	372	0.11533	-3551.5	-3477.4	-3477.4	-3475.73	-3478.13	-3476.6	0	3.07119
Ec-12_001340	SP	UB	GA	GA	4	357	0.04015	-2675.47	-2658.93	-2658.93	-2654.63	-2655.04	-2654.77	0	0.555052
Ec-12_001470	UB	GA	GA	GA	4	83	0.08603	-800.27	-766.994	-766.828	-766.828	-769.633	-766.847	0.331048	5.57153
Ec-12_001590	UB	UB	GA	GA	4	118	0.041	-899.771	-895.298	-895.298	-894.578	-895.987	-895.403	0	1.16718
Ec-12_002030	UB	UB	GA	UB	5	86	0.01519	-533.099	-531.426	-531.426	-529.848	-529.852	-529.852	0	-0.000772
Ec-12_002460	UB	UB	GA	GA	5	298	0.31608	-3774.59	-3731.43	-3731.43	-3728.03	-3729.64	-3728.11	0	3.05125
Ec-12_002470	SP	UB	UB	UB	6	118	0.03182	-1058.42	-1056.1	-1056.1	-1048.17	-1048.91	-1048.91	0	-0.000794
Ec-12_002490	UB	UB	UB	UB	5	57	0.14547	-681.381	-677.814	-676.951	-676.433	-679.608	-676.81	1.72742	5.59463
Ec-12_002630	UB	UB	UB	UB	4	388	0.05059	-3117.93	-3093.26	-3093.26	-3079.65	-3079.87	-3079.87	0	-0.0008
Ec-12_002960	UB	UB	GA	UB	5	152	0.09343	-1500.48	-1482.13	-1482.13	-1477.76	-1480.19	-1477.98	-2e-06	4.40469
Ec-12_003100	SP	UB	GA	UB	6	81	0.12637	-1241.13	-1223.6	-1223.6	-1221.36	-1223.01	-1221.57	0	2.87318
Ec-12_003140	UB	SP	UB	UB	5	133	0.10834	-1283.22	-1260.12	-1260.12	-1258.92	-1260.65	-1259.23	0	2.83551
Ec-12_003910	UB	UB	UB	UB	6	79	0.06844	-852.357	-822.973	-822.973	-822.648	-826.816	-823.329	0	6.97438
Ec-12_004010	UB	UB	UB	UB	4	137	0.28606	-1512.92	-1491.79	-1491.79	-1490.17	-1491.31	-1490.74	0	1.15018
Ec-12_004040	SP	UB	GA	GA	4	358	0.14428	-3411.61	-3346.99	-3346.99	-3346.99	-3353.03	-3347.08	0	11.895
Ec-12_004250	UB	UB	GA	UB	6	202	0.07267	-2592.47	-2578.33	-2578.33	-2567.1	-2569.07	-2568.8	0	0.521146
Ec-12_004820	UB	UB	GA	UB	4	120	0.07318	-1115.35	-1093.39	-1093.39	-1088.55	-1088.52	-1085.83	0	5.38541
Ec-12_005180	UB	UB	UB	UB	4	191	0.05114	-1768.03	-1747.37	-1747.37	-1741.56	-1742.39	-1742.39	0	-4.2e-05
Ec-12_005290	SP	UB	GA	UB	6	92	0.21869	-994.252	-992.928	-992.928	-991.794	-991.873	-991.873	0	-4.8e-05
Ec-12_005620	UB	UB	UB	UB	5	157	0.05252	-1311.03	-1304.45	-1301.76	-1298.1	-1301.97	-1298.41	5.37596	7.10562
Ec-12_005650	SP	UB	SP	SP	4	397	0.05259	-3219.37	-3158.05	-3158.05	-3154.17	-3157.66	-3154.32	0	6.69436
Ec-12_006540	UB	UB	UB	SP	6	83	0.08635	-802.887	-793.216	-793.216	-792.163	-793.836	-792.487	0	2.69784
Ec-12_006590	UB	UB	UB	UB	6	71	0.04237	-867.328	-859.545	-859.545	-845.295	-843.874	-843.874	0	-5e-05
Ec-12_006710	UB	UB	GA	GA	5	166	0.16664	-1985.38	-1917.35	-1897.9	-1894.83	-1922.94	-1894.66	38.897	56.5583
Ec-12_006850	UB	SP	UB	UB	6	95	0.05813	-1025.06	-1011.22	-1011.22	-1009.11	-1014.17	-1009.89	0	8.56678
Ec-12_007050	SP	UB	UB	UB	4	41	0.0027	-315.357	-315.357	-315.357	-313.72	-313.751	-313.752	0.000774	-0.000808
Ec-12_007360	UB	UB	UB	UB	5	198	0.06126	-1804.14	-1779.6	-1779.6	-1777.55	-1778.07	-1777.81	0	0.50649
Ec-12_007410	GA	GA	UB	UB	5	75	0.04605	-672.389	-672.369	-672.369	-670.515	-670.751	-670.751	0	-0.000808
Ec-12_007510	UB	UB	GA	GA	4	184	0.23669	-2026.91	-2011.53	-2011.53	-2007.58	-2008.05	-2008.05	0	-5.2e-05
Ec-12_007620	GA	UB	UB	UB	5	198	0.03499	-1559.44	-1545.55	-1545.55	-1539.61	-1540.05	-1540.05	0	-0.000814
Ec-12_007780	SP	UB	SP	UB	6	102	0.03372	-1114.59	-1112	-1112	-1102.68	-1105.43	-1105.43	0	-0.000956
Ec-12_008080	UB	SP	GA	UB	5	91	0.30644	-1193.94	-1193.1	-1193.1	-1190.83	-1191.91	-1191.91	0	-6e-05
Ec-12_008570	SP	UB	UB	UB	4	54	0.00119	-427.956	-427.957	-427.956	-426.45	-426.597	-426.597	0.000918	-0.001
Ec-12_008770	UB	SP	UB	UB	4	489	0.0242	-4182.89	-4151.27	-4151.27	-4117.84	-4122.3	-4118.64	0	7.31229
Ec-12_008890	UB	UB	UB	UB	4	224	0.02416	-1645.17	-1636.44	-1636.44	-1634.55	-1635.17	-1634.92	0	0.502896
Ec-12_008920	UB	UB	SP	SP	4	205	0.02328	-1443.71	-1436.6	-1436.6	-1434.19	-1434.24	-1434.24	0	-0.001
Ec-14_000230	UB	UB	UB	UB	4	323	0.06212	-2559.22	-2544.6	-2544.53	-2541.99	-2542.49	-2541.19	0.149892	2.60293
Ec-14_000370	SP	UB	UB	UB	4	256	0.15184	-2418.47	-2401.26	-2401.26	-2397.02	-2397.27	-2396.03	0	2.48275
Ec-14_000400	UB	SP	UB	SP	5	469	0.02416	-3462.89	-3433	-3433	-3424.16	-3424.22	-3424.22	0	-0.001064
Ec-14_000420	UB	SP	UB	UB	4	92	0.06256	-760.512	-753.926	-753.926	-752.895	-753.054	-753.054	0	-6.2e-05
Ec-14_000530	UB	UB	UB	SP	5	88	0.11705	-1026.9	-1009.68	-1009.68	-1004.56	-1004.76	-1004.51	0	0.500322
Ec-14_000840	UB	UB	GA	SP	5	151	0.09676	-1839.58	-1828.2	-1828.2	-1818.75	-1818.83	-1818.83	0	-6.6e-05
Ec-14_000910	UB	SP	SP	SP	4	260	0.02599	-1898.36	-1878.01	-1878.01	-1875.77	-1877.1	-1875.87	0	2.45822
Ec-14_000950	UB	UB	UB	SP	6	187	0.02538	-1393.76	-1375.74	-1375.74	-1371.52	-1372.17	-1371.92	0	0.494496
Ec-14_001460	GA	UB	UB	SP	7	120	0.05407	-1246.64	-1245.68	-1245.68	-1236.06	-1237.08	-1237.08	0	-0.00107
Ec-14_001660	UB	UB	GA	UB	5	350	0.10676	-3129.21	-3004.22	-2971.32	-2970.65	-3005.25	-2971.15	65.7912	68.1895
Ec-14_001800	UB	UB	UB	SP	5	33	0.11216	-389.993	-379.526	-379.526	-379.743	-378.312	-373.965	0	8.69498
Ec-14_002270	UB	UB	UB	UB	6	69	0.06429	-750.552	-734.985	-731.818	-730.501	-730.638	-725.632	6.33414	10.0104
Ec-14_002280	GA	UB	GA	UB	6	101	0.06482	-863.211	-856.923	-856.923	-856.356	-857.303	-857.303	0	-6.8e-05
Ec-14_002390	UB	SP	SP	UB	4	35	0.08607	-364.409	-356.822	-356.822	-355.109	-355.51	-354.328	0	2.36402
Ec-14_002400	UB	GA	UB	UB	5	296	0.07431	-2613.37	-2559.05	-2558.84	-2555.16	-2558.58	-2555.82	0.414312	5.53436
Ec-14_002970	UB	UB	GA	UB	5	140	0.01411	-921.412	-917.465	-917.465	-914.471	-914.472	-914.472	0	-0.001076
Ec-14_002980	UB	UB	UB	SP	4	31	0.02808	-270.818	-268.43	-268.43	-265.86	-266.315	-266.315	0	-7.2e-05
Ec-14_003790	UB	UB	GA	UB	4	211	0.1177	-1872.67	-1845.68	-1845.68	-1844.37	-1844.95	-1844.71	0	0.494464
Ec-14_003970	SP	SP	SP	SP	5	159	0.07096	-1427.43	-1378.54	-1375.69	-1377.15	-1385.55	-1376.24	5.69546	18.6315
Ec-14_004310	UB	UB	SP	UB	6	77	0.13407	-821.074	-818.638	-818.638	-817.849	-818.204	-818.204	0	-7.6e-05
Ec-14_004820	UB	UB	UB	UB	5	170	0.05417	-1544.67	-1528.92	-1528.92	-1524.44	-1524.58	-1524.58	0	-8.6e-05
Ec-14_004920	UB	UB	SP	UB	4	296	0.08638	-2646.82	-2627.45	-2627.45	-2621.42	-2627.29	-2621.79	0	11.0152
Ec-14_005190	UB	SP	UB	UB	5	159	0.1146	-1594.97	-1584.16	-1584.16	-1579.78	-1579.86	-1579.86	0	-9e-05
Ec-14_005830	UB	UB	GA	UB	5	210	0.07889	-1950.89	-1946.94	-1946.94	-1937.52	-1938.38	-1938.38	0	-0.001076
Ec-14_006450	UB	UB	GA	SP	5	88	0.11195	-992.003	-988.535	-988.535	-982.433	-982.822	-982.822	0	-9.2e-05
Ec-14_006590	UB	GA	UB	UB	4	133	0.01363	-935.132	-934.912	-934.912	-928.738	-928.97	-928.971	0	-0.001112
Ec-14_006780	UB	UB	UB	UB	5	231	0.01982	-1793.26	-1790.57	-1790.57	-1779.81	-1780.63	-1780.63	0	-0.001114
Ec-14_006790	UB	UB	UB	UB	4	256	0.05461	-1846.5	-1838.12	-1835.76	-1837.58	-1838.82	-1837.64	4.71525	2.36313
Ec-14_006830	UB	UB	GA	SP	6	190	0.08675	-1967.46	-1959.13	-1959.13	-1954.3	-1954.42	-1954.17	0	0.488544
Ec-15_000050	SP	SP	GA	SP	4	325	0.12566	-3242.78	-3187.69	-3187.69	-3184.66	-3185.37	-3185.13	0	0.482894
Ec-15_000070	UB	GA	GA	UB	4	154	0.07014	-2074.27	-2060.43	-2060.43	-2049.41	-2050.39	-2050.39	0	-9.4e-05
Ec-15_000320	UB	UB	UB	GA	4	580	0.07424	-4849.99	-4744.4	-4742.97	-4742.34	-4755.82	-4743.76	2.85024	24.1236
Ec-15_000480	SP	UB	GA	UB	5	109	0.07689	-879.462	-874.576	-874.576	-873.392	-873.446	-873.446	0	-0.0001
Ec-15_001900	UB	GA	UB	GA	4	247	0.14555	-2475.41	-2451.48	-2451.48	-2450.62	-2452.31	-2451.14	0	2.33719
Ec-15_002230	UB	UB	GA	UB	7	96	0.15517	-1229.81	-1216.9	-1216.9	-1209.45	-1210.45	-1210.45	0	-0.000102
Ec-15_002240	UB	UB	GA	UB	5	202	0.28999	-2331	-2293.26	-2282.95	-2278.78	-2294.11	-2279.81	20.6149	28.6024
Ec-15_002850	SP	UB	UB	UB	5	54	0.20383	-640.437	-629.33	-629.33	-628.699	-629.189	-629.076	0	0.22508
Ec-15_003360	UB	UB	GA	UB	4	94	0.0358	-807.497	-801.937	-800.969	-797.817	-801.665	-798.732	1.93517	5.86678
Ec-15_003670	UB	UB	GA	UB	6	172	0.05545	-1813.17	-1768.96	-1768.94	-1761.72	-1765.04	-1761.82	0.049654	6.45663
Ec-15_003680	UB	UB	GA	UB	4	31	0.0262	-373.054	-369.884	-369.805	-365.488	-367.612	-367.042	0.158056	1.13871
Ec-16_000010	UB	GA	GA	GA	4	77	0.20926	-788.65	-783.394	-783.394	-781.339	-781.83	-781.61	0	0.439354
Ec-16_000550	UB	UB	GA	GA	5	225	0.11817	-2476.32	-2439.3	-2439.3	-2427.27	-2427.71	-2427.71	0	-0.000104
Ec-16_000620	UB	UB	GA	UB	6	60	0.15651	-661.095	-641.747	-641.747	-641.586	-642.788	-641.625	0	2.32539
Ec-16_000650	UB	UB	SP	UB	4	538	0.09951	-4735.14	-4672.29	-4669.93	-4662.58	-4666.91	-4662.29	4.71044	9.24838
Ec-16_000830	UB	UB	GA	SP	6	73	0.09732	-774.654	-752.847	-752.847	-747.658	-748.89	-748.89	0	-0.000106
Ec-16_001170	UB	UB	UB	SP	4	104	0.02756	-817.075	-817.075	-817.075	-810.616	-812.019	-812.02	0.000378	-0.001126
Ec-16_001420	UB	UB	GA	GA	4	170	0.08071	-1448.38	-1441.82	-1441.82	-1436.96	-1437.33	-1437.33	0	-0.000116
Ec-16_001960	UB	SP	SP	UB	6	127	0.02051	-1128.75	-1124.51	-1124.3	-1120.75	-1122.57	-1121.42	0.410312	2.30987
Ec-16_002900	SP	UB	GA	UB	6	59	0.11952	-563.587	-561.491	-560.857	-560.215	-561.585	-560.442	1.26819	2.28539
Ec-16_003070	UB	UB	GA	UB	5	133	0.16103	-1197.21	-1162.69	-1156.62	-1153.78	-1163	-1154.53	12.1273	16.9448
Ec-16_003210	UB	UB	UB	UB	5	167	0.09993	-1753.85	-1722.18	-1722.17	-1718.01	-1722.16	-1718.21	0.003536	7.91087
Ec-16_003220	UB	UB	GA	GA	5	55	0.11672	-526.499	-514.274	-514.274	-513.623	-514.086	-513.875	0	0.422352
Ec-16_004350	UB	UB	SP	UB	6	93	0.03782	-886.472	-867.564	-867.564	-849.633	-851.335	-851.335	0	-0.0012
Ec-16_004690	UB	UB	GA	UB	5	262	0.36124	-3048.9	-2972.23	-2969.06	-2968.65	-2974.57	-2968.79	6.35182	11.5491
Ec-16_004770	UB	UB	UB	UB	5	131	0.09265	-1229.15	-1214	-1214	-1211.99	-1213.24	-1212.12	0	2.22786
Ec-17_000660	UB	UB	UB	UB	5	158	0.0428	-1374.96	-1354.55	-1354.55	-1350.74	-1351.89	-1350.81	0	2.15568
Ec-17_000890	UB	UB	GA	UB	5	105	0.08289	-958.49	-943.315	-943.315	-943.125	-946.34	-943.506	0	5.66666
Ec-17_000910	UB	UB	UB	UB	5	151	0.16457	-1536.22	-1495.09	-1493.24	-1492.5	-1495.95	-1492.63	3.69441	6.6496
Ec-17_001460	UB	UB	UB	UB	5	128	0.04888	-1327.77	-1309.13	-1309.13	-1301.49	-1305.04	-1301.88	0	6.33419
Ec-17_001470	UB	UB	UB	UB	4	426	0.01916	-3603.01	-3584.33	-3584.33	-3526.77	-3524.81	-3524.24	0	1.1335
Ec-17_001480	UB	UB	UB	SP	4	336	0.05521	-2740.52	-2717.85	-2717.85	-2714.16	-2715.85	-2714.78	0	2.13189
Ec-17_003080	UB	UB	UB	SP	5	100	0.14752	-1241.91	-1215.22	-1215.22	-1211.19	-1211.95	-1211.95	0	-0.000124
Ec-18_001320	UB	SP	UB	UB	4	245	0.02236	-1720.25	-1712.05	-1712.05	-1710.66	-1712.21	-1711.16	0	2.11208
Ec-18_001570	UB	UB	UB	UB	5	109	0.03672	-930.522	-928.743	-928.743	-920.105	-920.794	-920.794	0	-0.001204
Ec-18_001620	SP	UB	UB	UB	5	109	0.0191	-774.935	-774.344	-774.344	-768.33	-768.671	-768.672	0	-0.001214
Ec-18_001860	UB	UB	UB	SP	5	145	0.06095	-1653.69	-1635.87	-1635.87	-1613.57	-1616.19	-1615.18	0	2.02438
Ec-18_002040	UB	UB	GA	GA	6	198	0.22366	-2300.63	-2284.09	-2284.08	-2282.79	-2285.48	-2282.67	0.012038	5.63171
Ec-18_002690	UB	SP	UB	UB	4	109	0.1209	-821.54	-816.84	-816.826	-816.826	-817.865	-816.875	0.027232	1.9799
Ec-18_003320	SP	UB	UB	UB	4	142	0.0567	-1225.07	-1199.78	-1199.78	-1193.81	-1194.52	-1194.52	0	-0.000142
Ec-18_003710	UB	UB	GA	GA	4	137	0.02014	-984.974	-984.703	-984.703	-981.907	-981.987	-981.987	0	-0.001226
Ec-18_003990	UB	GA	UB	UB	5	105	0.0325	-1193.44	-1152.05	-1152.05	-1146.28	-1147.96	-1147.96	0	-0.000144
Ec-18_004030	UB	UB	UB	UB	5	170	0.0083	-1431.25	-1431.25	-1431.25	-1420.73	-1422.57	-1422.58	0.00302	-0.003188
Ec-19_000920	UB	UB	UB	SP	5	137	0.01962	-1141.84	-1138.35	-1138.35	-1130.39	-1130.98	-1130.98	0	-0.000148
Ec-19_001890	UB	UB	UB	UB	6	93	0.03709	-840.985	-840.985	-840.985	-835.331	-836.413	-836.414	0.000754	-0.001372
Ec-19_002340	UB	UB	UB	UB	5	67	0.0514	-545.227	-541.662	-535.972	-540.79	-541.068	-534.428	11.3817	13.2806
Ec-19_002470	UB	UB	UB	UB	5	300	0.02846	-2375.33	-2364.85	-2364.85	-2358.9	-2359.08	-2358.09	0	1.97606
Ec-19_002660	UB	GA	UB	UB	5	105	0.01752	-871.955	-855.869	-855.869	-853.711	-855.143	-854.161	0	1.96318
Ec-19_002710	SP	UB	UB	UB	7	172	0.16069	-1957.23	-1944.55	-1944.55	-1936.65	-1937.45	-1937.45	0	-0.000152
Ec-19_002740	UB	GA	UB	UB	5	170	0.12473	-1617.38	-1606.47	-1606.47	-1603.9	-1605	-1604.03	0	1.9389
Ec-19_002930	SP	UB	GA	UB	5	82	0.10787	-829.74	-822.919	-822.919	-820.19	-820.688	-820.688	0	-0.00017
Ec-19_003200	UB	UB	SP	UB	5	90	0.0171	-788.329	-788.329	-788.329	-779.28	-779.794	-779.795	0.00019	-0.001378
Ec-19_003460	UB	UB	UB	UB	6	342	0.22068	-3819.67	-3769.68	-3769.68	-3763.36	-3766.66	-3764.01	0	5.29852
Ec-19_003710	UB	UB	SP	UB	3	558	0.09649	-4124.03	-4080.75	-4080.75	-4066.1	-4078.26	-4066.95	0	22.618
Ec-19_003860	SP	UB	UB	UB	4	448	0.10096	-4336.88	-4267.5	-4267.5	-4261.54	-4262	-4261.04	0	1.93236
Ec-19_004200	GA	SP	GA	UB	4	471	0.02665	-3395.01	-3359.08	-3355	-3350.22	-3358.83	-3350.61	8.15454	16.4468
Ec-19_004630	UB	GA	SP	SP	5	279	0.06751	-2319.3	-2264.63	-2264.63	-2254.09	-2254.95	-2254.95	0	-0.000176
Ec-19_004740	UB	UB	GA	UB	4	238	0.10831	-1934.13	-1902.02	-1902.01	-1900.67	-1901.72	-1900.8	0.029808	1.84092
Ec-19_005090	UB	UB	UB	UB	5	514	0.02061	-4858.81	-4834.79	-4834.79	-4795.37	-4800.27	-4797.92	0	4.70133
Ec-19_005140	UB	UB	UB	UB	5	90	0.06879	-904.583	-891.233	-891.233	-889.959	-891.081	-890.164	0	1.83419
Ec-20_000520	UB	UB	UB	UB	6	118	0.17456	-1478.29	-1471.73	-1471.73	-1464.42	-1465.6	-1465.6	0	-0.000194
Ec-20_000580	UB	UB	SP	UB	5	615	0.21687	-6855.19	-6768.73	-6768.73	-6768.13	-6773.93	-6768.17	0	11.5168
Ec-20_000710	UB	UB	GA	UB	6	226	0.28604	-2964.66	-2934.27	-2932.52	-2927.49	-2932.56	-2927.91	3.49776	9.30693
Ec-20_001250	UB	UB	GA	GA	4	144	0.13364	-1220.79	-1208.32	-1206.74	-1205.62	-1209.4	-1205.8	3.16314	7.19199
Ec-20_001810	UB	UB	SP	SP	6	128	0.0512	-1332.84	-1330	-1330	-1314.4	-1316.61	-1316.62	0	-0.001432
Ec-20_002000	UB	UB	UB	UB	5	96	0.05377	-818.319	-811.463	-811.463	-810.376	-811.028	-810.467	0	1.12219
Ec-20_002230	UB	UB	UB	SP	5	156	0.04984	-1253.92	-1250.09	-1250.09	-1247.97	-1248.3	-1248.3	0	-0.0002
Ec-20_002310	SP	UB	UB	UB	6	100	0.02901	-786.553	-786.406	-786.406	-780.455	-781.104	-781.105	0	-0.001506
Ec-20_002740	GA	UB	SP	UB	5	135	0.02974	-1070.35	-1070.35	-1070.35	-1067.52	-1067.72	-1067.72	0.000648	-0.001604
Ec-20_002810	UB	UB	UB	UB	4	258	0.13165	-2412.68	-2352.85	-2352.85	-2351.68	-2351.88	-2351.77	0	0.222022
Ec-20_002820	UB	SP	UB	UB	4	311	0.01537	-2069.45	-2051.6	-2050.39	-2048.11	-2053.86	-2048.25	2.41982	11.2321
Ec-20_003350	GA	UB	GA	GA	5	197	0.02283	-2081.02	-2068.22	-2068.22	-2031.3	-2031.98	-2031.98	0	-0.001628
Ec-20_003560	UB	UB	SP	UB	5	87	0.00238	-591.583	-591.583	-593.351	-587.409	-587.587	-587.587	-3.53422	-0.001742
Ec-20_003900	SP	SP	UB	SP	5	132	0.50425	-1463.7	-1443.72	-1441.53	-1441.33	-1444.1	-1441.35	4.3853	5.50584
Ec-20_003970	GA	GA	GA	UB	5	360	0.10537	-3566.38	-3524.41	-3524.41	-3510.82	-3511.3	-3511.3	0	-0.0002
Ec-20_004020	UB	UB	UB	UB	4	245	0.00569	-1441	-1439.59	-1439.59	-1433.68	-1433.73	-1433.73	0	-0.003518
Ec-20_004220	UB	SP	UB	UB	7	120	0.01991	-980.706	-979.609	-979.609	-970.291	-970.669	-970.67	0	-0.001754
Ec-20_004670	SP	SP	GA	UB	5	129	0.04091	-1125.82	-1125.82	-1125.82	-1110.58	-1113.65	-1113.65	0.0013	-0.00179
Ec-20_004750	GA	UB	GA	UB	5	69	0.08477	-675.825	-670.585	-670.585	-665.769	-665.942	-665.942	0	-0.000204
Ec-20_004880	UB	UB	UB	GA	4	513	0.0478	-4726.13	-4673.7	-4673.7	-4644.2	-4654.4	-4646.08	0	16.6389
Ec-20_005020	UB	UB	GA	UB	6	103	0.0756	-932.342	-901.082	-901.082	-900.973	-901.921	-901.011	0	1.81857
Ec-21_000880	GA	GA	UB	SP	5	497	0.02087	-4103.37	-4064.08	-4064.08	-4013.23	-4009.76	-4004.01	0	11.5032
Ec-21_000910	GA	GA	SP	SP	7	83	0.06911	-875.706	-866.932	-866.932	-863.137	-864.476	-864.476	0	-0.000226
Ec-21_000990	UB	UB	GA	UB	6	105	0.02713	-1143.41	-1140.48	-1140.48	-1127.23	-1127.36	-1127.36	0	-0.001806
Ec-21_001850	UB	UB	UB	UB	5	141	0.01109	-1177.28	-1171.22	-1171.22	-1165	-1166.47	-1165.97	0	1.01749
Ec-21_001900	UB	UB	SP	GA	5	146	0.05459	-1136.9	-1130.31	-1130.31	-1128.86	-1128.96	-1128.96	0	-0.000232
Ec-21_003220	GA	UB	UB	UB	4	707	0.08009	-5876.08	-5801.74	-5801.74	-5790.58	-5794.35	-5790.21	0	8.28386
Ec-21_003430	UB	UB	UB	UB	5	296	0.08034	-3084.49	-3036.91	-3036.91	-3016.49	-3020.98	-3018.41	0	5.13956
Ec-21_004770	SP	SP	UB	UB	6	116	0.12163	-1477.03	-1458.69	-1458.69	-1452.52	-1453.59	-1453.39	0	0.402106
Ec-21_004880	UB	UB	UB	SP	6	134	0.24898	-1334.18	-1319.98	-1319.98	-1319.94	-1321.03	-1320.13	0	1.8131
Ec-21_005540	UB	UB	UB	UB	5	418	0.24877	-5100.66	-5057.15	-5057.15	-5050.2	-5050.57	-5049.68	0	1.78382
Ec-21_006210	UB	UB	GA	GA	4	250	0.22324	-2199.77	-2171	-2171	-2169.71	-2170.16	-2170.16	0	-0.000248
Ec-21_006280	UB	UB	UB	UB	5	383	0.37388	-4311.41	-4228.49	-4217.48	-4217.47	-4232.81	-4218.85	22.0165	27.9062
Ec-22_000180	UB	UB	SP	UB	3	41	0.00264	-359.78	-359.78	-359.78	-356.756	-357.989	-357.989	0.000134	-0.000258
Ec-22_000790	UB	UB	UB	UB	5	224	0.11719	-1909.75	-1886.4	-1886.4	-1884.98	-1887.38	-1885.02	0	4.71113
Ec-22_001380	SP	UB	UB	UB	5	96	0.01302	-746.486	-746.489	-746.486	-740.467	-741.182	-741.183	0.004272	-0.001806
Ec-23_000710	UB	UB	UB	UB	5	337	0.04576	-2750.32	-2741.49	-2741.49	-2729.88	-2730.3	-2730.3	0	-0.001848
Ec-23_000730	GA	GA	GA	GA	5	231	0.27981	-2675.01	-2660.2	-2660.2	-2658.29	-2659.45	-2658.56	0	1.7749
Ec-23_000820	UB	UB	UB	UB	4	318	0.33215	-3220.53	-3202.91	-3202.91	-3191.63	-3200.76	-3192.57	0	16.3848
Ec-23_000930	UB	UB	UB	UB	6	142	0.04759	-1581.16	-1558.58	-1558.58	-1527.18	-1533.35	-1532.47	0	1.7594
Ec-23_001240	UB	UB	UB	UB	6	101	0.08088	-1240.16	-1218.7	-1218.7	-1202.88	-1204.14	-1204.14	0	-0.000264
Ec-23_001940	UB	SP	UB	UB	5	70	0.02229	-538.975	-535.781	-535.781	-534.458	-534.628	-534.628	0	-0.000266
Ec-23_002740	UB	GA	UB	UB	4	274	0.09861	-2681.71	-2658.9	-2658.9	-2653.45	-2653.63	-2653.44	0	0.386936
Ec-24_000150	UB	UB	UB	UB	5	125	0.15118	-1135.78	-1120.66	-1120.66	-1120.3	-1120.68	-1120.49	0	0.379718
Ec-24_000670	UB	UB	UB	UB	4	649	0.01975	-4278.49	-4261.83	-4261.83	-4256.36	-4257.21	-4256.34	0	1.74071
Ec-24_000930	UB	UB	UB	UB	5	103	0.01872	-773.079	-770.083	-770.083	-769.937	-770.467	-769.978	0	0.978042
Ec-24_001460	UB	UB	SP	UB	4	168	0.06289	-1452.23	-1443.15	-1443.15	-1440.14	-1440.38	-1440.38	0	-0.000278
Ec-24_002980	UB	UB	GA	UB	4	285	0.03537	-2042.44	-2037.37	-2037.37	-2034.99	-2035.16	-2035.06	0	0.20772
Ec-25_000120	UB	UB	SP	UB	4	173	0.05995	-1318.46	-1301.01	-1301.01	-1292.68	-1294.5	-1294.5	0	-0.000302
Ec-25_000390	SP	UB	GA	UB	6	120	0.01492	-921.577	-921.578	-921.577	-915.793	-916.071	-916.072	0.00113	-0.001864
Ec-25_000970	UB	UB	UB	UB	6	152	0.07055	-1443.53	-1434.94	-1434.94	-1433.85	-1434.84	-1434	0	1.68352
Ec-25_000980	UB	UB	SP	UB	5	112	0.04934	-900.372	-894.863	-894.863	-888.788	-889.179	-889.179	0	-0.00032
Ec-25_002650	UB	UB	UB	UB	5	246	0.03348	-2327.31	-2300.33	-2300.33	-2276.51	-2278.04	-2277.55	0	0.966118
Ec-25_003360	UB	UB	UB	GA	6	258	0.23322	-3464.33	-3434.43	-3433.92	-3427.85	-3433.83	-3428.92	1.01641	9.81635
Ec-26_000120	UB	UB	UB	GA	6	135	0.01823	-1170.92	-1170.92	-1170.92	-1162.46	-1163.27	-1163.28	0.000544	-0.001922
Ec-26_000390	UB	UB	UB	UB	4	573	0.14589	-5632.21	-5519.77	-5507.37	-5500.77	-5518.65	-5500.29	24.798	36.7208
Ec-26_000480	UB	UB	SP	UB	5	199	0.05555	-1894.27	-1869.93	-1869.93	-1857.98	-1858.57	-1858.57	0	-0.000324
Ec-26_000720	GA	UB	SP	GA	4	240	0.02076	-1732.53	-1731.84	-1731.84	-1728.67	-1728.68	-1728.68	0	-0.002026
Ec-26_000800	UB	UB	GA	UB	5	92	0.05127	-860.77	-857.379	-857.379	-850.369	-851.271	-851.271	0	-0.000324
Ec-26_000850	SP	SP	UB	UB	4	713	0.2058	-6775.35	-6714.22	-6714.22	-6711.12	-6712.04	-6711.2	0	1.68345
Ec-26_001260	UB	UB	UB	SP	4	157	0.03804	-1135.94	-1127.83	-1127.83	-1125	-1125.07	-1125.07	0	-0.000324
Ec-26_001690	UB	SP	GA	UB	5	384	0.18235	-4428.25	-4355.32	-4355.32	-4353.78	-4357.98	-4353.96	0	8.02275
Ec-26_002190	UB	UB	UB	SP	5	179	0.05964	-1475.3	-1460.46	-1460.46	-1454.3	-1454.49	-1454.49	0	-0.000326
Ec-26_002680	UB	UB	GA	SP	5	113	0.03126	-1058.23	-1049.95	-1049.95	-1045.65	-1046.16	-1046.16	0	-0.00034
Ec-26_003380	UB	UB	UB	GA	5	78	0.07025	-918.502	-910.204	-909.791	-894.536	-898.751	-897.911	0.826062	1.67924
Ec-26_003430	GA	UB	GA	UB	4	553	0.12724	-5025.31	-4928.32	-4928.32	-4922.61	-4922.91	-4922.72	0	0.370776
Ec-26_003770	UB	UB	UB	UB	5	272	0.11856	-2623.41	-2597.3	-2597.3	-2581.88	-2584.64	-2584.64	0	-0.000346
Ec-26_004360	UB	UB	UB	UB	5	172	0.09463	-1525.12	-1503.37	-1502.12	-1502.1	-1509.73	-1502.12	2.49236	15.223
Ec-26_004670	GA	UB	UB	GA	7	85	0.09914	-1138.53	-1127.8	-1127.8	-1121.56	-1122.75	-1122.75	0	-0.000348
Ec-26_004840	GA	UB	UB	UB	5	122	0.08531	-1150.03	-1142.5	-1142.5	-1139.77	-1140.45	-1140.26	0	0.364904
Ec-26_005530	GA	UB	UB	UB	6	106	0.00115	-615.154	-615.155	-615.154	-615.154	-615.167	-615.168	0.002066	-0.002064
Ec-26_005770	SP	UB	UB	UB	4	226	0.05404	-1931.34	-1887.13	-1886.43	-1883.27	-1890.46	-1883.63	1.39338	13.6607
Ec-26_005970	UB	UB	GA	GA	4	31	0.0122	-305.894	-294.417	-294.414	-294.414	-296.255	-293.965	0.00482	4.58024
Ec-26_006250	UB	UB	GA	UB	5	189	0.01219	-1780.05	-1777.58	-1777.58	-1750.48	-1753.6	-1753.6	0	-0.002284
Ec-26_006580	UB	UB	UB	UB	5	243	0.02225	-1623.16	-1613.49	-1613.49	-1612.15	-1613.03	-1612.2	-2.6e-05	1.6644
Ec-27_000690	UB	GA	UB	SP	6	105	0.04885	-1087.09	-1084.05	-1084.05	-1064.8	-1065.69	-1065.69	0	-0.00035
Ec-27_000790	UB	GA	GA	UB	5	467	0.10542	-3880.7	-3834.08	-3834.08	-3827.03	-3830.98	-3827.84	0	6.28294
Ec-27_001070	UB	UB	UB	UB	8	103	0.0027	-944.696	-944.697	-944.696	-939.85	-941.43	-941.431	0.002164	-0.002332
Ec-27_001530	UB	UB	UB	UB	7	85	0.2098	-1246.04	-1211.1	-1209.53	-1208.4	-1208.99	-1205.97	3.15333	6.05475
Ec-27_002290	UB	UB	GA	UB	4	40	0.00314	-419.574	-417.272	-417.272	-411.611	-411.912	-411.095	0	1.63416
Ec-27_002470	UB	UB	UB	SP	7	135	0.14542	-1959.12	-1943.26	-1943.26	-1931.95	-1932.33	-1932.33	0	-0.000352
Ec-27_002720	UB	UB	GA	SP	4	462	0.19733	-3700.5	-3663.33	-3660.82	-3660.82	-3664.86	-3661.73	5.0066	6.26728
Ec-27_002760	UB	UB	GA	UB	5	257	0.06556	-2034.57	-2011.05	-2011.05	-2010.37	-2011.26	-2010.48	0	1.55304
Ec-27_002780	UB	UB	UB	UB	5	176	0.11938	-1577.04	-1566.82	-1566.82	-1560.65	-1561.56	-1561.4	0	0.319124
Ec-27_003160	SP	UB	UB	UB	5	174	0.13151	-1879.12	-1852.79	-1852.79	-1849.65	-1850.65	-1849.87	0	1.54965
Ec-27_003180	SP	UB	SP	SP	4	388	0.08401	-4117.79	-4071.92	-4071.92	-4049.14	-4051.61	-4050.84	0	1.54892
Ec-27_003330	GA	UB	UB	GA	4	291	0.19829	-3109.33	-3089.29	-3089.29	-3084.6	-3085.35	-3085.2	0	0.306372
Ec-27_003420	UB	UB	UB	UB	5	131	0.04682	-1014.37	-1009.75	-1009.75	-1008.06	-1008.24	-1008.13	0	0.207198
Ec-27_004220	UB	UB	UB	UB	5	215	0.14505	-2213.61	-2201.55	-2201.55	-2188.7	-2191.77	-2191.77	0	-0.000362
Ec-27_004250	UB	UB	UB	UB	6	91	0.03589	-1150.86	-1148.01	-1148.01	-1132.94	-1132.97	-1132.2	0	1.53906
Ec-27_004330	UB	UB	SP	UB	4	100	0.11074	-832.337	-828.231	-828.231	-826.017	-826.035	-823.806	0	4.45726
Ec-27_004460	UB	UB	UB	SP	6	509	0.03325	-4369.11	-4343.21	-4343.21	-4336.5	-4337.18	-4337.03	0	0.292896
Ec-27_004570	UB	UB	UB	UB	6	156	0.30896	-2002.24	-1985.15	-1985.15	-1974.96	-1982.69	-1975.33	0	14.7334
Ec-27_004630	GA	UB	UB	UB	5	157	0.0465	-1706.49	-1693.15	-1693.15	-1671.81	-1672.64	-1672.64	0	-0.000398
Ec-27_005270	SP	UB	UB	SP	6	150	0.04209	-1283.03	-1277.24	-1277.24	-1268.58	-1269.43	-1269.43	0	-0.000402
Ec-27_005660	SP	UB	SP	UB	4	355	0.04827	-2717.05	-2687.26	-2687.26	-2683.96	-2685	-2684.25	0	1.51431
Ec-27_005730	GA	GA	UB	UB	5	135	0.14477	-1635.2	-1579.94	-1571.19	-1562.98	-1574.85	-1562.98	17.5067	23.741
Ec-27_005790	UB	UB	SP	UB	4	464	0.12168	-4723.49	-4657.71	-4657.71	-4652.17	-4655.38	-4652.48	0	5.79289
Ec-27_006190	UB	UB	UB	SP	5	256	0.0284	-1869.59	-1856.29	-1856.29	-1855.26	-1856.34	-1856.24	0	0.204904
Ec-27_006320	UB	UB	GA	UB	5	181	0.07258	-1741.22	-1704.74	-1704.74	-1701.62	-1702.64	-1701.89	0	1.49072
Ec-27_006340	GA	GA	UB	UB	5	446	0.25196	-4836.14	-4760.2	-4755.47	-4754.67	-4771.54	-4754.92	9.46362	33.2408
Ec-27_006680	UB	UB	GA	UB	5	217	0.18777	-2464.54	-2407.97	-2380.4	-2379.15	-2408.33	-2379.17	55.1433	58.3112
Ec-27_006700	GA	UB	SP	UB	4	111	0.09753	-895.903	-894.209	-894.209	-893.864	-894.032	-893.939	0	0.185974
Ec-27_006880	UB	UB	UB	UB	5	194	0.01268	-1312.42	-1312.42	-1312.42	-1312.42	-1312.47	-1312.47	0.00236	-0.002356
Ec-27_006910	UB	UB	UB	UB	6	185	0.00746	-1617.91	-1616.34	-1616.34	-1586.88	-1587.88	-1587.88	2e-06	-0.00242
Ec-28_000030	SP	UB	SP	UB	6	277	0.22714	-3169.96	-3137.05	-3137.05	-3133.42	-3135.04	-3134.31	0	1.46023
Ec-28_000060	UB	UB	UB	SP	4	336	0.15592	-3132.86	-3085.68	-3085.51	-3082.96	-3085.65	-3083.29	0.349266	4.71726
Ec-28_000310	SP	UB	UB	UB	5	122	0.18849	-1385.3	-1362.62	-1362.62	-1362.52	-1365.27	-1362.59	0	5.3493
Ec-28_000360	GA	GA	UB	UB	6	218	0.00804	-1463.35	-1451.89	-1450.87	-1450.87	-1457.31	-1451	2.05283	12.6259
Ec-28_000450	UB	UB	SP	UB	4	202	0.00459	-1423.79	-1423.79	-1423.79	-1396.59	-1397.53	-1397.53	0.000656	-0.00248
Ec-28_000500	UB	SP	SP	UB	5	222	0.09047	-2327.65	-2303.57	-2303.57	-2291.42	-2292.26	-2291.53	0	1.45994
Ec-28_000560	UB	SP	SP	UB	4	399	0.18473	-4396.89	-4350.26	-4350.26	-4337.37	-4341.05	-4338.83	0	4.44086
Ec-28_000680	UB	UB	UB	SP	5	235	0.04173	-1769.41	-1762.27	-1761.52	-1758.62	-1761.97	-1758.89	1.49009	6.15957
Ec-28_001030	UB	UB	UB	UB	6	92	0.14351	-984.729	-956.135	-955.829	-954.218	-958.765	-954.366	0.611336	8.79765
Ec-28_001760	UB	UB	UB	GA	6	249	0.16839	-2705.88	-2696.9	-2696.9	-2689.4	-2689.92	-2689.92	0	-0.000406
Ec-28_002150	UB	UB	UB	UB	5	160	0.1073	-1541.33	-1506.68	-1502.31	-1492.57	-1501.01	-1494.2	8.74787	13.6271
Ec-28_002670	UB	UB	UB	UB	5	194	0.1951	-2268.8	-2242.51	-2242.51	-2237.11	-2241.1	-2237.77	0	6.6573
Ec-28_003310	UB	UB	UB	UB	4	273	0.181	-2520.65	-2498.48	-2498.48	-2492.02	-2495.32	-2490.87	0	8.90831
Ec-28_003500	UB	UB	SP	SP	5	153	0.02321	-1540.63	-1537.91	-1537.91	-1524.88	-1525.94	-1525.24	0	1.40099
Ec-28_003710	GA	GA	UB	UB	5	255	0.02973	-2577.06	-2563.08	-2563.08	-2542.67	-2544.75	-2544.61	0	0.278622
