# Supplementary material for: Rapid turnover of life-cycle-related genes in the brown algae
Source: Genome Biol. 2019 Feb 14;20:35. doi: 10.1186/s13059-019-1630-6 (PMC6374913; doi:10.1186/s13059-019-1630-6)
Supplement: Supplementary file 1 — Table S1. Genome and transcriptome assembly statistics for the four studied species. Table S2. Phenotypic differences between gametophytes (GA) and sporophytes (SP) of the four studied species. Table S3. Strains used in this study and DNA and RNA sequencing data statistics. Table S4. Gene expression levels (measured as TPM) in gametophyte and sporophyte generations in each of the four studied species. Table S5. Gametophyte- and sporophyte-biased genes identified for each of the four studied species (DEseq2 FC < 2, padj< 0.05, TPM > 5th percentile). Table S6. Generation-biased gene expression and morphological complexity of sporophytes and gametophytes across the four studied species. Table S7. Numbers of duplicated, single copy and orphan genes among the generation-biased genes in each of the studied brown algal species. Table S8. Orthology statistics based on the Orthofinder analysis. Table S9. Enriched gene ontology (GO) terms associated with the generation-biased genes (GBGs) identified for each of the studied species (Fisher test p-value< 0.05). Table S10. GO terms consistently enriched in either gametophyte-biased or sporophyte-biased genes across all four brown algal species. Table S11. List of GBGs conserved across all the studied species and their predicted functions. Table S12. Structural characteristics of the generation-biased genes identified for each of the studied species. Table S13. PAML codeml analysis with the F3X4 substitution model. (ZIP 9175 kb) [file 13059_2019_1630_MOESM1_ESM.zip › TableS7.xlsx]

## Sheet: Table S7
Table S7. Numbers of duplicated, single copy and orphan generation-biased genes in each of the studied brown algal species.
SP: sporophyte; GA: gametophyte.
	Ectocarpus sp. GA	Ectocarpus sp. SP	S. lomentaria GA	S. lomentaria SP	M. pyrifera GA	M. pyrifera SP	S. japonica GA	S. japonica SP
Duplicated orphan	13	4	10	41	6	7	31	3
Duplicated non-orphan	684	349	609	363	561	531	752	965
Single copy orphan	691	370	356	236	23	173	119	108
Single copy non-orphan	2717	1374	2710	1644	2567	2877	2322	2518
Total n. genes	4105	2097	3685	2284	3157	3588	3224	3594
N. orphan	695	380	397	242	30	204	122	108
% orphan	0.169306	0.181211	0.107734	0.105954	0.00950269	0.0568562	0.0378412	0.0300501
% duplicated	0.1676	0.171197	0.176391	0.161559	0.179918	0.156633	0.234181	0.268503
	Ectocarpus sp.		S. lomentaria		M. pyrifera		S. japonica
Total n. duplicated genes	3401		5035		6442		5676
Proportion of duplicated genes genome wide	0.195168	#DIV/0!	0.276314		0.290363		0.304099
Total n. genes	17426		18222		22186		18665
