# Supplementary material for: Rapid turnover of life-cycle-related genes in the brown algae
Source: Genome Biol. 2019 Feb 14;20:35. doi: 10.1186/s13059-019-1630-6 (PMC6374913; doi:10.1186/s13059-019-1630-6)
Supplement: Supplementary file 1 — Table S1. Genome and transcriptome assembly statistics for the four studied species. Table S2. Phenotypic differences between gametophytes (GA) and sporophytes (SP) of the four studied species. Table S3. Strains used in this study and DNA and RNA sequencing data statistics. Table S4. Gene expression levels (measured as TPM) in gametophyte and sporophyte generations in each of the four studied species. Table S5. Gametophyte- and sporophyte-biased genes identified for each of the four studied species (DEseq2 FC < 2, padj< 0.05, TPM > 5th percentile). Table S6. Generation-biased gene expression and morphological complexity of sporophytes and gametophytes across the four studied species. Table S7. Numbers of duplicated, single copy and orphan genes among the generation-biased genes in each of the studied brown algal species. Table S8. Orthology statistics based on the Orthofinder analysis. Table S9. Enriched gene ontology (GO) terms associated with the generation-biased genes (GBGs) identified for each of the studied species (Fisher test p-value< 0.05). Table S10. GO terms consistently enriched in either gametophyte-biased or sporophyte-biased genes across all four brown algal species. Table S11. List of GBGs conserved across all the studied species and their predicted functions. Table S12. Structural characteristics of the generation-biased genes identified for each of the studied species. Table S13. PAML codeml analysis with the F3X4 substitution model. (ZIP 9175 kb) [file 13059_2019_1630_MOESM1_ESM.zip › TableS8.xlsx]

## Sheet: Table S8
Table S8. Orthology statistics based on the Orthofinder analysis.
GBG: generation-biased genes, GA: gametophyte, SP: sporophyte, PSO: pairwise single orthologs, ASO: all single orthologs
	Ectocarpus sp.	S. lomentaria	M. pyrifera	S. japonica
Total number of predicted genes	17426	18222	22186	18665
Number of GBGs	6202	5969	6745	6818
Number of GA-biased genes	4105	3685	3157	3224
Number of SP-biased genes	2097	2284	3588	3594
Number of 1:1:1:1/0 orthologs (ASOs)	6656
Number of ASOs with generation-bias in at least one species	5027
Number of 1:1 orthologs (PSOs)	6644		7128
Number of conserved GA-biased genes in PSOs	487		402
Number of conserved SP-biased genes in PSOs	135		451
Number of genes showing discordant bias among PSOs	113		254
Number of PSOs that gained generation-bias in one of the species	1922		3131
