# Supplementary material for: Rapid turnover of life-cycle-related genes in the brown algae
Source: Genome Biol. 2019 Feb 14;20:35. doi: 10.1186/s13059-019-1630-6 (PMC6374913; doi:10.1186/s13059-019-1630-6)
Supplement: Supplementary file 1 — Table S1. Genome and transcriptome assembly statistics for the four studied species. Table S2. Phenotypic differences between gametophytes (GA) and sporophytes (SP) of the four studied species. Table S3. Strains used in this study and DNA and RNA sequencing data statistics. Table S4. Gene expression levels (measured as TPM) in gametophyte and sporophyte generations in each of the four studied species. Table S5. Gametophyte- and sporophyte-biased genes identified for each of the four studied species (DEseq2 FC < 2, padj< 0.05, TPM > 5th percentile). Table S6. Generation-biased gene expression and morphological complexity of sporophytes and gametophytes across the four studied species. Table S7. Numbers of duplicated, single copy and orphan genes among the generation-biased genes in each of the studied brown algal species. Table S8. Orthology statistics based on the Orthofinder analysis. Table S9. Enriched gene ontology (GO) terms associated with the generation-biased genes (GBGs) identified for each of the studied species (Fisher test p-value< 0.05). Table S10. GO terms consistently enriched in either gametophyte-biased or sporophyte-biased genes across all four brown algal species. Table S11. List of GBGs conserved across all the studied species and their predicted functions. Table S12. Structural characteristics of the generation-biased genes identified for each of the studied species. Table S13. PAML codeml analysis with the F3X4 substitution model. (ZIP 9175 kb) [file 13059_2019_1630_MOESM1_ESM.zip › TableS9.xlsx]

## Sheet: Table S9
Table S9. Enriched gene ontology (GO) terms associated with the generation-biased genes identified for each of the four study species (Fisher test p<0.05).
GA: gametophyte; SP: sporophyte.
GBGs per species
Ectocarpus sp. GA-biased genes						Ectocarpus sp. SP-biased genes						S. lomentaria GA-biased genes						S. lomentaria SP-biased genes						M. pyrifera GA-biased genes						M. pyrifera SP-biased genes						S. japonica GA-biased genes						S. japonica SP-biased genes
GO	GO name	Category	p-val	FDR		GO	GO name	Category	p-val	FDR		GO	GO name	Category	p-val	FDR		GO	GO name	Category	p-val	FDR		GO	GO name	Category	p-val	FDR		GO	GO name	Category	p-val	FDR		GO	GO name	Category	p-val	FDR		GO	GO name	Category	p-val	FDR
GO:0007018	microtubule-based movement	BIOLOGICAL_PROCESS	1.48669e-25	4.02892e-22		GO:0031224	intrinsic component of membrane	CELLULAR_COMPONENT	3.69856e-07	0.00100231		GO:0005929	cilium	CELLULAR_COMPONENT	2.31054e-64	2.87293e-60		GO:0044434	chloroplast part	CELLULAR_COMPONENT	2.56753e-33	3.19246e-29		GO:0009507	chloroplast	CELLULAR_COMPONENT	1.4304e-06	0.0172793		GO:0016020	membrane	CELLULAR_COMPONENT	6.35568e-34	9.09688e-30		GO:0006259	DNA metabolic process	BIOLOGICAL_PROCESS	7.99331e-12	1.06623e-07		GO:0042120	alginic acid metabolic process	BIOLOGICAL_PROCESS	5.0313e-14	3.35562e-10
GO:0006928	movement of cell or subcellular component	BIOLOGICAL_PROCESS	1.30561e-25	4.02892e-22		GO:0016021	integral component of membrane	CELLULAR_COMPONENT	3.43613e-07	0.00100231		GO:0007018	microtubule-based movement	BIOLOGICAL_PROCESS	6.74467e-46	4.19316e-42		GO:0044435	plastid part	CELLULAR_COMPONENT	5.50807e-32	3.42437e-28		GO:0009536	plastid	CELLULAR_COMPONENT	4.18722e-06	0.0252908		GO:0044425	membrane part	CELLULAR_COMPONENT	1.63876e-27	1.17278e-23		GO:0004518	nuclease activity	MOLECULAR_FUNCTION	9.61484e-10	6.41262e-06		GO:0042121	alginic acid biosynthetic process	BIOLOGICAL_PROCESS	5.0313e-14	3.35562e-10
GO:0005515	protein binding	MOLECULAR_FUNCTION	6.06259e-25	1.09531e-21		GO:0044425	membrane part	CELLULAR_COMPONENT	2.44462e-05	0.0189284		GO:0007017	microtubule-based process	BIOLOGICAL_PROCESS	7.12741e-44	2.95407e-40		GO:0009507	chloroplast	CELLULAR_COMPONENT	1.58965e-31	6.58856e-28		GO:0044435	plastid part	CELLULAR_COMPONENT	1.04336e-05	0.0420127		GO:0006810	transport	BIOLOGICAL_PROCESS	7.15894e-25	3.41553e-21		GO:0006281	DNA repair	BIOLOGICAL_PROCESS	6.70691e-09	2.98212e-05		GO:0005976	polysaccharide metabolic process	BIOLOGICAL_PROCESS	2.49019e-13	1.10722e-09
GO:0007017	microtubule-based process	BIOLOGICAL_PROCESS	1.16185e-22	1.5743e-19		GO:0016020	membrane	CELLULAR_COMPONENT	2.42261e-05	0.0189284		GO:0005856	cytoskeleton	CELLULAR_COMPONENT	6.90059e-43	2.14505e-39		GO:0009536	plastid	CELLULAR_COMPONENT	2.82243e-31	8.77354e-28		GO:0030992	intraciliary transport particle B	CELLULAR_COMPONENT	2.55608e-05	0.0499895		GO:0051234	establishment of localization	BIOLOGICAL_PROCESS	1.82041e-24	6.51389e-21		GO:0004519	endonuclease activity	MOLECULAR_FUNCTION	9.71318e-09	3.2391e-05		GO:0044391	ribosomal subunit	CELLULAR_COMPONENT	1.15816e-12	3.86219e-09
GO:0005929	cilium	CELLULAR_COMPONENT	4.01735e-20	4.35481e-17		GO:0055114	oxidation-reduction process	BIOLOGICAL_PROCESS	1.97271e-05	0.0189284		GO:0044430	cytoskeletal part	CELLULAR_COMPONENT	7.83742e-41	1.94901e-37		GO:0009579	thylakoid	CELLULAR_COMPONENT	4.08196e-28	1.0151e-24		GO:0009451	RNA modification	BIOLOGICAL_PROCESS	2.76907e-05	0.0499895		GO:0012505	endomembrane system	CELLULAR_COMPONENT	3.91988e-23	1.1221e-19		GO:0034061	DNA polymerase activity	MOLECULAR_FUNCTION	4.87447e-08	0.000130041		GO:0034637	cellular carbohydrate biosynthetic process	BIOLOGICAL_PROCESS	1.45401e-12	3.87902e-09
GO:0042995	cell projection	CELLULAR_COMPONENT	8.30006e-20	7.49772e-17		GO:0006091	generation of precursor metabolites and energy	BIOLOGICAL_PROCESS	2.04097e-05	0.0189284		GO:0044441	ciliary part	CELLULAR_COMPONENT	3.42532e-40	7.0984e-37		GO:0015979	photosynthesis	BIOLOGICAL_PROCESS	2.35086e-26	4.87176e-23		GO:0008175	tRNA methyltransferase activity	MOLECULAR_FUNCTION	3.01223e-05	0.0499895		GO:0005794	Golgi apparatus	CELLULAR_COMPONENT	1.66879e-21	3.98089e-18		GO:0033554	cellular response to stress	BIOLOGICAL_PROCESS	1.08679e-07	0.000241612		GO:0033692	cellular polysaccharide biosynthetic process	BIOLOGICAL_PROCESS	5.8254e-12	1.29508e-08
GO:0015631	tubulin binding	MOLECULAR_FUNCTION	6.95942e-18	5.38858e-15		GO:0016491	oxidoreductase activity	MOLECULAR_FUNCTION	1.60965e-05	0.0189284		GO:0042995	cell projection	CELLULAR_COMPONENT	6.24303e-40	9.74791e-37		GO:0034357	photosynthetic membrane	CELLULAR_COMPONENT	5.52604e-26	9.81583e-23		GO:0044434	chloroplast part	CELLULAR_COMPONENT	3.31057e-05	0.0499895		GO:0098588	bounding membrane of organelle	CELLULAR_COMPONENT	4.0449e-21	8.27067e-18		GO:0015074	DNA integration	BIOLOGICAL_PROCESS	1.48526e-07	0.000247648		GO:0042597	periplasmic space	CELLULAR_COMPONENT	8.21031e-12	1.5006e-08
GO:0008017	microtubule binding	MOLECULAR_FUNCTION	1.09746e-16	7.43532e-14		GO:0044710	single-organism metabolic process	BIOLOGICAL_PROCESS	6.04511e-05	0.0204778		GO:0120025	plasma membrane bounded cell projection	CELLULAR_COMPONENT	6.27178e-40	9.74791e-37		GO:0044436	thylakoid part	CELLULAR_COMPONENT	3.74111e-25	5.81462e-22		GO:0055114	oxidation-reduction process	BIOLOGICAL_PROCESS	1.67786e-05	0.0499895		GO:0051179	localization	BIOLOGICAL_PROCESS	4.09949e-20	7.33449e-17		GO:0006310	DNA recombination	BIOLOGICAL_PROCESS	1.37417e-07	0.000247648		GO:0000271	polysaccharide biosynthetic process	BIOLOGICAL_PROCESS	8.9998e-12	1.5006e-08
GO:0003777	microtubule motor activity	MOLECULAR_FUNCTION	8.74388e-15	5.26576e-12		GO:0005840	ribosome	CELLULAR_COMPONENT	5.51378e-05	0.0204778		GO:0015630	microtubule cytoskeleton	CELLULAR_COMPONENT	7.72834e-39	1.06771e-35		GO:0042651	thylakoid membrane	CELLULAR_COMPONENT	6.54804e-23	9.04649e-20		GO:0009532	plastid stroma	CELLULAR_COMPONENT	0.000211213	0.283495		GO:0016021	integral component of membrane	CELLULAR_COMPONENT	3.70415e-19	5.87553e-16		GO:0006974	cellular response to DNA damage stimulus	BIOLOGICAL_PROCESS	2.51514e-07	0.000372771		GO:0005975	carbohydrate metabolic process	BIOLOGICAL_PROCESS	2.87719e-11	4.26432e-08
GO:0003774	motor activity	MOLECULAR_FUNCTION	2.71029e-14	1.46898e-11		GO:0001071	nucleic acid binding transcription factor activity	MOLECULAR_FUNCTION	4.74994e-05	0.0204778		GO:0031514	motile cilium	CELLULAR_COMPONENT	2.43374e-38	3.02612e-35		GO:0019684	photosynthesis, light reaction	BIOLOGICAL_PROCESS	5.79608e-22	7.20685e-19		GO:0008173	RNA methyltransferase activity	MOLECULAR_FUNCTION	0.000283672	0.342675		GO:0031224	intrinsic component of membrane	CELLULAR_COMPONENT	4.10503e-19	5.87553e-16		GO:1902589	single-organism organelle organization	BIOLOGICAL_PROCESS	4.31298e-07	0.000575308		GO:0044425	membrane part	CELLULAR_COMPONENT	3.29445e-11	4.39446e-08
GO:0099081	supramolecular polymer	CELLULAR_COMPONENT	4.31587e-14	1.67086e-11		GO:0016168	chlorophyll binding	MOLECULAR_FUNCTION	4.27712e-05	0.0204778		GO:0097014	ciliary plasm	CELLULAR_COMPONENT	1.17682e-37	1.33024e-34		GO:0031976	plastid thylakoid	CELLULAR_COMPONENT	2.56296e-21	2.65565e-18		GO:0030091	protein repair	BIOLOGICAL_PROCESS	0.000543188	0.36454		GO:0005215	transporter activity	MOLECULAR_FUNCTION	4.22912e-18	5.50286e-15		GO:0003964	RNA-directed DNA polymerase activity	MOLECULAR_FUNCTION	5.12448e-07	0.000621414		GO:0005840	ribosome	CELLULAR_COMPONENT	4.74831e-11	5.75797e-08
GO:0099080	supramolecular complex	CELLULAR_COMPONENT	4.31587e-14	1.67086e-11		GO:0022627	cytosolic small ribosomal subunit	CELLULAR_COMPONENT	5.79746e-05	0.0204778		GO:0005930	axoneme	CELLULAR_COMPONENT	5.31165e-37	5.50375e-34		GO:0009534	chloroplast thylakoid	CELLULAR_COMPONENT	2.56296e-21	2.65565e-18		GO:0030488	tRNA methylation	BIOLOGICAL_PROCESS	0.000483556	0.36454		GO:0044431	Golgi apparatus part	CELLULAR_COMPONENT	5.60466e-18	6.68496e-15		GO:0005929	cilium	CELLULAR_COMPONENT	6.97939e-07	0.00071614		GO:0016021	integral component of membrane	CELLULAR_COMPONENT	6.74047e-11	7.4926e-08
GO:0099512	supramolecular fiber	CELLULAR_COMPONENT	4.31587e-14	1.67086e-11		GO:0009765	photosynthesis, light harvesting	BIOLOGICAL_PROCESS	5.62916e-05	0.0204778		GO:0006928	movement of cell or subcellular component	BIOLOGICAL_PROCESS	1.41096e-35	1.34953e-32		GO:0009535	chloroplast thylakoid membrane	CELLULAR_COMPONENT	1.00585e-20	8.93339e-18		GO:0051186	cofactor metabolic process	BIOLOGICAL_PROCESS	0.000450341	0.36454		GO:0022857	transmembrane transporter activity	MOLECULAR_FUNCTION	1.25992e-17	1.38718e-14		GO:0071897	DNA biosynthetic process	BIOLOGICAL_PROCESS	6.7947e-07	0.00071614		GO:0031224	intrinsic component of membrane	CELLULAR_COMPONENT	9.44756e-11	9.69392e-08
GO:0008092	cytoskeletal protein binding	MOLECULAR_FUNCTION	3.56375e-14	1.67086e-11		GO:0003700	transcription factor activity, sequence-specific DNA binding	MOLECULAR_FUNCTION	4.74994e-05	0.0204778		GO:0032838	plasma membrane bounded cell projection cytoplasm	CELLULAR_COMPONENT	4.87616e-35	4.33073e-32		GO:0055035	plastid thylakoid membrane	CELLULAR_COMPONENT	1.00585e-20	8.93339e-18		GO:0030990	intraciliary transport particle	CELLULAR_COMPONENT	0.000446056	0.36454		GO:0031090	organelle membrane	CELLULAR_COMPONENT	1.39407e-17	1.42524e-14		GO:0006278	RNA-dependent DNA biosynthetic process	BIOLOGICAL_PROCESS	1.0375e-06	0.000988518		GO:0016051	carbohydrate biosynthetic process	BIOLOGICAL_PROCESS	1.66012e-10	1.58174e-07
GO:0005509	calcium ion binding	MOLECULAR_FUNCTION	6.19285e-14	2.23768e-11		GO:0016638	oxidoreductase activity, acting on the CH-NH2 group of donors	MOLECULAR_FUNCTION	3.59932e-05	0.0204778		GO:0044782	cilium organization	BIOLOGICAL_PROCESS	5.29232e-34	4.38698e-31		GO:0009521	photosystem	CELLULAR_COMPONENT	1.17793e-20	9.76422e-18		GO:0009570	chloroplast stroma	CELLULAR_COMPONENT	0.000542153	0.36454		GO:0065007	biological regulation	BIOLOGICAL_PROCESS	5.43176e-17	5.18298e-14		GO:0008233	peptidase activity	MOLECULAR_FUNCTION	2.6248e-06	0.00233415		GO:0003735	structural constituent of ribosome	MOLECULAR_FUNCTION	1.86521e-10	1.65867e-07
GO:0005874	microtubule	CELLULAR_COMPONENT	1.271e-13	4.05225e-11		GO:0000981	RNA polymerase II transcription factor activity, sequence-specific DNA binding	MOLECULAR_FUNCTION	5.46287e-05	0.0204778		GO:0060271	cilium assembly	BIOLOGICAL_PROCESS	2.05833e-32	1.59958e-29		GO:0009523	photosystem II	CELLULAR_COMPONENT	3.11439e-19	2.42027e-16		GO:0000049	tRNA binding	MOLECULAR_FUNCTION	0.000334655	0.36454		GO:0031982	vesicle	CELLULAR_COMPONENT	2.08118e-15	1.86175e-12		GO:0090304	nucleic acid metabolic process	BIOLOGICAL_PROCESS	2.95646e-06	0.00246476		GO:0044264	cellular polysaccharide metabolic process	BIOLOGICAL_PROCESS	2.28628e-10	1.90604e-07
GO:0099513	polymeric cytoskeletal fiber	CELLULAR_COMPONENT	1.271e-13	4.05225e-11		GO:0019684	photosynthesis, light reaction	BIOLOGICAL_PROCESS	7.21684e-05	0.023009		GO:0120031	plasma membrane bounded cell projection assembly	BIOLOGICAL_PROCESS	2.38482e-30	1.74428e-27		GO:0009765	photosynthesis, light harvesting	BIOLOGICAL_PROCESS	5.58632e-19	4.0859e-16		GO:0015979	photosynthesis	BIOLOGICAL_PROCESS	0.000519851	0.36454		GO:0006811	ion transport	BIOLOGICAL_PROCESS	6.31178e-15	5.31415e-12		GO:0006996	organelle organization	BIOLOGICAL_PROCESS	3.4993e-06	0.00274571		GO:0005576	extracellular region	CELLULAR_COMPONENT	4.29668e-10	3.37137e-07
GO:0005488	binding	MOLECULAR_FUNCTION	1.58722e-13	4.61462e-11		GO:0018298	protein-chromophore linkage	BIOLOGICAL_PROCESS	0.000122023	0.0367425		GO:0030031	cell projection assembly	BIOLOGICAL_PROCESS	4.59809e-30	3.17626e-27		GO:0016168	chlorophyll binding	MOLECULAR_FUNCTION	5.12081e-18	3.53734e-15		GO:0003735	structural constituent of ribosome	MOLECULAR_FUNCTION	0.00053369	0.36454		GO:0098791	Golgi subcompartment	CELLULAR_COMPONENT	8.44277e-15	6.71341e-12		GO:0016779	nucleotidyltransferase activity	MOLECULAR_FUNCTION	4.12213e-06	0.00305473		GO:0016020	membrane	CELLULAR_COMPONENT	6.24551e-10	4.62827e-07
GO:0015630	microtubule cytoskeleton	CELLULAR_COMPONENT	1.61767e-13	4.61462e-11		GO:0044444	cytoplasmic part	CELLULAR_COMPONENT	0.000151142	0.0431152		GO:0030030	cell projection organization	BIOLOGICAL_PROCESS	8.10485e-28	5.30398e-25		GO:0006091	generation of precursor metabolites and energy	BIOLOGICAL_PROCESS	4.65625e-17	3.04714e-14		GO:0016054	organic acid catabolic process	BIOLOGICAL_PROCESS	0.00071037	0.408632		GO:0000139	Golgi membrane	CELLULAR_COMPONENT	1.40779e-14	1.02806e-11		GO:0044782	cilium organization	BIOLOGICAL_PROCESS	5.00944e-06	0.00351689		GO:0022626	cytosolic ribosome	CELLULAR_COMPONENT	1.71311e-09	1.20269e-06
GO:0005875	microtubule associated complex	CELLULAR_COMPONENT	2.11173e-12	5.72278e-10		GO:0034357	photosynthetic membrane	CELLULAR_COMPONENT	0.000184202	0.0499187		GO:0120038	plasma membrane bounded cell projection part	CELLULAR_COMPONENT	2.25955e-26	1.40476e-23		GO:0009526	plastid envelope	CELLULAR_COMPONENT	7.04295e-17	4.3786e-14		GO:0046395	carboxylic acid catabolic process	BIOLOGICAL_PROCESS	0.00071037	0.408632		GO:0097708	intracellular vesicle	CELLULAR_COMPONENT	1.43654e-14	1.02806e-11		GO:0044441	ciliary part	CELLULAR_COMPONENT	6.89595e-06	0.00459926		GO:0016209	antioxidant activity	MOLECULAR_FUNCTION	5.08568e-09	3.39189e-06
GO:0044430	cytoskeletal part	CELLULAR_COMPONENT	3.68103e-12	9.50057e-10		GO:0003735	structural constituent of ribosome	MOLECULAR_FUNCTION	0.000213923	0.0552125		GO:0120036	plasma membrane bounded cell projection organization	BIOLOGICAL_PROCESS	2.45935e-26	1.45617e-23		GO:0046906	tetrapyrrole binding	MOLECULAR_FUNCTION	1.6422e-16	9.72337e-14		GO:0006091	generation of precursor metabolites and energy	BIOLOGICAL_PROCESS	0.000688908	0.408632		GO:0050789	regulation of biological process	BIOLOGICAL_PROCESS	1.80965e-14	1.2334e-11		GO:0000002	mitochondrial genome maintenance	BIOLOGICAL_PROCESS	9.57192e-06	0.00606858		GO:0006578	amino-acid betaine biosynthetic process	BIOLOGICAL_PROCESS	7.04624e-09	4.47571e-06
GO:0005856	cytoskeleton	CELLULAR_COMPONENT	4.65144e-12	1.14595e-09		GO:0044436	thylakoid part	CELLULAR_COMPONENT	0.000229116	0.0564458		GO:0044463	cell projection part	CELLULAR_COMPONENT	5.23457e-26	2.95848e-23		GO:0009941	chloroplast envelope	CELLULAR_COMPONENT	8.90501e-16	5.03295e-13		GO:0006400	tRNA modification	BIOLOGICAL_PROCESS	0.000788358	0.43288		GO:0031410	cytoplasmic vesicle	CELLULAR_COMPONENT	2.5861e-14	1.68249e-11		GO:0060271	cilium assembly	BIOLOGICAL_PROCESS	1.00089e-05	0.00606858		GO:0015075	ion transmembrane transporter activity	MOLECULAR_FUNCTION	8.27681e-09	5.01838e-06
GO:0044441	ciliary part	CELLULAR_COMPONENT	1.67181e-11	3.93966e-09		GO:0009521	photosystem	CELLULAR_COMPONENT	0.000308332	0.0696317		GO:0070925	organelle assembly	BIOLOGICAL_PROCESS	2.11808e-24	1.14505e-21		GO:0018298	protein-chromophore linkage	BIOLOGICAL_PROCESS	7.20688e-15	3.8961e-12		GO:0004520	endodeoxyribonuclease activity	MOLECULAR_FUNCTION	0.000870755	0.451302		GO:0071944	cell periphery	CELLULAR_COMPONENT	6.01693e-14	3.74436e-11		GO:0006950	response to stress	BIOLOGICAL_PROCESS	1.11964e-05	0.00622288		GO:0016684	oxidoreductase activity, acting on peroxide as acceptor	MOLECULAR_FUNCTION	1.04022e-08	5.78144e-06
GO:0044463	cell projection part	CELLULAR_COMPONENT	1.13605e-09	2.56559e-07		GO:0009523	photosystem II	CELLULAR_COMPONENT	0.000308332	0.0696317		GO:0001578	microtubule bundle formation	BIOLOGICAL_PROCESS	1.04132e-23	5.39489e-21		GO:0016491	oxidoreductase activity	MOLECULAR_FUNCTION	3.14929e-13	1.63159e-10		GO:0033743	peptide-methionine (R)-S-oxide reductase activity	MOLECULAR_FUNCTION	0.000896626	0.451302		GO:0005886	plasma membrane	CELLULAR_COMPONENT	6.11712e-13	3.6481e-10		GO:0042995	cell projection	CELLULAR_COMPONENT	1.11452e-05	0.00622288		GO:0004601	peroxidase activity	MOLECULAR_FUNCTION	1.04022e-08	5.78144e-06
GO:0060271	cilium assembly	BIOLOGICAL_PROCESS	1.3333e-09	2.8906e-07		GO:0016226	iron-sulfur cluster assembly	BIOLOGICAL_PROCESS	0.000440281	0.0783305		GO:0001539	cilium or flagellum-dependent cell motility	BIOLOGICAL_PROCESS	1.10571e-23	5.49937e-21		GO:0055114	oxidation-reduction process	BIOLOGICAL_PROCESS	1.40163e-12	6.97116e-10		GO:0006399	tRNA metabolic process	BIOLOGICAL_PROCESS	0.00104758	0.50619		GO:0032502	developmental process	BIOLOGICAL_PROCESS	8.75351e-13	5.01156e-10		GO:0051716	cellular response to stimulus	BIOLOGICAL_PROCESS	1.54353e-05	0.00823567		GO:0044262	cellular carbohydrate metabolic process	BIOLOGICAL_PROCESS	3.72121e-08	1.98549e-05
GO:0031514	motile cilium	CELLULAR_COMPONENT	1.48591e-09	3.09755e-07		GO:0005737	cytoplasm	CELLULAR_COMPONENT	0.000397804	0.0783305		GO:0044447	axoneme part	CELLULAR_COMPONENT	1.70246e-23	8.14167e-21		GO:0048037	cofactor binding	MOLECULAR_FUNCTION	2.94142e-12	1.40668e-09		GO:0001510	RNA methylation	BIOLOGICAL_PROCESS	0.00125331	0.582306		GO:0015318	inorganic molecular entity transmembrane transporter activity	MOLECULAR_FUNCTION	1.14862e-12	6.32316e-10		GO:0030030	cell projection organization	BIOLOGICAL_PROCESS	2.81573e-05	0.0144458		GO:0016491	oxidoreductase activity	MOLECULAR_FUNCTION	4.31245e-08	2.21245e-05
GO:0030286	dynein complex	CELLULAR_COMPONENT	4.28384e-09	8.59941e-07		GO:0015935	small ribosomal subunit	CELLULAR_COMPONENT	0.000462468	0.0783305		GO:0003341	cilium movement	BIOLOGICAL_PROCESS	4.24708e-23	1.88601e-20		GO:0009570	chloroplast stroma	CELLULAR_COMPONENT	2.9921e-11	1.37792e-08		GO:0003824	catalytic activity	MOLECULAR_FUNCTION	0.00147937	0.661881		GO:0032501	multicellular organismal process	BIOLOGICAL_PROCESS	2.03114e-12	1.07673e-09		GO:0048869	cellular developmental process	BIOLOGICAL_PROCESS	4.36247e-05	0.0215522		GO:0006577	amino-acid betaine metabolic process	BIOLOGICAL_PROCESS	4.88951e-08	2.4156e-05
GO:0030031	cell projection assembly	BIOLOGICAL_PROCESS	4.94635e-09	9.24456e-07		GO:0044712	single-organism catabolic process	BIOLOGICAL_PROCESS	0.000381619	0.0783305		GO:0035082	axoneme assembly	BIOLOGICAL_PROCESS	4.24708e-23	1.88601e-20		GO:0009532	plastid stroma	CELLULAR_COMPONENT	2.95655e-10	1.31292e-07		GO:0019684	photosynthesis, light reaction	BIOLOGICAL_PROCESS	0.00157332	0.678777		GO:0006812	cation transport	BIOLOGICAL_PROCESS	2.27614e-12	1.16351e-09		GO:0016043	cellular component organization	BIOLOGICAL_PROCESS	4.95341e-05	0.022858		GO:0044723	single-organism carbohydrate metabolic process	BIOLOGICAL_PROCESS	7.37348e-08	3.51268e-05
GO:0044782	cilium organization	BIOLOGICAL_PROCESS	4.94635e-09	9.24456e-07		GO:0031163	metallo-sulfur cluster assembly	BIOLOGICAL_PROCESS	0.000440281	0.0783305		GO:0099080	supramolecular complex	CELLULAR_COMPONENT	2.79866e-22	1.12253e-19		GO:0031967	organelle envelope	CELLULAR_COMPONENT	4.73409e-10	2.02978e-07		GO:0044391	ribosomal subunit	CELLULAR_COMPONENT	0.00183815	0.765686		GO:0034220	ion transmembrane transport	BIOLOGICAL_PROCESS	2.84176e-12	1.40255e-09		GO:0016772	transferase activity, transferring phosphorus-containing groups	MOLECULAR_FUNCTION	4.9695e-05	0.022858		GO:0015934	large ribosomal subunit	CELLULAR_COMPONENT	9.2855e-08	4.27101e-05
GO:0005871	kinesin complex	CELLULAR_COMPONENT	1.07623e-07	1.94438e-05		GO:0009507	chloroplast	CELLULAR_COMPONENT	0.000442606	0.0783305		GO:0099081	supramolecular polymer	CELLULAR_COMPONENT	2.79866e-22	1.12253e-19		GO:0031975	envelope	CELLULAR_COMPONENT	1.24836e-09	5.17404e-07		GO:0006733	oxidoreduction coenzyme metabolic process	BIOLOGICAL_PROCESS	0.00226726	0.889687		GO:0044444	cytoplasmic part	CELLULAR_COMPONENT	3.5824e-12	1.70916e-09		GO:0004190	aspartic-type endopeptidase activity	MOLECULAR_FUNCTION	6.66056e-05	0.0286597		GO:0022891	substrate-specific transmembrane transporter activity	MOLECULAR_FUNCTION	1.60703e-07	7.14537e-05
GO:0005930	axoneme	CELLULAR_COMPONENT	2.75209e-07	4.66135e-05		GO:0022626	cytosolic ribosome	CELLULAR_COMPONENT	0.000462468	0.0783305		GO:0099512	supramolecular fiber	CELLULAR_COMPONENT	2.79866e-22	1.12253e-19		GO:0032787	monocarboxylic acid metabolic process	BIOLOGICAL_PROCESS	2.28151e-09	9.15106e-07		GO:0032259	methylation	BIOLOGICAL_PROCESS	0.00228314	0.889687		GO:0015075	ion transmembrane transporter activity	MOLECULAR_FUNCTION	3.82308e-12	1.76515e-09		GO:0070001	aspartic-type peptidase activity	MOLECULAR_FUNCTION	6.66056e-05	0.0286597		GO:0022625	cytosolic large ribosomal subunit	CELLULAR_COMPONENT	1.68673e-07	7.25785e-05
GO:0097014	ciliary plasm	CELLULAR_COMPONENT	2.75209e-07	4.66135e-05		GO:0009579	thylakoid	CELLULAR_COMPONENT	0.000381619	0.0783305		GO:0030286	dynein complex	CELLULAR_COMPONENT	3.46433e-22	1.34611e-19		GO:0044281	small molecule metabolic process	BIOLOGICAL_PROCESS	2.8448e-09	1.10538e-06		GO:0051188	cofactor biosynthetic process	BIOLOGICAL_PROCESS	0.00250056	0.908041		GO:0050794	regulation of cellular process	BIOLOGICAL_PROCESS	6.61872e-12	2.96043e-09		GO:0046483	heterocycle metabolic process	BIOLOGICAL_PROCESS	7.2708e-05	0.0303079		GO:0005215	transporter activity	MOLECULAR_FUNCTION	1.80635e-07	7.52965e-05
GO:0030030	cell projection organization	BIOLOGICAL_PROCESS	6.59705e-07	0.000108352		GO:0015979	photosynthesis	BIOLOGICAL_PROCESS	0.000626523	0.102902		GO:0005874	microtubule	CELLULAR_COMPONENT	4.10018e-22	1.5449e-19		GO:0031224	membrane	CELLULAR_COMPONENT	3.2867e-09	1.23839e-06		GO:0008168	methyltransferase activity	MOLECULAR_FUNCTION	0.00256797	0.908041		GO:0005768	endosome	CELLULAR_COMPONENT	7.78175e-12	3.37516e-09		GO:0004175	endopeptidase activity	MOLECULAR_FUNCTION	7.9774e-05	0.0322456		GO:0022857	transmembrane transporter activity	MOLECULAR_FUNCTION	2.19864e-07	8.88717e-05
GO:0005858	axonemal dynein complex	CELLULAR_COMPONENT	1.22998e-06	0.000186705		GO:1901564	organonitrogen compound metabolic process	BIOLOGICAL_PROCESS	0.000708346	0.112919		GO:0099568	cytoplasmic region	CELLULAR_COMPONENT	9.92575e-22	3.6299e-19		GO:0030076	light-harvesting complex	CELLULAR_COMPONENT	3.49358e-09	1.27762e-06		GO:0044282	small molecule catabolic process	BIOLOGICAL_PROCESS	0.00263091	0.908041		GO:0022890	inorganic cation transmembrane transporter activity	MOLECULAR_FUNCTION	1.09824e-11	4.62325e-09		GO:0032989	cellular component morphogenesis	BIOLOGICAL_PROCESS	9.52533e-05	0.0370834		GO:0099600	transmembrane receptor activity	MOLECULAR_FUNCTION	6.90287e-07	0.000270816
GO:0070925	organelle assembly	BIOLOGICAL_PROCESS	1.24011e-06	0.000186705		GO:0048037	cofactor binding	MOLECULAR_FUNCTION	0.000756559	0.117159		GO:0099513	polymeric cytoskeletal fiber	CELLULAR_COMPONENT	3.24809e-21	1.15391e-18		GO:0003824	catalytic activity	MOLECULAR_FUNCTION	6.31858e-09	2.24472e-06		GO:0008757	S-adenosylmethionine-dependent methyltransferase activity	MOLECULAR_FUNCTION	0.00254271	0.908041		GO:0005515	protein binding	MOLECULAR_FUNCTION	1.35698e-11	5.54928e-09		GO:0030992	intraciliary transport particle B	CELLULAR_COMPONENT	9.73027e-05	0.0370834		GO:0006082	organic acid metabolic process	BIOLOGICAL_PROCESS	7.64361e-07	0.000291309
GO:0044447	axoneme part	CELLULAR_COMPONENT	1.22998e-06	0.000186705		GO:0016639	oxidoreductase activity, acting on the CH-NH2 group of donors, NAD or NADP as acceptor	MOLECULAR_FUNCTION	0.000801546	0.120677		GO:0060285	cilium-dependent cell motility	BIOLOGICAL_PROCESS	8.24916e-20	2.84917e-17		GO:0008152	metabolic process	BIOLOGICAL_PROCESS	6.83201e-09	2.3597e-06		GO:1901663	quinone biosynthetic process	BIOLOGICAL_PROCESS	0.00273205	0.916754		GO:0098805	whole membrane	CELLULAR_COMPONENT	1.40574e-11	5.589e-09		GO:0005856	cytoskeleton	CELLULAR_COMPONENT	0.000109453	0.0405555		GO:0031455	glycine betaine metabolic process	BIOLOGICAL_PROCESS	9.52586e-07	0.00034342
GO:0004672	protein kinase activity	MOLECULAR_FUNCTION	6.79131e-06	0.000994835		GO:0010181	FMN binding	MOLECULAR_FUNCTION	0.00107762	0.151245		GO:0070286	axonemal dynein complex assembly	BIOLOGICAL_PROCESS	1.14459e-19	3.84643e-17		GO:0043436	oxoacid metabolic process	BIOLOGICAL_PROCESS	4.9574e-08	1.66595e-05		GO:0098840	protein transport along microtubule	BIOLOGICAL_PROCESS	0.00296872	0.919541		GO:0005975	carbohydrate metabolic process	BIOLOGICAL_PROCESS	1.46566e-11	5.66972e-09		GO:0003824	catalytic activity	MOLECULAR_FUNCTION	0.000118013	0.0425454		GO:0031456	glycine betaine biosynthetic process	BIOLOGICAL_PROCESS	9.52586e-07	0.00034342
GO:0006468	protein phosphorylation	BIOLOGICAL_PROCESS	2.45092e-05	0.00349579		GO:0046906	tetrapyrrole binding	MOLECULAR_FUNCTION	0.00105945	0.151245		GO:0003777	microtubule motor activity	MOLECULAR_FUNCTION	2.81349e-19	9.20604e-17		GO:0006082	organic acid metabolic process	BIOLOGICAL_PROCESS	6.79009e-08	2.22179e-05		GO:0042073	intraciliary transport	BIOLOGICAL_PROCESS	0.00296872	0.919541		GO:0016192	vesicle-mediated transport	BIOLOGICAL_PROCESS	1.77645e-11	6.69116e-09		GO:0030031	cell projection assembly	BIOLOGICAL_PROCESS	0.000139061	0.0475623		GO:0043436	oxoacid metabolic process	BIOLOGICAL_PROCESS	1.10105e-06	0.000386499
GO:1902589	single-organism organelle organization	BIOLOGICAL_PROCESS	8.74409e-05	0.012152		GO:0009536	plastid	CELLULAR_COMPONENT	0.00108829	0.151245		GO:0005858	axonemal dynein complex	CELLULAR_COMPONENT	4.48505e-19	1.42993e-16		GO:0009522	photosystem I	CELLULAR_COMPONENT	1.56224e-07	4.98075e-05		GO:0099118	microtubule-based protein transport	BIOLOGICAL_PROCESS	0.00296872	0.919541		GO:0055085	transmembrane transport	BIOLOGICAL_PROCESS	2.18116e-11	8.00485e-09		GO:0010941	regulation of cell death	BIOLOGICAL_PROCESS	0.000139061	0.0475623		GO:0016853	isomerase activity	MOLECULAR_FUNCTION	1.50801e-06	0.000515777
GO:0051674	localization of cell	BIOLOGICAL_PROCESS	9.77959e-05	0.0129281		GO:0031970	organelle envelope lumen	CELLULAR_COMPONENT	0.00153369	0.193317		GO:0043228	non-membrane-bounded organelle	CELLULAR_COMPONENT	8.43704e-19	2.55869e-16		GO:0072330	monocarboxylic acid biosynthetic process	BIOLOGICAL_PROCESS	1.82401e-07	5.66993e-05		GO:0006732	coenzyme metabolic process	BIOLOGICAL_PROCESS	0.00322455	0.927442		GO:0035556	intracellular signal transduction	BIOLOGICAL_PROCESS	2.63238e-11	9.41932e-09		GO:0051051	negative regulation of transport	BIOLOGICAL_PROCESS	0.00015489	0.051652		GO:0015078	hydrogen ion transmembrane transporter activity	MOLECULAR_FUNCTION	1.64755e-06	0.000549417
GO:0048870	cell motility	BIOLOGICAL_PROCESS	9.77959e-05	0.0129281		GO:0005758	mitochondrial intermembrane space	CELLULAR_COMPONENT	0.00153369	0.193317		GO:0043232	intracellular non-membrane-bounded organelle	CELLULAR_COMPONENT	8.43704e-19	2.55869e-16		GO:0016021	integral component of membrane	CELLULAR_COMPONENT	1.89289e-07	5.74054e-05		GO:0016835	carbon-oxygen lyase activity	MOLECULAR_FUNCTION	0.00321808	0.927442		GO:0005623	cell	CELLULAR_COMPONENT	2.78329e-11	9.48506e-09		GO:0016788	hydrolase activity, acting on ester bonds	MOLECULAR_FUNCTION	0.00016553	0.0538539		GO:0015935	small ribosomal subunit	CELLULAR_COMPONENT	2.36337e-06	0.000768901
GO:0016773	phosphotransferase activity, alcohol group as acceptor	MOLECULAR_FUNCTION	0.000565137	0.0729295		GO:0006546	glycine catabolic process	BIOLOGICAL_PROCESS	0.00153369	0.193317		GO:0007010	cytoskeleton organization	BIOLOGICAL_PROCESS	3.90198e-18	1.15517e-15		GO:0031224	intrinsic component of membrane	CELLULAR_COMPONENT	2.97873e-07	8.81845e-05		GO:0006090	pyruvate metabolic process	BIOLOGICAL_PROCESS	0.00313637	0.927442		GO:0008324	cation transmembrane transporter activity	MOLECULAR_FUNCTION	2.75701e-11	9.48506e-09		GO:0030145	manganese ion binding	MOLECULAR_FUNCTION	0.000193363	0.061411		GO:0070062	extracellular exosome	CELLULAR_COMPONENT	2.45127e-06	0.000778513
GO:0016301	kinase activity	MOLECULAR_FUNCTION	0.000862941	0.106719		GO:0009071	serine family amino acid catabolic process	BIOLOGICAL_PROCESS	0.00153369	0.193317		GO:0005875	microtubule associated complex	CELLULAR_COMPONENT	1.32243e-17	3.82396e-15		GO:0019752	carboxylic acid metabolic process	BIOLOGICAL_PROCESS	3.38315e-07	9.78281e-05		GO:0016491	oxidoreductase activity	MOLECULAR_FUNCTION	0.00357142	0.942472		GO:0048856	anatomical structure development	BIOLOGICAL_PROCESS	3.74211e-11	1.2456e-08		GO:0051276	chromosome organization	BIOLOGICAL_PROCESS	0.000226873	0.0637865		GO:0097164	ammonium ion metabolic process	BIOLOGICAL_PROCESS	3.07247e-06	0.000953109
GO:0043167	ion binding	MOLECULAR_FUNCTION	0.000866352	0.106719		GO:0030091	protein repair	BIOLOGICAL_PROCESS	0.00171378	0.211107		GO:0051674	localization of cell	BIOLOGICAL_PROCESS	1.56189e-17	4.31567e-15		GO:0008483	transaminase activity	MOLECULAR_FUNCTION	5.39798e-07	0.000152542		GO:0008033	tRNA processing	BIOLOGICAL_PROCESS	0.00346756	0.942472		GO:0023052	signaling	BIOLOGICAL_PROCESS	7.14855e-11	2.32539e-08		GO:0016787	hydrolase activity	MOLECULAR_FUNCTION	0.000215503	0.0637865		GO:0008324	cation transmembrane transporter activity	MOLECULAR_FUNCTION	3.29892e-06	0.000990154
GO:0043169	cation binding	MOLECULAR_FUNCTION	0.00108037	0.130124		GO:0044445	cytosolic part	CELLULAR_COMPONENT	0.00176398	0.212461		GO:0048870	cell motility	BIOLOGICAL_PROCESS	1.56189e-17	4.31567e-15		GO:0016769	transferase activity, transferring nitrogenous groups	MOLECULAR_FUNCTION	1.01118e-06	0.000278157		GO:0009108	coenzyme biosynthetic process	BIOLOGICAL_PROCESS	0.00358888	0.942472		GO:0004871	obsolete signal transducer activity	MOLECULAR_FUNCTION	8.79714e-11	2.79808e-08		GO:0070011	peptidase activity, acting on L-amino acid peptides	MOLECULAR_FUNCTION	0.000222849	0.0637865		GO:0044281	small molecule metabolic process	BIOLOGICAL_PROCESS	3.34035e-06	0.000990154
GO:0046872	metal ion binding	MOLECULAR_FUNCTION	0.00111298	0.131138		GO:0051186	cofactor metabolic process	BIOLOGICAL_PROCESS	0.00191578	0.224764		GO:0000226	microtubule cytoskeleton organization	BIOLOGICAL_PROCESS	7.85736e-17	2.12388e-14		GO:0046394	carboxylic acid biosynthetic process	BIOLOGICAL_PROCESS	1.02905e-06	0.000278157		GO:0015934	large ribosomal subunit	CELLULAR_COMPONENT	0.00348991	0.942472		GO:0071702	organic substance transport	BIOLOGICAL_PROCESS	9.42443e-11	2.93243e-08		GO:0071555	cell wall organization	BIOLOGICAL_PROCESS	0.000221624	0.0637865		GO:1903561	extracellular vesicle	CELLULAR_COMPONENT	3.4223e-06	0.000992394
GO:0007154	cell communication	BIOLOGICAL_PROCESS	0.00160543	0.185137		GO:0071949	FAD binding	MOLECULAR_FUNCTION	0.00194906	0.224764		GO:0003774	motor activity	MOLECULAR_FUNCTION	2.02995e-16	5.3703e-14		GO:0016053	organic acid biosynthetic process	BIOLOGICAL_PROCESS	1.17752e-06	0.000311515		GO:0042727	flavin-containing compound biosynthetic process	BIOLOGICAL_PROCESS	0.00386407	0.98281		GO:0005773	vacuole	CELLULAR_COMPONENT	1.10828e-10	3.37506e-08		GO:0044463	cell projection part	CELLULAR_COMPONENT	0.000229534	0.0637865		GO:0022836	gated channel activity	MOLECULAR_FUNCTION	4.42323e-06	0.00125535
GO:1905515	non-motile cilium assembly	BIOLOGICAL_PROCESS	0.00180989	0.200196		GO:0005198	structural molecule activity	MOLECULAR_FUNCTION	0.00226842	0.256142		GO:0040011	locomotion	BIOLOGICAL_PROCESS	7.17977e-16	1.85986e-13		GO:0006090	pyruvate metabolic process	BIOLOGICAL_PROCESS	1.33091e-06	0.000344761		GO:0016798	hydrolase activity, acting on glycosyl bonds	MOLECULAR_FUNCTION	0.00390521	0.98281		GO:0044464	cell part	CELLULAR_COMPONENT	1.23727e-10	3.68938e-08		GO:0006260	DNA replication	BIOLOGICAL_PROCESS	0.000209744	0.0637865		GO:0005198	structural molecule activity	MOLECULAR_FUNCTION	4.7029e-06	0.00130692
GO:0001539	cilium or flagellum-dependent cell motility	BIOLOGICAL_PROCESS	0.00180989	0.200196		GO:0016881	acid-amino acid ligase activity	MOLECULAR_FUNCTION	0.00310332	0.336399		GO:0005815	microtubule organizing center	CELLULAR_COMPONENT	3.20484e-15	8.13244e-13		GO:0044283	small molecule biosynthetic process	BIOLOGICAL_PROCESS	1.53163e-06	0.000388659		GO:0048478	replication fork protection	BIOLOGICAL_PROCESS	0.00518933	0.998367		GO:0015077	monovalent inorganic cation transmembrane transporter activity	MOLECULAR_FUNCTION	1.54121e-10	4.50192e-08		GO:0006313	transposition, DNA-mediated	BIOLOGICAL_PROCESS	0.000241799	0.0658237		GO:0044283	small molecule biosynthetic process	BIOLOGICAL_PROCESS	5.61748e-06	0.00152921
GO:0044700	single organism signaling	BIOLOGICAL_PROCESS	0.00278615	0.296097		GO:0048038	quinone binding	MOLECULAR_FUNCTION	0.00308064	0.336399		GO:0060294	cilium movement involved in cell motility	BIOLOGICAL_PROCESS	1.00793e-14	2.50652e-12		GO:0031969	chloroplast membrane	CELLULAR_COMPONENT	1.57566e-06	0.000391834		GO:0042440	pigment metabolic process	BIOLOGICAL_PROCESS	0.00535242	0.998367		GO:0005829	cytosol	CELLULAR_COMPONENT	2.14488e-10	6.01954e-08		GO:0060548	negative regulation of cell death	BIOLOGICAL_PROCESS	0.000257112	0.0685923		GO:0065010	extracellular membrane-bounded organelle	CELLULAR_COMPONENT	8.94695e-06	0.00238687
GO:0023052	signaling	BIOLOGICAL_PROCESS	0.00278615	0.296097		GO:0072524	pyridine-containing compound metabolic process	BIOLOGICAL_PROCESS	0.0045142	0.458009		GO:0036064	ciliary basal body	CELLULAR_COMPONENT	1.41942e-14	3.46061e-12		GO:0042170	plastid membrane	CELLULAR_COMPONENT	2.78552e-06	0.000679122		GO:0006470	protein dephosphorylation	BIOLOGICAL_PROCESS	0.00415223	0.998367		GO:0051239	regulation of multicellular organismal process	BIOLOGICAL_PROCESS	2.10441e-10	6.01954e-08		GO:0032196	transposition	BIOLOGICAL_PROCESS	0.000280015	0.0732377		GO:0019752	carboxylic acid metabolic process	BIOLOGICAL_PROCESS	9.72367e-06	0.00254322
GO:0023051	regulation of signaling	BIOLOGICAL_PROCESS	0.00308734	0.304243		GO:0016641	oxidoreductase activity, acting on the CH-NH2 group of donors, oxygen as acceptor	MOLECULAR_FUNCTION	0.00463165	0.458009		GO:0030317	flagellated sperm motility	BIOLOGICAL_PROCESS	6.18158e-14	1.45022e-11		GO:0033013	tetrapyrrole metabolic process	BIOLOGICAL_PROCESS	2.90168e-06	0.000693837		GO:0042181	ketone biosynthetic process	BIOLOGICAL_PROCESS	0.00438653	0.998367		GO:0071705	nitrogen compound transport	BIOLOGICAL_PROCESS	2.64701e-10	7.28588e-08		GO:0031329	regulation of cellular catabolic process	BIOLOGICAL_PROCESS	0.000307896	0.0789814		GO:0009624	response to nematode	BIOLOGICAL_PROCESS	1.12281e-05	0.00288021
GO:0009966	regulation of signal transduction	BIOLOGICAL_PROCESS	0.00308734	0.304243		GO:0006544	glycine metabolic process	BIOLOGICAL_PROCESS	0.00463165	0.458009		GO:0097722	sperm motility	BIOLOGICAL_PROCESS	6.18158e-14	1.45022e-11		GO:0051186	cofactor metabolic process	BIOLOGICAL_PROCESS	4.0352e-06	0.000946672		GO:1901661	quinone metabolic process	BIOLOGICAL_PROCESS	0.00438653	0.998367		GO:0007275	multicellular organism development	BIOLOGICAL_PROCESS	2.74198e-10	7.40491e-08		GO:0030900	forebrain development	BIOLOGICAL_PROCESS	0.000321581	0.0809354		GO:0016469	proton-transporting two-sector ATPase complex	CELLULAR_COMPONENT	1.18491e-05	0.00298216
GO:0040011	locomotion	BIOLOGICAL_PROCESS	0.00293638	0.304243		GO:0006790	sulfur compound metabolic process	BIOLOGICAL_PROCESS	0.00464769	0.458009		GO:0005509	calcium ion binding	MOLECULAR_FUNCTION	3.71793e-13	8.56088e-11		GO:0005975	carbohydrate metabolic process	BIOLOGICAL_PROCESS	4.29059e-06	0.000987947		GO:0042797	tRNA transcription by RNA polymerase III	BIOLOGICAL_PROCESS	0.00518933	0.998367		GO:0007165	signal transduction	BIOLOGICAL_PROCESS	3.03588e-10	8.04678e-08		GO:0036064	ciliary basal body	CELLULAR_COMPONENT	0.000340702	0.0841598		GO:0043230	extracellular organelle	CELLULAR_COMPONENT	1.21664e-05	0.00300532
GO:0010646	regulation of cell communication	BIOLOGICAL_PROCESS	0.00308734	0.304243		GO:1901606	alpha-amino acid catabolic process	BIOLOGICAL_PROCESS	0.00463165	0.458009		GO:0044450	microtubule organizing center part	CELLULAR_COMPONENT	9.8398e-13	2.22451e-10		GO:0044255	cellular lipid metabolic process	BIOLOGICAL_PROCESS	4.73298e-06	0.00107		GO:0010286	heat acclimation	BIOLOGICAL_PROCESS	0.00545466	0.998367		GO:0044433	cytoplasmic vesicle part	CELLULAR_COMPONENT	4.97549e-10	1.2948e-07		GO:0006139	nucleobase-containing compound metabolic process	BIOLOGICAL_PROCESS	0.000352929	0.0855948		GO:0030600	feruloyl esterase activity	MOLECULAR_FUNCTION	1.53548e-05	0.00335767
GO:0009190	cyclic nucleotide biosynthetic process	BIOLOGICAL_PROCESS	0.00361339	0.343589		GO:0050794	regulation of cellular process	BIOLOGICAL_PROCESS	0.00487162	0.471503		GO:0015631	tubulin binding	MOLECULAR_FUNCTION	1.4064e-12	3.12272e-10		GO:0015994	chlorophyll metabolic process	BIOLOGICAL_PROCESS	4.87693e-06	0.00108285		GO:0009304	tRNA transcription	BIOLOGICAL_PROCESS	0.00518933	0.998367		GO:0007154	cell communication	BIOLOGICAL_PROCESS	6.78909e-10	1.73522e-07		GO:0045229	external encapsulating structure organization	BIOLOGICAL_PROCESS	0.000376702	0.089729		GO:0099132	ATP hydrolysis coupled cation transmembrane transport	BIOLOGICAL_PROCESS	1.53548e-05	0.00335767
GO:0009187	cyclic nucleotide metabolic process	BIOLOGICAL_PROCESS	0.00361339	0.343589		GO:0004733	pyridoxamine-phosphate oxidase activity	MOLECULAR_FUNCTION	0.00560511	0.498028		GO:0005813	centrosome	CELLULAR_COMPONENT	2.39218e-12	5.21831e-10		GO:0042440	pigment metabolic process	BIOLOGICAL_PROCESS	7.04221e-06	0.00153619		GO:0000808	origin recognition complex	CELLULAR_COMPONENT	0.00518933	0.998367		GO:0098655	cation transmembrane transport	BIOLOGICAL_PROCESS	7.31473e-10	1.83677e-07		GO:0018130	heterocycle biosynthetic process	BIOLOGICAL_PROCESS	0.000394728	0.0923734		GO:0099131	ATP hydrolysis coupled ion transmembrane transport	BIOLOGICAL_PROCESS	1.53548e-05	0.00335767
GO:0007165	signal transduction	BIOLOGICAL_PROCESS	0.00381197	0.356222		GO:0009069	serine family amino acid metabolic process	BIOLOGICAL_PROCESS	0.0054716	0.498028		GO:0036158	outer dynein arm assembly	BIOLOGICAL_PROCESS	3.48354e-12	7.46798e-10		GO:0017144	drug metabolic process	BIOLOGICAL_PROCESS	7.73499e-06	0.00165822		GO:0016868	intramolecular transferase activity, phosphotransferases	MOLECULAR_FUNCTION	0.00545466	0.998367		GO:0030135	coated vesicle	CELLULAR_COMPONENT	7.9225e-10	1.95508e-07		GO:0004338	glucan exo-1,3-beta-glucosidase activity	MOLECULAR_FUNCTION	0.000416878	0.0942497		GO:0090662	ATP hydrolysis coupled transmembrane transport	BIOLOGICAL_PROCESS	1.53548e-05	0.00335767
GO:0016798	hydrolase activity, acting on glycosyl bonds	MOLECULAR_FUNCTION	0.0039949	0.366989		GO:0006081	cellular aldehyde metabolic process	BIOLOGICAL_PROCESS	0.0054716	0.498028		GO:0036159	inner dynein arm assembly	BIOLOGICAL_PROCESS	5.10401e-12	1.07565e-09		GO:0006778	porphyrin-containing compound metabolic process	BIOLOGICAL_PROCESS	8.44402e-06	0.00177954		GO:0016863	intramolecular oxidoreductase activity, transposing C=C bonds	MOLECULAR_FUNCTION	0.00518933	0.998367		GO:0098662	inorganic cation transmembrane transport	BIOLOGICAL_PROCESS	9.80277e-10	2.37808e-07		GO:0044115	development of symbiont involved in interaction with host	BIOLOGICAL_PROCESS	0.000416878	0.0942497		GO:0015991	ATP hydrolysis coupled proton transport	BIOLOGICAL_PROCESS	1.53548e-05	0.00335767
GO:0034968	histone lysine methylation	BIOLOGICAL_PROCESS	0.00447508	0.397622		GO:0003973	(S)-2-hydroxy-acid oxidase activity	MOLECULAR_FUNCTION	0.00560511	0.498028		GO:0008017	microtubule binding	MOLECULAR_FUNCTION	7.17135e-11	1.48614e-08		GO:1901564	organonitrogen compound metabolic process	BIOLOGICAL_PROCESS	1.17528e-05	0.00243557		GO:0022625	cytosolic large ribosomal subunit	CELLULAR_COMPONENT	0.00544988	0.998367		GO:0042221	response to chemical	BIOLOGICAL_PROCESS	1.37472e-09	3.2794e-07		GO:0000902	cell morphogenesis	BIOLOGICAL_PROCESS	0.000436782	0.095512		GO:0015988	energy coupled proton transmembrane transport, against electrochemical gradient	BIOLOGICAL_PROCESS	1.53548e-05	0.00335767
GO:0018022	peptidyl-lysine methylation	BIOLOGICAL_PROCESS	0.00447508	0.397622		GO:0006366	transcription from RNA polymerase II promoter	BIOLOGICAL_PROCESS	0.00526643	0.498028		GO:0005814	centriole	CELLULAR_COMPONENT	2.85617e-10	5.8219e-08		GO:0006796	phosphate-containing compound metabolic process	BIOLOGICAL_PROCESS	1.23328e-05	0.00251388		GO:0003697	single-stranded DNA binding	MOLECULAR_FUNCTION	0.00544988	0.998367		GO:0060089	molecular transducer activity	MOLECULAR_FUNCTION	2.34806e-09	5.49911e-07		GO:0008270	zinc ion binding	MOLECULAR_FUNCTION	0.000430239	0.095512		GO:1902600	hydrogen ion transmembrane transport	BIOLOGICAL_PROCESS	1.42755e-05	0.00335767
GO:0003989	acetyl-CoA carboxylase activity	MOLECULAR_FUNCTION	0.00538008	0.470323		GO:1903506	regulation of nucleic acid-templated transcription	BIOLOGICAL_PROCESS	0.00599885	0.516091		GO:0042073	intraciliary transport	BIOLOGICAL_PROCESS	3.86591e-10	7.39518e-08		GO:0043492	ATPase activity, coupled to movement of substances	MOLECULAR_FUNCTION	1.44712e-05	0.00290217		GO:0002064	epithelial cell development	BIOLOGICAL_PROCESS	0.00438653	0.998367		GO:0098660	inorganic ion transmembrane transport	BIOLOGICAL_PROCESS	2.38207e-09	5.49911e-07		GO:0010646	regulation of cell communication	BIOLOGICAL_PROCESS	0.000461862	0.0993675		GO:0052730	sarcosine N-methyltransferase activity	MOLECULAR_FUNCTION	1.82066e-05	0.00375491
GO:0048583	regulation of response to stimulus	BIOLOGICAL_PROCESS	0.00703847	0.605532		GO:0007264	small GTPase mediated signal transduction	BIOLOGICAL_PROCESS	0.00595139	0.516091		GO:0099118	microtubule-based protein transport	BIOLOGICAL_PROCESS	3.86591e-10	7.39518e-08		GO:0006633	fatty acid biosynthetic process	BIOLOGICAL_PROCESS	1.48911e-05	0.00293898		GO:0004619	phosphoglycerate mutase activity	MOLECULAR_FUNCTION	0.00518933	0.998367		GO:0044437	vacuolar part	CELLULAR_COMPONENT	2.47303e-09	5.61848e-07		GO:0048858	cell projection morphogenesis	BIOLOGICAL_PROCESS	0.000495915	0.105		GO:0052729	dimethylglycine N-methyltransferase activity	MOLECULAR_FUNCTION	1.82066e-05	0.00375491
GO:0030990	intraciliary transport particle	CELLULAR_COMPONENT	0.00755788	0.609582		GO:0044391	ribosomal subunit	CELLULAR_COMPONENT	0.00612616	0.518809		GO:0098840	protein transport along microtubule	BIOLOGICAL_PROCESS	3.86591e-10	7.39518e-08		GO:0006793	phosphorus metabolic process	BIOLOGICAL_PROCESS	1.86283e-05	0.00361913		GO:0016741	transferase activity, transferring one-carbon groups	MOLECULAR_FUNCTION	0.00459639	0.998367		GO:0050793	regulation of developmental process	BIOLOGICAL_PROCESS	3.0014e-09	6.71235e-07		GO:0032990	cell part morphogenesis	BIOLOGICAL_PROCESS	0.000548561	0.110868		GO:0033176	proton-transporting V-type ATPase complex	CELLULAR_COMPONENT	1.82974e-05	0.00375491
GO:0003341	cilium movement	BIOLOGICAL_PROCESS	0.00755788	0.609582		GO:0008152	metabolic process	BIOLOGICAL_PROCESS	0.00646726	0.531099		GO:0097729	9+2 motile cilium	CELLULAR_COMPONENT	3.86591e-10	7.39518e-08		GO:0006631	fatty acid metabolic process	BIOLOGICAL_PROCESS	1.9737e-05	0.00377554		GO:0015910	peroxisomal long-chain fatty acid import	BIOLOGICAL_PROCESS	0.00518933	0.998367		GO:0050896	response to stimulus	BIOLOGICAL_PROCESS	3.64778e-09	8.03242e-07		GO:0031514	motile cilium	CELLULAR_COMPONENT	0.000543306	0.110868		GO:0019286	glycine betaine biosynthetic process from glycine	BIOLOGICAL_PROCESS	1.82066e-05	0.00375491
GO:0034464	BBSome	CELLULAR_COMPONENT	0.00755788	0.609582		GO:2001141	regulation of RNA biosynthetic process	BIOLOGICAL_PROCESS	0.00640712	0.531099		GO:0008092	cytoskeletal protein binding	MOLECULAR_FUNCTION	6.18724e-10	1.16564e-07		GO:0044444	cytoplasmic part	CELLULAR_COMPONENT	2.13518e-05	0.00402255		GO:0045910	negative regulation of DNA recombination	BIOLOGICAL_PROCESS	0.00545466	0.998367		GO:0015672	monovalent inorganic cation transport	BIOLOGICAL_PROCESS	3.82356e-09	8.29192e-07		GO:0000723	telomere maintenance	BIOLOGICAL_PROCESS	0.000543306	0.110868		GO:0044445	cytosolic part	CELLULAR_COMPONENT	2.12184e-05	0.00428837
GO:0016849	phosphorus-oxygen lyase activity	MOLECULAR_FUNCTION	0.00746133	0.609582		GO:0016667	oxidoreductase activity, acting on a sulfur group of donors	MOLECULAR_FUNCTION	0.007138	0.577432		GO:0097223	sperm part	CELLULAR_COMPONENT	1.03237e-09	1.9159e-07		GO:0042742	defense response to bacterium	BIOLOGICAL_PROCESS	2.92025e-05	0.00533976		GO:0061418	regulation of transcription from RNA polymerase II promoter in response to hypoxia	BIOLOGICAL_PROCESS	0.0300038	1		GO:0005774	vacuolar membrane	CELLULAR_COMPONENT	5.28741e-09	1.12953e-06		GO:0071840	cellular component organization or biogenesis	BIOLOGICAL_PROCESS	0.000557722	0.111037		GO:1901617	organic hydroxy compound biosynthetic process	BIOLOGICAL_PROCESS	2.403e-05	0.00478412
GO:0016310	phosphorylation	BIOLOGICAL_PROCESS	0.0076479	0.609582		GO:0030529	intracellular ribonucleoprotein complex	CELLULAR_COMPONENT	0.00735714	0.577909		GO:0022607	cellular component assembly	BIOLOGICAL_PROCESS	4.79947e-09	8.77597e-07		GO:0044272	sulfur compound biosynthetic process	BIOLOGICAL_PROCESS	2.89813e-05	0.00533976		GO:0006644	phospholipid metabolic process	BIOLOGICAL_PROCESS	0.0446616	1		GO:0022836	gated channel activity	MOLECULAR_FUNCTION	5.38667e-09	1.13381e-06		GO:0005488	binding	MOLECULAR_FUNCTION	0.000575859	0.112961		GO:0022890	inorganic cation transmembrane transporter activity	MOLECULAR_FUNCTION	2.66007e-05	0.00521804
GO:0044458	motile cilium assembly	BIOLOGICAL_PROCESS	0.00878071	0.626203		GO:1990904	ribonucleoprotein complex	CELLULAR_COMPONENT	0.00735714	0.577909		GO:0036126	sperm flagellum	CELLULAR_COMPONENT	6.57012e-09	1.18395e-06		GO:0006629	lipid metabolic process	BIOLOGICAL_PROCESS	2.96942e-05	0.00535098		GO:0106019	phosphatidylinositol-4,5-bisphosphate phosphatase activity	MOLECULAR_FUNCTION	0.0393725	1		GO:0005261	cation channel activity	MOLECULAR_FUNCTION	7.71988e-09	1.60137e-06		GO:0016328	lateral plasma membrane	CELLULAR_COMPONENT	0.00063338	0.122444		GO:1901615	organic hydroxy compound metabolic process	BIOLOGICAL_PROCESS	3.19792e-05	0.00618217
GO:0046821	extrachromosomal DNA	CELLULAR_COMPONENT	0.00878071	0.626203		GO:0051252	regulation of RNA metabolic process	BIOLOGICAL_PROCESS	0.00777574	0.602065		GO:0036156	inner dynein arm	CELLULAR_COMPONENT	7.71841e-09	1.37101e-06		GO:0009706	chloroplast inner membrane	CELLULAR_COMPONENT	3.98672e-05	0.00698181		GO:0097472	cyclin-dependent protein kinase activity	MOLECULAR_FUNCTION	0.00671471	1		GO:1901700	response to oxygen-containing compound	BIOLOGICAL_PROCESS	9.45125e-09	1.93251e-06		GO:0046914	transition metal ion binding	MOLECULAR_FUNCTION	0.000672285	0.128109		GO:0022892	substrate-specific transporter activity	MOLECULAR_FUNCTION	3.28087e-05	0.00625193
GO:0034765	regulation of ion transmembrane transport	BIOLOGICAL_PROCESS	0.00847694	0.626203		GO:0016485	protein processing	BIOLOGICAL_PROCESS	0.00800337	0.602476		GO:0030990	intraciliary transport particle	CELLULAR_COMPONENT	2.06436e-08	3.61524e-06		GO:0009528	plastid inner membrane	CELLULAR_COMPONENT	3.98672e-05	0.00698181		GO:0016052	carbohydrate catabolic process	BIOLOGICAL_PROCESS	0.0127264	1		GO:0098796	membrane protein complex	CELLULAR_COMPONENT	1.1665e-08	2.34416e-06		GO:0034763	negative regulation of transmembrane transport	BIOLOGICAL_PROCESS	0.00071639	0.132432		GO:1901564	organonitrogen compound metabolic process	BIOLOGICAL_PROCESS	3.47439e-05	0.00652745
GO:0035869	ciliary transition zone	CELLULAR_COMPONENT	0.00878071	0.626203		GO:0051604	protein maturation	BIOLOGICAL_PROCESS	0.00800337	0.602476		GO:0018200	peptidyl-glutamic acid modification	BIOLOGICAL_PROCESS	2.6587e-08	4.59142e-06		GO:0004497	GO:0005576	MOLECULAR_FUNCTION	4.6443e-05	0.00802044		GO:0042264	peptidyl-aspartic acid hydroxylation	BIOLOGICAL_PROCESS	0.0100019	1		GO:0022804	active transmembrane transporter activity	MOLECULAR_FUNCTION	1.1792e-08	2.34416e-06		GO:0043271	negative regulation of ion transport	BIOLOGICAL_PROCESS	0.000728718	0.132432		GO:0005216	ion channel activity	MOLECULAR_FUNCTION	3.64029e-05	0.00674414
GO:0005727	extrachromosomal circular DNA	CELLULAR_COMPONENT	0.00878071	0.626203		GO:0006355	regulation of transcription, DNA-templated	BIOLOGICAL_PROCESS	0.00845332	0.610893		GO:0048513	animal organ development	BIOLOGICAL_PROCESS	2.85748e-08	4.86711e-06		GO:0044425	membrane part	CELLULAR_COMPONENT	5.34063e-05	0.00909664		GO:0042265	peptidyl-asparagine hydroxylation	BIOLOGICAL_PROCESS	0.0393725	1		GO:0009605	response to external stimulus	BIOLOGICAL_PROCESS	1.5092e-08	2.95906e-06		GO:0007420	brain development	BIOLOGICAL_PROCESS	0.000734684	0.132432		GO:1905114	cell surface receptor signaling pathway involved in cell-cell signaling	BIOLOGICAL_PROCESS	4.90217e-05	0.00895755
GO:0034762	regulation of transmembrane transport	BIOLOGICAL_PROCESS	0.00847694	0.626203		GO:0009063	cellular amino acid catabolic process	BIOLOGICAL_PROCESS	0.00842176	0.610893		GO:0005515	protein binding	MOLECULAR_FUNCTION	4.11773e-08	6.91891e-06		GO:0005840	ribosome	CELLULAR_COMPONENT	5.48999e-05	0.00922467		GO:0061572	actin filament bundle organization	BIOLOGICAL_PROCESS	0.0181007	1		GO:0005976	polysaccharide metabolic process	BIOLOGICAL_PROCESS	1.99796e-08	3.86443e-06		GO:0007399	nervous system development	BIOLOGICAL_PROCESS	0.000709201	0.132432		GO:0022627	cytosolic small ribosomal subunit	CELLULAR_COMPONENT	5.98657e-05	0.0107912
GO:0008603	cAMP-dependent protein kinase regulator activity	MOLECULAR_FUNCTION	0.00834128	0.626203		GO:0005576	extracellular region	CELLULAR_COMPONENT	0.00845223	0.610893		GO:0030705	cytoskeleton-dependent intracellular transport	BIOLOGICAL_PROCESS	5.90875e-08	9.79591e-06		GO:0006067	ethanol metabolic process	BIOLOGICAL_PROCESS	5.60217e-05	0.00928765		GO:0097531	mast cell migration	BIOLOGICAL_PROCESS	0.0300038	1		GO:0015267	channel activity	MOLECULAR_FUNCTION	2.66412e-08	5.0173e-06		GO:0009966	regulation of signal transduction	BIOLOGICAL_PROCESS	0.00074882	0.13318		GO:0016053	organic acid biosynthetic process	BIOLOGICAL_PROCESS	7.15322e-05	0.0125548
GO:0005952	cAMP-dependent protein kinase complex	CELLULAR_COMPONENT	0.00834128	0.626203		GO:0016811	hydrolase activity, acting on carbon-nitrogen (but not peptide) bonds, in linear amides	MOLECULAR_FUNCTION	0.00936967	0.668205		GO:0035869	ciliary transition zone	CELLULAR_COMPONENT	7.99652e-08	1.30827e-05		GO:0008610	lipid biosynthetic process	BIOLOGICAL_PROCESS	7.22637e-05	0.0118227		GO:0060253	negative regulation of glial cell proliferation	BIOLOGICAL_PROCESS	0.0300038	1		GO:0022803	passive transmembrane transporter activity	MOLECULAR_FUNCTION	2.66412e-08	5.0173e-06		GO:0006725	cellular aromatic compound metabolic process	BIOLOGICAL_PROCESS	0.000792653	0.139121		GO:0046394	carboxylic acid biosynthetic process	BIOLOGICAL_PROCESS	7.15322e-05	0.0125548
GO:0004871	signal transducer activity	MOLECULAR_FUNCTION	0.00961722	0.676952		GO:0043603	cellular amide metabolic process	BIOLOGICAL_PROCESS	0.0130995	0.696		GO:0003351	epithelial cilium movement	BIOLOGICAL_PROCESS	1.48665e-07	2.40065e-05		GO:0098796	membrane protein complex	CELLULAR_COMPONENT	7.73991e-05	0.0124984		GO:0006766	vitamin metabolic process	BIOLOGICAL_PROCESS	0.0473253	1		GO:0046873	metal ion transmembrane transporter activity	MOLECULAR_FUNCTION	2.91937e-08	5.42662e-06		GO:0032200	telomere organization	BIOLOGICAL_PROCESS	0.000820159	0.142079		GO:0020037	heme binding	MOLECULAR_FUNCTION	7.26186e-05	0.01258
GO:0005524	ATP binding	MOLECULAR_FUNCTION	0.00994202	0.690843		GO:0005829	cytosol	CELLULAR_COMPONENT	0.0112554	0.696		GO:0044085	cellular component biogenesis	BIOLOGICAL_PROCESS	4.09523e-07	6.52822e-05		GO:0019842	vitamin binding	MOLECULAR_FUNCTION	8.28782e-05	0.0129364		GO:0006771	riboflavin metabolic process	BIOLOGICAL_PROCESS	0.0180674	1		GO:1902600	proton transmembrane transport	BIOLOGICAL_PROCESS	3.40814e-08	6.25395e-06		GO:0008094	DNA-dependent ATPase activity	MOLECULAR_FUNCTION	0.000874662	0.146075		GO:0022838	substrate-specific channel activity	MOLECULAR_FUNCTION	7.80771e-05	0.0133522
GO:0032559	adenyl ribonucleotide binding	MOLECULAR_FUNCTION	0.010304	0.706931		GO:0015035	protein disulfide oxidoreductase activity	MOLECULAR_FUNCTION	0.0127079	0.696		GO:0099111	microtubule-based transport	BIOLOGICAL_PROCESS	4.69766e-07	7.30134e-05		GO:0005737	cytoplasm	CELLULAR_COMPONENT	8.18235e-05	0.0129364		GO:0006743	ubiquinone metabolic process	BIOLOGICAL_PROCESS	0.0348608	1		GO:0022838	substrate-specific channel activity	MOLECULAR_FUNCTION	4.71588e-08	8.5441e-06		GO:0060322	head development	BIOLOGICAL_PROCESS	0.000870553	0.146075		GO:0015276	ligand-gated ion channel activity	MOLECULAR_FUNCTION	9.66744e-05	0.0159202
GO:0004075	biotin carboxylase activity	MOLECULAR_FUNCTION	0.011914	0.787486		GO:0016052	carbohydrate catabolic process	BIOLOGICAL_PROCESS	0.0115089	0.696		GO:0010970	transport along microtubule	BIOLOGICAL_PROCESS	4.69766e-07	7.30134e-05		GO:0006006	glucose metabolic process	BIOLOGICAL_PROCESS	8.32323e-05	0.0129364		GO:0006744	ubiquinone biosynthetic process	BIOLOGICAL_PROCESS	0.0348608	1		GO:0008104	protein localization	BIOLOGICAL_PROCESS	5.34605e-08	9.56475e-06		GO:0019438	aromatic compound biosynthetic process	BIOLOGICAL_PROCESS	0.000876079	0.146075		GO:0022834	ligand-gated channel activity	MOLECULAR_FUNCTION	9.66744e-05	0.0159202
GO:0006278	RNA-dependent DNA biosynthetic process	BIOLOGICAL_PROCESS	0.011914	0.787486		GO:0004062	aryl sulfotransferase activity	MOLECULAR_FUNCTION	0.0128105	0.696		GO:0030992	intraciliary transport particle B	CELLULAR_COMPONENT	6.40216e-07	9.70786e-05		GO:0006787	porphyrin-containing compound catabolic process	BIOLOGICAL_PROCESS	9.79568e-05	0.0143294		GO:0016125	sterol metabolic process	BIOLOGICAL_PROCESS	0.0338054	1		GO:0022839	ion gated channel activity	MOLECULAR_FUNCTION	6.76274e-08	1.195e-05		GO:0004003	ATP-dependent DNA helicase activity	MOLECULAR_FUNCTION	0.000915573	0.149963		GO:0045491	xylan metabolic process	BIOLOGICAL_PROCESS	9.66744e-05	0.0159202
GO:0030554	adenyl nucleotide binding	MOLECULAR_FUNCTION	0.0117498	0.787486		GO:0070181	small ribosomal subunit rRNA binding	MOLECULAR_FUNCTION	0.013311	0.696		GO:0036157	outer dynein arm	CELLULAR_COMPONENT	6.40216e-07	9.70786e-05		GO:0031984	organelle subcompartment	CELLULAR_COMPONENT	9.52907e-05	0.0143294		GO:0004123	cystathionine gamma-lyase activity	MOLECULAR_FUNCTION	0.0300038	1		GO:0006464	cellular protein modification process	BIOLOGICAL_PROCESS	8.75144e-08	1.50915e-05		GO:0031297	replication fork processing	BIOLOGICAL_PROCESS	0.000921882	0.149963		GO:0006584	catecholamine metabolic process	BIOLOGICAL_PROCESS	0.00010859	0.0174516
GO:0004553	hydrolase activity, hydrolyzing O-glycosyl compounds	MOLECULAR_FUNCTION	0.0146787	0.958536		GO:0009505	plant-type cell wall	CELLULAR_COMPONENT	0.013311	0.696		GO:0018095	protein polyglutamylation	BIOLOGICAL_PROCESS	1.90686e-06	0.000285662		GO:0015996	chlorophyll catabolic process	BIOLOGICAL_PROCESS	9.79568e-05	0.0143294		GO:0097542	ciliary tip	CELLULAR_COMPONENT	0.0393725	1		GO:0036211	protein modification process	BIOLOGICAL_PROCESS	8.75144e-08	1.50915e-05		GO:0099046	clearance of foreign intracellular nucleic acids	BIOLOGICAL_PROCESS	0.000970195	0.150482		GO:0009712	catechol-containing compound metabolic process	BIOLOGICAL_PROCESS	0.00010859	0.0174516
GO:0016278	lysine N-methyltransferase activity	MOLECULAR_FUNCTION	0.0155756	0.981627		GO:0042586	peptide deformylase activity	MOLECULAR_FUNCTION	0.013311	0.696		GO:0150063	visual system development	BIOLOGICAL_PROCESS	2.65883e-06	0.000384417		GO:0033015	tetrapyrrole catabolic process	BIOLOGICAL_PROCESS	9.79568e-05	0.0143294		GO:0030389	fructosamine metabolic process	BIOLOGICAL_PROCESS	0.0300038	1		GO:0030001	metal ion transport	BIOLOGICAL_PROCESS	9.91776e-08	1.65061e-05		GO:0009307	DNA restriction-modification system	BIOLOGICAL_PROCESS	0.000970195	0.150482		GO:0004888	transmembrane signaling receptor activity	MOLECULAR_FUNCTION	0.000110686	0.0175766
GO:0018024	histone-lysine N-methyltransferase activity	MOLECULAR_FUNCTION	0.0155756	0.981627		GO:0009185	ribonucleoside diphosphate metabolic process	BIOLOGICAL_PROCESS	0.013355	0.696		GO:0001654	eye development	BIOLOGICAL_PROCESS	2.65883e-06	0.000384417		GO:0046149	pigment catabolic process	BIOLOGICAL_PROCESS	9.79568e-05	0.0143294		GO:0036292	DNA rewinding	BIOLOGICAL_PROCESS	0.0300038	1		GO:0015031	protein transport	BIOLOGICAL_PROCESS	9.72476e-08	1.65061e-05		GO:1901380	negative regulation of potassium ion transmembrane transport	BIOLOGICAL_PROCESS	0.000963869	0.150482		GO:0015267	channel activity	MOLECULAR_FUNCTION	0.000158968	0.0245338
GO:0016279	protein-lysine N-methyltransferase activity	MOLECULAR_FUNCTION	0.0155756	0.981627		GO:0004354	glutamate dehydrogenase (NADP+) activity	MOLECULAR_FUNCTION	0.013311	0.696		GO:0048880	sensory system development	BIOLOGICAL_PROCESS	2.65883e-06	0.000384417		GO:0006790	sulfur compound metabolic process	BIOLOGICAL_PROCESS	0.000110001	0.0157213		GO:0006412	translation	BIOLOGICAL_PROCESS	0.0256143	1		GO:0009100	glycoprotein metabolic process	BIOLOGICAL_PROCESS	9.86667e-08	1.65061e-05		GO:0044355	clearance of foreign intracellular DNA	BIOLOGICAL_PROCESS	0.000970195	0.150482		GO:0016715	oxidoreductase activity, acting on paired donors, with incorporation or reduction of molecular oxygen, reduced ascorbate as one donor, and incorporation of one atom of oxygen	MOLECULAR_FUNCTION	0.000160015	0.0245338
GO:0016772	transferase activity, transferring phosphorus-containing groups	MOLECULAR_FUNCTION	0.0160941	0.991253		GO:0009179	purine ribonucleoside diphosphate metabolic process	BIOLOGICAL_PROCESS	0.013355	0.696		GO:0051090	regulation of DNA-binding transcription factor activity	BIOLOGICAL_PROCESS	4.3331e-06	0.000619284		GO:0004871	obsolete signal transducer activity	MOLECULAR_FUNCTION	0.000109663	0.0157213		GO:0032707	negative regulation of interleukin-23 production	BIOLOGICAL_PROCESS	0.0300038	1		GO:0030662	coated vesicle membrane	CELLULAR_COMPONENT	1.01933e-07	1.67697e-05		GO:0031977	thylakoid lumen	CELLULAR_COMPONENT	0.0010002	0.153353		GO:0022803	passive transmembrane transporter activity	MOLECULAR_FUNCTION	0.000158968	0.0245338
GO:0016571	histone methylation	BIOLOGICAL_PROCESS	0.0160807	0.991253		GO:0006090	pyruvate metabolic process	BIOLOGICAL_PROCESS	0.0115089	0.696		GO:0009966	regulation of signal transduction	BIOLOGICAL_PROCESS	5.58319e-06	0.00078888		GO:0048046	apoplast	CELLULAR_COMPONENT	0.000113342	0.0160147		GO:0043414	macromolecule methylation	BIOLOGICAL_PROCESS	0.0209809	1		GO:0030133	transport vesicle	CELLULAR_COMPONENT	1.04167e-07	1.69425e-05		GO:0021537	telencephalon development	BIOLOGICAL_PROCESS	0.00101258	0.153486		GO:0010410	hemicellulose metabolic process	BIOLOGICAL_PROCESS	0.000184732	0.0280016
GO:0004674	protein serine/threonine kinase activity	MOLECULAR_FUNCTION	0.018986	1		GO:0044801	single-organism membrane fusion	BIOLOGICAL_PROCESS	0.013311	0.696		GO:0010646	regulation of cell communication	BIOLOGICAL_PROCESS	7.80026e-06	0.00108976		GO:0005996	monosaccharide metabolic process	BIOLOGICAL_PROCESS	0.000135097	0.0188741		GO:0017110	nucleoside-diphosphatase activity	MOLECULAR_FUNCTION	0.0300038	1		GO:0005216	ion channel activity	MOLECULAR_FUNCTION	1.10077e-07	1.77027e-05		GO:0038024	cargo receptor activity	MOLECULAR_FUNCTION	0.00105985	0.153667		GO:0018958	phenol-containing compound metabolic process	BIOLOGICAL_PROCESS	0.000203327	0.0304739
GO:0046530	photoreceptor cell differentiation	BIOLOGICAL_PROCESS	0.0425808	1		GO:0004357	glutamate-cysteine ligase activity	MOLECULAR_FUNCTION	0.013311	0.696		GO:0060170	ciliary membrane	CELLULAR_COMPONENT	8.54063e-06	0.00116697		GO:0042626	ATPase activity, coupled to transmembrane movement of substances	MOLECULAR_FUNCTION	0.000146651	0.020038		GO:0030031	cell projection assembly	BIOLOGICAL_PROCESS	0.0334083	1		GO:0051703	intraspecies interaction between organisms	BIOLOGICAL_PROCESS	1.13269e-07	1.78487e-05		GO:0050896	response to stimulus	BIOLOGICAL_PROCESS	0.00103881	0.153667		GO:0005342	organic acid transmembrane transporter activity	MOLECULAR_FUNCTION	0.000209963	0.0307768
GO:0098840	protein transport along microtubule	BIOLOGICAL_PROCESS	0.0189669	1		GO:0019219	regulation of nucleobase-containing compound metabolic process	BIOLOGICAL_PROCESS	0.0116624	0.696		GO:0035735	intraciliary transport involved in cilium assembly	BIOLOGICAL_PROCESS	8.54063e-06	0.00116697		GO:0016701	oxidoreductase activity, acting on single donors with incorporation of molecular oxygen	MOLECULAR_FUNCTION	0.000145388	0.020038		GO:0006385	transcription elongation from RNA polymerase III promoter	BIOLOGICAL_PROCESS	0.0180674	1		GO:0033036	macromolecule localization	BIOLOGICAL_PROCESS	1.1348e-07	1.78487e-05		GO:0048523	negative regulation of cellular process	BIOLOGICAL_PROCESS	0.0010396	0.153667		GO:0046943	carboxylic acid transmembrane transporter activity	MOLECULAR_FUNCTION	0.000209963	0.0307768
GO:0000911	cytokinesis by cell plate formation	BIOLOGICAL_PROCESS	0.0425808	1		GO:0006465	signal peptide processing	BIOLOGICAL_PROCESS	0.0128105	0.696		GO:1902115	regulation of organelle assembly	BIOLOGICAL_PROCESS	1.11099e-05	0.00150153		GO:0051187	cofactor catabolic process	BIOLOGICAL_PROCESS	0.000149228	0.0201685		GO:0006386	termination of RNA polymerase III transcription	BIOLOGICAL_PROCESS	0.0180674	1		GO:0045184	establishment of protein localization	BIOLOGICAL_PROCESS	1.17131e-07	1.82227e-05		GO:0005044	scavenger receptor activity	MOLECULAR_FUNCTION	0.00105985	0.153667		GO:0015171	amino acid transmembrane transporter activity	MOLECULAR_FUNCTION	0.000215819	0.0312914
GO:0000788	nuclear nucleosome	CELLULAR_COMPONENT	0.0370827	1		GO:0006096	glycolytic process	BIOLOGICAL_PROCESS	0.0111366	0.696		GO:0050680	negative regulation of epithelial cell proliferation	BIOLOGICAL_PROCESS	1.13497e-05	0.00151744		GO:0072522	purine-containing compound biosynthetic process	BIOLOGICAL_PROCESS	0.000173296	0.0231695		GO:0032667	regulation of interleukin-23 production	BIOLOGICAL_PROCESS	0.0300038	1		GO:0044459	plasma membrane part	CELLULAR_COMPONENT	1.25165e-07	1.92633e-05		GO:0005813	centrosome	CELLULAR_COMPONENT	0.00116646	0.163733		GO:0045493	xylan catabolic process	BIOLOGICAL_PROCESS	0.000237802	0.034108
GO:0030992	intraciliary transport particle B	CELLULAR_COMPONENT	0.0296932	1		GO:0006757	ATP generation from ADP	BIOLOGICAL_PROCESS	0.0111366	0.696		GO:0032886	regulation of microtubule-based process	BIOLOGICAL_PROCESS	1.33757e-05	0.00176929		GO:0051537	2 iron, 2 sulfur cluster binding	MOLECULAR_FUNCTION	0.000177945	0.023538		GO:0043326	chemotaxis to folate	BIOLOGICAL_PROCESS	0.0300038	1		GO:0009101	glycoprotein biosynthetic process	BIOLOGICAL_PROCESS	1.43495e-07	2.18494e-05		GO:1904063	negative regulation of cation transmembrane transport	BIOLOGICAL_PROCESS	0.00117838	0.163733		GO:0016055	Wnt signaling pathway	BIOLOGICAL_PROCESS	0.000278336	0.0390814
GO:0003964	RNA-directed DNA polymerase activity	MOLECULAR_FUNCTION	0.0370827	1		GO:0004611	phosphoenolpyruvate carboxykinase activity	MOLECULAR_FUNCTION	0.013311	0.696		GO:0050673	epithelial cell proliferation	BIOLOGICAL_PROCESS	1.50518e-05	0.00197004		GO:0016999	antibiotic metabolic process	BIOLOGICAL_PROCESS	0.000189676	0.0248255		GO:0042067	establishment of ommatidial planar polarity	BIOLOGICAL_PROCESS	0.0300038	1		GO:0019725	cellular homeostasis	BIOLOGICAL_PROCESS	1.55854e-07	2.34815e-05		GO:0016740	transferase activity	MOLECULAR_FUNCTION	0.00115214	0.163733		GO:0198738	cell-cell signaling by wnt	BIOLOGICAL_PROCESS	0.000278336	0.0390814
GO:0004114	3',5'-cyclic-nucleotide phosphodiesterase activity	MOLECULAR_FUNCTION	0.0189669	1		GO:0006906	vesicle fusion	BIOLOGICAL_PROCESS	0.013311	0.696		GO:0007224	smoothened signaling pathway	BIOLOGICAL_PROCESS	1.62349e-05	0.00210276		GO:0020037	heme binding	MOLECULAR_FUNCTION	0.000204265	0.0264565		GO:0000270	peptidoglycan metabolic process	BIOLOGICAL_PROCESS	0.0300038	1		GO:0044267	cellular protein metabolic process	BIOLOGICAL_PROCESS	1.66626e-07	2.48429e-05		GO:0043267	negative regulation of potassium ion transport	BIOLOGICAL_PROCESS	0.00117838	0.163733		GO:0044421	extracellular region part	CELLULAR_COMPONENT	0.000299229	0.0415772
GO:0038032	termination of G-protein coupled receptor signaling pathway	BIOLOGICAL_PROCESS	0.0407323	1		GO:0044699	single-organism process	BIOLOGICAL_PROCESS	0.0115752	0.696		GO:0023051	regulation of signaling	BIOLOGICAL_PROCESS	2.12185e-05	0.00269215		GO:0009152	purine ribonucleotide biosynthetic process	BIOLOGICAL_PROCESS	0.000207572	0.0266077		GO:0006518	peptide metabolic process	BIOLOGICAL_PROCESS	0.047677	1		GO:0043227	membrane-bounded organelle	CELLULAR_COMPONENT	2.04407e-07	3.01616e-05		GO:0070925	organelle assembly	BIOLOGICAL_PROCESS	0.00125997	0.171497		GO:0005212	structural constituent of eye lens	MOLECULAR_FUNCTION	0.000313944	0.041877
GO:0015698	inorganic anion transport	BIOLOGICAL_PROCESS	0.0248306	1		GO:0031201	SNARE complex	CELLULAR_COMPONENT	0.013311	0.696		GO:0007423	sensory organ development	BIOLOGICAL_PROCESS	2.10877e-05	0.00269215		GO:0099503	secretory vesicle	CELLULAR_COMPONENT	0.000237081	0.0300802		GO:0019843	rRNA binding	MOLECULAR_FUNCTION	0.0240012	1		GO:0006468	protein phosphorylation	BIOLOGICAL_PROCESS	2.31556e-07	3.34774e-05		GO:0030992	intraciliary transport particle	CELLULAR_COMPONENT	0.00124939	0.171497		GO:0030111	regulation of Wnt signaling pathway	BIOLOGICAL_PROCESS	0.000311164	0.041877
GO:0005244	voltage-gated ion channel activity	MOLECULAR_FUNCTION	0.0283225	1		GO:0090174	organelle membrane fusion	BIOLOGICAL_PROCESS	0.013311	0.696		GO:0007165	signal transduction	BIOLOGICAL_PROCESS	2.86659e-05	0.00360033		GO:0006164	purine nucleotide biosynthetic process	BIOLOGICAL_PROCESS	0.000244776	0.0307429		GO:0006546	glycine catabolic process	BIOLOGICAL_PROCESS	0.0180674	1		GO:0042886	amide transport	BIOLOGICAL_PROCESS	2.31378e-07	3.34774e-05		GO:0015995	chlorophyll biosynthetic process	BIOLOGICAL_PROCESS	0.00134304	0.177374		GO:0010975	regulation of neuron projection development	BIOLOGICAL_PROCESS	0.000311164	0.041877
GO:0016421	CoA carboxylase activity	MOLECULAR_FUNCTION	0.0222898	1		GO:0046031	ADP metabolic process	BIOLOGICAL_PROCESS	0.013355	0.696		GO:0061512	protein localization to cilium	BIOLOGICAL_PROCESS	3.28198e-05	0.00408082		GO:0031644	regulation of neurological system process	BIOLOGICAL_PROCESS	0.000296676	0.0354699		GO:0120031	plasma membrane bounded cell projection assembly	BIOLOGICAL_PROCESS	0.0300501	1		GO:0015833	peptide transport	BIOLOGICAL_PROCESS	2.38454e-07	3.41299e-05		GO:0071103	DNA conformation change	BIOLOGICAL_PROCESS	0.00133763	0.177374		GO:0007264	small GTPase mediated signal transduction	BIOLOGICAL_PROCESS	0.000306921	0.041877
GO:0000070	mitotic sister chromatid segregation	BIOLOGICAL_PROCESS	0.0243327	1		GO:0006357	regulation of transcription from RNA polymerase II promoter	BIOLOGICAL_PROCESS	0.0118405	0.696		GO:0070507	regulation of microtubule cytoskeleton organization	BIOLOGICAL_PROCESS	3.36695e-05	0.00414502		GO:0042423	catecholamine biosynthetic process	BIOLOGICAL_PROCESS	0.000296676	0.0354699		GO:0120032	regulation of plasma membrane bounded cell projection assembly	BIOLOGICAL_PROCESS	0.0445314	1		GO:0048878	chemical homeostasis	BIOLOGICAL_PROCESS	2.88489e-07	4.08826e-05		GO:0009653	anatomical structure morphogenesis	BIOLOGICAL_PROCESS	0.00133773	0.177374		GO:0055085	transmembrane transport	BIOLOGICAL_PROCESS	0.000320772	0.0423642
GO:0008081	phosphoric diester hydrolase activity	MOLECULAR_FUNCTION	0.0276834	1		GO:0009135	purine nucleoside diphosphate metabolic process	BIOLOGICAL_PROCESS	0.013355	0.696		GO:0009792	embryo development ending in birth or egg hatching	BIOLOGICAL_PROCESS	3.51394e-05	0.00428356		GO:0016715	oxidoreductase activity, acting on paired donors, with incorporation or reduction of molecular oxygen, reduced ascorbate as one donor, and incorporation of one atom of oxygen	MOLECULAR_FUNCTION	0.000296676	0.0354699		GO:0120033	negative regulation of plasma membrane bounded cell projection assembly	BIOLOGICAL_PROCESS	0.0393725	1		GO:0030587	sorocarp development	BIOLOGICAL_PROCESS	3.15976e-07	4.34862e-05		GO:0006979	response to oxidative stress	BIOLOGICAL_PROCESS	0.00136165	0.178069		GO:0044711	single-organism biosynthetic process	BIOLOGICAL_PROCESS	0.000327726	0.0428582
GO:0007186	G-protein coupled receptor signaling pathway	BIOLOGICAL_PROCESS	0.0346229	1		GO:0048284	organelle fusion	BIOLOGICAL_PROCESS	0.013311	0.696		GO:0033043	regulation of organelle organization	BIOLOGICAL_PROCESS	3.57703e-05	0.00431814		GO:0009713	catechol-containing compound biosynthetic process	BIOLOGICAL_PROCESS	0.000296676	0.0354699		GO:0042135	neurotransmitter catabolic process	BIOLOGICAL_PROCESS	0.0180674	1		GO:0099120	socially cooperative development	BIOLOGICAL_PROCESS	3.15976e-07	4.34862e-05		GO:0060249	anatomical structure homeostasis	BIOLOGICAL_PROCESS	0.00138213	0.178992		GO:0009225	nucleotide-sugar metabolic process	BIOLOGICAL_PROCESS	0.000331583	0.0429417
GO:0032550	purine ribonucleoside binding	MOLECULAR_FUNCTION	0.0444523	1		GO:0016601	Rac protein signal transduction	BIOLOGICAL_PROCESS	0.013311	0.696		GO:0023052	signaling	BIOLOGICAL_PROCESS	3.89249e-05	0.00465378		GO:0008172	S-methyltransferase activity	MOLECULAR_FUNCTION	0.000296676	0.0354699		GO:0032776	DNA methylation on cytosine	BIOLOGICAL_PROCESS	0.0300038	1		GO:0090702	non-reproductive fruiting body development	BIOLOGICAL_PROCESS	3.15976e-07	4.34862e-05		GO:0015926	glucosidase activity	MOLECULAR_FUNCTION	0.00141043	0.180901		GO:0004872	receptor activity	MOLECULAR_FUNCTION	0.000350028	0.0445299
GO:0065004	protein-DNA complex assembly	BIOLOGICAL_PROCESS	0.0400401	1		GO:0097659	nucleic acid-templated transcription	BIOLOGICAL_PROCESS	0.0143049	0.738403		GO:0022839	ion gated channel activity	MOLECULAR_FUNCTION	4.20783e-05	0.00493587		GO:0044237	cellular metabolic process	BIOLOGICAL_PROCESS	0.000305042	0.0361228		GO:0030707	ovarian follicle cell development	BIOLOGICAL_PROCESS	0.0393725	1		GO:0005887	integral component of plasma membrane	CELLULAR_COMPONENT	5.68973e-07	7.75592e-05		GO:0032392	DNA geometric change	BIOLOGICAL_PROCESS	0.00143241	0.18197		GO:0009226	nucleotide-sugar biosynthetic process	BIOLOGICAL_PROCESS	0.000350524	0.0445299
GO:0022836	gated channel activity	MOLECULAR_FUNCTION	0.0269824	1		GO:0009199	ribonucleoside triphosphate metabolic process	BIOLOGICAL_PROCESS	0.0147312	0.753238		GO:0022836	gated channel activity	MOLECULAR_FUNCTION	4.20783e-05	0.00493587		GO:0016212	kynurenine-oxoglutarate transaminase activity	MOLECULAR_FUNCTION	0.000397455	0.0421863		GO:0042726	flavin-containing compound metabolic process	BIOLOGICAL_PROCESS	0.0100019	1		GO:0031226	intrinsic component of plasma membrane	CELLULAR_COMPONENT	6.19141e-07	8.36016e-05		GO:0023051	regulation of signaling	BIOLOGICAL_PROCESS	0.00145297	0.182841		GO:0031982	vesicle	CELLULAR_COMPONENT	0.00046528	0.0585506
GO:0009799	specification of symmetry	BIOLOGICAL_PROCESS	0.0425808	1		GO:0044723	single-organism carbohydrate metabolic process	BIOLOGICAL_PROCESS	0.0155308	0.765113		GO:0050777	negative regulation of immune response	BIOLOGICAL_PROCESS	4.56941e-05	0.00526074		GO:0043891	glyceraldehyde-3-phosphate dehydrogenase (NAD(P)+) (phosphorylating) activity	MOLECULAR_FUNCTION	0.000397455	0.0421863		GO:0005737	cytoplasm	CELLULAR_COMPONENT	0.0246579	1		GO:0006793	phosphorus metabolic process	BIOLOGICAL_PROCESS	6.27747e-07	8.39714e-05		GO:0034766	negative regulation of ion transmembrane transport	BIOLOGICAL_PROCESS	0.00147253	0.183571		GO:0010977	negative regulation of neuron projection development	BIOLOGICAL_PROCESS	0.000474479	0.0591503
GO:0031177	phosphopantetheine binding	MOLECULAR_FUNCTION	0.0370827	1		GO:0031326	regulation of cellular biosynthetic process	BIOLOGICAL_PROCESS	0.0155435	0.765113		GO:0044458	motile cilium assembly	BIOLOGICAL_PROCESS	4.56941e-05	0.00526074		GO:0016310	phosphorylation	BIOLOGICAL_PROCESS	0.000372672	0.0421863		GO:0016426	tRNA (adenine) methyltransferase activity	MOLECULAR_FUNCTION	0.0393725	1		GO:0015085	calcium ion transmembrane transporter activity	MOLECULAR_FUNCTION	6.51789e-07	8.63802e-05		GO:0009894	regulation of catabolic process	BIOLOGICAL_PROCESS	0.00152949	0.188906		GO:0005925	focal adhesion	CELLULAR_COMPONENT	0.0005581	0.0676773
GO:0001883	purine nucleoside binding	MOLECULAR_FUNCTION	0.0444523	1		GO:0044724	single-organism carbohydrate catabolic process	BIOLOGICAL_PROCESS	0.0158889	0.765113		GO:0007283	spermatogenesis	BIOLOGICAL_PROCESS	4.70214e-05	0.00536389		GO:0015399	primary active transmembrane transporter activity	MOLECULAR_FUNCTION	0.000382947	0.0421863		GO:0016427	tRNA (cytosine) methyltransferase activity	MOLECULAR_FUNCTION	0.0300038	1		GO:0030154	cell differentiation	BIOLOGICAL_PROCESS	6.64659e-07	8.64956e-05		GO:0006779	porphyrin-containing compound biosynthetic process	BIOLOGICAL_PROCESS	0.00154638	0.18924		GO:0005924	cell-substrate adherens junction	CELLULAR_COMPONENT	0.0005581	0.0676773
GO:0009968	negative regulation of signal transduction	BIOLOGICAL_PROCESS	0.0257894	1		GO:0019362	pyridine nucleotide metabolic process	BIOLOGICAL_PROCESS	0.0157214	0.765113		GO:0097730	non-motile cilium	CELLULAR_COMPONENT	4.93741e-05	0.00558107		GO:0015405	P-P-bond-hydrolysis-driven transmembrane transporter activity	MOLECULAR_FUNCTION	0.000382947	0.0421863		GO:0016428	tRNA (cytosine-5-)-methyltransferase activity	MOLECULAR_FUNCTION	0.0300038	1		GO:0012506	vesicle membrane	CELLULAR_COMPONENT	6.64747e-07	8.64956e-05		GO:0010035	response to inorganic substance	BIOLOGICAL_PROCESS	0.00159996	0.19227		GO:0010383	cell wall polysaccharide metabolic process	BIOLOGICAL_PROCESS	0.0005581	0.0676773
GO:0009855	determination of bilateral symmetry	BIOLOGICAL_PROCESS	0.0425808	1		GO:0046496	nicotinamide nucleotide metabolic process	BIOLOGICAL_PROCESS	0.0157214	0.765113		GO:0050678	regulation of epithelial cell proliferation	BIOLOGICAL_PROCESS	5.27157e-05	0.0059051		GO:0036137	kynurenine aminotransferase activity	MOLECULAR_FUNCTION	0.000397455	0.0421863		GO:0004439	phosphatidylinositol-4,5-bisphosphate 5-phosphatase activity	MOLECULAR_FUNCTION	0.0180674	1		GO:0065008	regulation of biological quality	BIOLOGICAL_PROCESS	7.7325e-07	9.97075e-05		GO:0006325	chromatin organization	BIOLOGICAL_PROCESS	0.00159996	0.19227		GO:0008202	steroid metabolic process	BIOLOGICAL_PROCESS	0.000570085	0.0685078
GO:0023057	negative regulation of signaling	BIOLOGICAL_PROCESS	0.0257894	1		GO:0004497	monooxygenase activity	MOLECULAR_FUNCTION	0.0157214	0.765113		GO:0006996	organelle organization	BIOLOGICAL_PROCESS	6.38331e-05	0.00708662		GO:0097052	L-kynurenine metabolic process	BIOLOGICAL_PROCESS	0.000397455	0.0421863		GO:0016435	rRNA (guanine) methyltransferase activity	MOLECULAR_FUNCTION	0.0300038	1		GO:0030136	clathrin-coated vesicle	CELLULAR_COMPONENT	8.48027e-07	0.000108373		GO:0034654	nucleobase-containing compound biosynthetic process	BIOLOGICAL_PROCESS	0.00165601	0.193767		GO:0044036	cell wall macromolecule metabolic process	BIOLOGICAL_PROCESS	0.000587775	0.070003
GO:0007368	determination of left/right symmetry	BIOLOGICAL_PROCESS	0.0425808	1		GO:0006165	nucleoside diphosphate phosphorylation	BIOLOGICAL_PROCESS	0.0159516	0.765113		GO:0048592	eye morphogenesis	BIOLOGICAL_PROCESS	6.93908e-05	0.00763545		GO:0015732	prostaglandin transport	BIOLOGICAL_PROCESS	0.000397455	0.0421863		GO:0005782	peroxisomal matrix	CELLULAR_COMPONENT	0.0201577	1		GO:0006873	cellular ion homeostasis	BIOLOGICAL_PROCESS	8.82484e-07	0.000110905		GO:0046685	response to arsenic-containing substance	BIOLOGICAL_PROCESS	0.0016441	0.193767		GO:0005261	cation channel activity	MOLECULAR_FUNCTION	0.000713487	0.0842231
GO:0036157	outer dynein arm	CELLULAR_COMPONENT	0.0296932	1		GO:0010556	regulation of macromolecule biosynthetic process	BIOLOGICAL_PROCESS	0.0164088	0.766685		GO:0031503	protein-containing complex localization	BIOLOGICAL_PROCESS	8.84319e-05	0.00957563		GO:0035384	thioester biosynthetic process	BIOLOGICAL_PROCESS	0.000397044	0.0421863		GO:0016423	tRNA (guanine) methyltransferase activity	MOLECULAR_FUNCTION	0.0180674	1		GO:0030659	cytoplasmic vesicle membrane	CELLULAR_COMPONENT	8.83335e-07	0.000110905		GO:0080090	regulation of primary metabolic process	BIOLOGICAL_PROCESS	0.0016464	0.193767		GO:0051960	regulation of nervous system development	BIOLOGICAL_PROCESS	0.000821607	0.0961352
GO:0004112	cyclic-nucleotide phosphodiesterase activity	MOLECULAR_FUNCTION	0.0189669	1		GO:0009889	regulation of biosynthetic process	BIOLOGICAL_PROCESS	0.0164088	0.766685		GO:0009855	determination of bilateral symmetry	BIOLOGICAL_PROCESS	9.08738e-05	0.00957563		GO:0009135	purine nucleoside diphosphate metabolic process	BIOLOGICAL_PROCESS	0.000400353	0.0421863		GO:0042773	ATP synthesis coupled electron transport	BIOLOGICAL_PROCESS	0.0348608	1		GO:0031984	organelle subcompartment	CELLULAR_COMPONENT	9.27951e-07	0.000115494		GO:0031323	regulation of cellular metabolic process	BIOLOGICAL_PROCESS	0.00179378	0.200251		GO:0044769	ATPase activity, coupled to transmembrane movement of ions, rotational mechanism	MOLECULAR_FUNCTION	0.000842005	0.0968234
GO:0060562	epithelial tube morphogenesis	BIOLOGICAL_PROCESS	0.0425808	1		GO:0006732	coenzyme metabolic process	BIOLOGICAL_PROCESS	0.0163604	0.766685		GO:0009799	specification of symmetry	BIOLOGICAL_PROCESS	9.08738e-05	0.00957563		GO:0009179	purine ribonucleoside diphosphate metabolic process	BIOLOGICAL_PROCESS	0.000400353	0.0421863		GO:0042775	mitochondrial ATP synthesis coupled electron transport	BIOLOGICAL_PROCESS	0.0348608	1		GO:0042470	melanosome	CELLULAR_COMPONENT	1.12116e-06	0.000138337		GO:0042710	biofilm formation	BIOLOGICAL_PROCESS	0.00184653	0.200251		GO:0033178	proton-transporting two-sector ATPase complex, catalytic domain	CELLULAR_COMPONENT	0.000842005	0.0968234
GO:0004499	N,N-dimethylaniline monooxygenase activity	MOLECULAR_FUNCTION	0.0370827	1		GO:0006351	transcription, DNA-templated	BIOLOGICAL_PROCESS	0.0172422	0.785316		GO:0043010	camera-type eye development	BIOLOGICAL_PROCESS	9.05693e-05	0.00957563		GO:0009185	ribonucleoside diphosphate metabolic process	BIOLOGICAL_PROCESS	0.000400353	0.0421863		GO:0042760	very long-chain fatty acid catabolic process	BIOLOGICAL_PROCESS	0.0300038	1		GO:0070887	cellular response to chemical stimulus	BIOLOGICAL_PROCESS	1.15092e-06	0.000140796		GO:0051510	regulation of unidimensional cell growth	BIOLOGICAL_PROCESS	0.00184653	0.200251		GO:0030178	negative regulation of Wnt signaling pathway	BIOLOGICAL_PROCESS	0.00116218	0.132498
GO:0015103	inorganic anion transmembrane transporter activity	MOLECULAR_FUNCTION	0.0244015	1		GO:0098796	membrane protein complex	CELLULAR_COMPONENT	0.0170307	0.785316		GO:0007368	determination of left/right symmetry	BIOLOGICAL_PROCESS	9.08738e-05	0.00957563		GO:0071616	acyl-CoA biosynthetic process	BIOLOGICAL_PROCESS	0.000397044	0.0421863		GO:0090342	regulation of cell aging	BIOLOGICAL_PROCESS	0.0300038	1		GO:0006796	phosphate-containing compound metabolic process	BIOLOGICAL_PROCESS	1.39976e-06	0.000169768		GO:0097539	ciliary transition fiber	CELLULAR_COMPONENT	0.00184653	0.200251		GO:0044765	single-organism transport	BIOLOGICAL_PROCESS	0.00117705	0.133056
GO:0005345	purine nucleobase transmembrane transporter activity	MOLECULAR_FUNCTION	0.0425808	1		GO:0006518	peptide metabolic process	BIOLOGICAL_PROCESS	0.0172292	0.785316		GO:0043009	chordate embryonic development	BIOLOGICAL_PROCESS	0.000103045	0.0107669		GO:0051188	cofactor biosynthetic process	BIOLOGICAL_PROCESS	0.000413753	0.043232		GO:0090329	regulation of DNA-dependent DNA replication	BIOLOGICAL_PROCESS	0.0444949	1		GO:0044440	endosomal part	CELLULAR_COMPONENT	1.41147e-06	0.000169768		GO:0050680	negative regulation of epithelial cell proliferation	BIOLOGICAL_PROCESS	0.00184653	0.200251		GO:0042423	catecholamine biosynthetic process	BIOLOGICAL_PROCESS	0.00120455	0.133896
GO:0036038	MKS complex	CELLULAR_COMPONENT	0.0425808	1		GO:0046034	ATP metabolic process	BIOLOGICAL_PROCESS	0.0181578	0.820125		GO:0060041	retina development in camera-type eye	BIOLOGICAL_PROCESS	0.000111902	0.0115949		GO:0003735	structural constituent of ribosome	MOLECULAR_FUNCTION	0.000434532	0.0446527		GO:0009231	riboflavin biosynthetic process	BIOLOGICAL_PROCESS	0.0180674	1		GO:0010033	response to organic substance	BIOLOGICAL_PROCESS	1.55987e-06	0.000186054		GO:0002931	response to ischemia	BIOLOGICAL_PROCESS	0.00184653	0.200251		GO:0009713	catechol-containing compound biosynthetic process	BIOLOGICAL_PROCESS	0.00120455	0.133896
GO:0006863	purine nucleobase transport	BIOLOGICAL_PROCESS	0.0425808	1		GO:0043531	ADP binding	MOLECULAR_FUNCTION	0.0184951	0.82846		GO:0015267	channel activity	MOLECULAR_FUNCTION	0.000144522	0.0147294		GO:0019318	hexose metabolic process	BIOLOGICAL_PROCESS	0.000434532	0.0446527		GO:0072524	pyridine-containing compound metabolic process	BIOLOGICAL_PROCESS	0.03388	1		GO:0048731	system development	BIOLOGICAL_PROCESS	1.65906e-06	0.000196249		GO:0044010	single-species biofilm formation	BIOLOGICAL_PROCESS	0.00184653	0.200251		GO:0015077	monovalent inorganic cation transmembrane transporter activity	MOLECULAR_FUNCTION	0.0012556	0.138417
GO:0004121	cystathionine beta-lyase activity	MOLECULAR_FUNCTION	0.0425808	1		GO:2000112	regulation of cellular macromolecule biosynthetic process	BIOLOGICAL_PROCESS	0.0198033	0.879786		GO:0022803	passive transmembrane transporter activity	MOLECULAR_FUNCTION	0.000144522	0.0147294		GO:0006754	ATP biosynthetic process	BIOLOGICAL_PROCESS	0.000462076	0.0455988		GO:0009262	deoxyribonucleotide metabolic process	BIOLOGICAL_PROCESS	0.0348608	1		GO:0016310	phosphorylation	BIOLOGICAL_PROCESS	1.84296e-06	0.000216215		GO:0044111	development involved in symbiotic interaction	BIOLOGICAL_PROCESS	0.00184653	0.200251		GO:0030055	cell-substrate junction	CELLULAR_COMPONENT	0.00127773	0.139702
GO:0006323	DNA packaging	BIOLOGICAL_PROCESS	0.0424426	1		GO:0050789	regulation of biological process	BIOLOGICAL_PROCESS	0.020865	0.919416		GO:0048232	male gamete generation	BIOLOGICAL_PROCESS	0.000151417	0.0153067		GO:0030170	pyridoxal phosphate binding	MOLECULAR_FUNCTION	0.000458966	0.0455988		GO:0048833	specification of floral organ number	BIOLOGICAL_PROCESS	0.0300038	1		GO:0048770	pigment granule	CELLULAR_COMPONENT	1.8597e-06	0.000216405		GO:0044182	filamentous growth of a population of unicellular organisms	BIOLOGICAL_PROCESS	0.00184653	0.200251		GO:2000050	regulation of non-canonical Wnt signaling pathway	BIOLOGICAL_PROCESS	0.00129901	0.140874
GO:0004758	serine C-palmitoyltransferase activity	MOLECULAR_FUNCTION	0.0425808	1		GO:0009141	nucleoside triphosphate metabolic process	BIOLOGICAL_PROCESS	0.021505	0.932459		GO:0010647	positive regulation of cell communication	BIOLOGICAL_PROCESS	0.00015662	0.0156941		GO:0070279	vitamin B6 binding	MOLECULAR_FUNCTION	0.000458966	0.0455988		GO:0048832	specification of plant organ number	BIOLOGICAL_PROCESS	0.0300038	1		GO:0009306	protein secretion	BIOLOGICAL_PROCESS	2.01137e-06	0.000232167		GO:0042391	regulation of membrane potential	BIOLOGICAL_PROCESS	0.00188866	0.203168		GO:0009126	purine nucleoside monophosphate metabolic process	BIOLOGICAL_PROCESS	0.00148244	0.158194
GO:0008422	beta-glucosidase activity	MOLECULAR_FUNCTION	0.0311971	1		GO:0043436	oxoacid metabolic process	BIOLOGICAL_PROCESS	0.0213432	0.932459		GO:0007154	cell communication	BIOLOGICAL_PROCESS	0.000157774	0.0156941		GO:0019685	photosynthesis, dark reaction	BIOLOGICAL_PROCESS	0.000451221	0.0455988		GO:1901615	organic hydroxy compound metabolic process	BIOLOGICAL_PROCESS	0.0145345	1		GO:0048583	regulation of response to stimulus	BIOLOGICAL_PROCESS	2.49732e-06	0.000284012		GO:1901360	organic cyclic compound metabolic process	BIOLOGICAL_PROCESS	0.00195659	0.206845		GO:0009167	purine ribonucleoside monophosphate metabolic process	BIOLOGICAL_PROCESS	0.00148244	0.158194
GO:0015851	nucleobase transport	BIOLOGICAL_PROCESS	0.0425808	1		GO:0016671	oxidoreductase activity, acting on a sulfur group of donors, disulfide as acceptor	MOLECULAR_FUNCTION	0.0217132	0.934012		GO:1902531	regulation of intracellular signal transduction	BIOLOGICAL_PROCESS	0.000183628	0.0181208		GO:0019253	reductive pentose-phosphate cycle	BIOLOGICAL_PROCESS	0.000451221	0.0455988		GO:0004536	deoxyribonuclease activity	MOLECULAR_FUNCTION	0.0148597	1		GO:0043231	intracellular membrane-bounded organelle	CELLULAR_COMPONENT	2.50021e-06	0.000284012		GO:0045178	basal part of cell	CELLULAR_COMPONENT	0.00196071	0.206845		GO:0031345	negative regulation of cell projection organization	BIOLOGICAL_PROCESS	0.00152883	0.160575
GO:0048869	cellular developmental process	BIOLOGICAL_PROCESS	0.0223885	1		GO:0006082	organic acid metabolic process	BIOLOGICAL_PROCESS	0.0224604	0.940033		GO:1905515	non-motile cilium assembly	BIOLOGICAL_PROCESS	0.000204401	0.020012		GO:0022804	active transmembrane transporter activity	MOLECULAR_FUNCTION	0.000500977	0.048288		GO:0005869	dynactin complex	CELLULAR_COMPONENT	0.0393725	1		GO:0019899	enzyme binding	MOLECULAR_FUNCTION	2.61867e-06	0.000295127		GO:0071852	fungal-type cell wall organization or biogenesis	BIOLOGICAL_PROCESS	0.00196936	0.206845		GO:0045665	negative regulation of neuron differentiation	BIOLOGICAL_PROCESS	0.00152341	0.160575
GO:0030154	cell differentiation	BIOLOGICAL_PROCESS	0.0471872	1		GO:0019843	rRNA binding	MOLECULAR_FUNCTION	0.0226172	0.940033		GO:0048666	neuron development	BIOLOGICAL_PROCESS	0.000221553	0.0215218		GO:0046434	organophosphate catabolic process	BIOLOGICAL_PROCESS	0.000498491	0.048288		GO:0005884	actin filament	CELLULAR_COMPONENT	0.0181007	1		GO:0010008	endosome membrane	CELLULAR_COMPONENT	2.73342e-06	0.000305652		GO:1901017	negative regulation of potassium ion transmembrane transporter activity	BIOLOGICAL_PROCESS	0.00205272	0.209663		GO:0010163	high-affinity potassium ion import	BIOLOGICAL_PROCESS	0.00157719	0.163087
GO:0042461	photoreceptor cell development	BIOLOGICAL_PROCESS	0.0425808	1		GO:0016709	oxidoreductase activity, acting on paired donors, with incorporation or reduction of molecular oxygen, NAD(P)H as one donor, and incorporation of one atom of oxygen	MOLECULAR_FUNCTION	0.0226172	0.940033		GO:0030182	neuron differentiation	BIOLOGICAL_PROCESS	0.00022511	0.0216978		GO:0009617	response to bacterium	BIOLOGICAL_PROCESS	0.000498491	0.048288		GO:0030855	epithelial cell differentiation	BIOLOGICAL_PROCESS	0.0250091	1		GO:0051020	GTPase binding	MOLECULAR_FUNCTION	2.95582e-06	0.000325436		GO:0071241	cellular response to inorganic substance	BIOLOGICAL_PROCESS	0.00207577	0.209663		GO:0033180	proton-transporting V-type ATPase, V1 domain	CELLULAR_COMPONENT	0.00157719	0.163087
GO:0042073	intraciliary transport	BIOLOGICAL_PROCESS	0.0189669	1		GO:0009205	purine ribonucleoside triphosphate metabolic process	BIOLOGICAL_PROCESS	0.0227204	0.940033		GO:0022843	voltage-gated cation channel activity	MOLECULAR_FUNCTION	0.000242303	0.0231753		GO:0015662	ATPase activity, coupled to transmembrane movement of ions, phosphorylative mechanism	MOLECULAR_FUNCTION	0.000530053	0.0506975		GO:0009405	pathogenesis	BIOLOGICAL_PROCESS	0.0445314	1		GO:0009719	response to endogenous stimulus	BIOLOGICAL_PROCESS	2.94794e-06	0.000325436		GO:0000791	euchromatin	CELLULAR_COMPONENT	0.0020503	0.209663		GO:0042398	cellular modified amino acid biosynthetic process	BIOLOGICAL_PROCESS	0.00178265	0.180142
GO:0035639	purine ribonucleoside triphosphate binding	MOLECULAR_FUNCTION	0.044148	1		GO:0009144	purine nucleoside triphosphate metabolic process	BIOLOGICAL_PROCESS	0.0227204	0.940033		GO:0007288	sperm axoneme assembly	BIOLOGICAL_PROCESS	0.000246842	0.0234293		GO:0019637	organophosphate metabolic process	BIOLOGICAL_PROCESS	0.000566131	0.0537349		GO:0010332	response to gamma radiation	BIOLOGICAL_PROCESS	0.0445314	1		GO:0065010	extracellular membrane-bounded organelle	CELLULAR_COMPONENT	2.99783e-06	0.000326754		GO:0071709	membrane assembly	BIOLOGICAL_PROCESS	0.00205272	0.209663		GO:0035567	non-canonical Wnt signaling pathway	BIOLOGICAL_PROCESS	0.00178265	0.180142
GO:0045744	negative regulation of G-protein coupled receptor protein signaling pathway	BIOLOGICAL_PROCESS	0.0407323	1		GO:0016899	oxidoreductase activity, acting on the CH-OH group of donors, oxygen as acceptor	MOLECULAR_FUNCTION	0.0234366	0.940936		GO:0036038	MKS complex	CELLULAR_COMPONENT	0.00026715	0.0249755		GO:0006757	ATP generation from ADP	BIOLOGICAL_PROCESS	0.00058619	0.0548022		GO:0045005	DNA-dependent DNA replication maintenance of fidelity	BIOLOGICAL_PROCESS	0.0338219	1		GO:0022843	voltage-gated cation channel activity	MOLECULAR_FUNCTION	3.01345e-06	0.000326754		GO:0032410	negative regulation of transporter activity	BIOLOGICAL_PROCESS	0.0020905	0.209663		GO:0055114	oxidation-reduction process	BIOLOGICAL_PROCESS	0.00176215	0.180142
GO:0016454	C-palmitoyltransferase activity	MOLECULAR_FUNCTION	0.0425808	1		GO:0005665	DNA-directed RNA polymerase II, core complex	CELLULAR_COMPONENT	0.0234366	0.940936		GO:0044087	regulation of cellular component biogenesis	BIOLOGICAL_PROCESS	0.000265477	0.0249755		GO:0006096	glycolytic process	BIOLOGICAL_PROCESS	0.00058619	0.0548022		GO:0046364	monosaccharide biosynthetic process	BIOLOGICAL_PROCESS	0.0257952	1		GO:0000323	lytic vacuole	CELLULAR_COMPONENT	3.03936e-06	0.000327086		GO:0019219	regulation of nucleobase-containing compound metabolic process	BIOLOGICAL_PROCESS	0.00206618	0.209663		GO:0045329	carnitine biosynthetic process	BIOLOGICAL_PROCESS	0.00191684	0.190812
GO:0000819	sister chromatid segregation	BIOLOGICAL_PROCESS	0.03284	1		GO:0016841	ammonia-lyase activity	MOLECULAR_FUNCTION	0.0234366	0.940936		GO:0022838	substrate-specific channel activity	MOLECULAR_FUNCTION	0.000272702	0.0253043		GO:0072521	purine-containing compound metabolic process	BIOLOGICAL_PROCESS	0.000633256	0.0587605		GO:0005840	ribosome	CELLULAR_COMPONENT	0.00581801	1		GO:0043413	macromolecule glycosylation	BIOLOGICAL_PROCESS	3.26944e-06	0.000346634		GO:0042981	regulation of apoptotic process	BIOLOGICAL_PROCESS	0.0021406	0.213086		GO:0033116	endoplasmic reticulum-Golgi intermediate compartment membrane	CELLULAR_COMPONENT	0.00191684	0.190812
GO:0016885	ligase activity, forming carbon-carbon bonds	MOLECULAR_FUNCTION	0.0371182	1		GO:0033743	peptide-methionine (R)-S-oxide reductase activity	MOLECULAR_FUNCTION	0.0234366	0.940936		GO:0032088	negative regulation of NF-kappaB transcription factor activity	BIOLOGICAL_PROCESS	0.000285237	0.0260782		GO:0016684	oxidoreductase activity, acting on peroxide as acceptor	MOLECULAR_FUNCTION	0.000676152	0.0618182		GO:0046326	positive regulation of glucose import	BIOLOGICAL_PROCESS	0.0300038	1		GO:0006486	protein glycosylation	BIOLOGICAL_PROCESS	3.26944e-06	0.000346634		GO:0000148	1,3-beta-D-glucan synthase complex	CELLULAR_COMPONENT	0.0022822	0.221509		GO:1902578	single-organism localization	BIOLOGICAL_PROCESS	0.00202685	0.200267
GO:0048513	animal organ development	BIOLOGICAL_PROCESS	0.0471076	1		GO:0051171	regulation of nitrogen compound metabolic process	BIOLOGICAL_PROCESS	0.023624	0.941486		GO:0008138	protein tyrosine/serine/threonine phosphatase activity	MOLECULAR_FUNCTION	0.000285237	0.0260782		GO:0004601	peroxidase activity	MOLECULAR_FUNCTION	0.000676152	0.0618182		GO:0046324	regulation of glucose import	BIOLOGICAL_PROCESS	0.0300038	1		GO:0034703	cation channel complex	CELLULAR_COMPONENT	3.56747e-06	0.00037545		GO:0003843	1,3-beta-D-glucan synthase activity	MOLECULAR_FUNCTION	0.0022822	0.221509		GO:0000272	polysaccharide catabolic process	BIOLOGICAL_PROCESS	0.00205898	0.200473
GO:0015205	nucleobase transmembrane transporter activity	MOLECULAR_FUNCTION	0.0425808	1		GO:0046939	nucleotide phosphorylation	BIOLOGICAL_PROCESS	0.0238634	0.944084		GO:0004112	cyclic-nucleotide phosphodiesterase activity	MOLECULAR_FUNCTION	0.000300782	0.0263375		GO:0009260	ribonucleotide biosynthetic process	BIOLOGICAL_PROCESS	0.000688861	0.0618265		GO:0005813	centrosome	CELLULAR_COMPONENT	0.017998	1		GO:0055082	cellular chemical homeostasis	BIOLOGICAL_PROCESS	4.08663e-06	0.000426949		GO:0003886	DNA (cytosine-5-)-methyltransferase activity	MOLECULAR_FUNCTION	0.0022822	0.221509		GO:0060828	regulation of canonical Wnt signaling pathway	BIOLOGICAL_PROCESS	0.00205468	0.200473
GO:0004096	catalase activity	MOLECULAR_FUNCTION	0.0345771	1		GO:0019693	ribose phosphate metabolic process	BIOLOGICAL_PROCESS	0.0249882	0.974358		GO:0004114	3',5'-cyclic-nucleotide phosphodiesterase activity	MOLECULAR_FUNCTION	0.000300782	0.0263375		GO:0046390	ribose phosphate biosynthetic process	BIOLOGICAL_PROCESS	0.000688861	0.0618265		GO:0034357	photosynthetic membrane	CELLULAR_COMPONENT	0.00626729	1		GO:0005509	calcium ion binding	MOLECULAR_FUNCTION	4.18968e-06	0.000434543		GO:0009534	chloroplast thylakoid	CELLULAR_COMPONENT	0.00229164	0.221509		GO:0042470	melanosome	CELLULAR_COMPONENT	0.00240728	0.223029
GO:0004601	peroxidase activity	MOLECULAR_FUNCTION	0.0338428	1		GO:0032774	RNA biosynthetic process	BIOLOGICAL_PROCESS	0.024983	0.974358		GO:0030552	cAMP binding	MOLECULAR_FUNCTION	0.000300782	0.0263375		GO:0007040	lysosome organization	BIOLOGICAL_PROCESS	0.000696132	0.0618265		GO:0046034	ATP metabolic process	BIOLOGICAL_PROCESS	0.0471943	1		GO:0050801	ion homeostasis	BIOLOGICAL_PROCESS	4.2219e-06	0.000434734		GO:0005815	microtubule organizing center	CELLULAR_COMPONENT	0.00245088	0.227029		GO:0006979	response to oxidative stress	BIOLOGICAL_PROCESS	0.00234425	0.223029
GO:0048585	negative regulation of response to stimulus	BIOLOGICAL_PROCESS	0.030119	1		GO:0032787	monocarboxylic acid metabolic process	BIOLOGICAL_PROCESS	0.0253838	0.982716		GO:1902117	positive regulation of organelle assembly	BIOLOGICAL_PROCESS	0.000300782	0.0263375		GO:0080171	lytic vacuole organization	BIOLOGICAL_PROCESS	0.000696132	0.0618265		GO:0072329	monocarboxylic acid catabolic process	BIOLOGICAL_PROCESS	0.0116545	1		GO:0002790	peptide secretion	BIOLOGICAL_PROCESS	4.34844e-06	0.000441413		GO:0003677	DNA binding	MOLECULAR_FUNCTION	0.00243369	0.227029		GO:0009205	purine ribonucleoside triphosphate metabolic process	BIOLOGICAL_PROCESS	0.00240047	0.223029
GO:0021915	neural tube development	BIOLOGICAL_PROCESS	0.0425808	1		GO:0006833	water transport	BIOLOGICAL_PROCESS	0.0368657	1		GO:0048593	camera-type eye morphogenesis	BIOLOGICAL_PROCESS	0.000300782	0.0263375		GO:0004674	protein serine/threonine kinase activity	MOLECULAR_FUNCTION	0.000702066	0.0619112		GO:0030534	adult behavior	BIOLOGICAL_PROCESS	0.0420984	1		GO:0009225	nucleotide-sugar metabolic process	BIOLOGICAL_PROCESS	4.34844e-06	0.000441413		GO:0060255	regulation of macromolecule metabolic process	BIOLOGICAL_PROCESS	0.00244018	0.227029		GO:0048871	multicellular organismal homeostasis	BIOLOGICAL_PROCESS	0.00233139	0.223029
GO:0072348	sulfur compound transport	BIOLOGICAL_PROCESS	0.0345771	1		GO:0043094	cellular metabolic compound salvage	BIOLOGICAL_PROCESS	0.0408726	1		GO:0034464	BBSome	CELLULAR_COMPONENT	0.000300782	0.0263375		GO:1901135	carbohydrate derivative metabolic process	BIOLOGICAL_PROCESS	0.000714492	0.0625633		GO:0000702	oxidized base lesion DNA N-glycosylase activity	MOLECULAR_FUNCTION	0.0300038	1		GO:2000026	regulation of multicellular organismal development	BIOLOGICAL_PROCESS	4.49197e-06	0.000451703		GO:0033014	tetrapyrrole biosynthetic process	BIOLOGICAL_PROCESS	0.00243167	0.227029		GO:0046165	alcohol biosynthetic process	BIOLOGICAL_PROCESS	0.00241855	0.223029
GO:0048731	system development	BIOLOGICAL_PROCESS	0.0338428	1		GO:0051188	cofactor biosynthetic process	BIOLOGICAL_PROCESS	0.0393397	1		GO:0051493	regulation of cytoskeleton organization	BIOLOGICAL_PROCESS	0.000353726	0.0307569		GO:0042866	pyruvate biosynthetic process	BIOLOGICAL_PROCESS	0.000739606	0.0638629		GO:0071077	adenosine 3',5'-bisphosphate transmembrane transporter activity	MOLECULAR_FUNCTION	0.0180674	1		GO:0072509	divalent inorganic cation transmembrane transporter activity	MOLECULAR_FUNCTION	4.51293e-06	0.000451703		GO:0000724	double-strand break repair via homologous recombination	BIOLOGICAL_PROCESS	0.00243167	0.227029		GO:0048770	pigment granule	CELLULAR_COMPONENT	0.00240728	0.223029
GO:0010648	negative regulation of cell communication	BIOLOGICAL_PROCESS	0.0257894	1		GO:0004502	kynurenine 3-monooxygenase activity	MOLECULAR_FUNCTION	0.0368657	1		GO:1990778	protein localization to cell periphery	BIOLOGICAL_PROCESS	0.000361224	0.0309756		GO:0046031	ADP metabolic process	BIOLOGICAL_PROCESS	0.000739606	0.0638629		GO:0090102	cochlea development	BIOLOGICAL_PROCESS	0.0300038	1		GO:0030003	cellular cation homeostasis	BIOLOGICAL_PROCESS	4.66866e-06	0.000464045		GO:0009507	chloroplast	CELLULAR_COMPONENT	0.00243833	0.227029		GO:0009199	ribonucleoside triphosphate metabolic process	BIOLOGICAL_PROCESS	0.00242441	0.223029
GO:0071266	'de novo' L-methionine biosynthetic process	BIOLOGICAL_PROCESS	0.0425808	1		GO:0016614	oxidoreductase activity, acting on CH-OH group of donors	MOLECULAR_FUNCTION	0.0327446	1		GO:0046530	photoreceptor cell differentiation	BIOLOGICAL_PROCESS	0.000360456	0.0309756		GO:0006952	defense response	BIOLOGICAL_PROCESS	0.000831277	0.0707952		GO:0010019	chloroplast-nucleus signaling pathway	BIOLOGICAL_PROCESS	0.0151655	1		GO:0016773	phosphotransferase activity, alcohol group as acceptor	MOLECULAR_FUNCTION	5.06614e-06	0.00049774		GO:0044091	membrane biogenesis	BIOLOGICAL_PROCESS	0.00247493	0.227676		GO:0045333	cellular respiration	BIOLOGICAL_PROCESS	0.00235714	0.223029
GO:0036158	outer dynein arm assembly	BIOLOGICAL_PROCESS	0.0296932	1		GO:0030173	integral component of Golgi membrane	CELLULAR_COMPONENT	0.0368657	1		GO:0005244	voltage-gated ion channel activity	MOLECULAR_FUNCTION	0.000367895	0.0311184		GO:0009132	nucleoside diphosphate metabolic process	BIOLOGICAL_PROCESS	0.00082782	0.0707952		GO:0035335	peptidyl-tyrosine dephosphorylation	BIOLOGICAL_PROCESS	0.0181007	1		GO:0051716	cellular response to stimulus	BIOLOGICAL_PROCESS	5.0772e-06	0.00049774		GO:0006928	movement of cell or subcellular component	BIOLOGICAL_PROCESS	0.00250113	0.22851		GO:0045664	regulation of neuron differentiation	BIOLOGICAL_PROCESS	0.00253453	0.231562
GO:0071824	protein-DNA complex subunit organization	BIOLOGICAL_PROCESS	0.021013	1		GO:0042182	ketone catabolic process	BIOLOGICAL_PROCESS	0.0368657	1		GO:0022832	voltage-gated channel activity	MOLECULAR_FUNCTION	0.000367895	0.0311184		GO:0016209	antioxidant activity	MOLECULAR_FUNCTION	0.000870647	0.0717008		GO:0009063	cellular amino acid catabolic process	BIOLOGICAL_PROCESS	0.0327841	1		GO:0030658	transport vesicle membrane	CELLULAR_COMPONENT	5.79425e-06	0.000564171		GO:0016570	histone modification	BIOLOGICAL_PROCESS	0.00257998	0.232737		GO:0016667	oxidoreductase activity, acting on a sulfur group of donors	MOLECULAR_FUNCTION	0.00259089	0.233513
GO:0098813	nuclear chromosome segregation	BIOLOGICAL_PROCESS	0.0431986	1		GO:0052852	very-long-chain-(S)-2-hydroxy-acid oxidase activity	MOLECULAR_FUNCTION	0.0368657	1		GO:0048869	cellular developmental process	BIOLOGICAL_PROCESS	0.000370442	0.0311222		GO:0016885	ligase activity, forming carbon-carbon bonds	MOLECULAR_FUNCTION	0.000870743	0.0717008		GO:0031907	microbody lumen	CELLULAR_COMPONENT	0.0201577	1		GO:0005262	calcium channel activity	MOLECULAR_FUNCTION	6.27121e-06	0.000606485		GO:0031976	plastid thylakoid	CELLULAR_COMPONENT	0.00258229	0.232737		GO:0060070	canonical Wnt signaling pathway	BIOLOGICAL_PROCESS	0.00259089	0.233513
GO:0031503	protein complex localization	BIOLOGICAL_PROCESS	0.0189669	1		GO:0006733	oxidoreduction coenzyme metabolic process	BIOLOGICAL_PROCESS	0.0487502	1		GO:0005261	cation channel activity	MOLECULAR_FUNCTION	0.000390929	0.0326229		GO:0016730	oxidoreductase activity, acting on iron-sulfur proteins as donors	MOLECULAR_FUNCTION	0.000870743	0.0717008		GO:1900026	positive regulation of substrate adhesion-dependent cell spreading	BIOLOGICAL_PROCESS	0.0300038	1		GO:0005244	voltage-gated ion channel activity	MOLECULAR_FUNCTION	6.85631e-06	0.000649897		GO:0051651	maintenance of location in cell	BIOLOGICAL_PROCESS	0.0026699	0.239019		GO:0031344	regulation of cell projection organization	BIOLOGICAL_PROCESS	0.00261846	0.234414
GO:0017076	purine nucleotide binding	MOLECULAR_FUNCTION	0.048961	1		GO:0042823	pyridoxal phosphate biosynthetic process	BIOLOGICAL_PROCESS	0.0375403	1		GO:0060173	limb development	BIOLOGICAL_PROCESS	0.000418055	0.0345006		GO:0009206	purine ribonucleoside triphosphate biosynthetic process	BIOLOGICAL_PROCESS	0.000870647	0.0717008		GO:0060491	regulation of cell projection assembly	BIOLOGICAL_PROCESS	0.0445314	1		GO:0022832	voltage-gated channel activity	MOLECULAR_FUNCTION	6.85631e-06	0.000649897		GO:0048522	positive regulation of cellular process	BIOLOGICAL_PROCESS	0.00270769	0.239191		GO:0046034	ATP metabolic process	BIOLOGICAL_PROCESS	0.00268927	0.239148
GO:0022832	voltage-gated channel activity	MOLECULAR_FUNCTION	0.0283225	1		GO:0016627	oxidoreductase activity, acting on the CH-CH group of donors	MOLECULAR_FUNCTION	0.0444058	1		GO:0007399	nervous system development	BIOLOGICAL_PROCESS	0.00041898	0.0345006		GO:0009145	purine nucleoside triphosphate biosynthetic process	BIOLOGICAL_PROCESS	0.000870647	0.0717008		GO:0046148	pigment biosynthetic process	BIOLOGICAL_PROCESS	0.0156178	1		GO:0007264	small GTPase mediated signal transduction	BIOLOGICAL_PROCESS	6.83338e-06	0.000649897		GO:0051880	G-quadruplex DNA binding	MOLECULAR_FUNCTION	0.00270499	0.239191		GO:0009117	nucleotide metabolic process	BIOLOGICAL_PROCESS	0.00271886	0.240178
GO:0008277	regulation of G-protein coupled receptor protein signaling pathway	BIOLOGICAL_PROCESS	0.0471872	1		GO:0005787	signal peptidase complex	CELLULAR_COMPONENT	0.0368657	1		GO:0005488	binding	MOLECULAR_FUNCTION	0.000430579	0.0352225		GO:0005576	extracellular region	CELLULAR_COMPONENT	0.000898965	0.0735377		GO:1902652	secondary alcohol metabolic process	BIOLOGICAL_PROCESS	0.0387851	1		GO:0015078	proton transmembrane transporter activity	MOLECULAR_FUNCTION	7.31742e-06	0.000689041		GO:0043067	regulation of programmed cell death	BIOLOGICAL_PROCESS	0.00273822	0.240297		GO:2000095	regulation of Wnt signaling pathway, planar cell polarity pathway	BIOLOGICAL_PROCESS	0.00278456	0.244363
GO:0023021	termination of signal transduction	BIOLOGICAL_PROCESS	0.0407323	1		GO:0031228	intrinsic component of Golgi membrane	CELLULAR_COMPONENT	0.0368657	1		GO:0032990	cell part morphogenesis	BIOLOGICAL_PROCESS	0.000446189	0.0358772		GO:0006775	fat-soluble vitamin metabolic process	BIOLOGICAL_PROCESS	0.000916937	0.0735561		GO:0031930	mitochondria-nucleus signaling pathway	BIOLOGICAL_PROCESS	0.0285339	1		GO:0005737	cytoplasm	CELLULAR_COMPONENT	7.86568e-06	0.000735827		GO:0043709	cell adhesion involved in single-species biofilm formation	BIOLOGICAL_PROCESS	0.00292051	0.240667		GO:0071944	cell periphery	CELLULAR_COMPONENT	0.00281448	0.245375
GO:0007166	cell surface receptor signaling pathway	BIOLOGICAL_PROCESS	0.0368956	1		GO:0042278	purine nucleoside metabolic process	BIOLOGICAL_PROCESS	0.0283018	1		GO:1902017	regulation of cilium assembly	BIOLOGICAL_PROCESS	0.000447239	0.0358772		GO:0042417	dopamine metabolic process	BIOLOGICAL_PROCESS	0.000916937	0.0735561		GO:0042651	thylakoid membrane	CELLULAR_COMPONENT	0.00626729	1		GO:0075259	spore-bearing structure development	BIOLOGICAL_PROCESS	8.93557e-06	0.000830486		GO:0043708	cell adhesion involved in biofilm formation	BIOLOGICAL_PROCESS	0.00292051	0.240667		GO:0072593	reactive oxygen species metabolic process	BIOLOGICAL_PROCESS	0.00287855	0.246135
GO:0016684	oxidoreductase activity, acting on peroxide as acceptor	MOLECULAR_FUNCTION	0.0473809	1		GO:0016880	acid-ammonia (or amide) ligase activity	MOLECULAR_FUNCTION	0.0368657	1		GO:0097542	ciliary tip	CELLULAR_COMPONENT	0.000447239	0.0358772		GO:0009654	photosystem II oxygen evolving complex	CELLULAR_COMPONENT	0.000916937	0.0735561		GO:0003032	detection of oxygen	BIOLOGICAL_PROCESS	0.0300038	1		GO:0051641	cellular localization	BIOLOGICAL_PROCESS	1.03777e-05	0.000958295		GO:0003887	DNA-directed DNA polymerase activity	MOLECULAR_FUNCTION	0.00296483	0.240667		GO:0008509	anion transmembrane transporter activity	MOLECULAR_FUNCTION	0.00286967	0.246135
GO:0099118	microtubule-based protein transport	BIOLOGICAL_PROCESS	0.0189669	1		GO:0042822	pyridoxal phosphate metabolic process	BIOLOGICAL_PROCESS	0.0375403	1		GO:0048731	system development	BIOLOGICAL_PROCESS	0.000478065	0.0381042		GO:0006687	glycosphingolipid metabolic process	BIOLOGICAL_PROCESS	0.000993112	0.0762244		GO:0031976	plastid thylakoid	CELLULAR_COMPONENT	0.0172478	1		GO:0030004	cellular monovalent inorganic cation homeostasis	BIOLOGICAL_PROCESS	1.10535e-05	0.00101416		GO:0072006	nephron development	BIOLOGICAL_PROCESS	0.00292051	0.240667		GO:0009607	response to biotic stimulus	BIOLOGICAL_PROCESS	0.00286667	0.246135
GO:0042973	glucan endo-1,3-beta-D-glucosidase activity	MOLECULAR_FUNCTION	0.0371182	1		GO:0006122	mitochondrial electron transport, ubiquinol to cytochrome c	BIOLOGICAL_PROCESS	0.0368657	1		GO:0030154	cell differentiation	BIOLOGICAL_PROCESS	0.000491773	0.0389472		GO:0006782	protoporphyrinogen IX biosynthetic process	BIOLOGICAL_PROCESS	0.000993112	0.0762244		GO:0004375	glycine dehydrogenase (decarboxylating) activity	MOLECULAR_FUNCTION	0.0300038	1		GO:0015291	secondary active transmembrane transporter activity	MOLECULAR_FUNCTION	1.22476e-05	0.00110949		GO:0071248	cellular response to metal ion	BIOLOGICAL_PROCESS	0.00297321	0.240667		GO:0015279	store-operated calcium channel activity	MOLECULAR_FUNCTION	0.00300293	0.251925
GO:0023014	signal transduction by protein phosphorylation	BIOLOGICAL_PROCESS	0.0471076	1		GO:0019752	carboxylic acid metabolic process	BIOLOGICAL_PROCESS	0.0413727	1		GO:0060429	epithelium development	BIOLOGICAL_PROCESS	0.000553287	0.043521		GO:0015977	carbon fixation	BIOLOGICAL_PROCESS	0.000993112	0.0762244		GO:0042646	plastid nucleoid	CELLULAR_COMPONENT	0.0420984	1		GO:0070085	glycosylation	BIOLOGICAL_PROCESS	1.22476e-05	0.00110949		GO:1900187	regulation of cell adhesion involved in single-species biofilm formation	BIOLOGICAL_PROCESS	0.00292051	0.240667		GO:0060027	convergent extension involved in gastrulation	BIOLOGICAL_PROCESS	0.0029788	0.251925
GO:0035239	tube morphogenesis	BIOLOGICAL_PROCESS	0.0425808	1		GO:0006749	glutathione metabolic process	BIOLOGICAL_PROCESS	0.0408726	1		GO:0043269	regulation of ion transport	BIOLOGICAL_PROCESS	0.000556526	0.043521		GO:0046501	protoporphyrinogen IX metabolic process	BIOLOGICAL_PROCESS	0.000993112	0.0762244		GO:0000710	meiotic mismatch repair	BIOLOGICAL_PROCESS	0.0300038	1		GO:0055080	cation homeostasis	BIOLOGICAL_PROCESS	1.24633e-05	0.00112193		GO:1900189	positive regulation of cell adhesion involved in single-species biofilm formation	BIOLOGICAL_PROCESS	0.00292051	0.240667		GO:0034705	potassium channel complex	CELLULAR_COMPONENT	0.00300293	0.251925
GO:0043269	regulation of ion transport	BIOLOGICAL_PROCESS	0.0380048	1		GO:0016712	oxidoreductase activity, acting on paired donors, with incorporation or reduction of molecular oxygen, reduced flavin or flavoprotein as one donor, and incorporation of one atom of oxygen	MOLECULAR_FUNCTION	0.0368657	1		GO:0016043	cellular component organization	BIOLOGICAL_PROCESS	0.000668488	0.0510116		GO:0006163	purine nucleotide metabolic process	BIOLOGICAL_PROCESS	0.000965215	0.0762244		GO:0009110	vitamin biosynthetic process	BIOLOGICAL_PROCESS	0.0431563	1		GO:0043230	extracellular organelle	CELLULAR_COMPONENT	1.27387e-05	0.00113956		GO:0000725	recombinational repair	BIOLOGICAL_PROCESS	0.00294068	0.240667		GO:0006412	translation	BIOLOGICAL_PROCESS	0.00302903	0.252527
GO:0005891	voltage-gated calcium channel complex	CELLULAR_COMPONENT	0.0425808	1		GO:0065007	biological regulation	BIOLOGICAL_PROCESS	0.0403522	1		GO:0090307	mitotic spindle assembly	BIOLOGICAL_PROCESS	0.000685132	0.0510116		GO:0006165	nucleoside diphosphate phosphorylation	BIOLOGICAL_PROCESS	0.000977357	0.0762244		GO:0009126	purine nucleoside monophosphate metabolic process	BIOLOGICAL_PROCESS	0.032728	1		GO:0005764	lysosome	CELLULAR_COMPONENT	1.44624e-05	0.00127636		GO:0044092	negative regulation of molecular function	BIOLOGICAL_PROCESS	0.00297699	0.240667		GO:0015085	calcium ion transmembrane transporter activity	MOLECULAR_FUNCTION	0.00306666	0.253134
GO:0042054	histone methyltransferase activity	MOLECULAR_FUNCTION	0.0283225	1		GO:0030614	oxidoreductase activity, acting on phosphorus or arsenic in donors, disulfide as acceptor	MOLECULAR_FUNCTION	0.0375403	1		GO:0023056	positive regulation of signaling	BIOLOGICAL_PROCESS	0.000661487	0.0510116		GO:0032441	pheophorbide a oxygenase activity	MOLECULAR_FUNCTION	0.000993112	0.0762244		GO:0009167	purine ribonucleoside monophosphate metabolic process	BIOLOGICAL_PROCESS	0.032728	1		GO:0006897	endocytosis	BIOLOGICAL_PROCESS	1.44624e-05	0.00127636		GO:0044114	development of symbiont in host	BIOLOGICAL_PROCESS	0.00292051	0.240667		GO:1901566	organonitrogen compound biosynthetic process	BIOLOGICAL_PROCESS	0.00307427	0.253134
GO:0070286	axonemal dynein complex assembly	BIOLOGICAL_PROCESS	0.0296932	1		GO:0016211	ammonia ligase activity	MOLECULAR_FUNCTION	0.0368657	1		GO:0048858	cell projection morphogenesis	BIOLOGICAL_PROCESS	0.000672751	0.0510116		GO:0009150	purine ribonucleotide metabolic process	BIOLOGICAL_PROCESS	0.00102464	0.078162		GO:0016866	intramolecular transferase activity	MOLECULAR_FUNCTION	0.0296989	1		GO:0098657	import into cell	BIOLOGICAL_PROCESS	1.45356e-05	0.00127636		GO:0035735	intraciliary transport involved in cilium assembly	BIOLOGICAL_PROCESS	0.00292051	0.240667		GO:0009161	ribonucleoside monophosphate metabolic process	BIOLOGICAL_PROCESS	0.00328709	0.268997
GO:0097730	non-motile cilium	CELLULAR_COMPONENT	0.0425808	1		GO:0031323	regulation of cellular metabolic process	BIOLOGICAL_PROCESS	0.0357969	1		GO:0097696	STAT cascade	BIOLOGICAL_PROCESS	0.000685132	0.0510116		GO:0005215	transporter activity	MOLECULAR_FUNCTION	0.00106771	0.0809505		GO:0051262	protein tetramerization	BIOLOGICAL_PROCESS	0.0256817	1		GO:0071310	cellular response to organic substance	BIOLOGICAL_PROCESS	1.55137e-05	0.00135395		GO:0043170	macromolecule metabolic process	BIOLOGICAL_PROCESS	0.00286584	0.240667		GO:0016702	oxidoreductase activity, acting on single donors with incorporation of molecular oxygen, incorporation of two atoms of oxygen	MOLECULAR_FUNCTION	0.00332127	0.270137
GO:0032555	purine ribonucleotide binding	MOLECULAR_FUNCTION	0.0444523	1		GO:0043043	peptide biosynthetic process	BIOLOGICAL_PROCESS	0.04548	1		GO:0045824	negative regulation of innate immune response	BIOLOGICAL_PROCESS	0.000685132	0.0510116		GO:0009066	aspartate family amino acid metabolic process	BIOLOGICAL_PROCESS	0.00114043	0.0859397		GO:0009765	photosynthesis, light harvesting	BIOLOGICAL_PROCESS	0.0140007	1		GO:0006950	response to stress	BIOLOGICAL_PROCESS	1.57798e-05	0.00136882		GO:0021675	nerve development	BIOLOGICAL_PROCESS	0.00292051	0.240667		GO:0016052	carbohydrate catabolic process	BIOLOGICAL_PROCESS	0.00339537	0.27449
GO:0003682	chromatin binding	MOLECULAR_FUNCTION	0.02592	1		GO:0008783	agmatinase activity	MOLECULAR_FUNCTION	0.0368657	1		GO:0009967	positive regulation of signal transduction	BIOLOGICAL_PROCESS	0.000667811	0.0510116		GO:0019682	glyceraldehyde-3-phosphate metabolic process	BIOLOGICAL_PROCESS	0.00115304	0.0863667		GO:0051213	dioxygenase activity	MOLECULAR_FUNCTION	0.0296989	1		GO:0000271	polysaccharide biosynthetic process	BIOLOGICAL_PROCESS	1.68238e-05	0.0014506		GO:0016569	covalent chromatin modification	BIOLOGICAL_PROCESS	0.00322782	0.25327		GO:0060089	molecular transducer activity	MOLECULAR_FUNCTION	0.00351305	0.282292
GO:0051013	microtubule severing	BIOLOGICAL_PROCESS	0.0425808	1		GO:1901565	organonitrogen compound catabolic process	BIOLOGICAL_PROCESS	0.048257	1		GO:0007259	JAK-STAT cascade	BIOLOGICAL_PROCESS	0.000685132	0.0510116		GO:0030667	secretory granule membrane	CELLULAR_COMPONENT	0.00129303	0.0962729		GO:0008344	adult locomotory behavior	BIOLOGICAL_PROCESS	0.0420984	1		GO:0140103	catalytic activity, acting on a glycoprotein	MOLECULAR_FUNCTION	1.81798e-05	0.00155813		GO:0010647	positive regulation of cell communication	BIOLOGICAL_PROCESS	0.00322782	0.25327		GO:0090090	negative regulation of canonical Wnt signaling pathway	BIOLOGICAL_PROCESS	0.00359639	0.282406
						GO:0009438	methylglyoxal metabolic process	BIOLOGICAL_PROCESS	0.0368657	1		GO:0043433	negative regulation of DNA-binding transcription factor activity	BIOLOGICAL_PROCESS	0.000699227	0.0516477		GO:0016773	phosphotransferase activity, alcohol group as acceptor	MOLECULAR_FUNCTION	0.00130648	0.0964022		GO:0008353	RNA polymerase II CTD heptapeptide repeat kinase activity	MOLECULAR_FUNCTION	0.0081298	1		GO:0000160	phosphorelay signal transduction system	BIOLOGICAL_PROCESS	1.88972e-05	0.00160998		GO:0045185	maintenance of protein location	BIOLOGICAL_PROCESS	0.00319719	0.25327		GO:0005912	adherens junction	CELLULAR_COMPONENT	0.00368383	0.282406
						GO:0046395	carboxylic acid catabolic process	BIOLOGICAL_PROCESS	0.0408726	1		GO:0023014	signal transduction by protein phosphorylation	BIOLOGICAL_PROCESS	0.000701983	0.0516477		GO:0034030	ribonucleoside bisphosphate biosynthetic process	BIOLOGICAL_PROCESS	0.00132578	0.0964022		GO:0022626	cytosolic ribosome	CELLULAR_COMPONENT	0.0184159	1		GO:1903561	extracellular vesicle	CELLULAR_COMPONENT	1.95175e-05	0.00165298		GO:0032507	maintenance of protein location in cell	BIOLOGICAL_PROCESS	0.00319719	0.25327		GO:0048496	maintenance of animal organ identity	BIOLOGICAL_PROCESS	0.00365268	0.282406
						GO:0070330	aromatase activity	MOLECULAR_FUNCTION	0.0368657	1		GO:0005216	ion channel activity	MOLECULAR_FUNCTION	0.000747924	0.0543841		GO:0034033	purine nucleoside bisphosphate biosynthetic process	BIOLOGICAL_PROCESS	0.00132578	0.0964022		GO:0034660	ncRNA metabolic process	BIOLOGICAL_PROCESS	0.00833335	1		GO:0045595	regulation of cell differentiation	BIOLOGICAL_PROCESS	2.20036e-05	0.00185257		GO:0032502	developmental process	BIOLOGICAL_PROCESS	0.00321283	0.25327		GO:0072189	ureter development	BIOLOGICAL_PROCESS	0.00365268	0.282406
						GO:0006575	cellular modified amino acid metabolic process	BIOLOGICAL_PROCESS	0.0428729	1		GO:0007389	pattern specification process	BIOLOGICAL_PROCESS	0.000747924	0.0543841		GO:0033866	nucleoside bisphosphate biosynthetic process	BIOLOGICAL_PROCESS	0.00132578	0.0964022		GO:0007031	peroxisome organization	BIOLOGICAL_PROCESS	0.0151655	1		GO:0030582	reproductive fruiting body development	BIOLOGICAL_PROCESS	2.30509e-05	0.0019294		GO:0031324	negative regulation of cellular metabolic process	BIOLOGICAL_PROCESS	0.00350755	0.271877		GO:0001894	tissue homeostasis	BIOLOGICAL_PROCESS	0.00368383	0.282406
						GO:0051179	localization	BIOLOGICAL_PROCESS	0.0392278	1		GO:0048583	regulation of response to stimulus	BIOLOGICAL_PROCESS	0.00080421	0.0581369		GO:0016301	kinase activity	MOLECULAR_FUNCTION	0.00140903	0.10186		GO:0051194	positive regulation of cofactor metabolic process	BIOLOGICAL_PROCESS	0.0300038	1		GO:0051640	organelle localization	BIOLOGICAL_PROCESS	2.3769e-05	0.00197794		GO:0032147	activation of protein kinase activity	BIOLOGICAL_PROCESS	0.0035261	0.271877		GO:0006101	citrate metabolic process	BIOLOGICAL_PROCESS	0.00365268	0.282406
						GO:0052853	long-chain-(S)-2-hydroxy-long-chain-acid oxidase activity	MOLECULAR_FUNCTION	0.0368657	1		GO:0048522	positive regulation of cellular process	BIOLOGICAL_PROCESS	0.000819156	0.0588751		GO:0004683	calmodulin-dependent protein kinase activity	MOLECULAR_FUNCTION	0.00145986	0.104924		GO:0051197	positive regulation of coenzyme metabolic process	BIOLOGICAL_PROCESS	0.0300038	1		GO:0051704	multi-organism process	BIOLOGICAL_PROCESS	2.5158e-05	0.00208143		GO:0043066	negative regulation of apoptotic process	BIOLOGICAL_PROCESS	0.00351208	0.271877		GO:0071909	determination of stomach left/right asymmetry	BIOLOGICAL_PROCESS	0.00365268	0.282406
						GO:0016810	hydrolase activity, acting on carbon-nitrogen (but not peptide) bonds	MOLECULAR_FUNCTION	0.0444058	1		GO:0032502	developmental process	BIOLOGICAL_PROCESS	0.000825224	0.0589703		GO:0018105	peptidyl-serine phosphorylation	BIOLOGICAL_PROCESS	0.00148544	0.106149		GO:0004809	tRNA (guanine-N2-)-methyltransferase activity	MOLECULAR_FUNCTION	0.0300038	1		GO:0005783	endoplasmic reticulum	CELLULAR_COMPONENT	2.59141e-05	0.00213166		GO:0003676	nucleic acid binding	MOLECULAR_FUNCTION	0.00364057	0.272846		GO:0071908	determination of intestine left/right asymmetry	BIOLOGICAL_PROCESS	0.00365268	0.282406
						GO:0051707	response to other organism	BIOLOGICAL_PROCESS	0.0408726	1		GO:0048468	cell development	BIOLOGICAL_PROCESS	0.000931033	0.0661512		GO:0019693	ribose phosphate metabolic process	BIOLOGICAL_PROCESS	0.00151202	0.107431		GO:0002200	somatic diversification of immune receptors	BIOLOGICAL_PROCESS	0.0348608	1		GO:0046777	protein autophosphorylation	BIOLOGICAL_PROCESS	2.62066e-05	0.0021434		GO:0004708	MAP kinase kinase activity	MOLECULAR_FUNCTION	0.00360733	0.272846		GO:0090175	regulation of establishment of planar polarity	BIOLOGICAL_PROCESS	0.00373531	0.283098
						GO:0015036	disulfide oxidoreductase activity	MOLECULAR_FUNCTION	0.0408941	1		GO:0051091	positive regulation of DNA-binding transcription factor activity	BIOLOGICAL_PROCESS	0.000966071	0.0682507		GO:0016703	oxidoreductase activity, acting on single donors with incorporation of molecular oxygen, incorporation of one atom of oxygen (internal monooxygenases or internal mixed function oxidases)	MOLECULAR_FUNCTION	0.00153007	0.108096		GO:0045335	phagocytic vesicle	CELLULAR_COMPONENT	0.0260962	1		GO:0070062	extracellular exosome	CELLULAR_COMPONENT	2.6867e-05	0.00218493		GO:0048519	negative regulation of biological process	BIOLOGICAL_PROCESS	0.00358258	0.272846		GO:0060071	Wnt signaling pathway, planar cell polarity pathway	BIOLOGICAL_PROCESS	0.00373531	0.283098
						GO:0044281	small molecule metabolic process	BIOLOGICAL_PROCESS	0.0297079	1		GO:0043548	phosphatidylinositol 3-kinase binding	MOLECULAR_FUNCTION	0.00100537	0.0694875		GO:0004672	protein kinase activity	MOLECULAR_FUNCTION	0.00160972	0.11308		GO:0016829	lyase activity	MOLECULAR_FUNCTION	0.033754	1		GO:0098771	inorganic ion homeostasis	BIOLOGICAL_PROCESS	2.70842e-05	0.00219015		GO:0032042	mitochondrial DNA metabolic process	BIOLOGICAL_PROCESS	0.00360733	0.272846		GO:0048066	developmental pigmentation	BIOLOGICAL_PROCESS	0.00381124	0.287221
						GO:0042044	fluid transport	BIOLOGICAL_PROCESS	0.0368657	1		GO:0090596	sensory organ morphogenesis	BIOLOGICAL_PROCESS	0.00101152	0.0694875		GO:0042420	dopamine catabolic process	BIOLOGICAL_PROCESS	0.00176319	0.114783		GO:0003684	damaged DNA binding	MOLECULAR_FUNCTION	0.0327841	1		GO:0005798	Golgi-associated vesicle	CELLULAR_COMPONENT	2.75146e-05	0.00221245		GO:0007417	central nervous system development	BIOLOGICAL_PROCESS	0.00364095	0.272846		GO:1901135	carbohydrate derivative metabolic process	BIOLOGICAL_PROCESS	0.00386132	0.28936
						GO:0030611	arsenate reductase activity	MOLECULAR_FUNCTION	0.0375403	1		GO:0061326	renal tubule development	BIOLOGICAL_PROCESS	0.00100537	0.0694875		GO:0042421	norepinephrine biosynthetic process	BIOLOGICAL_PROCESS	0.00176319	0.114783		GO:0001056	RNA polymerase III activity	MOLECULAR_FUNCTION	0.0201577	1		GO:0051649	establishment of localization in cell	BIOLOGICAL_PROCESS	2.79007e-05	0.00223097		GO:0031326	regulation of cellular biosynthetic process	BIOLOGICAL_PROCESS	0.00369197	0.275124		GO:0005793	endoplasmic reticulum-Golgi intermediate compartment	CELLULAR_COMPONENT	0.00393941	0.290319
						GO:0008794	arsenate reductase (glutaredoxin) activity	MOLECULAR_FUNCTION	0.0375403	1		GO:0048736	appendage development	BIOLOGICAL_PROCESS	0.00101152	0.0694875		GO:0042424	catecholamine catabolic process	BIOLOGICAL_PROCESS	0.00176319	0.114783		GO:0010828	positive regulation of glucose transmembrane transport	BIOLOGICAL_PROCESS	0.0300038	1		GO:0010646	regulation of cell communication	BIOLOGICAL_PROCESS	3.14865e-05	0.0025037		GO:0040011	locomotion	BIOLOGICAL_PROCESS	0.00402603	0.281875		GO:0050768	negative regulation of neurogenesis	BIOLOGICAL_PROCESS	0.00393941	0.290319
						GO:0045923	positive regulation of fatty acid metabolic process	BIOLOGICAL_PROCESS	0.0368657	1		GO:0021510	spinal cord development	BIOLOGICAL_PROCESS	0.00100537	0.0694875		GO:0042439	ethanolamine-containing compound metabolic process	BIOLOGICAL_PROCESS	0.00176319	0.114783		GO:0009875	pollen-pistil interaction	BIOLOGICAL_PROCESS	0.0201577	1		GO:0055067	monovalent inorganic cation homeostasis	BIOLOGICAL_PROCESS	3.19255e-05	0.00252459		GO:0051171	regulation of nitrogen compound metabolic process	BIOLOGICAL_PROCESS	0.00414198	0.281875		GO:0010721	negative regulation of cell development	BIOLOGICAL_PROCESS	0.00393941	0.290319
						GO:0060255	regulation of macromolecule metabolic process	BIOLOGICAL_PROCESS	0.0460359	1		GO:0030326	embryonic limb morphogenesis	BIOLOGICAL_PROCESS	0.00112022	0.0761135		GO:0006589	octopamine biosynthetic process	BIOLOGICAL_PROCESS	0.00176319	0.114783		GO:0051321	meiotic cell cycle	BIOLOGICAL_PROCESS	0.0121388	1		GO:0015991	ATP hydrolysis coupled proton transport	BIOLOGICAL_PROCESS	3.38825e-05	0.00263565		GO:1903817	negative regulation of voltage-gated potassium channel activity	BIOLOGICAL_PROCESS	0.00422632	0.281875		GO:0060284	regulation of cell development	BIOLOGICAL_PROCESS	0.00399097	0.292503
						GO:0016901	oxidoreductase activity, acting on the CH-OH group of donors, quinone or similar compound as acceptor	MOLECULAR_FUNCTION	0.0408726	1		GO:0035113	embryonic appendage morphogenesis	BIOLOGICAL_PROCESS	0.00112022	0.0761135		GO:0004500	dopamine beta-monooxygenase activity	MOLECULAR_FUNCTION	0.00176319	0.114783		GO:0009773	photosynthetic electron transport in photosystem I	BIOLOGICAL_PROCESS	0.0393725	1		GO:0015988	energy coupled proton transmembrane transport, against electrochemical gradient	BIOLOGICAL_PROCESS	3.38825e-05	0.00263565		GO:1902259	regulation of delayed rectifier potassium channel activity	BIOLOGICAL_PROCESS	0.00422632	0.281875		GO:0015299	solute:proton antiporter activity	MOLECULAR_FUNCTION	0.00412749	0.300856
						GO:0042180	cellular ketone metabolic process	BIOLOGICAL_PROCESS	0.048257	1		GO:0090068	positive regulation of cell cycle process	BIOLOGICAL_PROCESS	0.00134235	0.0794273		GO:0002573	myeloid leukocyte differentiation	BIOLOGICAL_PROCESS	0.00176319	0.114783		GO:0019104	DNA N-glycosylase activity	MOLECULAR_FUNCTION	0.0393725	1		GO:0034705	potassium channel complex	CELLULAR_COMPONENT	3.38825e-05	0.00263565		GO:1902260	negative regulation of delayed rectifier potassium channel activity	BIOLOGICAL_PROCESS	0.00422632	0.281875		GO:0006753	nucleoside phosphate metabolic process	BIOLOGICAL_PROCESS	0.00458474	0.303295
						GO:0045454	cell redox homeostasis	BIOLOGICAL_PROCESS	0.0314438	1		GO:0032720	negative regulation of tumor necrosis factor production	BIOLOGICAL_PROCESS	0.00134559	0.0794273		GO:0010207	photosystem II assembly	BIOLOGICAL_PROCESS	0.00176319	0.114783		GO:0010770	positive regulation of cell morphogenesis involved in differentiation	BIOLOGICAL_PROCESS	0.0393725	1		GO:0044432	endoplasmic reticulum part	CELLULAR_COMPONENT	3.41336e-05	0.00264083		GO:0071286	cellular response to magnesium ion	BIOLOGICAL_PROCESS	0.00422632	0.281875		GO:0042415	norepinephrine metabolic process	BIOLOGICAL_PROCESS	0.00459297	0.303295
						GO:0009132	nucleoside diphosphate metabolic process	BIOLOGICAL_PROCESS	0.0325312	1		GO:0032715	negative regulation of interleukin-6 production	BIOLOGICAL_PROCESS	0.00134559	0.0794273		GO:1901571	fatty acid derivative transport	BIOLOGICAL_PROCESS	0.00176319	0.114783		GO:0070403	NAD+ binding	MOLECULAR_FUNCTION	0.0393725	1		GO:0048869	cellular developmental process	BIOLOGICAL_PROCESS	3.45988e-05	0.00266244		GO:0072660	maintenance of protein location in plasma membrane	BIOLOGICAL_PROCESS	0.00421112	0.281875		GO:0042421	norepinephrine biosynthetic process	BIOLOGICAL_PROCESS	0.00459297	0.303295
						GO:0052854	medium-chain-(S)-2-hydroxy-acid oxidase activity	MOLECULAR_FUNCTION	0.0368657	1		GO:0032687	negative regulation of interferon-alpha production	BIOLOGICAL_PROCESS	0.00134559	0.0794273		GO:0046333	octopamine metabolic process	BIOLOGICAL_PROCESS	0.00176319	0.114783		GO:0046785	microtubule polymerization	BIOLOGICAL_PROCESS	0.0348608	1		GO:0030134	COPII-coated ER to Golgi transport vesicle	CELLULAR_COMPONENT	3.69305e-05	0.00282666		GO:0072658	maintenance of protein location in membrane	BIOLOGICAL_PROCESS	0.00421112	0.281875		GO:0004497	monooxygenase activity	MOLECULAR_FUNCTION	0.0041874	0.303295
						GO:0010468	regulation of gene expression	BIOLOGICAL_PROCESS	0.026903	1		GO:0032675	regulation of interleukin-6 production	BIOLOGICAL_PROCESS	0.00134559	0.0794273		GO:0071715	icosanoid transport	BIOLOGICAL_PROCESS	0.00176319	0.114783		GO:0015605	organophosphate ester transmembrane transporter activity	MOLECULAR_FUNCTION	0.0337241	1		GO:0004674	protein serine/threonine kinase activity	MOLECULAR_FUNCTION	3.77388e-05	0.00287317		GO:0045005	DNA-dependent DNA replication maintenance of fidelity	BIOLOGICAL_PROCESS	0.00419906	0.281875		GO:0004500	dopamine beta-monooxygenase activity	MOLECULAR_FUNCTION	0.00459297	0.303295
						GO:0043207	response to external biotic stimulus	BIOLOGICAL_PROCESS	0.0408726	1		GO:0005200	structural constituent of cytoskeleton	MOLECULAR_FUNCTION	0.0012125	0.0794273		GO:0019614	catechol-containing compound catabolic process	BIOLOGICAL_PROCESS	0.00176319	0.114783		GO:0005996	monosaccharide metabolic process	BIOLOGICAL_PROCESS	0.0471943	1		GO:0048193	Golgi vesicle transport	BIOLOGICAL_PROCESS	3.97546e-05	0.00301062		GO:0060359	response to ammonium ion	BIOLOGICAL_PROCESS	0.00422123	0.281875		GO:0031983	vesicle lumen	CELLULAR_COMPONENT	0.00459297	0.303295
						GO:0031124	mRNA 3'-end processing	BIOLOGICAL_PROCESS	0.0368657	1		GO:0005891	voltage-gated calcium channel complex	CELLULAR_COMPONENT	0.00138618	0.0794273		GO:0019288	isopentenyl diphosphate biosynthetic process, methylerythritol 4-phosphate pathway	BIOLOGICAL_PROCESS	0.00176319	0.114783		GO:0016642	oxidoreductase activity, acting on the CH-NH2 group of donors, disulfide as acceptor	MOLECULAR_FUNCTION	0.0300038	1		GO:0009755	hormone-mediated signaling pathway	BIOLOGICAL_PROCESS	4.01245e-05	0.00302264		GO:2001258	negative regulation of cation channel activity	BIOLOGICAL_PROCESS	0.00422632	0.281875		GO:0003979	UDP-glucose 6-dehydrogenase activity	MOLECULAR_FUNCTION	0.00459297	0.303295
						GO:0045723	positive regulation of fatty acid biosynthetic process	BIOLOGICAL_PROCESS	0.0368657	1		GO:0062023	collagen-containing extracellular matrix	CELLULAR_COMPONENT	0.00138618	0.0794273		GO:0019336	phenol-containing compound catabolic process	BIOLOGICAL_PROCESS	0.00176319	0.114783		GO:0003382	epithelial cell morphogenesis	BIOLOGICAL_PROCESS	0.0201577	1		GO:0030660	Golgi-associated vesicle membrane	CELLULAR_COMPONENT	4.43319e-05	0.00330481		GO:0048699	generation of neurons	BIOLOGICAL_PROCESS	0.00401668	0.281875		GO:0051707	response to other organism	BIOLOGICAL_PROCESS	0.00443694	0.303295
						GO:0080090	regulation of primary metabolic process	BIOLOGICAL_PROCESS	0.0313911	1		GO:0000165	MAPK cascade	BIOLOGICAL_PROCESS	0.00122496	0.0794273		GO:0046939	nucleotide phosphorylation	BIOLOGICAL_PROCESS	0.00180072	0.116615		GO:0016667	oxidoreductase activity, acting on a sulfur group of donors	MOLECULAR_FUNCTION	0.00891212	1		GO:0097458	neuron part	CELLULAR_COMPONENT	4.42728e-05	0.00330481		GO:0046148	pigment biosynthetic process	BIOLOGICAL_PROCESS	0.00405582	0.281875		GO:2000171	negative regulation of dendrite development	BIOLOGICAL_PROCESS	0.00459297	0.303295
						GO:0046128	purine ribonucleoside metabolic process	BIOLOGICAL_PROCESS	0.0283018	1		GO:0048147	negative regulation of fibroblast proliferation	BIOLOGICAL_PROCESS	0.00134559	0.0794273		GO:0019866	organelle inner membrane	CELLULAR_COMPONENT	0.00193065	0.124382		GO:0016671	oxidoreductase activity, acting on a sulfur group of donors, disulfide as acceptor	MOLECULAR_FUNCTION	0.0445314	1		GO:0003006	developmental process involved in reproduction	BIOLOGICAL_PROCESS	4.58902e-05	0.00340324		GO:0008219	cell death	BIOLOGICAL_PROCESS	0.00411326	0.281875		GO:0060205	cytoplasmic vesicle lumen	CELLULAR_COMPONENT	0.00459297	0.303295
						GO:0005618	cell wall	CELLULAR_COMPONENT	0.0368657	1		GO:0097225	sperm midpiece	CELLULAR_COMPONENT	0.00134559	0.0794273		GO:0022857	transmembrane transporter activity	MOLECULAR_FUNCTION	0.00197474	0.126567		GO:0014014	negative regulation of gliogenesis	BIOLOGICAL_PROCESS	0.0300038	1		GO:0016301	kinase activity	MOLECULAR_FUNCTION	4.73948e-05	0.00349671		GO:0009579	thylakoid	CELLULAR_COMPONENT	0.00401007	0.281875		GO:0060026	convergent extension	BIOLOGICAL_PROCESS	0.00420734	0.303295
						GO:0006542	glutamine biosynthetic process	BIOLOGICAL_PROCESS	0.0368657	1		GO:0001534	radial spoke	CELLULAR_COMPONENT	0.00134559	0.0794273		GO:0006584	catecholamine metabolic process	BIOLOGICAL_PROCESS	0.00216031	0.132322		GO:0004693	cyclin-dependent protein serine/threonine kinase activity	MOLECULAR_FUNCTION	0.00671471	1		GO:0038023	signaling receptor activity	MOLECULAR_FUNCTION	4.77595e-05	0.00350555		GO:0033268	node of Ranvier	CELLULAR_COMPONENT	0.00422632	0.281875		GO:0034314	Arp2/3 complex-mediated actin nucleation	BIOLOGICAL_PROCESS	0.00459297	0.303295
						GO:0005975	carbohydrate metabolic process	BIOLOGICAL_PROCESS	0.0482868	1		GO:0061333	renal tubule morphogenesis	BIOLOGICAL_PROCESS	0.00138618	0.0794273		GO:0042537	benzene-containing compound metabolic process	BIOLOGICAL_PROCESS	0.00216031	0.132322		GO:0004697	protein kinase C activity	MOLECULAR_FUNCTION	0.0300038	1		GO:0016050	vesicle organization	BIOLOGICAL_PROCESS	5.08314e-05	0.00369096		GO:0032413	negative regulation of ion transmembrane transporter activity	BIOLOGICAL_PROCESS	0.00414097	0.281875		GO:0009123	nucleoside monophosphate metabolic process	BIOLOGICAL_PROCESS	0.00438978	0.303295
						GO:0010467	gene expression	BIOLOGICAL_PROCESS	0.0433957	1		GO:1903556	negative regulation of tumor necrosis factor superfamily cytokine production	BIOLOGICAL_PROCESS	0.00134559	0.0794273		GO:0060078	regulation of postsynaptic membrane potential	BIOLOGICAL_PROCESS	0.00216031	0.132322		GO:0014009	glial cell proliferation	BIOLOGICAL_PROCESS	0.0393725	1		GO:0005793	endoplasmic reticulum-Golgi intermediate compartment	CELLULAR_COMPONENT	5.10591e-05	0.00369096		GO:0045760	positive regulation of action potential	BIOLOGICAL_PROCESS	0.00422632	0.281875		GO:0010771	negative regulation of cell morphogenesis involved in differentiation	BIOLOGICAL_PROCESS	0.00459297	0.303295
						GO:0044282	small molecule catabolic process	BIOLOGICAL_PROCESS	0.0275116	1		GO:0072088	nephron epithelium morphogenesis	BIOLOGICAL_PROCESS	0.00138618	0.0794273		GO:0009201	ribonucleoside triphosphate biosynthetic process	BIOLOGICAL_PROCESS	0.00211027	0.132322		GO:0051017	actin filament bundle assembly	BIOLOGICAL_PROCESS	0.0181007	1		GO:0031985	Golgi cisterna	CELLULAR_COMPONENT	5.10591e-05	0.00369096		GO:0043194	axon initial segment	CELLULAR_COMPONENT	0.00422632	0.281875		GO:0034774	secretory granule lumen	CELLULAR_COMPONENT	0.00459297	0.303295
						GO:0030139	endocytic vesicle	CELLULAR_COMPONENT	0.0368657	1		GO:0072078	nephron tubule morphogenesis	BIOLOGICAL_PROCESS	0.00138618	0.0794273		GO:0009240	isopentenyl diphosphate biosynthetic process	BIOLOGICAL_PROCESS	0.00216031	0.132322		GO:0002066	columnar/cuboidal epithelial cell development	BIOLOGICAL_PROCESS	0.0348608	1		GO:0005802	trans-Golgi network	CELLULAR_COMPONENT	5.15131e-05	0.00370506		GO:0006302	double-strand break repair	BIOLOGICAL_PROCESS	0.00409226	0.281875		GO:0034466	chromaffin granule lumen	CELLULAR_COMPONENT	0.00459297	0.303295
						GO:0016054	organic acid catabolic process	BIOLOGICAL_PROCESS	0.0408726	1		GO:0060042	retina morphogenesis in camera-type eye	BIOLOGICAL_PROCESS	0.00134559	0.0794273		GO:0009068	aspartate family amino acid catabolic process	BIOLOGICAL_PROCESS	0.00216031	0.132322		GO:0051022	Rho GDP-dissociation inhibitor binding	MOLECULAR_FUNCTION	0.0300038	1		GO:0005267	potassium channel activity	MOLECULAR_FUNCTION	5.7299e-05	0.00406		GO:0043069	negative regulation of programmed cell death	BIOLOGICAL_PROCESS	0.00405582	0.281875		GO:0043207	response to external biotic stimulus	BIOLOGICAL_PROCESS	0.00443694	0.303295
						GO:0042304	regulation of fatty acid biosynthetic process	BIOLOGICAL_PROCESS	0.0368657	1		GO:0072028	nephron morphogenesis	BIOLOGICAL_PROCESS	0.00138618	0.0794273		GO:0046189	phenol-containing compound biosynthetic process	BIOLOGICAL_PROCESS	0.00216031	0.132322		GO:0051021	GDP-dissociation inhibitor binding	MOLECULAR_FUNCTION	0.0300038	1		GO:0004672	protein kinase activity	MOLECULAR_FUNCTION	5.68219e-05	0.00406		GO:0010332	response to gamma radiation	BIOLOGICAL_PROCESS	0.00435163	0.287358		GO:0006021	inositol biosynthetic process	BIOLOGICAL_PROCESS	0.00459297	0.303295
						GO:0030613	oxidoreductase activity, acting on phosphorus or arsenic in donors	MOLECULAR_FUNCTION	0.0375403	1		GO:0009214	cyclic nucleotide catabolic process	BIOLOGICAL_PROCESS	0.00138618	0.0794273		GO:0009712	catechol-containing compound metabolic process	BIOLOGICAL_PROCESS	0.00216031	0.132322		GO:0070199	establishment of protein localization to chromosome	BIOLOGICAL_PROCESS	0.0300038	1		GO:0001503	ossification	BIOLOGICAL_PROCESS	5.7299e-05	0.00406		GO:0043141	ATP-dependent 5'-3' DNA helicase activity	MOLECULAR_FUNCTION	0.00435163	0.287358		GO:0006065	UDP-glucuronate biosynthetic process	BIOLOGICAL_PROCESS	0.00459297	0.303295
						GO:0019725	cellular homeostasis	BIOLOGICAL_PROCESS	0.0390339	1		GO:1900225	regulation of NLRP3 inflammasome complex assembly	BIOLOGICAL_PROCESS	0.00134559	0.0794273		GO:0046490	isopentenyl diphosphate metabolic process	BIOLOGICAL_PROCESS	0.00216031	0.132322		GO:0070198	protein localization to chromosome, telomeric region	BIOLOGICAL_PROCESS	0.0300038	1		GO:0034285	response to disaccharide	BIOLOGICAL_PROCESS	5.92751e-05	0.00415884		GO:0006915	apoptotic process	BIOLOGICAL_PROCESS	0.00442996	0.289249		GO:0009144	purine nucleoside triphosphate metabolic process	BIOLOGICAL_PROCESS	0.00469938	0.308793
						GO:0009119	ribonucleoside metabolic process	BIOLOGICAL_PROCESS	0.0263141	1		GO:1900226	negative regulation of NLRP3 inflammasome complex assembly	BIOLOGICAL_PROCESS	0.00134559	0.0794273		GO:0090407	organophosphate biosynthetic process	BIOLOGICAL_PROCESS	0.00225002	0.136472		GO:0090576	RNA polymerase III transcription factor complex	CELLULAR_COMPONENT	0.0300038	1		GO:0009744	response to sucrose	BIOLOGICAL_PROCESS	5.92751e-05	0.00415884		GO:1902074	response to salt	BIOLOGICAL_PROCESS	0.00453206	0.289249		GO:0016765	transferase activity, transferring alkyl or aryl (other than methyl) groups	MOLECULAR_FUNCTION	0.00475807	0.311117
						GO:0051596	methylglyoxal catabolic process	BIOLOGICAL_PROCESS	0.0368657	1		GO:0060322	head development	BIOLOGICAL_PROCESS	0.00131316	0.0794273		GO:0006979	response to oxidative stress	BIOLOGICAL_PROCESS	0.00224973	0.136472		GO:0035735	intraciliary transport involved in cilium assembly	BIOLOGICAL_PROCESS	0.0393725	1		GO:0090693	plant organ senescence	BIOLOGICAL_PROCESS	6.26249e-05	0.0043302		GO:0000455	enzyme-directed rRNA pseudouridine synthesis	BIOLOGICAL_PROCESS	0.00453206	0.289249		GO:1905330	regulation of morphogenesis of an epithelium	BIOLOGICAL_PROCESS	0.00493694	0.320854
						GO:0004356	glutamate-ammonia ligase activity	MOLECULAR_FUNCTION	0.0368657	1		GO:0022008	neurogenesis	BIOLOGICAL_PROCESS	0.00133054	0.0794273		GO:0019898	extrinsic component of membrane	CELLULAR_COMPONENT	0.00232554	0.140368		GO:0010450	inflorescence meristem growth	BIOLOGICAL_PROCESS	0.0300038	1		GO:0010150	leaf senescence	BIOLOGICAL_PROCESS	6.26249e-05	0.0043302		GO:0035690	cellular response to drug	BIOLOGICAL_PROCESS	0.00453206	0.289249		GO:0045596	negative regulation of cell differentiation	BIOLOGICAL_PROCESS	0.00495509	0.320854
												GO:0060972	left/right pattern formation	BIOLOGICAL_PROCESS	0.00138618	0.0794273		GO:0009259	ribonucleotide metabolic process	BIOLOGICAL_PROCESS	0.00240078	0.14407		GO:0034470	ncRNA processing	BIOLOGICAL_PROCESS	0.0153459	1		GO:0033176	proton-transporting V-type ATPase complex	CELLULAR_COMPONENT	6.26249e-05	0.0043302		GO:0009008	DNA-methyltransferase activity	MOLECULAR_FUNCTION	0.00453206	0.289249		GO:0070161	anchoring junction	CELLULAR_COMPONENT	0.00503158	0.324233
												GO:0010824	regulation of centrosome duplication	BIOLOGICAL_PROCESS	0.00134559	0.0794273		GO:0009127	purine nucleoside monophosphate biosynthetic process	BIOLOGICAL_PROCESS	0.00242163	0.14407		GO:0046471	phosphatidylglycerol metabolic process	BIOLOGICAL_PROCESS	0.0348608	1		GO:0030140	trans-Golgi network transport vesicle	CELLULAR_COMPONENT	6.36271e-05	0.00437834		GO:0019222	regulation of metabolic process	BIOLOGICAL_PROCESS	0.00442288	0.289249		GO:0072509	divalent inorganic cation transmembrane transporter activity	MOLECULAR_FUNCTION	0.0051189	0.326703
												GO:0034451	centriolar satellite	CELLULAR_COMPONENT	0.00134559	0.0794273		GO:0009168	purine ribonucleoside monophosphate biosynthetic process	BIOLOGICAL_PROCESS	0.00242163	0.14407		GO:0046474	glycerophospholipid biosynthetic process	BIOLOGICAL_PROCESS	0.0338054	1		GO:0042592	homeostatic process	BIOLOGICAL_PROCESS	6.87634e-05	0.00468672		GO:0006075	(1->3)-beta-D-glucan biosynthetic process	BIOLOGICAL_PROCESS	0.00453206	0.289249		GO:0008514	organic anion transmembrane transporter activity	MOLECULAR_FUNCTION	0.0051189	0.326703
												GO:0032501	multicellular organismal process	BIOLOGICAL_PROCESS	0.00131008	0.0794273		GO:0006468	protein phosphorylation	BIOLOGICAL_PROCESS	0.00244356	0.144682		GO:1901888	regulation of cell junction assembly	BIOLOGICAL_PROCESS	0.0393725	1		GO:0051094	positive regulation of developmental process	BIOLOGICAL_PROCESS	6.84449e-05	0.00468672		GO:0051273	beta-glucan metabolic process	BIOLOGICAL_PROCESS	0.00462051	0.289356		GO:0016125	sterol metabolic process	BIOLOGICAL_PROCESS	0.00535134	0.329691
												GO:0007610	behavior	BIOLOGICAL_PROCESS	0.00122496	0.0794273		GO:1901566	organonitrogen compound biosynthetic process	BIOLOGICAL_PROCESS	0.0024562	0.144741		GO:0034446	substrate adhesion-dependent cell spreading	BIOLOGICAL_PROCESS	0.0180674	1		GO:0099131	ATP hydrolysis coupled ion transmembrane transport	BIOLOGICAL_PROCESS	7.04752e-05	0.00471361		GO:0003684	damaged DNA binding	MOLECULAR_FUNCTION	0.00462051	0.289356		GO:1903510	mucopolysaccharide metabolic process	BIOLOGICAL_PROCESS	0.00536344	0.329691
												GO:0021954	central nervous system neuron development	BIOLOGICAL_PROCESS	0.00138618	0.0794273		GO:0030141	secretory granule	CELLULAR_COMPONENT	0.00248055	0.144752		GO:1901890	positive regulation of cell junction assembly	BIOLOGICAL_PROCESS	0.0180674	1		GO:0090662	ATP hydrolysis coupled transmembrane transport	BIOLOGICAL_PROCESS	7.04752e-05	0.00471361		GO:0023056	positive regulation of signaling	BIOLOGICAL_PROCESS	0.00455669	0.289356		GO:0072350	tricarboxylic acid metabolic process	BIOLOGICAL_PROCESS	0.00536344	0.329691
												GO:0032607	interferon-alpha production	BIOLOGICAL_PROCESS	0.00134559	0.0794273		GO:0009063	cellular amino acid catabolic process	BIOLOGICAL_PROCESS	0.00248055	0.144752		GO:0046496	nicotinamide nucleotide metabolic process	BIOLOGICAL_PROCESS	0.0247187	1		GO:0036477	somatodendritic compartment	CELLULAR_COMPONENT	6.99471e-05	0.00471361		GO:0044403	symbiosis, encompassing mutualism through parasitism	BIOLOGICAL_PROCESS	0.00461908	0.289356		GO:0035469	determination of pancreatic left/right asymmetry	BIOLOGICAL_PROCESS	0.00536344	0.329691
												GO:0032647	regulation of interferon-alpha production	BIOLOGICAL_PROCESS	0.00134559	0.0794273		GO:0044282	small molecule catabolic process	BIOLOGICAL_PROCESS	0.00249131	0.144752		GO:0005958	DNA-dependent protein kinase-DNA ligase 4 complex	CELLULAR_COMPONENT	0.0300038	1		GO:0012507	ER to Golgi transport vesicle membrane	CELLULAR_COMPONENT	7.04752e-05	0.00471361		GO:0015925	galactosidase activity	MOLECULAR_FUNCTION	0.00491078	0.303263		GO:0022804	active transmembrane transporter activity	MOLECULAR_FUNCTION	0.00535468	0.329691
												GO:0032635	interleukin-6 production	BIOLOGICAL_PROCESS	0.00134559	0.0794273		GO:0016054	organic acid catabolic process	BIOLOGICAL_PROCESS	0.00253789	0.144753		GO:0033151	V(D)J recombination	BIOLOGICAL_PROCESS	0.0300038	1		GO:0006065	UDP-glucuronate biosynthetic process	BIOLOGICAL_PROCESS	7.09449e-05	0.00472295		GO:0009889	regulation of biosynthetic process	BIOLOGICAL_PROCESS	0.00489924	0.303263		GO:0046906	tetrapyrrole binding	MOLECULAR_FUNCTION	0.00533051	0.329691
												GO:0044546	NLRP3 inflammasome complex assembly	BIOLOGICAL_PROCESS	0.00134559	0.0794273		GO:1901616	organic hydroxy compound catabolic process	BIOLOGICAL_PROCESS	0.00252146	0.144753		GO:0070259	tyrosyl-DNA phosphodiesterase activity	MOLECULAR_FUNCTION	0.0300038	1		GO:0015293	symporter activity	MOLECULAR_FUNCTION	7.29284e-05	0.00481025		GO:0045489	pectin biosynthetic process	BIOLOGICAL_PROCESS	0.00491078	0.303263		GO:0071910	determination of liver left/right asymmetry	BIOLOGICAL_PROCESS	0.00536344	0.329691
												GO:0006097	glyoxylate cycle	BIOLOGICAL_PROCESS	0.00138618	0.0794273		GO:0046395	carboxylic acid catabolic process	BIOLOGICAL_PROCESS	0.00253789	0.144753		GO:0008203	cholesterol metabolic process	BIOLOGICAL_PROCESS	0.0197407	1		GO:0034702	ion channel complex	CELLULAR_COMPONENT	7.29284e-05	0.00481025		GO:0004553	hydrolase activity, hydrolyzing O-glycosyl compounds	MOLECULAR_FUNCTION	0.00501483	0.304171		GO:0071907	determination of digestive tract left/right asymmetry	BIOLOGICAL_PROCESS	0.00536344	0.329691
												GO:0048699	generation of neurons	BIOLOGICAL_PROCESS	0.00141504	0.0807094		GO:0009931	calcium-dependent protein serine/threonine kinase activity	MOLECULAR_FUNCTION	0.00252146	0.144753		GO:0009534	chloroplast thylakoid	CELLULAR_COMPONENT	0.0172478	1		GO:0006885	regulation of pH	BIOLOGICAL_PROCESS	7.82067e-05	0.00513474		GO:0005814	centriole	CELLULAR_COMPONENT	0.00516999	0.304171		GO:0055086	nucleobase-containing small molecule metabolic process	BIOLOGICAL_PROCESS	0.00553151	0.338462
												GO:0007417	central nervous system development	BIOLOGICAL_PROCESS	0.00155551	0.0883158		GO:0006637	acyl-CoA metabolic process	BIOLOGICAL_PROCESS	0.00275895	0.148256		GO:0008202	steroid metabolic process	BIOLOGICAL_PROCESS	0.03388	1		GO:0043005	neuron projection	CELLULAR_COMPONENT	7.95739e-05	0.00520065		GO:0015630	microtubule cytoskeleton	CELLULAR_COMPONENT	0.00496137	0.304171		GO:0043043	peptide biosynthetic process	BIOLOGICAL_PROCESS	0.00557267	0.339424
												GO:0042733	embryonic digit morphogenesis	BIOLOGICAL_PROCESS	0.00156991	0.0883272		GO:0005391	sodium:potassium-exchanging ATPase activity	MOLECULAR_FUNCTION	0.00281785	0.148256		GO:0009535	chloroplast thylakoid membrane	CELLULAR_COMPONENT	0.0162549	1		GO:0005576	extracellular region	CELLULAR_COMPONENT	8.17207e-05	0.00531667		GO:1901362	organic cyclic compound biosynthetic process	BIOLOGICAL_PROCESS	0.00519515	0.304171		GO:0007265	Ras protein signal transduction	BIOLOGICAL_PROCESS	0.00563156	0.341452
												GO:0035721	intraciliary retrograde transport	BIOLOGICAL_PROCESS	0.00156991	0.0883272		GO:0030316	osteoclast differentiation	BIOLOGICAL_PROCESS	0.00281785	0.148256		GO:0009579	thylakoid	CELLULAR_COMPONENT	0.0166033	1		GO:0023051	regulation of signaling	BIOLOGICAL_PROCESS	8.31371e-05	0.00538435		GO:0032026	response to magnesium ion	BIOLOGICAL_PROCESS	0.00502479	0.304171		GO:0019693	ribose phosphate metabolic process	BIOLOGICAL_PROCESS	0.00600809	0.362633
												GO:0035295	tube development	BIOLOGICAL_PROCESS	0.00161769	0.0906054		GO:0031645	negative regulation of neurological system process	BIOLOGICAL_PROCESS	0.00281785	0.148256		GO:0034595	phosphatidylinositol phosphate 5-phosphatase activity	MOLECULAR_FUNCTION	0.0100019	1		GO:0006814	sodium ion transport	BIOLOGICAL_PROCESS	8.92844e-05	0.00575643		GO:0008156	negative regulation of DNA replication	BIOLOGICAL_PROCESS	0.00519912	0.304171		GO:0005227	calcium activated cation channel activity	MOLECULAR_FUNCTION	0.00624432	0.363725
												GO:0001701	in utero embryonic development	BIOLOGICAL_PROCESS	0.00166486	0.0928291		GO:0042136	neurotransmitter biosynthetic process	BIOLOGICAL_PROCESS	0.00275899	0.148256		GO:0034593	phosphatidylinositol bisphosphate phosphatase activity	MOLECULAR_FUNCTION	0.0348608	1		GO:0046907	intracellular transport	BIOLOGICAL_PROCESS	8.96901e-05	0.00575666		GO:0009566	fertilization	BIOLOGICAL_PROCESS	0.00519912	0.304171		GO:0042583	chromaffin granule	CELLULAR_COMPONENT	0.00624432	0.363725
												GO:0038032	termination of G protein-coupled receptor signaling pathway	BIOLOGICAL_PROCESS	0.00183274	0.100389		GO:0016404	15-hydroxyprostaglandin dehydrogenase (NAD+) activity	MOLECULAR_FUNCTION	0.00281785	0.148256		GO:0070200	establishment of protein localization to telomere	BIOLOGICAL_PROCESS	0.0300038	1		GO:0048518	positive regulation of biological process	BIOLOGICAL_PROCESS	9.09361e-05	0.00578475		GO:0009536	plastid	CELLULAR_COMPONENT	0.00511832	0.304171		GO:0042584	chromaffin granule membrane	CELLULAR_COMPONENT	0.00624432	0.363725
												GO:0002683	negative regulation of immune system process	BIOLOGICAL_PROCESS	0.00183274	0.100389		GO:0042737	drug catabolic process	BIOLOGICAL_PROCESS	0.00283778	0.148256		GO:0071526	semaphorin-plexin signaling pathway	BIOLOGICAL_PROCESS	0.0300038	1		GO:0009966	regulation of signal transduction	BIOLOGICAL_PROCESS	9.09051e-05	0.00578475		GO:0033270	paranode region of axon	CELLULAR_COMPONENT	0.005047	0.304171		GO:0050136	NADH dehydrogenase (quinone) activity	MOLECULAR_FUNCTION	0.00624432	0.363725
												GO:0023021	termination of signal transduction	BIOLOGICAL_PROCESS	0.00183274	0.100389		GO:0090394	negative regulation of excitatory postsynaptic potential	BIOLOGICAL_PROCESS	0.00281785	0.148256		GO:0010598	NAD(P)H dehydrogenase complex (plastoquinone)	CELLULAR_COMPONENT	0.0300038	1		GO:0030166	proteoglycan biosynthetic process	BIOLOGICAL_PROCESS	9.71243e-05	0.00615106		GO:0032508	DNA duplex unwinding	BIOLOGICAL_PROCESS	0.00502479	0.304171		GO:0098588	bounding membrane of organelle	CELLULAR_COMPONENT	0.00621808	0.363725
												GO:0045931	positive regulation of mitotic cell cycle	BIOLOGICAL_PROCESS	0.00183274	0.100389		GO:0042827	platelet dense granule	CELLULAR_COMPONENT	0.00281785	0.148256		GO:0046538	2,3-bisphosphoglycerate-dependent phosphoglycerate mutase activity	MOLECULAR_FUNCTION	0.0300038	1		GO:0031667	response to nutrient levels	BIOLOGICAL_PROCESS	9.92822e-05	0.00626003		GO:0044430	cytoskeletal part	CELLULAR_COMPONENT	0.00511832	0.304171		GO:0008158	hedgehog receptor activity	MOLECULAR_FUNCTION	0.00624432	0.363725
												GO:0009187	cyclic nucleotide metabolic process	BIOLOGICAL_PROCESS	0.00187385	0.100863		GO:0002761	regulation of myeloid leukocyte differentiation	BIOLOGICAL_PROCESS	0.00281785	0.148256		GO:0016702	oxidoreductase activity, acting on single donors with incorporation of molecular oxygen, incorporation of two atoms of oxygen	MOLECULAR_FUNCTION	0.0348608	1		GO:0016051	carbohydrate biosynthetic process	BIOLOGICAL_PROCESS	0.00010381	0.00641671		GO:0009967	positive regulation of signal transduction	BIOLOGICAL_PROCESS	0.00516795	0.304171		GO:0008137	NADH dehydrogenase (ubiquinone) activity	MOLECULAR_FUNCTION	0.00624432	0.363725
												GO:1901989	positive regulation of cell cycle phase transition	BIOLOGICAL_PROCESS	0.00187385	0.100863		GO:0098815	modulation of excitatory postsynaptic potential	BIOLOGICAL_PROCESS	0.00281785	0.148256		GO:0004722	protein serine/threonine phosphatase activity	MOLECULAR_FUNCTION	0.0411371	1		GO:0015269	calcium-activated potassium channel activity	MOLECULAR_FUNCTION	0.000104457	0.00641671		GO:0044767	single-organism developmental process	BIOLOGICAL_PROCESS	0.00539076	0.314006		GO:0046873	metal ion transmembrane transporter activity	MOLECULAR_FUNCTION	0.00619339	0.363725
												GO:1901992	positive regulation of mitotic cell cycle phase transition	BIOLOGICAL_PROCESS	0.00187385	0.100863		GO:0060079	excitatory postsynaptic potential	BIOLOGICAL_PROCESS	0.00281785	0.148256		GO:0004721	phosphoprotein phosphatase activity	MOLECULAR_FUNCTION	0.0128304	1		GO:0098589	membrane region	CELLULAR_COMPONENT	0.000102316	0.00641671		GO:0010556	regulation of macromolecule biosynthetic process	BIOLOGICAL_PROCESS	0.00543725	0.315337		GO:0004062	aryl sulfotransferase activity	MOLECULAR_FUNCTION	0.0066302	0.365301
												GO:0032391	photoreceptor connecting cilium	CELLULAR_COMPONENT	0.00187385	0.100863		GO:0010248	establishment or maintenance of transmembrane electrochemical gradient	BIOLOGICAL_PROCESS	0.00281785	0.148256		GO:0000038	very long-chain fatty acid metabolic process	BIOLOGICAL_PROCESS	0.0180674	1		GO:0060350	endochondral bone morphogenesis	BIOLOGICAL_PROCESS	0.000104457	0.00641671		GO:0030246	carbohydrate binding	MOLECULAR_FUNCTION	0.00550709	0.318004		GO:0030203	glycosaminoglycan metabolic process	BIOLOGICAL_PROCESS	0.00674988	0.365301
												GO:0045787	positive regulation of cell cycle	BIOLOGICAL_PROCESS	0.00189057	0.101325		GO:0035383	thioester metabolic process	BIOLOGICAL_PROCESS	0.00275895	0.148256		GO:0048037	cofactor binding	MOLECULAR_FUNCTION	0.0296349	1		GO:0060351	cartilage development involved in endochondral bone morphogenesis	BIOLOGICAL_PROCESS	0.000104457	0.00641671		GO:0001822	kidney development	BIOLOGICAL_PROCESS	0.00556284	0.31984		GO:0005801	cis-Golgi network	CELLULAR_COMPONENT	0.00682635	0.365301
												GO:0097435	supramolecular fiber organization	BIOLOGICAL_PROCESS	0.00191224	0.102046		GO:0008556	potassium-transporting ATPase activity	MOLECULAR_FUNCTION	0.00281785	0.148256		GO:0036089	cleavage furrow formation	BIOLOGICAL_PROCESS	0.0300038	1		GO:0009873	ethylene-activated signaling pathway	BIOLOGICAL_PROCESS	0.000104326	0.00641671		GO:0007010	cytoskeleton organization	BIOLOGICAL_PROCESS	0.00567011	0.324607		GO:0016759	cellulose synthase activity	MOLECULAR_FUNCTION	0.00684649	0.365301
												GO:0035108	limb morphogenesis	BIOLOGICAL_PROCESS	0.00194312	0.102376		GO:0018209	peptidyl-serine modification	BIOLOGICAL_PROCESS	0.00282821	0.148256		GO:0006167	AMP biosynthetic process	BIOLOGICAL_PROCESS	0.0393725	1		GO:0031288	sorocarp morphogenesis	BIOLOGICAL_PROCESS	0.000112943	0.00690835		GO:0007338	single fertilization	BIOLOGICAL_PROCESS	0.0057422	0.32733		GO:0016760	cellulose synthase (UDP-forming) activity	MOLECULAR_FUNCTION	0.00684649	0.365301
												GO:0097731	9+0 non-motile cilium	CELLULAR_COMPONENT	0.00194312	0.102376		GO:0032310	prostaglandin secretion	BIOLOGICAL_PROCESS	0.00281785	0.148256		GO:0044436	thylakoid part	CELLULAR_COMPONENT	0.0108654	1		GO:0008076	voltage-gated potassium channel complex	CELLULAR_COMPONENT	0.000114219	0.00695664		GO:0065008	regulation of biological quality	BIOLOGICAL_PROCESS	0.00577988	0.328076		GO:0003407	neural retina development	BIOLOGICAL_PROCESS	0.00684649	0.365301
												GO:0097733	photoreceptor cell cilium	CELLULAR_COMPONENT	0.00194312	0.102376		GO:0045670	regulation of osteoclast differentiation	BIOLOGICAL_PROCESS	0.00281785	0.148256		GO:0031112	positive regulation of microtubule polymerization or depolymerization	BIOLOGICAL_PROCESS	0.0180674	1		GO:0032870	cellular response to hormone stimulus	BIOLOGICAL_PROCESS	0.000116988	0.00706697		GO:0008092	cytoskeletal protein binding	MOLECULAR_FUNCTION	0.00582151	0.329039		GO:0000064	L-ornithine transmembrane transporter activity	MOLECULAR_FUNCTION	0.0066302	0.365301
												GO:0030551	cyclic nucleotide binding	MOLECULAR_FUNCTION	0.00197495	0.103614		GO:0018065	protein-cofactor linkage	BIOLOGICAL_PROCESS	0.00281785	0.148256		GO:0031113	regulation of microtubule polymerization	BIOLOGICAL_PROCESS	0.0348608	1		GO:0006820	anion transport	BIOLOGICAL_PROCESS	0.000117018	0.00706697		GO:0031505	fungal-type cell wall organization	BIOLOGICAL_PROCESS	0.00589604	0.330451		GO:1903352	L-ornithine transmembrane transport	BIOLOGICAL_PROCESS	0.0066302	0.365301
												GO:0120039	plasma membrane bounded cell projection morphogenesis	BIOLOGICAL_PROCESS	0.00224828	0.116967		GO:0031088	platelet dense granule membrane	CELLULAR_COMPONENT	0.00281785	0.148256		GO:0031116	positive regulation of microtubule polymerization	BIOLOGICAL_PROCESS	0.0180674	1		GO:0071554	cell wall organization or biogenesis	BIOLOGICAL_PROCESS	0.00011787	0.00708852		GO:0060918	auxin transport	BIOLOGICAL_PROCESS	0.00589604	0.330451		GO:0015822	ornithine transport	BIOLOGICAL_PROCESS	0.0066302	0.365301
												GO:0048812	neuron projection morphogenesis	BIOLOGICAL_PROCESS	0.00224828	0.116967		GO:0046034	ATP metabolic process	BIOLOGICAL_PROCESS	0.00291724	0.15177		GO:0044444	cytoplasmic part	CELLULAR_COMPONENT	0.0499904	1		GO:0048638	regulation of developmental growth	BIOLOGICAL_PROCESS	0.000123272	0.0073824		GO:0031327	negative regulation of cellular biosynthetic process	BIOLOGICAL_PROCESS	0.00616872	0.341317		GO:0035148	tube formation	BIOLOGICAL_PROCESS	0.00684649	0.365301
												GO:0030017	sarcomere	CELLULAR_COMPONENT	0.00229938	0.118547		GO:0006720	isoprenoid metabolic process	BIOLOGICAL_PROCESS	0.00307767	0.159449		GO:0044450	microtubule organizing center part	CELLULAR_COMPONENT	0.0363016	1		GO:0015081	sodium ion transmembrane transporter activity	MOLECULAR_FUNCTION	0.000126167	0.00749309		GO:0030182	neuron differentiation	BIOLOGICAL_PROCESS	0.00624213	0.341317		GO:0050771	negative regulation of axonogenesis	BIOLOGICAL_PROCESS	0.0066302	0.365301
												GO:0016323	basolateral plasma membrane	CELLULAR_COMPONENT	0.00229938	0.118547		GO:0015077	monovalent inorganic cation transmembrane transporter activity	MOLECULAR_FUNCTION	0.00316405	0.163244		GO:0018126	protein hydroxylation	BIOLOGICAL_PROCESS	0.0285339	1		GO:0031154	culmination involved in sorocarp development	BIOLOGICAL_PROCESS	0.000125673	0.00749309		GO:0048583	regulation of response to stimulus	BIOLOGICAL_PROCESS	0.00624345	0.341317		GO:0072175	epithelial tube formation	BIOLOGICAL_PROCESS	0.00684649	0.365301
												GO:0045185	maintenance of protein location	BIOLOGICAL_PROCESS	0.00230725	0.118547		GO:0045055	regulated exocytosis	BIOLOGICAL_PROCESS	0.00320834	0.164845		GO:0015909	long-chain fatty acid transport	BIOLOGICAL_PROCESS	0.0393725	1		GO:0005622	intracellular	CELLULAR_COMPONENT	0.000127982	0.00756942		GO:0022008	neurogenesis	BIOLOGICAL_PROCESS	0.00622512	0.341317		GO:0050732	negative regulation of peptidyl-tyrosine phosphorylation	BIOLOGICAL_PROCESS	0.0066302	0.365301
												GO:0031175	neuron projection development	BIOLOGICAL_PROCESS	0.00231834	0.118626		GO:0004075	biotin carboxylase activity	MOLECULAR_FUNCTION	0.00339099	0.170703		GO:0018197	peptidyl-aspartic acid modification	BIOLOGICAL_PROCESS	0.0100019	1		GO:0008047	enzyme activator activity	MOLECULAR_FUNCTION	0.000129863	0.00764909		GO:0007004	telomere maintenance via telomerase	BIOLOGICAL_PROCESS	0.0061616	0.341317		GO:0098858	actin-based cell projection	CELLULAR_COMPONENT	0.00646946	0.365301
												GO:0071840	cellular component organization or biogenesis	BIOLOGICAL_PROCESS	0.00233324	0.118899		GO:0018958	phenol-containing compound metabolic process	BIOLOGICAL_PROCESS	0.00339099	0.170703		GO:0031145	anaphase-promoting complex-dependent catabolic process	BIOLOGICAL_PROCESS	0.0180674	1		GO:0007155	cell adhesion	BIOLOGICAL_PROCESS	0.000132346	0.00776338		GO:0044325	ion channel binding	MOLECULAR_FUNCTION	0.00620499	0.341317		GO:0001838	embryonic epithelial tube formation	BIOLOGICAL_PROCESS	0.00684649	0.365301
												GO:0043408	regulation of MAPK cascade	BIOLOGICAL_PROCESS	0.002488	0.125372		GO:0010277	chlorophyllide a oxygenase [overall] activity	MOLECULAR_FUNCTION	0.00339099	0.170703		GO:0080130	L-phenylalanine:2-oxoglutarate aminotransferase activity	MOLECULAR_FUNCTION	0.0300038	1		GO:0030424	axon	CELLULAR_COMPONENT	0.000135373	0.00782858		GO:0010225	response to UV-C	BIOLOGICAL_PROCESS	0.00630152	0.341691		GO:0001841	neural tube formation	BIOLOGICAL_PROCESS	0.00684649	0.365301
												GO:0120032	regulation of plasma membrane bounded cell projection assembly	BIOLOGICAL_PROCESS	0.00250059	0.125372		GO:0009816	defense response to bacterium, incompatible interaction	BIOLOGICAL_PROCESS	0.00339099	0.170703		GO:0015995	chlorophyll biosynthetic process	BIOLOGICAL_PROCESS	0.0324551	1		GO:0005615	extracellular space	CELLULAR_COMPONENT	0.000135653	0.00782858		GO:0021510	spinal cord development	BIOLOGICAL_PROCESS	0.00630152	0.341691		GO:0001947	heart looping	BIOLOGICAL_PROCESS	0.00668809	0.365301
												GO:0060491	regulation of cell projection assembly	BIOLOGICAL_PROCESS	0.00250059	0.125372		GO:0008484	sulfuric ester hydrolase activity	MOLECULAR_FUNCTION	0.00339099	0.170703		GO:0036140	peptidyl-asparagine 3-dioxygenase activity	MOLECULAR_FUNCTION	0.0393725	1		GO:0015079	potassium ion transmembrane transporter activity	MOLECULAR_FUNCTION	0.000136192	0.00782858		GO:1901379	regulation of potassium ion transmembrane transport	BIOLOGICAL_PROCESS	0.00656194	0.354371		GO:0046173	polyol biosynthetic process	BIOLOGICAL_PROCESS	0.00682635	0.365301
												GO:0008277	regulation of G protein-coupled receptor signaling pathway	BIOLOGICAL_PROCESS	0.00250059	0.125372		GO:0046777	protein autophosphorylation	BIOLOGICAL_PROCESS	0.00340942	0.170938		GO:0036138	peptidyl-histidine hydroxylation	BIOLOGICAL_PROCESS	0.0393725	1		GO:0004930	G protein-coupled receptor activity	MOLECULAR_FUNCTION	0.000136192	0.00782858		GO:0000910	cytokinesis	BIOLOGICAL_PROCESS	0.00669615	0.360161		GO:0009437	carnitine metabolic process	BIOLOGICAL_PROCESS	0.00684649	0.365301
												GO:0051298	centrosome duplication	BIOLOGICAL_PROCESS	0.00252242	0.125455		GO:0019363	pyridine nucleotide biosynthetic process	BIOLOGICAL_PROCESS	0.00360596	0.179346		GO:0036139	peptidyl-histidine dioxygenase activity	MOLECULAR_FUNCTION	0.0393725	1		GO:0043226	organelle	CELLULAR_COMPONENT	0.00013453	0.00782858		GO:0043296	apical junction complex	CELLULAR_COMPONENT	0.00681833	0.36526		GO:0033179	proton-transporting V-type ATPase, V0 domain	CELLULAR_COMPONENT	0.0066302	0.365301
												GO:0007080	mitotic metaphase plate congression	BIOLOGICAL_PROCESS	0.00252242	0.125455		GO:0019359	nicotinamide nucleotide biosynthetic process	BIOLOGICAL_PROCESS	0.00360596	0.179346		GO:0032627	interleukin-23 production	BIOLOGICAL_PROCESS	0.0300038	1		GO:0048585	negative regulation of response to stimulus	BIOLOGICAL_PROCESS	0.000139928	0.00801115		GO:0030162	regulation of proteolysis	BIOLOGICAL_PROCESS	0.00692993	0.367231		GO:0033177	proton-transporting two-sector ATPase complex, proton-transporting domain	CELLULAR_COMPONENT	0.0066302	0.365301
												GO:0051128	regulation of cellular component organization	BIOLOGICAL_PROCESS	0.00268359	0.132939		GO:0010857	calcium-dependent protein kinase activity	MOLECULAR_FUNCTION	0.00394117	0.195237		GO:0006296	nucleotide-excision repair, DNA incision, 5'-to lesion	BIOLOGICAL_PROCESS	0.0393725	1		GO:0005057	obsolete signal transducer activity, downstream of receptor	MOLECULAR_FUNCTION	0.000141798	0.00805377		GO:0072001	renal system development	BIOLOGICAL_PROCESS	0.00688508	0.367231		GO:0009069	serine family amino acid metabolic process	BIOLOGICAL_PROCESS	0.00695076	0.369387
												GO:0001501	skeletal system development	BIOLOGICAL_PROCESS	0.00279954	0.137587		GO:0009142	nucleoside triphosphate biosynthetic process	BIOLOGICAL_PROCESS	0.00396931	0.195851		GO:0006261	DNA-dependent DNA replication	BIOLOGICAL_PROCESS	0.0162549	1		GO:0044036	cell wall macromolecule metabolic process	BIOLOGICAL_PROCESS	0.000141798	0.00805377		GO:0018205	peptidyl-lysine modification	BIOLOGICAL_PROCESS	0.00694356	0.367231		GO:0016152	mercury (II) reductase activity	MOLECULAR_FUNCTION	0.00791984	0.382764
												GO:0045744	negative regulation of G protein-coupled receptor signaling pathway	BIOLOGICAL_PROCESS	0.00279954	0.137587		GO:0098542	defense response to other organism	BIOLOGICAL_PROCESS	0.00400654	0.196021		GO:0019585	glucuronate metabolic process	BIOLOGICAL_PROCESS	0.0300038	1		GO:0032101	regulation of response to external stimulus	BIOLOGICAL_PROCESS	0.000148007	0.00837322		GO:0010960	magnesium ion homeostasis	BIOLOGICAL_PROCESS	0.00699278	0.367231		GO:0005230	extracellular ligand-gated ion channel activity	MOLECULAR_FUNCTION	0.00791984	0.382764
												GO:0001655	urogenital system development	BIOLOGICAL_PROCESS	0.00296706	0.14516		GO:0010287	plastoglobule	CELLULAR_COMPONENT	0.00403582	0.196021		GO:0032541	cortical endoplasmic reticulum	CELLULAR_COMPONENT	0.0300038	1		GO:0022610	biological adhesion	BIOLOGICAL_PROCESS	0.00014895	0.0083934		GO:0043001	Golgi to plasma membrane protein transport	BIOLOGICAL_PROCESS	0.00699278	0.367231		GO:0016477	cell migration	BIOLOGICAL_PROCESS	0.00766196	0.382764
												GO:0034622	cellular protein-containing complex assembly	BIOLOGICAL_PROCESS	0.00297698	0.14516		GO:0010507	negative regulation of autophagy	BIOLOGICAL_PROCESS	0.00403582	0.196021		GO:0043262	adenosine-diphosphatase activity	MOLECULAR_FUNCTION	0.0300038	1		GO:0030641	regulation of cellular pH	BIOLOGICAL_PROCESS	0.000150513	0.00841521		GO:0019226	transmission of nerve impulse	BIOLOGICAL_PROCESS	0.007125	0.371251		GO:0004512	inositol-3-phosphate synthase activity	MOLECULAR_FUNCTION	0.00791984	0.382764
												GO:0061564	axon development	BIOLOGICAL_PROCESS	0.0030349	0.146833		GO:0009642	response to light intensity	BIOLOGICAL_PROCESS	0.00403582	0.196021		GO:0031273	negative regulation of pseudopodium assembly	BIOLOGICAL_PROCESS	0.0393725	1		GO:0051453	regulation of intracellular pH	BIOLOGICAL_PROCESS	0.000150513	0.00841521		GO:0019228	neuronal action potential	BIOLOGICAL_PROCESS	0.007125	0.371251		GO:0006810	transport	BIOLOGICAL_PROCESS	0.00740754	0.382764
												GO:0007420	brain development	BIOLOGICAL_PROCESS	0.0030349	0.146833		GO:0033014	tetrapyrrole biosynthetic process	BIOLOGICAL_PROCESS	0.00420882	0.203628		GO:0031272	regulation of pseudopodium assembly	BIOLOGICAL_PROCESS	0.0393725	1		GO:0043085	positive regulation of catalytic activity	BIOLOGICAL_PROCESS	0.000159954	0.00890825		GO:0071554	cell wall organization or biogenesis	BIOLOGICAL_PROCESS	0.00730707	0.378171		GO:0004364	glutathione transferase activity	MOLECULAR_FUNCTION	0.00764808	0.382764
												GO:0005267	potassium channel activity	MOLECULAR_FUNCTION	0.00307393	0.148144		GO:0008021	synaptic vesicle	CELLULAR_COMPONENT	0.00429668	0.20548		GO:0031268	pseudopodium organization	BIOLOGICAL_PROCESS	0.0393725	1		GO:0006029	proteoglycan metabolic process	BIOLOGICAL_PROCESS	0.000176502	0.00979178		GO:0009890	negative regulation of biosynthetic process	BIOLOGICAL_PROCESS	0.00731451	0.378171		GO:0030594	neurotransmitter receptor activity	MOLECULAR_FUNCTION	0.00791984	0.382764
												GO:0030991	intraciliary transport particle A	CELLULAR_COMPONENT	0.00314166	0.148585		GO:0010319	stromule	CELLULAR_COMPONENT	0.00429668	0.20548		GO:0031269	pseudopodium assembly	BIOLOGICAL_PROCESS	0.0393725	1		GO:0003407	neural retina development	BIOLOGICAL_PROCESS	0.000182668	0.0100947		GO:0043266	regulation of potassium ion transport	BIOLOGICAL_PROCESS	0.00741576	0.381926		GO:0004970	ionotropic glutamate receptor activity	MOLECULAR_FUNCTION	0.00791984	0.382764
												GO:0045088	regulation of innate immune response	BIOLOGICAL_PROCESS	0.00314204	0.148585		GO:0017000	antibiotic biosynthetic process	BIOLOGICAL_PROCESS	0.00429668	0.20548		GO:0031297	replication fork processing	BIOLOGICAL_PROCESS	0.022725	1		GO:0016102	diterpenoid biosynthetic process	BIOLOGICAL_PROCESS	0.000189089	0.0102129		GO:2000112	regulation of cellular macromolecule biosynthetic process	BIOLOGICAL_PROCESS	0.0075533	0.387513		GO:0016681	oxidoreductase activity, acting on diphenols and related substances as donors, cytochrome as acceptor	MOLECULAR_FUNCTION	0.00791984	0.382764
												GO:0022610	biological adhesion	BIOLOGICAL_PROCESS	0.00315478	0.148585		GO:1901361	organic cyclic compound catabolic process	BIOLOGICAL_PROCESS	0.00431886	0.20575		GO:0000127	transcription factor TFIIIC complex	CELLULAR_COMPONENT	0.0300038	1		GO:0040008	regulation of growth	BIOLOGICAL_PROCESS	0.000186512	0.0102129		GO:0048518	positive regulation of biological process	BIOLOGICAL_PROCESS	0.00791094	0.404307		GO:0038023	signaling receptor activity	MOLECULAR_FUNCTION	0.0076011	0.382764
												GO:0007155	cell adhesion	BIOLOGICAL_PROCESS	0.00315478	0.148585		GO:0016705	oxidoreductase activity, acting on paired donors, with incorporation or reduction of molecular oxygen	MOLECULAR_FUNCTION	0.00440849	0.209107		GO:0140101	catalytic activity, acting on a tRNA	MOLECULAR_FUNCTION	0.00566361	1		GO:0051656	establishment of organelle localization	BIOLOGICAL_PROCESS	0.000187374	0.0102129		GO:0001302	replicative cell aging	BIOLOGICAL_PROCESS	0.00800426	0.405965		GO:0036035	osteoclast development	BIOLOGICAL_PROCESS	0.00791984	0.382764
												GO:0021953	central nervous system neuron differentiation	BIOLOGICAL_PROCESS	0.00314166	0.148585		GO:0009166	nucleotide catabolic process	BIOLOGICAL_PROCESS	0.00442297	0.209107		GO:0001172	transcription, RNA-templated	BIOLOGICAL_PROCESS	0.0300038	1		GO:0009686	gibberellin biosynthetic process	BIOLOGICAL_PROCESS	0.000189089	0.0102129		GO:0050678	regulation of epithelial cell proliferation	BIOLOGICAL_PROCESS	0.00800426	0.405965		GO:0050787	detoxification of mercury ion	BIOLOGICAL_PROCESS	0.00791984	0.382764
												GO:0007276	gamete generation	BIOLOGICAL_PROCESS	0.00315478	0.148585		GO:0009108	coenzyme biosynthetic process	BIOLOGICAL_PROCESS	0.00451817	0.212799		GO:0022904	respiratory electron transport chain	BIOLOGICAL_PROCESS	0.0181007	1		GO:0009685	gibberellin metabolic process	BIOLOGICAL_PROCESS	0.000189089	0.0102129		GO:0010468	regulation of gene expression	BIOLOGICAL_PROCESS	0.00814917	0.411749		GO:0098751	bone cell development	BIOLOGICAL_PROCESS	0.00791984	0.382764
												GO:0034765	regulation of ion transmembrane transport	BIOLOGICAL_PROCESS	0.00327092	0.153474		GO:0042415	norepinephrine metabolic process	BIOLOGICAL_PROCESS	0.00469621	0.215471		GO:0022900	electron transport chain	BIOLOGICAL_PROCESS	0.007831	1		GO:0006022	aminoglycan metabolic process	BIOLOGICAL_PROCESS	0.000189089	0.0102129		GO:1904062	regulation of cation transmembrane transport	BIOLOGICAL_PROCESS	0.00830222	0.417899		GO:0001895	retina homeostasis	BIOLOGICAL_PROCESS	0.00764808	0.382764
												GO:0004198	calcium-dependent cysteine-type endopeptidase activity	MOLECULAR_FUNCTION	0.00333993	0.155538		GO:0004089	carbonate dehydratase activity	MOLECULAR_FUNCTION	0.00469621	0.215471		GO:0010927	cellular component assembly involved in morphogenesis	BIOLOGICAL_PROCESS	0.0385063	1		GO:0099402	plant organ development	BIOLOGICAL_PROCESS	0.000198665	0.0106898		GO:0016241	regulation of macroautophagy	BIOLOGICAL_PROCESS	0.00848979	0.420986		GO:0048306	calcium-dependent protein binding	MOLECULAR_FUNCTION	0.00791984	0.382764
												GO:0008589	regulation of smoothened signaling pathway	BIOLOGICAL_PROCESS	0.00333993	0.155538		GO:0042548	regulation of photosynthesis, light reaction	BIOLOGICAL_PROCESS	0.00469621	0.215471		GO:0006006	glucose metabolic process	BIOLOGICAL_PROCESS	0.0327841	1		GO:0046398	UDP-glucuronate metabolic process	BIOLOGICAL_PROCESS	0.000203651	0.010917		GO:0071216	cellular response to biotic stimulus	BIOLOGICAL_PROCESS	0.00848979	0.420986		GO:0072669	tRNA-splicing ligase complex	CELLULAR_COMPONENT	0.00791984	0.382764
												GO:0031674	I band	CELLULAR_COMPONENT	0.00338164	0.156893		GO:0016744	transferase activity, transferring aldehyde or ketonic groups	MOLECULAR_FUNCTION	0.00469621	0.215471		GO:0008643	carbohydrate transport	BIOLOGICAL_PROCESS	0.0473253	1		GO:0009414	response to water deprivation	BIOLOGICAL_PROCESS	0.000215287	0.0114978		GO:0010506	regulation of autophagy	BIOLOGICAL_PROCESS	0.00844452	0.420986		GO:0008336	gamma-butyrobetaine dioxygenase activity	MOLECULAR_FUNCTION	0.00791984	0.382764
												GO:0030016	myofibril	CELLULAR_COMPONENT	0.00341469	0.157837		GO:0061041	regulation of wound healing	BIOLOGICAL_PROCESS	0.00469621	0.215471		GO:0008654	phospholipid biosynthetic process	BIOLOGICAL_PROCESS	0.0390596	1		GO:0044264	cellular polysaccharide metabolic process	BIOLOGICAL_PROCESS	0.000227268	0.0120925		GO:0043139	5'-3' DNA helicase activity	MOLECULAR_FUNCTION	0.00848979	0.420986		GO:0045340	mercury ion binding	MOLECULAR_FUNCTION	0.00791984	0.382764
												GO:0040017	positive regulation of locomotion	BIOLOGICAL_PROCESS	0.00370645	0.170689		GO:0009233	menaquinone metabolic process	BIOLOGICAL_PROCESS	0.00469621	0.215471		GO:0033565	ESCRT-0 complex	CELLULAR_COMPONENT	0.0300038	1		GO:0030665	clathrin-coated vesicle membrane	CELLULAR_COMPONENT	0.000232131	0.0123055		GO:0016573	histone acetylation	BIOLOGICAL_PROCESS	0.00862314	0.424443		GO:0046689	response to mercury ion	BIOLOGICAL_PROCESS	0.00791984	0.382764
												GO:0098590	plasma membrane region	CELLULAR_COMPONENT	0.00381651	0.174465		GO:0046717	acid secretion	BIOLOGICAL_PROCESS	0.00469621	0.215471		GO:0046898	response to cycloheximide	BIOLOGICAL_PROCESS	0.0300038	1		GO:0009226	nucleotide-sugar biosynthetic process	BIOLOGICAL_PROCESS	0.000233097	0.0123111		GO:0001655	urogenital system development	BIOLOGICAL_PROCESS	0.00859859	0.424443		GO:0022835	transmitter-gated channel activity	MOLECULAR_FUNCTION	0.00791984	0.382764
												GO:0031253	cell projection membrane	CELLULAR_COMPONENT	0.00380267	0.174465		GO:0006066	alcohol metabolic process	BIOLOGICAL_PROCESS	0.00479039	0.218984		GO:0070546	L-phenylalanine aminotransferase activity	MOLECULAR_FUNCTION	0.0300038	1		GO:0031267	small GTPase binding	MOLECULAR_FUNCTION	0.000234453	0.0123372		GO:0012501	programmed cell death	BIOLOGICAL_PROCESS	0.00870903	0.427095		GO:0022824	transmitter-gated ion channel activity	MOLECULAR_FUNCTION	0.00791984	0.382764
												GO:0009887	animal organ morphogenesis	BIOLOGICAL_PROCESS	0.0038414	0.17496		GO:0009205	purine ribonucleoside triphosphate metabolic process	BIOLOGICAL_PROCESS	0.00483	0.219986		GO:0008703	5-amino-6-(5-phosphoribosylamino)uracil reductase activity	MOLECULAR_FUNCTION	0.0300038	1		GO:0043492	ATPase activity, coupled to movement of substances	MOLECULAR_FUNCTION	0.000240052	0.012494		GO:0006782	protoporphyrinogen IX biosynthetic process	BIOLOGICAL_PROCESS	0.009085	0.429214		GO:0009847	spore germination	BIOLOGICAL_PROCESS	0.00791984	0.382764
												GO:0019755	one-carbon compound transport	BIOLOGICAL_PROCESS	0.00395762	0.176376		GO:0006721	terpenoid metabolic process	BIOLOGICAL_PROCESS	0.00501934	0.227775		GO:1990391	DNA repair complex	CELLULAR_COMPONENT	0.0257952	1		GO:0015399	primary active transmembrane transporter activity	MOLECULAR_FUNCTION	0.000240052	0.012494		GO:0044806	G-quadruplex DNA unwinding	BIOLOGICAL_PROCESS	0.009085	0.429214		GO:0045494	photoreceptor cell maintenance	BIOLOGICAL_PROCESS	0.00764808	0.382764
												GO:0036312	phosphatidylinositol 3-kinase regulatory subunit binding	MOLECULAR_FUNCTION	0.00395762	0.176376		GO:0016772	transferase activity, transferring phosphorus-containing groups	MOLECULAR_FUNCTION	0.00513771	0.232299		GO:0006120	mitochondrial electron transport, NADH to ubiquinone	BIOLOGICAL_PROCESS	0.0180674	1		GO:0015405	P-P-bond-hydrolysis-driven transmembrane transporter activity	MOLECULAR_FUNCTION	0.000240052	0.012494		GO:0003678	DNA helicase activity	MOLECULAR_FUNCTION	0.00884125	0.429214		GO:0008121	ubiquinol-cytochrome-c reductase activity	MOLECULAR_FUNCTION	0.00791984	0.382764
												GO:0048806	genitalia development	BIOLOGICAL_PROCESS	0.00395762	0.176376		GO:0046148	pigment biosynthetic process	BIOLOGICAL_PROCESS	0.0052285	0.234697		GO:0008793	aromatic-amino-acid:2-oxoglutarate aminotransferase activity	MOLECULAR_FUNCTION	0.0300038	1		GO:0005795	Golgi stack	CELLULAR_COMPONENT	0.000252099	0.0127053		GO:0000187	activation of MAPK activity	BIOLOGICAL_PROCESS	0.009085	0.429214		GO:0071437	invadopodium	CELLULAR_COMPONENT	0.00791984	0.382764
												GO:0046605	regulation of centrosome cycle	BIOLOGICAL_PROCESS	0.00395762	0.176376		GO:0008299	isoprenoid biosynthetic process	BIOLOGICAL_PROCESS	0.0052285	0.234697		GO:0050242	pyruvate, phosphate dikinase activity	MOLECULAR_FUNCTION	0.0300038	1		GO:2000035	regulation of stem cell division	BIOLOGICAL_PROCESS	0.000252099	0.0127053		GO:2000779	regulation of double-strand break repair	BIOLOGICAL_PROCESS	0.00905834	0.429214		GO:0051961	negative regulation of nervous system development	BIOLOGICAL_PROCESS	0.00867204	0.414611
												GO:0045214	sarcomere organization	BIOLOGICAL_PROCESS	0.00395762	0.176376		GO:0000097	sulfur amino acid biosynthetic process	BIOLOGICAL_PROCESS	0.00529904	0.236264		GO:0019362	pyridine nucleotide metabolic process	BIOLOGICAL_PROCESS	0.0247187	1		GO:2000069	regulation of post-embryonic root development	BIOLOGICAL_PROCESS	0.000252099	0.0127053		GO:0001508	action potential	BIOLOGICAL_PROCESS	0.00883658	0.429214		GO:0034703	cation channel complex	CELLULAR_COMPONENT	0.00867204	0.414611
												GO:0008608	attachment of spindle microtubules to kinetochore	BIOLOGICAL_PROCESS	0.00395762	0.176376		GO:0046496	nicotinamide nucleotide metabolic process	BIOLOGICAL_PROCESS	0.0053204	0.236264		GO:0007391	dorsal closure	BIOLOGICAL_PROCESS	0.0300038	1		GO:0010039	response to iron ion	BIOLOGICAL_PROCESS	0.000251245	0.0127053		GO:0007166	cell surface receptor signaling pathway	BIOLOGICAL_PROCESS	0.00896601	0.429214		GO:0006099	tricarboxylic acid cycle	BIOLOGICAL_PROCESS	0.00867204	0.414611
												GO:1902533	positive regulation of intracellular signal transduction	BIOLOGICAL_PROCESS	0.00410855	0.181172		GO:0019362	pyridine nucleotide metabolic process	BIOLOGICAL_PROCESS	0.0053204	0.236264		GO:0033683	nucleotide-excision repair, DNA incision	BIOLOGICAL_PROCESS	0.0348608	1		GO:0010105	negative regulation of ethylene-activated signaling pathway	BIOLOGICAL_PROCESS	0.000252099	0.0127053		GO:0010605	negative regulation of macromolecule metabolic process	BIOLOGICAL_PROCESS	0.00910619	0.429214		GO:0007041	lysosomal transport	BIOLOGICAL_PROCESS	0.00890518	0.424236
												GO:0035107	appendage morphogenesis	BIOLOGICAL_PROCESS	0.00413808	0.181172		GO:0050896	response to stimulus	BIOLOGICAL_PROCESS	0.0054009	0.238985		GO:0006064	glucuronate catabolic process	BIOLOGICAL_PROCESS	0.0300038	1		GO:0010104	regulation of ethylene-activated signaling pathway	BIOLOGICAL_PROCESS	0.000252099	0.0127053		GO:0046501	protoporphyrinogen IX metabolic process	BIOLOGICAL_PROCESS	0.009085	0.429214		GO:0051234	establishment of localization	BIOLOGICAL_PROCESS	0.00895196	0.424947
												GO:0048518	positive regulation of biological process	BIOLOGICAL_PROCESS	0.00410408	0.181172		GO:0006783	heme biosynthetic process	BIOLOGICAL_PROCESS	0.0055512	0.239978		GO:0006063	uronic acid metabolic process	BIOLOGICAL_PROCESS	0.0300038	1		GO:0070298	negative regulation of phosphorelay signal transduction system	BIOLOGICAL_PROCESS	0.000252099	0.0127053		GO:0009543	chloroplast thylakoid lumen	CELLULAR_COMPONENT	0.009085	0.429214		GO:0007040	lysosome organization	BIOLOGICAL_PROCESS	0.00916096	0.431795
												GO:0044449	contractile fiber part	CELLULAR_COMPONENT	0.00412494	0.181172		GO:0006464	cellular protein modification process	BIOLOGICAL_PROCESS	0.00554555	0.239978		GO:0006066	alcohol metabolic process	BIOLOGICAL_PROCESS	0.0342806	1		GO:0070297	regulation of phosphorelay signal transduction system	BIOLOGICAL_PROCESS	0.000252099	0.0127053		GO:0046530	photoreceptor cell differentiation	BIOLOGICAL_PROCESS	0.009085	0.429214		GO:0080171	lytic vacuole organization	BIOLOGICAL_PROCESS	0.00916096	0.431795
												GO:0043292	contractile fiber	CELLULAR_COMPONENT	0.00412494	0.181172		GO:0042168	heme metabolic process	BIOLOGICAL_PROCESS	0.0055512	0.239978		GO:0002551	mast cell chemotaxis	BIOLOGICAL_PROCESS	0.0300038	1		GO:0044262	cellular carbohydrate metabolic process	BIOLOGICAL_PROCESS	0.000247437	0.0127053		GO:0005576	extracellular region	CELLULAR_COMPONENT	0.00918717	0.431506		GO:0042249	establishment of planar polarity of embryonic epithelium	BIOLOGICAL_PROCESS	0.0102403	0.457528
												GO:0051179	localization	BIOLOGICAL_PROCESS	0.00422621	0.184381		GO:0006914	autophagy	BIOLOGICAL_PROCESS	0.00555844	0.239978		GO:0055035	plastid thylakoid membrane	CELLULAR_COMPONENT	0.0162549	1		GO:0032182	ubiquitin-like protein binding	MOLECULAR_FUNCTION	0.000253791	0.0127457		GO:0048856	anatomical structure development	BIOLOGICAL_PROCESS	0.00933791	0.437047		GO:0006575	cellular modified amino acid metabolic process	BIOLOGICAL_PROCESS	0.010623	0.457528
												GO:0048856	anatomical structure development	BIOLOGICAL_PROCESS	0.00463047	0.201312		GO:0036211	protein modification process	BIOLOGICAL_PROCESS	0.00554555	0.239978								GO:0016758	transferase activity, transferring hexosyl groups	MOLECULAR_FUNCTION	0.000264783	0.0132184		GO:0006778	porphyrin-containing compound metabolic process	BIOLOGICAL_PROCESS	0.00984305	0.437561		GO:0015291	secondary active transmembrane transporter activity	MOLECULAR_FUNCTION	0.0107359	0.457528
												GO:0008081	phosphoric diester hydrolase activity	MOLECULAR_FUNCTION	0.00467208	0.20171		GO:0061919	process utilizing autophagic mechanism	BIOLOGICAL_PROCESS	0.00555844	0.239978								GO:0034613	cellular protein localization	BIOLOGICAL_PROCESS	0.000265051	0.0132184		GO:0018393	internal peptidyl-lysine acetylation	BIOLOGICAL_PROCESS	0.0102615	0.437561		GO:0090179	planar cell polarity pathway involved in neural tube closure	BIOLOGICAL_PROCESS	0.0102403	0.457528
												GO:0007052	mitotic spindle organization	BIOLOGICAL_PROCESS	0.00467208	0.20171		GO:0009156	ribonucleoside monophosphate biosynthetic process	BIOLOGICAL_PROCESS	0.00552629	0.239978								GO:0071495	cellular response to endogenous stimulus	BIOLOGICAL_PROCESS	0.000267119	0.0132753		GO:0004520	endodeoxyribonuclease activity	MOLECULAR_FUNCTION	0.0100991	0.437561		GO:0090177	establishment of planar polarity involved in neural tube closure	BIOLOGICAL_PROCESS	0.0102403	0.457528
												GO:0009653	anatomical structure morphogenesis	BIOLOGICAL_PROCESS	0.00474734	0.20425		GO:0016829	lyase activity	MOLECULAR_FUNCTION	0.00599893	0.258099								GO:0009415	response to water	BIOLOGICAL_PROCESS	0.000272788	0.0135101		GO:0052200	response to host defenses	BIOLOGICAL_PROCESS	0.0101649	0.437561		GO:0090178	regulation of establishment of planar polarity involved in neural tube closure	BIOLOGICAL_PROCESS	0.0102403	0.457528
												GO:0072659	protein localization to plasma membrane	BIOLOGICAL_PROCESS	0.00482765	0.20699		GO:1901292	nucleoside phosphate catabolic process	BIOLOGICAL_PROCESS	0.00617614	0.264807								GO:0004497	monooxygenase activity	MOLECULAR_FUNCTION	0.000274257	0.013536		GO:0052173	response to defenses of other organism involved in symbiotic interaction	BIOLOGICAL_PROCESS	0.0101649	0.437561		GO:0030667	secretory granule membrane	CELLULAR_COMPONENT	0.0106702	0.457528
												GO:0005923	bicellular tight junction	CELLULAR_COMPONENT	0.00510304	0.216557		GO:0009124	nucleoside monophosphate biosynthetic process	BIOLOGICAL_PROCESS	0.00630377	0.268428								GO:0004888	transmembrane signaling receptor activity	MOLECULAR_FUNCTION	0.000285462	0.0140406		GO:0090102	cochlea development	BIOLOGICAL_PROCESS	0.0104314	0.437561		GO:0003044	regulation of systemic arterial blood pressure mediated by a chemical signal	BIOLOGICAL_PROCESS	0.0102403	0.457528
												GO:0070160	tight junction	CELLULAR_COMPONENT	0.00510304	0.216557		GO:0009144	purine nucleoside triphosphate metabolic process	BIOLOGICAL_PROCESS	0.00630377	0.268428								GO:0015012	heparan sulfate proteoglycan biosynthetic process	BIOLOGICAL_PROCESS	0.000290127	0.0141726		GO:0040009	regulation of growth rate	BIOLOGICAL_PROCESS	0.0101649	0.437561		GO:1905276	regulation of epithelial tube formation	BIOLOGICAL_PROCESS	0.0102403	0.457528
												GO:0043296	apical junction complex	CELLULAR_COMPONENT	0.00510304	0.216557		GO:0016740	transferase activity	MOLECULAR_FUNCTION	0.00644887	0.27367								GO:0071369	cellular response to ethylene stimulus	BIOLOGICAL_PROCESS	0.000289362	0.0141726		GO:0042592	homeostatic process	BIOLOGICAL_PROCESS	0.00941051	0.437561		GO:0099003	vesicle-mediated transport in synapse	BIOLOGICAL_PROCESS	0.0106228	0.457528
												GO:0038061	NIK/NF-kappaB signaling	BIOLOGICAL_PROCESS	0.00555965	0.235132		GO:0019439	aromatic compound catabolic process	BIOLOGICAL_PROCESS	0.00662468	0.280175								GO:0048519	negative regulation of biological process	BIOLOGICAL_PROCESS	0.000292817	0.0142554		GO:0075136	response to host	BIOLOGICAL_PROCESS	0.0101649	0.437561		GO:0016701	oxidoreductase activity, acting on single donors with incorporation of molecular oxygen	MOLECULAR_FUNCTION	0.00978492	0.457528
												GO:0005249	voltage-gated potassium channel activity	MOLECULAR_FUNCTION	0.00567985	0.235895		GO:0009126	purine nucleoside monophosphate metabolic process	BIOLOGICAL_PROCESS	0.00675285	0.283666								GO:0009628	response to abiotic stimulus	BIOLOGICAL_PROCESS	0.000294045	0.0142666		GO:0090609	single-species submerged biofilm formation	BIOLOGICAL_PROCESS	0.0104314	0.437561		GO:0048489	synaptic vesicle transport	BIOLOGICAL_PROCESS	0.0106228	0.457528
												GO:0005539	glycosaminoglycan binding	MOLECULAR_FUNCTION	0.00586229	0.235895		GO:0009167	purine ribonucleoside monophosphate metabolic process	BIOLOGICAL_PROCESS	0.00675285	0.283666								GO:0060041	retina development in camera-type eye	BIOLOGICAL_PROCESS	0.000304449	0.0147216		GO:0090605	submerged biofilm formation	BIOLOGICAL_PROCESS	0.0104314	0.437561		GO:0036473	cell death in response to oxidative stress	BIOLOGICAL_PROCESS	0.0102403	0.457528
												GO:0042994	cytoplasmic sequestering of transcription factor	BIOLOGICAL_PROCESS	0.00586229	0.235895		GO:0030247	polysaccharide binding	MOLECULAR_FUNCTION	0.00710653	0.296519								GO:0030425	dendrite	CELLULAR_COMPONENT	0.000311244	0.0149491		GO:0051053	negative regulation of DNA metabolic process	BIOLOGICAL_PROCESS	0.0103323	0.437561		GO:2000167	regulation of planar cell polarity pathway involved in neural tube closure	BIOLOGICAL_PROCESS	0.0102403	0.457528
												GO:1990403	embryonic brain development	BIOLOGICAL_PROCESS	0.00586229	0.235895		GO:0001871	pattern binding	MOLECULAR_FUNCTION	0.00710653	0.296519								GO:0097447	dendritic tree	CELLULAR_COMPONENT	0.000311244	0.0149491		GO:0097225	sperm midpiece	CELLULAR_COMPONENT	0.0101649	0.437561		GO:0050767	regulation of neurogenesis	BIOLOGICAL_PROCESS	0.0106957	0.457528
												GO:0072009	nephron epithelium development	BIOLOGICAL_PROCESS	0.00586229	0.235895		GO:0044437	vacuolar part	CELLULAR_COMPONENT	0.00716385	0.297911								GO:0040034	regulation of development, heterochronic	BIOLOGICAL_PROCESS	0.000339587	0.0160413		GO:2001020	regulation of response to DNA damage stimulus	BIOLOGICAL_PROCESS	0.0102685	0.437561		GO:0097480	establishment of synaptic vesicle localization	BIOLOGICAL_PROCESS	0.0106228	0.457528
												GO:0072073	kidney epithelium development	BIOLOGICAL_PROCESS	0.00586229	0.235895		GO:0001505	regulation of neurotransmitter levels	BIOLOGICAL_PROCESS	0.00739041	0.306308								GO:0001101	response to acid chemical	BIOLOGICAL_PROCESS	0.000337693	0.0160413		GO:1902931	negative regulation of alcohol biosynthetic process	BIOLOGICAL_PROCESS	0.0104314	0.437561		GO:0097479	synaptic vesicle localization	BIOLOGICAL_PROCESS	0.0106228	0.457528
												GO:0072080	nephron tubule development	BIOLOGICAL_PROCESS	0.00586229	0.235895		GO:0006732	coenzyme metabolic process	BIOLOGICAL_PROCESS	0.0074215	0.306574								GO:0048506	regulation of timing of meristematic phase transition	BIOLOGICAL_PROCESS	0.000339587	0.0160413		GO:2001234	negative regulation of apoptotic signaling pathway	BIOLOGICAL_PROCESS	0.0100991	0.437561		GO:0001736	establishment of planar polarity	BIOLOGICAL_PROCESS	0.0105209	0.457528
												GO:0097264	self proteolysis	BIOLOGICAL_PROCESS	0.00586229	0.235895		GO:0038201	TOR complex	CELLULAR_COMPONENT	0.00760024	0.308828								GO:0048510	regulation of timing of transition from vegetative to reproductive phase	BIOLOGICAL_PROCESS	0.000339587	0.0160413		GO:2001251	negative regulation of chromosome organization	BIOLOGICAL_PROCESS	0.0103323	0.437561		GO:0001738	morphogenesis of a polarized epithelium	BIOLOGICAL_PROCESS	0.0105209	0.457528
												GO:0035608	protein deglutamylation	BIOLOGICAL_PROCESS	0.00586229	0.235895		GO:0010109	regulation of photosynthesis	BIOLOGICAL_PROCESS	0.00760024	0.308828								GO:0009750	response to fructose	BIOLOGICAL_PROCESS	0.000339587	0.0160413		GO:0061640	cytoskeleton-dependent cytokinesis	BIOLOGICAL_PROCESS	0.0100769	0.437561		GO:0036442	hydrogen-exporting ATPase activity	MOLECULAR_FUNCTION	0.0102403	0.457528
												GO:0046058	cAMP metabolic process	BIOLOGICAL_PROCESS	0.00586229	0.235895		GO:0070382	exocytic vesicle	CELLULAR_COMPONENT	0.00760024	0.308828								GO:0042583	chromaffin granule	CELLULAR_COMPONENT	0.000348105	0.0162824		GO:1900192	positive regulation of single-species biofilm formation	BIOLOGICAL_PROCESS	0.0104314	0.437561		GO:0098862	cluster of actin-based cell projections	CELLULAR_COMPONENT	0.0106702	0.457528
												GO:0010842	retina layer formation	BIOLOGICAL_PROCESS	0.00586229	0.235895		GO:0009637	response to blue light	BIOLOGICAL_PROCESS	0.00760024	0.308828								GO:0042584	chromaffin granule membrane	CELLULAR_COMPONENT	0.000348105	0.0162824		GO:1900190	regulation of single-species biofilm formation	BIOLOGICAL_PROCESS	0.0104314	0.437561		GO:1903729	regulation of plasma membrane organization	BIOLOGICAL_PROCESS	0.0102403	0.457528
												GO:0046487	glyoxylate metabolic process	BIOLOGICAL_PROCESS	0.00586229	0.235895		GO:0009636	response to toxic substance	BIOLOGICAL_PROCESS	0.00756155	0.308828								GO:0003979	UDP-glucose 6-dehydrogenase activity	MOLECULAR_FUNCTION	0.000348105	0.0162824		GO:0010737	protein kinase A signaling	BIOLOGICAL_PROCESS	0.0104314	0.437561		GO:0046398	UDP-glucuronate metabolic process	BIOLOGICAL_PROCESS	0.0102403	0.457528
												GO:0035845	photoreceptor cell outer segment organization	BIOLOGICAL_PROCESS	0.00586229	0.235895		GO:0016835	carbon-oxygen lyase activity	MOLECULAR_FUNCTION	0.00774807	0.313809								GO:0016469	proton-transporting two-sector ATPase complex	CELLULAR_COMPONENT	0.000354394	0.0165226		GO:0007017	microtubule-based process	BIOLOGICAL_PROCESS	0.00953004	0.437561		GO:0048675	axon extension	BIOLOGICAL_PROCESS	0.0106702	0.457528
												GO:0045859	regulation of protein kinase activity	BIOLOGICAL_PROCESS	0.00578659	0.235895		GO:0016051	carbohydrate biosynthetic process	BIOLOGICAL_PROCESS	0.00792122	0.317718								GO:0006816	calcium ion transport	BIOLOGICAL_PROCESS	0.000375636	0.0174561		GO:0032066	nucleolus to nucleoplasm transport	BIOLOGICAL_PROCESS	0.0101649	0.437561		GO:0035438	cyclic-di-GMP binding	MOLECULAR_FUNCTION	0.0102403	0.457528
												GO:0021670	lateral ventricle development	BIOLOGICAL_PROCESS	0.00586229	0.235895		GO:0051099	positive regulation of binding	BIOLOGICAL_PROCESS	0.00789909	0.317718								GO:1902495	transmembrane transporter complex	CELLULAR_COMPONENT	0.000389162	0.0180261		GO:0007154	cell communication	BIOLOGICAL_PROCESS	0.0101594	0.437561		GO:0008146	sulfotransferase activity	MOLECULAR_FUNCTION	0.0105209	0.457528
												GO:0048667	cell morphogenesis involved in neuron differentiation	BIOLOGICAL_PROCESS	0.00591071	0.237077		GO:0015995	chlorophyll biosynthetic process	BIOLOGICAL_PROCESS	0.00789909	0.317718								GO:0042626	ATPase activity, coupled to transmembrane movement of substances	MOLECULAR_FUNCTION	0.000394025	0.0181925		GO:0007169	transmembrane receptor protein tyrosine kinase signaling pathway	BIOLOGICAL_PROCESS	0.0103323	0.437561		GO:0046578	regulation of Ras protein signal transduction	BIOLOGICAL_PROCESS	0.0105209	0.457528
												GO:0043122	regulation of I-kappaB kinase/NF-kappaB signaling	BIOLOGICAL_PROCESS	0.0059398	0.237477		GO:0006779	porphyrin-containing compound biosynthetic process	BIOLOGICAL_PROCESS	0.00809642	0.321632								GO:0010410	hemicellulose metabolic process	BIOLOGICAL_PROCESS	0.000397871	0.018311		GO:0009443	pyridoxal 5'-phosphate salvage	BIOLOGICAL_PROCESS	0.0104314	0.437561		GO:0006066	alcohol metabolic process	BIOLOGICAL_PROCESS	0.0107294	0.457528
												GO:0008285	negative regulation of cell proliferation	BIOLOGICAL_PROCESS	0.0060098	0.239506		GO:0016114	terpenoid biosynthetic process	BIOLOGICAL_PROCESS	0.00809642	0.321632								GO:0007033	vacuole organization	BIOLOGICAL_PROCESS	0.00040029	0.0183633		GO:0034405	response to fluid shear stress	BIOLOGICAL_PROCESS	0.0104314	0.437561		GO:0031016	pancreas development	BIOLOGICAL_PROCESS	0.0106228	0.457528
												GO:0048584	positive regulation of response to stimulus	BIOLOGICAL_PROCESS	0.00611768	0.243026		GO:0009067	aspartate family amino acid biosynthetic process	BIOLOGICAL_PROCESS	0.00809642	0.321632								GO:0017145	stem cell division	BIOLOGICAL_PROCESS	0.000410082	0.0186576		GO:0045827	negative regulation of isoprenoid metabolic process	BIOLOGICAL_PROCESS	0.0104314	0.437561		GO:0046961	proton-transporting ATPase activity, rotational mechanism	MOLECULAR_FUNCTION	0.0102403	0.457528
												GO:0031589	cell-substrate adhesion	BIOLOGICAL_PROCESS	0.00685618	0.253298		GO:0044248	cellular catabolic process	BIOLOGICAL_PROCESS	0.00814142	0.32239								GO:0030522	intracellular receptor signaling pathway	BIOLOGICAL_PROCESS	0.000410082	0.0186576		GO:0080135	regulation of cellular response to stress	BIOLOGICAL_PROCESS	0.00989426	0.437561		GO:0030312	external encapsulating structure	CELLULAR_COMPONENT	0.0110288	0.463714
												GO:0004115	3',5'-cyclic-AMP phosphodiesterase activity	MOLECULAR_FUNCTION	0.00718911	0.253298		GO:0009056	catabolic process	BIOLOGICAL_PROCESS	0.00822361	0.324611								GO:0044424	intracellular part	CELLULAR_COMPONENT	0.000410616	0.0186576		GO:0007635	chemosensory behavior	BIOLOGICAL_PROCESS	0.0104314	0.437561		GO:0005736	DNA-directed RNA polymerase I complex	CELLULAR_COMPONENT	0.0114373	0.463714
												GO:0031402	sodium ion binding	MOLECULAR_FUNCTION	0.00718911	0.253298		GO:0055085	transmembrane transport	BIOLOGICAL_PROCESS	0.00837726	0.329629								GO:0005770	late endosome	CELLULAR_COMPONENT	0.000414544	0.0187765		GO:0006282	regulation of DNA repair	BIOLOGICAL_PROCESS	0.0100991	0.437561		GO:0005775	vacuolar lumen	CELLULAR_COMPONENT	0.0114373	0.463714
												GO:0030018	Z disc	CELLULAR_COMPONENT	0.0071911	0.253298		GO:0034308	primary alcohol metabolic process	BIOLOGICAL_PROCESS	0.00848436	0.331744								GO:0030120	vesicle coat	CELLULAR_COMPONENT	0.000429345	0.019264		GO:0007289	spermatid nucleus differentiation	BIOLOGICAL_PROCESS	0.0104314	0.437561		GO:0030898	actin-dependent ATPase activity	MOLECULAR_FUNCTION	0.0113621	0.463714
												GO:0030199	collagen fibril organization	BIOLOGICAL_PROCESS	0.00718911	0.253298		GO:0009086	methionine biosynthetic process	BIOLOGICAL_PROCESS	0.00848436	0.331744								GO:0030117	membrane coat	CELLULAR_COMPONENT	0.000428438	0.019264		GO:0080092	regulation of pollen tube growth	BIOLOGICAL_PROCESS	0.0104314	0.437561		GO:0016868	intramolecular transferase activity, phosphotransferases	MOLECULAR_FUNCTION	0.0113621	0.463714
												GO:0051281	positive regulation of release of sequestered calcium ion into cytosol	BIOLOGICAL_PROCESS	0.00718911	0.253298		GO:0042221	response to chemical	BIOLOGICAL_PROCESS	0.00854169	0.331898								GO:0048475	coated membrane	CELLULAR_COMPONENT	0.000428438	0.019264		GO:0048513	animal organ development	BIOLOGICAL_PROCESS	0.010547	0.441023		GO:0016857	racemase and epimerase activity, acting on carbohydrates and derivatives	MOLECULAR_FUNCTION	0.0113621	0.463714
												GO:0002102	podosome	CELLULAR_COMPONENT	0.00718911	0.253298		GO:0043167	ion binding	MOLECULAR_FUNCTION	0.00852606	0.331898								GO:0043229	intracellular organelle	CELLULAR_COMPONENT	0.000431412	0.0192962		GO:0044454	nuclear chromosome part	CELLULAR_COMPONENT	0.0110529	0.460734		GO:0014020	primary neural tube formation	BIOLOGICAL_PROCESS	0.0114373	0.463714
												GO:1902019	regulation of cilium-dependent cell motility	BIOLOGICAL_PROCESS	0.00718911	0.253298		GO:0009165	nucleotide biosynthetic process	BIOLOGICAL_PROCESS	0.00865166	0.335124								GO:0070727	cellular macromolecule localization	BIOLOGICAL_PROCESS	0.000436985	0.0194846		GO:1901016	regulation of potassium ion transmembrane transporter activity	BIOLOGICAL_PROCESS	0.0112214	0.466302		GO:0001843	neural tube closure	BIOLOGICAL_PROCESS	0.0114373	0.463714
												GO:0072176	nephric duct development	BIOLOGICAL_PROCESS	0.00718911	0.253298		GO:0015079	potassium ion transmembrane transporter activity	MOLECULAR_FUNCTION	0.00875117	0.337925								GO:2000280	regulation of root development	BIOLOGICAL_PROCESS	0.000442993	0.0196912		GO:0030154	cell differentiation	BIOLOGICAL_PROCESS	0.0113577	0.470497		GO:0072524	pyridine-containing compound metabolic process	BIOLOGICAL_PROCESS	0.0112105	0.463714
												GO:0072156	distal tubule morphogenesis	BIOLOGICAL_PROCESS	0.00718911	0.253298		GO:0009605	response to external stimulus	BIOLOGICAL_PROCESS	0.00902204	0.347307								GO:0017016	Ras GTPase binding	MOLECULAR_FUNCTION	0.000444924	0.0197158		GO:0010927	cellular component assembly involved in morphogenesis	BIOLOGICAL_PROCESS	0.011525	0.475952		GO:0060606	tube closure	BIOLOGICAL_PROCESS	0.0114373	0.463714
												GO:0072205	metanephric collecting duct development	BIOLOGICAL_PROCESS	0.00718911	0.253298		GO:0034032	purine nucleoside bisphosphate metabolic process	BIOLOGICAL_PROCESS	0.0091364	0.348472								GO:0030201	heparan sulfate proteoglycan metabolic process	BIOLOGICAL_PROCESS	0.00044672	0.0197343		GO:0016859	cis-trans isomerase activity	MOLECULAR_FUNCTION	0.0118436	0.487598		GO:0009141	nucleoside triphosphate metabolic process	BIOLOGICAL_PROCESS	0.0112105	0.463714
												GO:0001890	placenta development	BIOLOGICAL_PROCESS	0.00718911	0.253298		GO:0033875	ribonucleoside bisphosphate metabolic process	BIOLOGICAL_PROCESS	0.0091364	0.348472								GO:0051174	regulation of phosphorus metabolic process	BIOLOGICAL_PROCESS	0.000452046	0.0197453		GO:0048585	negative regulation of response to stimulus	BIOLOGICAL_PROCESS	0.0119208	0.487764		GO:0022839	ion gated channel activity	MOLECULAR_FUNCTION	0.0113621	0.463714
												GO:0001892	embryonic placenta development	BIOLOGICAL_PROCESS	0.00718911	0.253298		GO:0033865	nucleoside bisphosphate metabolic process	BIOLOGICAL_PROCESS	0.0091364	0.348472								GO:0048522	positive regulation of cellular process	BIOLOGICAL_PROCESS	0.000450821	0.0197453		GO:0001889	liver development	BIOLOGICAL_PROCESS	0.011889	0.487764		GO:0007156	homophilic cell adhesion via plasma membrane adhesion molecules	BIOLOGICAL_PROCESS	0.0114373	0.463714
												GO:0001536	radial spoke stalk	CELLULAR_COMPONENT	0.00718911	0.253298		GO:0009199	ribonucleoside triphosphate metabolic process	BIOLOGICAL_PROCESS	0.0091938	0.349589								GO:0009723	response to ethylene	BIOLOGICAL_PROCESS	0.000452487	0.0197453		GO:0032409	regulation of transporter activity	BIOLOGICAL_PROCESS	0.0119581	0.487796		GO:0008217	regulation of blood pressure	BIOLOGICAL_PROCESS	0.0113621	0.463714
												GO:0072017	distal tubule development	BIOLOGICAL_PROCESS	0.00718911	0.253298		GO:0004022	alcohol dehydrogenase (NAD) activity	MOLECULAR_FUNCTION	0.010079	0.35203								GO:0019220	regulation of phosphate metabolic process	BIOLOGICAL_PROCESS	0.000452046	0.0197453		GO:0006475	internal protein amino acid acetylation	BIOLOGICAL_PROCESS	0.0121353	0.493516		GO:0044437	vacuolar part	CELLULAR_COMPONENT	0.0110697	0.463714
												GO:0072044	collecting duct development	BIOLOGICAL_PROCESS	0.00718911	0.253298		GO:0031641	regulation of myelination	BIOLOGICAL_PROCESS	0.010079	0.35203								GO:0018279	protein N-linked glycosylation via asparagine	BIOLOGICAL_PROCESS	0.00045442	0.0197694		GO:0006612	protein targeting to membrane	BIOLOGICAL_PROCESS	0.0150976	0.495869		GO:0006189	'de novo' IMP biosynthetic process	BIOLOGICAL_PROCESS	0.0114373	0.463714
												GO:0071280	cellular response to copper ion	BIOLOGICAL_PROCESS	0.00718911	0.253298		GO:0090303	positive regulation of wound healing	BIOLOGICAL_PROCESS	0.010079	0.35203								GO:0004712	protein serine/threonine/tyrosine kinase activity	MOLECULAR_FUNCTION	0.000460668	0.0199804		GO:0031618	nuclear pericentric heterochromatin	CELLULAR_COMPONENT	0.0204459	0.495869		GO:1905039	carboxylic acid transmembrane transport	BIOLOGICAL_PROCESS	0.0115678	0.46477
												GO:0047555	3',5'-cyclic-GMP phosphodiesterase activity	MOLECULAR_FUNCTION	0.00718911	0.253298		GO:0043954	cellular component maintenance	BIOLOGICAL_PROCESS	0.010079	0.35203								GO:0005227	calcium activated cation channel activity	MOLECULAR_FUNCTION	0.000480476	0.020714		GO:0042327	positive regulation of phosphorylation	BIOLOGICAL_PROCESS	0.0199894	0.495869		GO:0048029	monosaccharide binding	MOLECULAR_FUNCTION	0.0115678	0.46477
												GO:0010288	response to lead ion	BIOLOGICAL_PROCESS	0.00718911	0.253298		GO:0016832	aldehyde-lyase activity	MOLECULAR_FUNCTION	0.00973524	0.35203								GO:0048640	negative regulation of developmental growth	BIOLOGICAL_PROCESS	0.000480476	0.020714		GO:0031659	positive regulation of cyclin-dependent protein serine/threonine kinase activity involved in G1/S transition of mitotic cell cycle	BIOLOGICAL_PROCESS	0.0204459	0.495869		GO:0006022	aminoglycan metabolic process	BIOLOGICAL_PROCESS	0.0115678	0.46477
												GO:1902850	microtubule cytoskeleton organization involved in mitosis	BIOLOGICAL_PROCESS	0.00685618	0.253298		GO:0005986	sucrose biosynthetic process	BIOLOGICAL_PROCESS	0.010079	0.35203								GO:0009888	tissue development	BIOLOGICAL_PROCESS	0.000488867	0.0210125		GO:0031657	regulation of cyclin-dependent protein serine/threonine kinase activity involved in G1/S transition of mitotic cell cycle	BIOLOGICAL_PROCESS	0.0204459	0.495869		GO:0005886	plasma membrane	CELLULAR_COMPONENT	0.0116269	0.465741
												GO:1902857	positive regulation of non-motile cilium assembly	BIOLOGICAL_PROCESS	0.00718911	0.253298		GO:0004779	sulfate adenylyltransferase activity	MOLECULAR_FUNCTION	0.010079	0.35203								GO:0048471	perinuclear region of cytoplasm	CELLULAR_COMPONENT	0.000492608	0.0211099		GO:0043584	nose development	BIOLOGICAL_PROCESS	0.0204459	0.495869		GO:0043604	amide biosynthetic process	BIOLOGICAL_PROCESS	0.0121681	0.479329
												GO:1902855	regulation of non-motile cilium assembly	BIOLOGICAL_PROCESS	0.00718911	0.253298		GO:0004736	pyruvate carboxylase activity	MOLECULAR_FUNCTION	0.010079	0.35203								GO:0043412	macromolecule modification	BIOLOGICAL_PROCESS	0.000502114	0.021453		GO:0030245	cellulose catabolic process	BIOLOGICAL_PROCESS	0.0204459	0.495869		GO:0006544	glycine metabolic process	BIOLOGICAL_PROCESS	0.0122573	0.479329
												GO:0050982	detection of mechanical stimulus	BIOLOGICAL_PROCESS	0.00718911	0.253298		GO:0015908	fatty acid transport	BIOLOGICAL_PROCESS	0.00973524	0.35203								GO:0009991	response to extracellular stimulus	BIOLOGICAL_PROCESS	0.000507502	0.0216187		GO:0042440	pigment metabolic process	BIOLOGICAL_PROCESS	0.0161372	0.495869		GO:0005618	cell wall	CELLULAR_COMPONENT	0.0121777	0.479329
												GO:0022617	extracellular matrix disassembly	BIOLOGICAL_PROCESS	0.00718911	0.253298		GO:0099565	chemical synaptic transmission, postsynaptic	BIOLOGICAL_PROCESS	0.010079	0.35203								GO:0019902	phosphatase binding	MOLECULAR_FUNCTION	0.000512059	0.0216837		GO:0043406	positive regulation of MAP kinase activity	BIOLOGICAL_PROCESS	0.0188086	0.495869		GO:0015980	energy derivation by oxidation of organic compounds	BIOLOGICAL_PROCESS	0.012277	0.479329
												GO:0009888	tissue development	BIOLOGICAL_PROCESS	0.00687583	0.253298		GO:0003989	acetyl-CoA carboxylase activity	MOLECULAR_FUNCTION	0.00973524	0.35203								GO:0001649	osteoblast differentiation	BIOLOGICAL_PROCESS	0.000512059	0.0216837		GO:0019773	proteasome core complex, alpha-subunit complex	CELLULAR_COMPONENT	0.0133383	0.495869		GO:0046189	phenol-containing compound biosynthetic process	BIOLOGICAL_PROCESS	0.0122573	0.479329
												GO:0034405	response to fluid shear stress	BIOLOGICAL_PROCESS	0.00718911	0.253298		GO:0002576	platelet degranulation	BIOLOGICAL_PROCESS	0.010079	0.35203								GO:0061024	membrane organization	BIOLOGICAL_PROCESS	0.000526349	0.0222231		GO:0017116	single-stranded DNA-dependent ATP-dependent DNA helicase activity	MOLECULAR_FUNCTION	0.0133383	0.495869		GO:0009150	purine ribonucleotide metabolic process	BIOLOGICAL_PROCESS	0.0122339	0.479329
												GO:0035720	intraciliary anterograde transport	BIOLOGICAL_PROCESS	0.00718911	0.253298		GO:1901293	nucleoside phosphate biosynthetic process	BIOLOGICAL_PROCESS	0.00943259	0.35203								GO:0031332	RNAi effector complex	CELLULAR_COMPONENT	0.000543366	0.0224127		GO:0018394	peptidyl-lysine acetylation	BIOLOGICAL_PROCESS	0.0142659	0.495869		GO:0034702	ion channel complex	CELLULAR_COMPONENT	0.0122896	0.479329
												GO:0010524	positive regulation of calcium ion transport into cytosol	BIOLOGICAL_PROCESS	0.00718911	0.253298		GO:2001295	malonyl-CoA biosynthetic process	BIOLOGICAL_PROCESS	0.00973524	0.35203								GO:0031506	cell wall glycoprotein biosynthetic process	BIOLOGICAL_PROCESS	0.000543366	0.0224127		GO:0019894	kinesin binding	MOLECULAR_FUNCTION	0.0129659	0.495869		GO:0031252	cell leading edge	CELLULAR_COMPONENT	0.012277	0.479329
												GO:0007589	body fluid secretion	BIOLOGICAL_PROCESS	0.00718911	0.253298		GO:0007179	transforming growth factor beta receptor signaling pathway	BIOLOGICAL_PROCESS	0.00973524	0.35203								GO:0016442	RISC complex	CELLULAR_COMPONENT	0.000543366	0.0224127		GO:0044763	single-organism cellular process	BIOLOGICAL_PROCESS	0.018671	0.495869		GO:0006029	proteoglycan metabolic process	BIOLOGICAL_PROCESS	0.0122896	0.479329
												GO:0007548	sex differentiation	BIOLOGICAL_PROCESS	0.00703616	0.253298		GO:0070189	kynurenine metabolic process	BIOLOGICAL_PROCESS	0.00973524	0.35203								GO:0000032	cell wall mannoprotein biosynthetic process	BIOLOGICAL_PROCESS	0.000543366	0.0224127		GO:0042744	hydrogen peroxide catabolic process	BIOLOGICAL_PROCESS	0.0126042	0.495869		GO:0005262	calcium channel activity	MOLECULAR_FUNCTION	0.0124782	0.485269
												GO:0044459	plasma membrane part	CELLULAR_COMPONENT	0.00684862	0.253298		GO:0009645	response to low light intensity stimulus	BIOLOGICAL_PROCESS	0.010079	0.35203								GO:0048306	calcium-dependent protein binding	MOLECULAR_FUNCTION	0.000543366	0.0224127		GO:0090317	negative regulation of intracellular protein transport	BIOLOGICAL_PROCESS	0.0150274	0.495869		GO:0051056	regulation of small GTPase mediated signal transduction	BIOLOGICAL_PROCESS	0.013216	0.509503
												GO:0045724	positive regulation of cilium assembly	BIOLOGICAL_PROCESS	0.00718911	0.253298		GO:0010584	pollen exine formation	BIOLOGICAL_PROCESS	0.010079	0.35203								GO:0060349	bone morphogenesis	BIOLOGICAL_PROCESS	0.000543366	0.0224127		GO:0090359	negative regulation of abscisic acid biosynthetic process	BIOLOGICAL_PROCESS	0.0204459	0.495869		GO:2000027	regulation of organ morphogenesis	BIOLOGICAL_PROCESS	0.013216	0.509503
												GO:0006198	cAMP catabolic process	BIOLOGICAL_PROCESS	0.00718911	0.253298		GO:0071545	inositol phosphate catabolic process	BIOLOGICAL_PROCESS	0.010079	0.35203								GO:0006057	mannoprotein biosynthetic process	BIOLOGICAL_PROCESS	0.000543366	0.0224127		GO:0042817	pyridoxal metabolic process	BIOLOGICAL_PROCESS	0.0204459	0.495869		GO:0007164	establishment of tissue polarity	BIOLOGICAL_PROCESS	0.013216	0.509503
												GO:0021915	neural tube development	BIOLOGICAL_PROCESS	0.00685618	0.253298		GO:0007565	female pregnancy	BIOLOGICAL_PROCESS	0.00973524	0.35203								GO:0006056	mannoprotein metabolic process	BIOLOGICAL_PROCESS	0.000543366	0.0224127		GO:0042820	vitamin B6 catabolic process	BIOLOGICAL_PROCESS	0.0204459	0.495869		GO:0006629	lipid metabolic process	BIOLOGICAL_PROCESS	0.0135654	0.521298
												GO:0021955	central nervous system neuron axonogenesis	BIOLOGICAL_PROCESS	0.00718911	0.253298		GO:0031177	phosphopantetheine binding	MOLECULAR_FUNCTION	0.00973524	0.35203								GO:0070482	response to oxygen levels	BIOLOGICAL_PROCESS	0.000554723	0.0228154		GO:0042821	pyridoxal biosynthetic process	BIOLOGICAL_PROCESS	0.0204459	0.495869		GO:0016126	sterol biosynthetic process	BIOLOGICAL_PROCESS	0.0136783	0.521298
												GO:0021952	central nervous system projection neuron axonogenesis	BIOLOGICAL_PROCESS	0.00718911	0.253298		GO:0006359	regulation of transcription by RNA polymerase III	BIOLOGICAL_PROCESS	0.010079	0.35203								GO:0099132	ATP hydrolysis coupled cation transmembrane transport	BIOLOGICAL_PROCESS	0.000566446	0.0230891		GO:0004557	alpha-galactosidase activity	MOLECULAR_FUNCTION	0.0204459	0.495869		GO:0046496	nicotinamide nucleotide metabolic process	BIOLOGICAL_PROCESS	0.0136485	0.521298
												GO:0071800	podosome assembly	BIOLOGICAL_PROCESS	0.00718911	0.253298		GO:0019319	hexose biosynthetic process	BIOLOGICAL_PROCESS	0.00934992	0.35203								GO:0000003	reproduction	BIOLOGICAL_PROCESS	0.000567832	0.0230891		GO:0015218	pyrimidine nucleotide transmembrane transporter activity	MOLECULAR_FUNCTION	0.0204459	0.495869		GO:0019362	pyridine nucleotide metabolic process	BIOLOGICAL_PROCESS	0.0136485	0.521298
												GO:0071801	regulation of podosome assembly	BIOLOGICAL_PROCESS	0.00718911	0.253298		GO:0046855	inositol phosphate dephosphorylation	BIOLOGICAL_PROCESS	0.010079	0.35203								GO:0006024	glycosaminoglycan biosynthetic process	BIOLOGICAL_PROCESS	0.000566446	0.0230891		GO:0006893	Golgi to plasma membrane transport	BIOLOGICAL_PROCESS	0.0147044	0.495869		GO:1990138	neuron projection extension	BIOLOGICAL_PROCESS	0.0140408	0.532076
												GO:0070545	PeBoW complex	CELLULAR_COMPONENT	0.00718911	0.253298		GO:0006021	inositol biosynthetic process	BIOLOGICAL_PROCESS	0.010079	0.35203								GO:0006023	aminoglycan biosynthetic process	BIOLOGICAL_PROCESS	0.000566446	0.0230891		GO:0006864	pyrimidine nucleotide transport	BIOLOGICAL_PROCESS	0.0204459	0.495869		GO:0021915	neural tube development	BIOLOGICAL_PROCESS	0.0140408	0.532076
												GO:0007409	axonogenesis	BIOLOGICAL_PROCESS	0.00687824	0.253298		GO:0032309	icosanoid secretion	BIOLOGICAL_PROCESS	0.010079	0.35203								GO:0005516	calmodulin binding	MOLECULAR_FUNCTION	0.00058878	0.0238057		GO:0005615	extracellular space	CELLULAR_COMPONENT	0.0127858	0.495869		GO:0061008	hepaticobiliary system development	BIOLOGICAL_PROCESS	0.014811	0.557534
												GO:0072001	renal system development	BIOLOGICAL_PROCESS	0.00722704	0.253845		GO:0006094	gluconeogenesis	BIOLOGICAL_PROCESS	0.00934992	0.35203								GO:0045596	negative regulation of cell differentiation	BIOLOGICAL_PROCESS	0.00058878	0.0238057		GO:0016323	basolateral plasma membrane	CELLULAR_COMPONENT	0.0188001	0.495869		GO:1903825	organic acid transmembrane transport	BIOLOGICAL_PROCESS	0.014811	0.557534
												GO:0003008	system process	BIOLOGICAL_PROCESS	0.00752883	0.2637		GO:0045637	regulation of myeloid cell differentiation	BIOLOGICAL_PROCESS	0.010079	0.35203								GO:0031902	late endosome membrane	CELLULAR_COMPONENT	0.000595784	0.0239535		GO:0004386	helicase activity	MOLECULAR_FUNCTION	0.0135884	0.495869		GO:0045595	regulation of cell differentiation	BIOLOGICAL_PROCESS	0.014838	0.557534
												GO:0048515	spermatid differentiation	BIOLOGICAL_PROCESS	0.00781729	0.27227		GO:0055007	cardiac muscle cell differentiation	BIOLOGICAL_PROCESS	0.010079	0.35203								GO:0045926	negative regulation of growth	BIOLOGICAL_PROCESS	0.000595617	0.0239535		GO:0031978	plastid thylakoid lumen	CELLULAR_COMPONENT	0.0133383	0.495869		GO:0005506	iron ion binding	MOLECULAR_FUNCTION	0.0156465	0.586262
												GO:0007286	spermatid development	BIOLOGICAL_PROCESS	0.00781729	0.27227		GO:0072525	pyridine-containing compound biosynthetic process	BIOLOGICAL_PROCESS	0.0102612	0.357388								GO:0043484	regulation of RNA splicing	BIOLOGICAL_PROCESS	0.000607143	0.0242164		GO:0043953	protein transport by the Tat complex	BIOLOGICAL_PROCESS	0.0204459	0.495869		GO:0043531	ADP binding	MOLECULAR_FUNCTION	0.015905	0.594278
												GO:0034762	regulation of transmembrane transport	BIOLOGICAL_PROCESS	0.00811715	0.281923		GO:0022626	cytosolic ribosome	CELLULAR_COMPONENT	0.0103183	0.358373								GO:0098852	lytic vacuole membrane	CELLULAR_COMPONENT	0.000607397	0.0242164		GO:0030682	evasion or tolerance of host defense response	BIOLOGICAL_PROCESS	0.0204459	0.495869		GO:0005388	calcium-transporting ATPase activity	MOLECULAR_FUNCTION	0.0167479	0.612055
												GO:0007249	I-kappaB kinase/NF-kappaB signaling	BIOLOGICAL_PROCESS	0.00830426	0.287619		GO:0098754	detoxification	BIOLOGICAL_PROCESS	0.0106094	0.367457								GO:0050878	regulation of body fluid levels	BIOLOGICAL_PROCESS	0.000605864	0.0242164		GO:0016889	endodeoxyribonuclease activity, producing 3'-phosphomonoesters	MOLECULAR_FUNCTION	0.0204459	0.495869		GO:0006518	peptide metabolic process	BIOLOGICAL_PROCESS	0.0165976	0.612055
												GO:0032934	sterol binding	MOLECULAR_FUNCTION	0.00887804	0.288223		GO:0015081	sodium ion transmembrane transporter activity	MOLECULAR_FUNCTION	0.0106405	0.367511								GO:0042175	nuclear outer membrane-endoplasmic reticulum membrane network	CELLULAR_COMPONENT	0.000618402	0.0245866		GO:0051172	negative regulation of nitrogen compound metabolic process	BIOLOGICAL_PROCESS	0.013861	0.495869		GO:0005885	Arp2/3 protein complex	CELLULAR_COMPONENT	0.0167479	0.612055
												GO:0006471	protein ADP-ribosylation	BIOLOGICAL_PROCESS	0.00887804	0.288223		GO:0042625	ATPase coupled ion transmembrane transporter activity	MOLECULAR_FUNCTION	0.0109011	0.371353								GO:0005765	lysosomal membrane	CELLULAR_COMPONENT	0.000620602	0.0246058		GO:0004857	enzyme inhibitor activity	MOLECULAR_FUNCTION	0.0148509	0.495869		GO:0071265	L-methionine biosynthetic process	BIOLOGICAL_PROCESS	0.0167479	0.612055
												GO:0032688	negative regulation of interferon-beta production	BIOLOGICAL_PROCESS	0.00887804	0.288223		GO:0036293	response to decreased oxygen levels	BIOLOGICAL_PROCESS	0.0109011	0.371353								GO:0048367	shoot system development	BIOLOGICAL_PROCESS	0.000647617	0.0255584		GO:0052692	raffinose alpha-galactosidase activity	MOLECULAR_FUNCTION	0.0204459	0.495869		GO:0072546	ER membrane protein complex	CELLULAR_COMPONENT	0.0167479	0.612055
												GO:0032680	regulation of tumor necrosis factor production	BIOLOGICAL_PROCESS	0.00887804	0.288223		GO:0070482	response to oxygen levels	BIOLOGICAL_PROCESS	0.0109011	0.371353								GO:0098656	anion transmembrane transport	BIOLOGICAL_PROCESS	0.0006482	0.0255584		GO:0016901	oxidoreductase activity, acting on the CH-OH group of donors, quinone or similar compound as acceptor	MOLECULAR_FUNCTION	0.0129659	0.495869		GO:0048771	tissue remodeling	BIOLOGICAL_PROCESS	0.0167479	0.612055
												GO:0005245	voltage-gated calcium channel activity	MOLECULAR_FUNCTION	0.00887804	0.288223		GO:0034404	nucleobase-containing small molecule biosynthetic process	BIOLOGICAL_PROCESS	0.0108936	0.371353								GO:0014070	response to organic cyclic compound	BIOLOGICAL_PROCESS	0.000653213	0.0255762		GO:0003338	metanephros morphogenesis	BIOLOGICAL_PROCESS	0.0204459	0.495869		GO:0035902	response to immobilization stress	BIOLOGICAL_PROCESS	0.0167479	0.612055
												GO:0090199	regulation of release of cytochrome c from mitochondria	BIOLOGICAL_PROCESS	0.00887804	0.288223		GO:0022853	active ion transmembrane transporter activity	MOLECULAR_FUNCTION	0.0109011	0.371353								GO:0001786	phosphatidylserine binding	MOLECULAR_FUNCTION	0.000654013	0.0255762		GO:0002028	regulation of sodium ion transport	BIOLOGICAL_PROCESS	0.0176106	0.495869		GO:0008631	intrinsic apoptotic signaling pathway in response to oxidative stress	BIOLOGICAL_PROCESS	0.0167479	0.612055
												GO:0042461	photoreceptor cell development	BIOLOGICAL_PROCESS	0.00887804	0.288223		GO:0004713	protein tyrosine kinase activity	MOLECULAR_FUNCTION	0.011187	0.380052								GO:0060072	large conductance calcium-activated potassium channel activity	MOLECULAR_FUNCTION	0.000654013	0.0255762		GO:0005923	bicellular tight junction	CELLULAR_COMPONENT	0.0165639	0.495869		GO:0031418	L-ascorbic acid binding	MOLECULAR_FUNCTION	0.0168532	0.612547
												GO:0014067	negative regulation of phosphatidylinositol 3-kinase signaling	BIOLOGICAL_PROCESS	0.00887804	0.288223		GO:0009409	response to cold	BIOLOGICAL_PROCESS	0.0112492	0.381124								GO:0051246	regulation of protein metabolic process	BIOLOGICAL_PROCESS	0.000661963	0.0258166		GO:0002133	polycystin complex	CELLULAR_COMPONENT	0.0204459	0.495869		GO:0009268	response to pH	BIOLOGICAL_PROCESS	0.0168532	0.612547
												GO:0003407	neural retina development	BIOLOGICAL_PROCESS	0.00887804	0.288223		GO:0009058	biosynthetic process	BIOLOGICAL_PROCESS	0.011341	0.383191								GO:0005249	voltage-gated potassium channel activity	MOLECULAR_FUNCTION	0.000689579	0.0267478		GO:0051052	regulation of DNA metabolic process	BIOLOGICAL_PROCESS	0.015678	0.495869		GO:0016705	oxidoreductase activity, acting on paired donors, with incorporation or reduction of molecular oxygen	MOLECULAR_FUNCTION	0.0170076	0.616479
												GO:0050728	negative regulation of inflammatory response	BIOLOGICAL_PROCESS	0.00887804	0.288223		GO:0006733	oxidoreduction coenzyme metabolic process	BIOLOGICAL_PROCESS	0.0116603	0.392911								GO:0006828	manganese ion transport	BIOLOGICAL_PROCESS	0.000689579	0.0267478		GO:0051055	negative regulation of lipid biosynthetic process	BIOLOGICAL_PROCESS	0.0196506	0.495869		GO:0009259	ribonucleotide metabolic process	BIOLOGICAL_PROCESS	0.0172719	0.624364
												GO:0001836	release of cytochrome c from mitochondria	BIOLOGICAL_PROCESS	0.00887804	0.288223		GO:0009735	response to cytokinin	BIOLOGICAL_PROCESS	0.0118242	0.397356								GO:0008299	isoprenoid biosynthetic process	BIOLOGICAL_PROCESS	0.000695879	0.0269192		GO:0004709	MAP kinase kinase kinase activity	MOLECULAR_FUNCTION	0.0196506	0.495869		GO:0030246	carbohydrate binding	MOLECULAR_FUNCTION	0.0173699	0.626207
												GO:1903555	regulation of tumor necrosis factor superfamily cytokine production	BIOLOGICAL_PROCESS	0.00887804	0.288223		GO:0005739	mitochondrion	CELLULAR_COMPONENT	0.0119742	0.401313								GO:0098772	molecular function regulator	MOLECULAR_FUNCTION	0.000699968	0.0270044		GO:0061008	hepaticobiliary system development	BIOLOGICAL_PROCESS	0.0178124	0.495869		GO:0016331	morphogenesis of embryonic epithelium	BIOLOGICAL_PROCESS	0.0176924	0.636117
												GO:1904892	regulation of STAT cascade	BIOLOGICAL_PROCESS	0.00887804	0.288223		GO:0031330	negative regulation of cellular catabolic process	BIOLOGICAL_PROCESS	0.0120892	0.404078								GO:0062012	regulation of small molecule metabolic process	BIOLOGICAL_PROCESS	0.000712446	0.0273998		GO:2000637	positive regulation of gene silencing by miRNA	BIOLOGICAL_PROCESS	0.0204459	0.495869		GO:0006665	sphingolipid metabolic process	BIOLOGICAL_PROCESS	0.0187091	0.669976
												GO:0072697	protein localization to cell cortex	BIOLOGICAL_PROCESS	0.00887804	0.288223		GO:0015075	ion transmembrane transporter activity	MOLECULAR_FUNCTION	0.0125954	0.419868								GO:0044093	positive regulation of molecular function	BIOLOGICAL_PROCESS	0.000714044	0.0273998		GO:0015994	chlorophyll metabolic process	BIOLOGICAL_PROCESS	0.0122589	0.495869		GO:0019829	cation-transporting ATPase activity	MOLECULAR_FUNCTION	0.019126	0.669976
												GO:1902808	positive regulation of cell cycle G1/S phase transition	BIOLOGICAL_PROCESS	0.00887804	0.288223		GO:0009117	nucleotide metabolic process	BIOLOGICAL_PROCESS	0.012811	0.424955								GO:0005085	guanyl-nucleotide exchange factor activity	MOLECULAR_FUNCTION	0.000753981	0.0288549		GO:1903317	regulation of protein maturation	BIOLOGICAL_PROCESS	0.0178124	0.495869		GO:0006828	manganese ion transport	BIOLOGICAL_PROCESS	0.0190633	0.669976
												GO:1900016	negative regulation of cytokine production involved in inflammatory response	BIOLOGICAL_PROCESS	0.00887804	0.288223		GO:0031090	organelle membrane	CELLULAR_COMPONENT	0.0128163	0.424955								GO:0032268	regulation of cellular protein metabolic process	BIOLOGICAL_PROCESS	0.000763192	0.0291295		GO:0050486	intramolecular transferase activity, transferring hydroxy groups	MOLECULAR_FUNCTION	0.0204459	0.495869		GO:0006809	nitric oxide biosynthetic process	BIOLOGICAL_PROCESS	0.0192871	0.669976
												GO:1900087	positive regulation of G1/S transition of mitotic cell cycle	BIOLOGICAL_PROCESS	0.00887804	0.288223		GO:0019748	secondary metabolic process	BIOLOGICAL_PROCESS	0.0129746	0.42792								GO:0005788	endoplasmic reticulum lumen	CELLULAR_COMPONENT	0.000776839	0.0295496		GO:0050236	pyridoxine:NADP 4-dehydrogenase activity	MOLECULAR_FUNCTION	0.0204459	0.495869		GO:0003073	regulation of systemic arterial blood pressure	BIOLOGICAL_PROCESS	0.0192871	0.669976
												GO:0034703	cation channel complex	CELLULAR_COMPONENT	0.00874605	0.288223		GO:0046364	monosaccharide biosynthetic process	BIOLOGICAL_PROCESS	0.0129746	0.42792								GO:0051259	protein complex oligomerization	BIOLOGICAL_PROCESS	0.000778991	0.0295496		GO:2000780	negative regulation of double-strand break repair	BIOLOGICAL_PROCESS	0.0180476	0.495869		GO:0005903	brush border	CELLULAR_COMPONENT	0.0190633	0.669976
												GO:0007098	centrosome cycle	BIOLOGICAL_PROCESS	0.00874605	0.288223		GO:0016052	carbohydrate catabolic process	BIOLOGICAL_PROCESS	0.0133633	0.439576								GO:0009653	anatomical structure morphogenesis	BIOLOGICAL_PROCESS	0.000780391	0.0295496		GO:0035137	hindlimb morphogenesis	BIOLOGICAL_PROCESS	0.0204459	0.495869		GO:0016791	phosphatase activity	MOLECULAR_FUNCTION	0.0191017	0.669976
												GO:0071706	tumor necrosis factor superfamily cytokine production	BIOLOGICAL_PROCESS	0.00887804	0.288223		GO:0055086	nucleobase-containing small molecule metabolic process	BIOLOGICAL_PROCESS	0.0134173	0.440185								GO:0043130	ubiquitin binding	MOLECULAR_FUNCTION	0.000801844	0.0302818		GO:0048468	cell development	BIOLOGICAL_PROCESS	0.0201711	0.495869		GO:0001764	neuron migration	BIOLOGICAL_PROCESS	0.0192871	0.669976
												GO:0046425	regulation of JAK-STAT cascade	BIOLOGICAL_PROCESS	0.00887804	0.288223		GO:0006897	endocytosis	BIOLOGICAL_PROCESS	0.0140153	0.458597								GO:0072503	cellular divalent inorganic cation homeostasis	BIOLOGICAL_PROCESS	0.000814319	0.0305915		GO:0097485	neuron projection guidance	BIOLOGICAL_PROCESS	0.0157088	0.495869		GO:0023057	negative regulation of signaling	BIOLOGICAL_PROCESS	0.0188602	0.669976
												GO:0032640	tumor necrosis factor production	BIOLOGICAL_PROCESS	0.00887804	0.288223		GO:0009161	ribonucleoside monophosphate metabolic process	BIOLOGICAL_PROCESS	0.0141166	0.460697								GO:0005048	signal sequence binding	MOLECULAR_FUNCTION	0.000813709	0.0305915		GO:0072176	nephric duct development	BIOLOGICAL_PROCESS	0.0204459	0.495869		GO:0072521	purine-containing compound metabolic process	BIOLOGICAL_PROCESS	0.0192161	0.669976
												GO:0021591	ventricular system development	BIOLOGICAL_PROCESS	0.00887804	0.288223		GO:0044267	cellular protein metabolic process	BIOLOGICAL_PROCESS	0.0141959	0.462071								GO:0031098	stress-activated protein kinase signaling cascade	BIOLOGICAL_PROCESS	0.000835112	0.0312905		GO:0072173	metanephric tubule morphogenesis	BIOLOGICAL_PROCESS	0.0204459	0.495869		GO:0007096	regulation of exit from mitosis	BIOLOGICAL_PROCESS	0.0192871	0.669976
												GO:0043005	neuron projection	CELLULAR_COMPONENT	0.00848047	0.288223		GO:0006753	nucleoside phosphate metabolic process	BIOLOGICAL_PROCESS	0.0147081	0.477494								GO:0023014	signal transduction by protein phosphorylation	BIOLOGICAL_PROCESS	0.000838435	0.031333		GO:0072177	mesonephric duct development	BIOLOGICAL_PROCESS	0.0204459	0.495869		GO:0060993	kidney morphogenesis	BIOLOGICAL_PROCESS	0.019126	0.669976
												GO:0043549	regulation of kinase activity	BIOLOGICAL_PROCESS	0.00911952	0.295292		GO:0072524	pyridine-containing compound metabolic process	BIOLOGICAL_PROCESS	0.015008	0.485962								GO:0032874	positive regulation of stress-activated MAPK cascade	BIOLOGICAL_PROCESS	0.000856951	0.031776		GO:0072170	metanephric tubule development	BIOLOGICAL_PROCESS	0.0204459	0.495869		GO:0019673	GDP-mannose metabolic process	BIOLOGICAL_PROCESS	0.0192871	0.669976
												GO:0030011	maintenance of cell polarity	BIOLOGICAL_PROCESS	0.00948584	0.301655		GO:0098657	import into cell	BIOLOGICAL_PROCESS	0.0151853	0.490425								GO:0006875	cellular metal ion homeostasis	BIOLOGICAL_PROCESS	0.00085332	0.031776		GO:0072164	mesonephric tubule development	BIOLOGICAL_PROCESS	0.0204459	0.495869		GO:0006555	methionine metabolic process	BIOLOGICAL_PROCESS	0.0196434	0.677063
												GO:1901222	regulation of NIK/NF-kappaB signaling	BIOLOGICAL_PROCESS	0.00948584	0.301655		GO:0022890	inorganic cation transmembrane transporter activity	MOLECULAR_FUNCTION	0.0152436	0.491033								GO:0070304	positive regulation of stress-activated protein kinase signaling cascade	BIOLOGICAL_PROCESS	0.000856951	0.031776		GO:0072163	mesonephric epithelium development	BIOLOGICAL_PROCESS	0.0204459	0.495869		GO:0034050	host programmed cell death induced by symbiont	BIOLOGICAL_PROCESS	0.0196434	0.677063
												GO:0035088	establishment or maintenance of apical/basal cell polarity	BIOLOGICAL_PROCESS	0.00948584	0.301655		GO:0004021	L-alanine:2-oxoglutarate aminotransferase activity	MOLECULAR_FUNCTION	0.0199639	0.497458								GO:1901698	response to nitrogen compound	BIOLOGICAL_PROCESS	0.000859971	0.0318056		GO:0072156	distal tubule morphogenesis	BIOLOGICAL_PROCESS	0.0204459	0.495869		GO:0009626	plant-type hypersensitive response	BIOLOGICAL_PROCESS	0.0196434	0.677063
												GO:0035090	maintenance of apical/basal cell polarity	BIOLOGICAL_PROCESS	0.00948584	0.301655		GO:0004037	allantoicase activity	MOLECULAR_FUNCTION	0.0199639	0.497458								GO:0043900	regulation of multi-organism process	BIOLOGICAL_PROCESS	0.00089541	0.032946		GO:0000405	bubble DNA binding	MOLECULAR_FUNCTION	0.0180476	0.495869		GO:0015849	organic acid transport	BIOLOGICAL_PROCESS	0.0207238	0.706993
												GO:0045199	maintenance of epithelial cell apical/basal polarity	BIOLOGICAL_PROCESS	0.00948584	0.301655		GO:0004012	phospholipid-translocating ATPase activity	MOLECULAR_FUNCTION	0.0173102	0.497458								GO:0048366	leaf development	BIOLOGICAL_PROCESS	0.000894123	0.032946		GO:0035116	embryonic hindlimb morphogenesis	BIOLOGICAL_PROCESS	0.0204459	0.495869		GO:0009279	cell outer membrane	CELLULAR_COMPONENT	0.0207238	0.706993
												GO:0045197	establishment or maintenance of epithelial cell apical/basal polarity	BIOLOGICAL_PROCESS	0.00948584	0.301655		GO:0043610	regulation of carbohydrate utilization	BIOLOGICAL_PROCESS	0.0199639	0.497458								GO:0072507	divalent inorganic cation homeostasis	BIOLOGICAL_PROCESS	0.000899268	0.0330031		GO:0072210	metanephric nephron development	BIOLOGICAL_PROCESS	0.0204459	0.495869		GO:0019318	hexose metabolic process	BIOLOGICAL_PROCESS	0.0207238	0.706993
												GO:0009953	dorsal/ventral pattern formation	BIOLOGICAL_PROCESS	0.00948584	0.301655		GO:0043584	nose development	BIOLOGICAL_PROCESS	0.0199639	0.497458								GO:0030520	intracellular estrogen receptor signaling pathway	BIOLOGICAL_PROCESS	0.000902424	0.0330343		GO:0072218	metanephric ascending thin limb development	BIOLOGICAL_PROCESS	0.0204459	0.495869		GO:0046942	carboxylic acid transport	BIOLOGICAL_PROCESS	0.0207238	0.706993
												GO:0051310	metaphase plate congression	BIOLOGICAL_PROCESS	0.00972846	0.307015		GO:0030242	autophagy of peroxisome	BIOLOGICAL_PROCESS	0.0199639	0.497458								GO:0098827	endoplasmic reticulum subcompartment	CELLULAR_COMPONENT	0.000907681	0.0331419		GO:0072243	metanephric nephron epithelium development	BIOLOGICAL_PROCESS	0.0204459	0.495869		GO:0006757	ATP generation from ADP	BIOLOGICAL_PROCESS	0.0209186	0.710009
												GO:0014731	spectrin-associated cytoskeleton	CELLULAR_COMPONENT	0.00972255	0.307015		GO:0042360	vitamin E metabolic process	BIOLOGICAL_PROCESS	0.0199639	0.497458								GO:0003008	system process	BIOLOGICAL_PROCESS	0.000943893	0.0343764		GO:0072235	metanephric distal tubule development	BIOLOGICAL_PROCESS	0.0204459	0.495869		GO:0006096	glycolytic process	BIOLOGICAL_PROCESS	0.0209186	0.710009
												GO:0010823	negative regulation of mitochondrion organization	BIOLOGICAL_PROCESS	0.00972846	0.307015		GO:0042362	fat-soluble vitamin biosynthetic process	BIOLOGICAL_PROCESS	0.0199639	0.497458								GO:1990351	transporter complex	CELLULAR_COMPONENT	0.000963099	0.0349869		GO:0072234	metanephric nephron tubule development	BIOLOGICAL_PROCESS	0.0204459	0.495869		GO:0000139	Golgi membrane	CELLULAR_COMPONENT	0.0215183	0.728508
												GO:0065003	protein-containing complex assembly	BIOLOGICAL_PROCESS	0.0100229	0.315443		GO:0044706	multi-multicellular organism process	BIOLOGICAL_PROCESS	0.0161129	0.497458								GO:0015276	ligand-gated ion channel activity	MOLECULAR_FUNCTION	0.000976482	0.0352939		GO:0072237	metanephric proximal tubule development	BIOLOGICAL_PROCESS	0.0204459	0.495869		GO:0001889	liver development	BIOLOGICAL_PROCESS	0.0223009	0.749299
												GO:0003002	regionalization	BIOLOGICAL_PROCESS	0.0100463	0.315443		GO:0030099	myeloid cell differentiation	BIOLOGICAL_PROCESS	0.0177912	0.497458								GO:0022834	ligand-gated channel activity	MOLECULAR_FUNCTION	0.000976482	0.0352939		GO:0072236	metanephric loop of Henle development	BIOLOGICAL_PROCESS	0.0204459	0.495869		GO:0009060	aerobic respiration	BIOLOGICAL_PROCESS	0.0223009	0.749299
												GO:0019901	protein kinase binding	MOLECULAR_FUNCTION	0.0102861	0.322159		GO:0042084	5-methyltetrahydrofolate-dependent methyltransferase activity	MOLECULAR_FUNCTION	0.0199639	0.497458								GO:0016857	racemase and epimerase activity, acting on carbohydrates and derivatives	MOLECULAR_FUNCTION	0.000998073	0.0358031		GO:0061523	cilium disassembly	BIOLOGICAL_PROCESS	0.0204459	0.495869		GO:0022853	active ion transmembrane transporter activity	MOLECULAR_FUNCTION	0.0223009	0.749299
												GO:0002009	morphogenesis of an epithelium	BIOLOGICAL_PROCESS	0.0104472	0.326384		GO:0042085	5-methyltetrahydropteroyltri-L-glutamate-dependent methyltransferase activity	MOLECULAR_FUNCTION	0.0199639	0.497458								GO:0071467	cellular response to pH	BIOLOGICAL_PROCESS	0.000998073	0.0358031		GO:0048584	positive regulation of response to stimulus	BIOLOGICAL_PROCESS	0.0125336	0.495869		GO:0016614	oxidoreductase activity, acting on CH-OH group of donors	MOLECULAR_FUNCTION	0.0226482	0.759057
												GO:0097458	neuron part	CELLULAR_COMPONENT	0.0110826	0.344502		GO:0019835	cytolysis	BIOLOGICAL_PROCESS	0.0199639	0.497458								GO:0007586	digestion	BIOLOGICAL_PROCESS	0.000998073	0.0358031		GO:0072205	metanephric collecting duct development	BIOLOGICAL_PROCESS	0.0204459	0.495869		GO:0015298	solute:cation antiporter activity	MOLECULAR_FUNCTION	0.0227672	0.759231
												GO:0044092	negative regulation of molecular function	BIOLOGICAL_PROCESS	0.0110654	0.344502		GO:0006524	alanine catabolic process	BIOLOGICAL_PROCESS	0.0199639	0.497458								GO:0070838	divalent metal ion transport	BIOLOGICAL_PROCESS	0.00101413	0.0362879		GO:0072207	metanephric epithelium development	BIOLOGICAL_PROCESS	0.0204459	0.495869		GO:0044273	sulfur compound catabolic process	BIOLOGICAL_PROCESS	0.0227672	0.759231
												GO:0010563	negative regulation of phosphorus metabolic process	BIOLOGICAL_PROCESS	0.0112042	0.346551		GO:0006522	alanine metabolic process	BIOLOGICAL_PROCESS	0.0199639	0.497458								GO:0048528	post-embryonic root development	BIOLOGICAL_PROCESS	0.00104322	0.037236		GO:0035295	tube development	BIOLOGICAL_PROCESS	0.0204239	0.495869		GO:0032561	guanyl ribonucleotide binding	MOLECULAR_FUNCTION	0.0228703	0.760765
												GO:0045936	negative regulation of phosphate metabolic process	BIOLOGICAL_PROCESS	0.0112042	0.346551		GO:0006533	aspartate catabolic process	BIOLOGICAL_PROCESS	0.0199639	0.497458								GO:0032872	regulation of stress-activated MAPK cascade	BIOLOGICAL_PROCESS	0.00105143	0.0373426		GO:0072287	metanephric distal tubule morphogenesis	BIOLOGICAL_PROCESS	0.0204459	0.495869		GO:0031902	late endosome membrane	CELLULAR_COMPONENT	0.0233365	0.77242
												GO:0051272	positive regulation of cellular component movement	BIOLOGICAL_PROCESS	0.0113369	0.349785		GO:0006555	methionine metabolic process	BIOLOGICAL_PROCESS	0.0160179	0.497458								GO:0070302	regulation of stress-activated protein kinase signaling cascade	BIOLOGICAL_PROCESS	0.00105143	0.0373426		GO:0072282	metanephric nephron tubule morphogenesis	BIOLOGICAL_PROCESS	0.0204459	0.495869		GO:0015036	disulfide oxidoreductase activity	MOLECULAR_FUNCTION	0.0233365	0.77242
												GO:0005871	kinesin complex	CELLULAR_COMPONENT	0.0114637	0.35282		GO:0042180	cellular ketone metabolic process	BIOLOGICAL_PROCESS	0.0175301	0.497458								GO:0043065	positive regulation of apoptotic process	BIOLOGICAL_PROCESS	0.00107143	0.0379587		GO:0072273	metanephric nephron morphogenesis	BIOLOGICAL_PROCESS	0.0204459	0.495869		GO:0031090	organelle membrane	CELLULAR_COMPONENT	0.0234419	0.773989
												GO:0030507	spectrin binding	MOLECULAR_FUNCTION	0.0117308	0.360149		GO:0005774	vacuolar membrane	CELLULAR_COMPONENT	0.0164857	0.497458								GO:0060042	retina morphogenesis in camera-type eye	BIOLOGICAL_PROCESS	0.00108425	0.0381298		GO:0001823	mesonephros development	BIOLOGICAL_PROCESS	0.0204459	0.495869		GO:0052689	carboxylic ester hydrolase activity	MOLECULAR_FUNCTION	0.023755	0.782389
												GO:0007275	multicellular organism development	BIOLOGICAL_PROCESS	0.0120534	0.369142		GO:0005776	autophagosome	CELLULAR_COMPONENT	0.0173102	0.497458								GO:0010842	retina layer formation	BIOLOGICAL_PROCESS	0.00108425	0.0381298		GO:0051899	membrane depolarization	BIOLOGICAL_PROCESS	0.0151834	0.495869		GO:0005244	voltage-gated ion channel activity	MOLECULAR_FUNCTION	0.024083	0.78736
												GO:0007281	germ cell development	BIOLOGICAL_PROCESS	0.0121604	0.371505		GO:0005767	secondary lysosome	CELLULAR_COMPONENT	0.0173102	0.497458								GO:0007610	behavior	BIOLOGICAL_PROCESS	0.0010832	0.0381298		GO:0000281	mitotic cytokinesis	BIOLOGICAL_PROCESS	0.0132406	0.495869		GO:0022832	voltage-gated channel activity	MOLECULAR_FUNCTION	0.024083	0.78736
												GO:0019900	kinase binding	MOLECULAR_FUNCTION	0.0121943	0.371629		GO:1905114	cell surface receptor signaling pathway involved in cell-cell signaling	BIOLOGICAL_PROCESS	0.0182065	0.497458								GO:0016101	diterpenoid metabolic process	BIOLOGICAL_PROCESS	0.00112462	0.0394526		GO:0097205	renal filtration	BIOLOGICAL_PROCESS	0.0204459	0.495869		GO:0006163	purine nucleotide metabolic process	BIOLOGICAL_PROCESS	0.024049	0.78736
												GO:0048471	perinuclear region of cytoplasm	CELLULAR_COMPONENT	0.0123778	0.375379		GO:0004512	inositol-3-phosphate synthase activity	MOLECULAR_FUNCTION	0.0199639	0.497458								GO:0042594	response to starvation	BIOLOGICAL_PROCESS	0.00113643	0.0397695		GO:0001502	cartilage condensation	BIOLOGICAL_PROCESS	0.0204459	0.495869		GO:0098852	lytic vacuole membrane	CELLULAR_COMPONENT	0.0248966	0.809991
												GO:0048729	tissue morphogenesis	BIOLOGICAL_PROCESS	0.0123778	0.375379		GO:0090504	epiboly	BIOLOGICAL_PROCESS	0.0199639	0.497458								GO:0072511	divalent inorganic cation transport	BIOLOGICAL_PROCESS	0.00114312	0.0399062		GO:0051807	evasion or tolerance of defense response of other organism involved in symbiotic interaction	BIOLOGICAL_PROCESS	0.0204459	0.495869		GO:0019001	guanyl nucleotide binding	MOLECULAR_FUNCTION	0.0248958	0.809991
												GO:0050776	regulation of immune response	BIOLOGICAL_PROCESS	0.0125182	0.378715		GO:0090505	epiboly involved in wound healing	BIOLOGICAL_PROCESS	0.0199639	0.497458								GO:0009743	response to carbohydrate	BIOLOGICAL_PROCESS	0.00114594	0.0399073		GO:0001552	ovarian follicle atresia	BIOLOGICAL_PROCESS	0.0180476	0.495869		GO:0010648	negative regulation of cell communication	BIOLOGICAL_PROCESS	0.0249665	0.810288
												GO:0042326	negative regulation of phosphorylation	BIOLOGICAL_PROCESS	0.012587	0.37987		GO:0042851	L-alanine metabolic process	BIOLOGICAL_PROCESS	0.0199639	0.497458								GO:0010243	response to organonitrogen compound	BIOLOGICAL_PROCESS	0.00116181	0.0403617		GO:0051805	evasion or tolerance of immune response of other organism involved in symbiotic interaction	BIOLOGICAL_PROCESS	0.0204459	0.495869		GO:0030742	GTP-dependent protein binding	MOLECULAR_FUNCTION	0.0269478	0.824441
												GO:0051225	spindle assembly	BIOLOGICAL_PROCESS	0.0131199	0.39404		GO:0042853	L-alanine catabolic process	BIOLOGICAL_PROCESS	0.0199639	0.497458								GO:0008514	organic anion transmembrane transporter activity	MOLECULAR_FUNCTION	0.00124179	0.0430358		GO:0000226	microtubule cytoskeleton organization	BIOLOGICAL_PROCESS	0.0122883	0.495869		GO:0015269	calcium-activated potassium channel activity	MOLECULAR_FUNCTION	0.0269478	0.824441
												GO:0061245	establishment or maintenance of bipolar cell polarity	BIOLOGICAL_PROCESS	0.0131199	0.39404		GO:0042549	photosystem II stabilization	BIOLOGICAL_PROCESS	0.0199639	0.497458								GO:0008139	nuclear localization sequence binding	MOLECULAR_FUNCTION	0.00127262	0.0439977		GO:0051834	evasion or tolerance of defenses of other organism involved in symbiotic interaction	BIOLOGICAL_PROCESS	0.0204459	0.495869		GO:0016256	N-glycan processing to lysosome	BIOLOGICAL_PROCESS	0.0269478	0.824441
												GO:0009790	embryo development	BIOLOGICAL_PROCESS	0.013161	0.394322		GO:0004340	glucokinase activity	MOLECULAR_FUNCTION	0.0199639	0.497458								GO:0071241	cellular response to inorganic substance	BIOLOGICAL_PROCESS	0.00127786	0.0440724		GO:0051832	avoidance of defenses of other organism involved in symbiotic interaction	BIOLOGICAL_PROCESS	0.0204459	0.495869		GO:0042625	ATPase coupled ion transmembrane transporter activity	MOLECULAR_FUNCTION	0.0266203	0.824441
												GO:0015850	organic hydroxy compound transport	BIOLOGICAL_PROCESS	0.0134976	0.403435		GO:0005697	telomerase holoenzyme complex	CELLULAR_COMPONENT	0.0199639	0.497458								GO:0071281	cellular response to iron ion	BIOLOGICAL_PROCESS	0.00128306	0.0441452		GO:0061333	renal tubule morphogenesis	BIOLOGICAL_PROCESS	0.0204459	0.495869		GO:0016860	intramolecular oxidoreductase activity	MOLECULAR_FUNCTION	0.0266203	0.824441
												GO:0032989	cellular component morphogenesis	BIOLOGICAL_PROCESS	0.0135313	0.403472		GO:0004365	glyceraldehyde-3-phosphate dehydrogenase (NAD+) (phosphorylating) activity	MOLECULAR_FUNCTION	0.0199639	0.497458								GO:0015711	organic anion transport	BIOLOGICAL_PROCESS	0.00129008	0.0442803		GO:0035039	male pronucleus assembly	BIOLOGICAL_PROCESS	0.0204459	0.495869		GO:1902175	regulation of oxidative stress-induced intrinsic apoptotic signaling pathway	BIOLOGICAL_PROCESS	0.0269478	0.824441
												GO:0035556	intracellular signal transduction	BIOLOGICAL_PROCESS	0.0135807	0.403976		GO:0002250	adaptive immune response	BIOLOGICAL_PROCESS	0.0173102	0.497458								GO:0071322	cellular response to carbohydrate stimulus	BIOLOGICAL_PROCESS	0.00131794	0.0451285		GO:0036360	sorocarp stalk morphogenesis	BIOLOGICAL_PROCESS	0.0204459	0.495869		GO:0003976	UDP-N-acetylglucosamine-lysosomal-enzyme N-acetylglucosaminephosphotransferase activity	MOLECULAR_FUNCTION	0.0269478	0.824441
												GO:0051235	maintenance of location	BIOLOGICAL_PROCESS	0.01372	0.407146		GO:0099131	ATP hydrolysis coupled ion transmembrane transport	BIOLOGICAL_PROCESS	0.0177912	0.497458								GO:0019884	antigen processing and presentation of exogenous antigen	BIOLOGICAL_PROCESS	0.00134653	0.0459973		GO:0061326	renal tubule development	BIOLOGICAL_PROCESS	0.0204459	0.495869		GO:0003943	N-acetylgalactosamine-4-sulfatase activity	MOLECULAR_FUNCTION	0.0261438	0.824441
												GO:0050877	nervous system process	BIOLOGICAL_PROCESS	0.0140602	0.416247		GO:0004802	transketolase activity	MOLECULAR_FUNCTION	0.0199639	0.497458								GO:0009725	response to hormone	BIOLOGICAL_PROCESS	0.00136197	0.0464141		GO:0023057	negative regulation of signaling	BIOLOGICAL_PROCESS	0.0183484	0.495869		GO:0050473	arachidonate 15-lipoxygenase activity	MOLECULAR_FUNCTION	0.0269478	0.824441
												GO:0042475	odontogenesis of dentin-containing tooth	BIOLOGICAL_PROCESS	0.0148957	0.426758		GO:0004837	tyrosine decarboxylase activity	MOLECULAR_FUNCTION	0.0199639	0.497458								GO:0051093	negative regulation of developmental process	BIOLOGICAL_PROCESS	0.00137537	0.0467592		GO:0060021	palate development	BIOLOGICAL_PROCESS	0.0180476	0.495869		GO:0050770	regulation of axonogenesis	BIOLOGICAL_PROCESS	0.0261438	0.824441
												GO:0042476	odontogenesis	BIOLOGICAL_PROCESS	0.0148957	0.426758		GO:0001025	RNA polymerase III transcription factor binding	MOLECULAR_FUNCTION	0.0199639	0.497458								GO:0006986	response to unfolded protein	BIOLOGICAL_PROCESS	0.00139311	0.0472501		GO:0050699	WW domain binding	MOLECULAR_FUNCTION	0.0204459	0.495869		GO:0098793	presynapse	CELLULAR_COMPONENT	0.0266203	0.824441
												GO:0051220	cytoplasmic sequestering of protein	BIOLOGICAL_PROCESS	0.0148957	0.426758		GO:0001032	RNA polymerase III type 3 promoter DNA binding	MOLECULAR_FUNCTION	0.0199639	0.497458								GO:0010182	sugar mediated signaling pathway	BIOLOGICAL_PROCESS	0.0014041	0.0473982		GO:0072009	nephron epithelium development	BIOLOGICAL_PROCESS	0.0204459	0.495869		GO:0061580	colon epithelial cell migration	BIOLOGICAL_PROCESS	0.0261438	0.824441
												GO:0051592	response to calcium ion	BIOLOGICAL_PROCESS	0.0148957	0.426758		GO:0001031	RNA polymerase III type 2 promoter DNA binding	MOLECULAR_FUNCTION	0.0199639	0.497458								GO:0009756	carbohydrate mediated signaling	BIOLOGICAL_PROCESS	0.0014041	0.0473982		GO:0035082	axoneme assembly	BIOLOGICAL_PROCESS	0.0142659	0.495869		GO:0061582	intestinal epithelial cell migration	BIOLOGICAL_PROCESS	0.0261438	0.824441
												GO:2000378	negative regulation of reactive oxygen species metabolic process	BIOLOGICAL_PROCESS	0.0148957	0.426758		GO:0001030	RNA polymerase III type 1 promoter DNA binding	MOLECULAR_FUNCTION	0.0199639	0.497458								GO:0030203	glycosaminoglycan metabolic process	BIOLOGICAL_PROCESS	0.00141368	0.0476094		GO:2000278	regulation of DNA biosynthetic process	BIOLOGICAL_PROCESS	0.0193969	0.495869		GO:1990816	vacuole-mitochondrion membrane contact site	CELLULAR_COMPONENT	0.0269478	0.824441
												GO:0060021	roof of mouth development	BIOLOGICAL_PROCESS	0.0148957	0.426758		GO:0016630	protochlorophyllide reductase activity	MOLECULAR_FUNCTION	0.0199639	0.497458								GO:0032869	cellular response to insulin stimulus	BIOLOGICAL_PROCESS	0.00145599	0.0481698		GO:0051966	regulation of synaptic transmission, glutamatergic	BIOLOGICAL_PROCESS	0.0204459	0.495869		GO:0071267	L-methionine salvage	BIOLOGICAL_PROCESS	0.0269478	0.824441
												GO:0072006	nephron development	BIOLOGICAL_PROCESS	0.0148957	0.426758		GO:0004692	cGMP-dependent protein kinase activity	MOLECULAR_FUNCTION	0.0199639	0.497458								GO:0051336	regulation of hydrolase activity	BIOLOGICAL_PROCESS	0.00145213	0.0481698		GO:0051972	regulation of telomerase activity	BIOLOGICAL_PROCESS	0.0126042	0.495869		GO:0008066	glutamate receptor activity	MOLECULAR_FUNCTION	0.0269478	0.824441
												GO:0009261	ribonucleotide catabolic process	BIOLOGICAL_PROCESS	0.0148957	0.426758		GO:0004697	protein kinase C activity	MOLECULAR_FUNCTION	0.0199639	0.497458								GO:0051403	stress-activated MAPK cascade	BIOLOGICAL_PROCESS	0.00145601	0.0481698		GO:0051974	negative regulation of telomerase activity	BIOLOGICAL_PROCESS	0.0188086	0.495869		GO:0046330	positive regulation of JNK cascade	BIOLOGICAL_PROCESS	0.0269478	0.824441
												GO:0008093	cytoskeletal adaptor activity	MOLECULAR_FUNCTION	0.0148635	0.426758		GO:0014041	regulation of neuron maturation	BIOLOGICAL_PROCESS	0.0199639	0.497458								GO:0035966	response to topologically incorrect protein	BIOLOGICAL_PROCESS	0.00145599	0.0481698		GO:1903506	regulation of nucleic acid-templated transcription	BIOLOGICAL_PROCESS	0.017701	0.495869		GO:0070469	respiratory chain	CELLULAR_COMPONENT	0.0266203	0.824441
												GO:0009154	purine ribonucleotide catabolic process	BIOLOGICAL_PROCESS	0.0148957	0.426758		GO:0051119	sugar transmembrane transporter activity	MOLECULAR_FUNCTION	0.0187154	0.497458								GO:0034637	cellular carbohydrate biosynthetic process	BIOLOGICAL_PROCESS	0.00145429	0.0481698		GO:0072073	kidney epithelium development	BIOLOGICAL_PROCESS	0.0204459	0.495869		GO:0045453	bone resorption	BIOLOGICAL_PROCESS	0.0269478	0.824441
												GO:0007019	microtubule depolymerization	BIOLOGICAL_PROCESS	0.0148957	0.426758		GO:0099003	vesicle-mediated transport in synapse	BIOLOGICAL_PROCESS	0.0177912	0.497458								GO:0008565	protein transporter activity	MOLECULAR_FUNCTION	0.00145724	0.0481698		GO:0072070	loop of Henle development	BIOLOGICAL_PROCESS	0.0204459	0.495869		GO:0045471	response to ethanol	BIOLOGICAL_PROCESS	0.0261438	0.824441
												GO:0045740	positive regulation of DNA replication	BIOLOGICAL_PROCESS	0.0148957	0.426758		GO:0090662	ATP hydrolysis coupled transmembrane transport	BIOLOGICAL_PROCESS	0.0177912	0.497458								GO:0033692	cellular polysaccharide biosynthetic process	BIOLOGICAL_PROCESS	0.00144142	0.0481698		GO:0060091	kinocilium	CELLULAR_COMPONENT	0.0204459	0.495869		GO:0019509	L-methionine salvage from methylthioadenosine	BIOLOGICAL_PROCESS	0.0269478	0.824441
												GO:0031268	pseudopodium organization	BIOLOGICAL_PROCESS	0.0148957	0.426758		GO:0000096	sulfur amino acid metabolic process	BIOLOGICAL_PROCESS	0.0197804	0.497458								GO:0055065	metal ion homeostasis	BIOLOGICAL_PROCESS	0.00144108	0.0481698		GO:0072088	nephron epithelium morphogenesis	BIOLOGICAL_PROCESS	0.0204459	0.495869		GO:0033830	Skp1-protein-hydroxyproline N-acetylglucosaminyltransferase activity	MOLECULAR_FUNCTION	0.0269478	0.824441
												GO:0018094	protein polyglycylation	BIOLOGICAL_PROCESS	0.0148957	0.426758		GO:0061158	3'-UTR-mediated mRNA destabilization	BIOLOGICAL_PROCESS	0.0199639	0.497458								GO:0009791	post-embryonic development	BIOLOGICAL_PROCESS	0.00152732	0.0503698		GO:0072080	nephron tubule development	BIOLOGICAL_PROCESS	0.0204459	0.495869		GO:0043102	amino acid salvage	BIOLOGICAL_PROCESS	0.0269478	0.824441
												GO:0016528	sarcoplasm	CELLULAR_COMPONENT	0.0150525	0.429002		GO:0051715	cytolysis in other organism	BIOLOGICAL_PROCESS	0.0199639	0.497458								GO:0023057	negative regulation of signaling	BIOLOGICAL_PROCESS	0.00153124	0.050383		GO:0072078	nephron tubule morphogenesis	BIOLOGICAL_PROCESS	0.0204459	0.495869		GO:0019285	glycine betaine biosynthetic process from choline	BIOLOGICAL_PROCESS	0.0269478	0.824441
												GO:0016529	sarcoplasmic reticulum	CELLULAR_COMPONENT	0.0150525	0.429002		GO:0001156	TFIIIC-class transcription factor complex binding	MOLECULAR_FUNCTION	0.0199639	0.497458								GO:0034284	response to monosaccharide	BIOLOGICAL_PROCESS	0.00158116	0.0519062		GO:0072021	ascending thin limb development	BIOLOGICAL_PROCESS	0.0204459	0.495869		GO:0046849	bone remodeling	BIOLOGICAL_PROCESS	0.0269478	0.824441
												GO:0004725	protein tyrosine phosphatase activity	MOLECULAR_FUNCTION	0.0151465	0.429002		GO:0051536	iron-sulfur cluster binding	MOLECULAR_FUNCTION	0.0168825	0.497458								GO:0061025	membrane fusion	BIOLOGICAL_PROCESS	0.00159536	0.0522524		GO:0072028	nephron morphogenesis	BIOLOGICAL_PROCESS	0.0204459	0.495869		GO:0019637	organophosphate metabolic process	BIOLOGICAL_PROCESS	0.027643	0.843775
												GO:0001933	negative regulation of protein phosphorylation	BIOLOGICAL_PROCESS	0.0151465	0.429002		GO:0051540	metal cluster binding	MOLECULAR_FUNCTION	0.0168825	0.497458								GO:0043629	ncRNA polyadenylation	BIOLOGICAL_PROCESS	0.00164988	0.0527113		GO:0072014	proximal tubule development	BIOLOGICAL_PROCESS	0.0204459	0.495869		GO:0003143	embryonic heart tube morphogenesis	BIOLOGICAL_PROCESS	0.0278821	0.847197
												GO:0035335	peptidyl-tyrosine dephosphorylation	BIOLOGICAL_PROCESS	0.0151465	0.429002		GO:0003871	5-methyltetrahydropteroyltriglutamate-homocysteine S-methyltransferase activity	MOLECULAR_FUNCTION	0.0199639	0.497458								GO:0043630	ncRNA polyadenylation involved in polyadenylation-dependent ncRNA catabolic process	BIOLOGICAL_PROCESS	0.00164988	0.0527113		GO:0072017	distal tubule development	BIOLOGICAL_PROCESS	0.0204459	0.495869		GO:0035050	embryonic heart tube development	BIOLOGICAL_PROCESS	0.0278821	0.847197
												GO:0043933	protein-containing complex subunit organization	BIOLOGICAL_PROCESS	0.0156547	0.442387		GO:0048489	synaptic vesicle transport	BIOLOGICAL_PROCESS	0.0187154	0.497458								GO:0030262	apoptotic nuclear changes	BIOLOGICAL_PROCESS	0.00164988	0.0527113		GO:0072044	collecting duct development	BIOLOGICAL_PROCESS	0.0204459	0.495869		GO:2000026	regulation of multicellular organismal development	BIOLOGICAL_PROCESS	0.0284126	0.861353
												GO:1903008	organelle disassembly	BIOLOGICAL_PROCESS	0.0160152	0.448497		GO:0060135	maternal process involved in female pregnancy	BIOLOGICAL_PROCESS	0.0199639	0.497458								GO:0006477	protein sulfation	BIOLOGICAL_PROCESS	0.00164988	0.0527113		GO:2000300	regulation of synaptic vesicle exocytosis	BIOLOGICAL_PROCESS	0.0204459	0.495869		GO:0051650	establishment of vesicle localization	BIOLOGICAL_PROCESS	0.0287656	0.870078
												GO:0034702	ion channel complex	CELLULAR_COMPONENT	0.0160152	0.448497		GO:0035184	histone threonine kinase activity	MOLECULAR_FUNCTION	0.0199639	0.497458								GO:0030173	integral component of Golgi membrane	CELLULAR_COMPONENT	0.00162414	0.0527113		GO:0010213	non-photoreactive DNA repair	BIOLOGICAL_PROCESS	0.0204459	0.495869		GO:0042133	neurotransmitter metabolic process	BIOLOGICAL_PROCESS	0.0295349	0.875212
												GO:0007507	heart development	BIOLOGICAL_PROCESS	0.01597	0.448497		GO:0097480	establishment of synaptic vesicle localization	BIOLOGICAL_PROCESS	0.0187154	0.497458								GO:0006921	cellular component disassembly involved in execution phase of apoptosis	BIOLOGICAL_PROCESS	0.00164988	0.0527113		GO:0009279	cell outer membrane	CELLULAR_COMPONENT	0.0192109	0.495869		GO:0015179	L-amino acid transmembrane transporter activity	MOLECULAR_FUNCTION	0.0295349	0.875212
												GO:0031032	actomyosin structure organization	BIOLOGICAL_PROCESS	0.0160152	0.448497		GO:0097479	synaptic vesicle localization	BIOLOGICAL_PROCESS	0.0187154	0.497458								GO:0097194	execution phase of apoptosis	BIOLOGICAL_PROCESS	0.00164988	0.0527113		GO:0010271	regulation of chlorophyll catabolic process	BIOLOGICAL_PROCESS	0.0204459	0.495869		GO:0006818	hydrogen transport	BIOLOGICAL_PROCESS	0.0297883	0.875212
												GO:0043410	positive regulation of MAPK cascade	BIOLOGICAL_PROCESS	0.0163842	0.449716		GO:0001716	L-amino-acid oxidase activity	MOLECULAR_FUNCTION	0.0199639	0.497458								GO:0033146	regulation of intracellular estrogen receptor signaling pathway	BIOLOGICAL_PROCESS	0.00164988	0.0527113		GO:0035521	monoubiquitinated histone deubiquitination	BIOLOGICAL_PROCESS	0.0204459	0.495869		GO:0016655	oxidoreductase activity, acting on NAD(P)H, quinone or similar compound as acceptor	MOLECULAR_FUNCTION	0.0295349	0.875212
												GO:0030673	axolemma	CELLULAR_COMPONENT	0.0163153	0.449716		GO:0000421	autophagosome membrane	CELLULAR_COMPONENT	0.0199639	0.497458								GO:0022600	digestive system process	BIOLOGICAL_PROCESS	0.00164988	0.0527113		GO:0035522	monoubiquitinated histone H2A deubiquitination	BIOLOGICAL_PROCESS	0.0204459	0.495869		GO:0015992	proton transport	BIOLOGICAL_PROCESS	0.0297883	0.875212
												GO:0051303	establishment of chromosome localization	BIOLOGICAL_PROCESS	0.0163153	0.449716		GO:0048514	blood vessel morphogenesis	BIOLOGICAL_PROCESS	0.0177912	0.497458								GO:0006309	apoptotic DNA fragmentation	BIOLOGICAL_PROCESS	0.00164988	0.0527113		GO:0048833	specification of floral organ number	BIOLOGICAL_PROCESS	0.0204459	0.495869		GO:0009206	purine ribonucleoside triphosphate biosynthetic process	BIOLOGICAL_PROCESS	0.0295349	0.875212
												GO:0014066	regulation of phosphatidylinositol 3-kinase signaling	BIOLOGICAL_PROCESS	0.0163153	0.449716		GO:0000256	allantoin catabolic process	BIOLOGICAL_PROCESS	0.0199639	0.497458								GO:0031228	intrinsic component of Golgi membrane	CELLULAR_COMPONENT	0.00162414	0.0527113		GO:0048832	specification of plant organ number	BIOLOGICAL_PROCESS	0.0204459	0.495869		GO:0046031	ADP metabolic process	BIOLOGICAL_PROCESS	0.029745	0.875212
												GO:0014065	phosphatidylinositol 3-kinase signaling	BIOLOGICAL_PROCESS	0.0163153	0.449716		GO:0035051	cardiocyte differentiation	BIOLOGICAL_PROCESS	0.0173102	0.497458								GO:0048364	root development	BIOLOGICAL_PROCESS	0.00171126	0.0544293		GO:0071392	cellular response to estradiol stimulus	BIOLOGICAL_PROCESS	0.0129659	0.495869		GO:0046040	IMP metabolic process	BIOLOGICAL_PROCESS	0.0295349	0.875212
												GO:0048144	fibroblast proliferation	BIOLOGICAL_PROCESS	0.0163153	0.449716		GO:0001666	response to hypoxia	BIOLOGICAL_PROCESS	0.0161129	0.497458								GO:0022622	root system development	BIOLOGICAL_PROCESS	0.00171126	0.0544293		GO:0071391	cellular response to estrogen stimulus	BIOLOGICAL_PROCESS	0.0129659	0.495869		GO:0009135	purine nucleoside diphosphate metabolic process	BIOLOGICAL_PROCESS	0.0295678	0.875212
												GO:0048145	regulation of fibroblast proliferation	BIOLOGICAL_PROCESS	0.0163153	0.449716		GO:0051930	regulation of sensory perception of pain	BIOLOGICAL_PROCESS	0.0199639	0.497458								GO:0005789	endoplasmic reticulum membrane	CELLULAR_COMPONENT	0.00172067	0.0546076		GO:0060688	regulation of morphogenesis of a branching structure	BIOLOGICAL_PROCESS	0.0204459	0.495869		GO:0009179	purine ribonucleoside diphosphate metabolic process	BIOLOGICAL_PROCESS	0.0295678	0.875212
												GO:0048609	multicellular organismal reproductive process	BIOLOGICAL_PROCESS	0.0161494	0.449716		GO:0051931	regulation of sensory perception	BIOLOGICAL_PROCESS	0.0199639	0.497458								GO:0009893	positive regulation of metabolic process	BIOLOGICAL_PROCESS	0.00176109	0.0557665		GO:0060674	placenta blood vessel development	BIOLOGICAL_PROCESS	0.0204459	0.495869		GO:0006165	nucleoside diphosphate phosphorylation	BIOLOGICAL_PROCESS	0.029745	0.875212
												GO:0000776	kinetochore	CELLULAR_COMPONENT	0.0163842	0.449716		GO:1990748	cellular detoxification	BIOLOGICAL_PROCESS	0.0182929	0.497458								GO:0016705	oxidoreductase activity, acting on paired donors, with incorporation or reduction of molecular oxygen	MOLECULAR_FUNCTION	0.00182326	0.0576076		GO:1901561	response to benomyl	BIOLOGICAL_PROCESS	0.0204459	0.495869		GO:0006188	IMP biosynthetic process	BIOLOGICAL_PROCESS	0.0295349	0.875212
												GO:0032879	regulation of localization	BIOLOGICAL_PROCESS	0.0167326	0.452753		GO:0009249	protein lipoylation	BIOLOGICAL_PROCESS	0.0199639	0.497458								GO:0006898	receptor-mediated endocytosis	BIOLOGICAL_PROCESS	0.00184043	0.0578548		GO:0035610	protein side chain deglutamylation	BIOLOGICAL_PROCESS	0.0204459	0.495869		GO:0010976	positive regulation of neuron projection development	BIOLOGICAL_PROCESS	0.0293412	0.875212
												GO:0003995	acyl-CoA dehydrogenase activity	MOLECULAR_FUNCTION	0.0168226	0.452753		GO:1901606	alpha-amino acid catabolic process	BIOLOGICAL_PROCESS	0.0161129	0.497458								GO:0012510	trans-Golgi network transport vesicle membrane	CELLULAR_COMPONENT	0.00184043	0.0578548		GO:0033013	tetrapyrrole metabolic process	BIOLOGICAL_PROCESS	0.0147044	0.495869		GO:0006684	sphingomyelin metabolic process	BIOLOGICAL_PROCESS	0.0397508	0.90484
												GO:0002532	production of molecular mediator involved in inflammatory response	BIOLOGICAL_PROCESS	0.0168226	0.452753		GO:0070050	neuron cellular homeostasis	BIOLOGICAL_PROCESS	0.0199639	0.497458								GO:0010648	negative regulation of cell communication	BIOLOGICAL_PROCESS	0.0018432	0.0578548		GO:0010393	galacturonan metabolic process	BIOLOGICAL_PROCESS	0.0180476	0.495869		GO:0006686	sphingomyelin biosynthetic process	BIOLOGICAL_PROCESS	0.0397508	0.90484
												GO:0002534	cytokine production involved in inflammatory response	BIOLOGICAL_PROCESS	0.0168226	0.452753		GO:0071385	cellular response to glucocorticoid stimulus	BIOLOGICAL_PROCESS	0.0199639	0.497458								GO:0051241	negative regulation of multicellular organismal process	BIOLOGICAL_PROCESS	0.00185249	0.0580189		GO:0033011	perinuclear theca	CELLULAR_COMPONENT	0.0204459	0.495869		GO:0030308	negative regulation of cell growth	BIOLOGICAL_PROCESS	0.0329544	0.90484
												GO:1901223	negative regulation of NIK/NF-kappaB signaling	BIOLOGICAL_PROCESS	0.0168226	0.452753		GO:0047635	alanine-oxo-acid transaminase activity	MOLECULAR_FUNCTION	0.0199639	0.497458								GO:0031325	positive regulation of cellular metabolic process	BIOLOGICAL_PROCESS	0.00186341	0.0582336		GO:0009378	four-way junction helicase activity	MOLECULAR_FUNCTION	0.0180476	0.495869		GO:0016004	phospholipase activator activity	MOLECULAR_FUNCTION	0.0397508	0.90484
												GO:0000242	pericentriolar material	CELLULAR_COMPONENT	0.0168226	0.452753		GO:0050993	dimethylallyl diphosphate metabolic process	BIOLOGICAL_PROCESS	0.0199639	0.497458								GO:0008146	sulfotransferase activity	MOLECULAR_FUNCTION	0.00189131	0.0589767		GO:0033044	regulation of chromosome organization	BIOLOGICAL_PROCESS	0.017442	0.495869		GO:0004065	arylsulfatase activity	MOLECULAR_FUNCTION	0.0369754	0.90484
												GO:1900015	regulation of cytokine production involved in inflammatory response	BIOLOGICAL_PROCESS	0.0168226	0.452753		GO:0050992	dimethylallyl diphosphate biosynthetic process	BIOLOGICAL_PROCESS	0.0199639	0.497458								GO:0010383	cell wall polysaccharide metabolic process	BIOLOGICAL_PROCESS	0.00191021	0.0594366		GO:0060384	innervation	BIOLOGICAL_PROCESS	0.0204459	0.495869		GO:0032983	kainate selective glutamate receptor complex	CELLULAR_COMPONENT	0.0397508	0.90484
												GO:0048754	branching morphogenesis of an epithelial tube	BIOLOGICAL_PROCESS	0.0168226	0.452753		GO:2001293	malonyl-CoA metabolic process	BIOLOGICAL_PROCESS	0.0173102	0.497458								GO:0048513	animal organ development	BIOLOGICAL_PROCESS	0.00192314	0.0597091		GO:2001242	regulation of intrinsic apoptotic signaling pathway	BIOLOGICAL_PROCESS	0.0170479	0.495869		GO:0030313	cell envelope	CELLULAR_COMPONENT	0.0360555	0.90484
												GO:0031099	regeneration	BIOLOGICAL_PROCESS	0.0168226	0.452753		GO:0001938	positive regulation of endothelial cell proliferation	BIOLOGICAL_PROCESS	0.0199639	0.497458								GO:0006487	protein N-linked glycosylation	BIOLOGICAL_PROCESS	0.00195398	0.0604044		GO:0048678	response to axon injury	BIOLOGICAL_PROCESS	0.0188086	0.495869		GO:0030244	cellulose biosynthetic process	BIOLOGICAL_PROCESS	0.0369754	0.90484
												GO:0072359	circulatory system development	BIOLOGICAL_PROCESS	0.0170564	0.458055		GO:0035313	wound healing, spreading of epidermal cells	BIOLOGICAL_PROCESS	0.0199639	0.497458								GO:0060193	positive regulation of lipase activity	BIOLOGICAL_PROCESS	0.00195058	0.0604044		GO:1901404	regulation of tetrapyrrole catabolic process	BIOLOGICAL_PROCESS	0.0204459	0.495869		GO:0030248	cellulose binding	MOLECULAR_FUNCTION	0.0323299	0.90484
												GO:0042325	regulation of phosphorylation	BIOLOGICAL_PROCESS	0.0176314	0.472477		GO:0048659	smooth muscle cell proliferation	BIOLOGICAL_PROCESS	0.0187154	0.497458								GO:0044421	extracellular region part	CELLULAR_COMPONENT	0.00199466	0.0615293		GO:0048666	neuron development	BIOLOGICAL_PROCESS	0.0137169	0.495869		GO:0042439	ethanolamine-containing compound metabolic process	BIOLOGICAL_PROCESS	0.031471	0.90484
												GO:0044089	positive regulation of cellular component biogenesis	BIOLOGICAL_PROCESS	0.0184501	0.493352		GO:0048661	positive regulation of smooth muscle cell proliferation	BIOLOGICAL_PROCESS	0.0173102	0.497458								GO:1901681	sulfur compound binding	MOLECULAR_FUNCTION	0.00200965	0.0618584		GO:0010038	response to metal ion	BIOLOGICAL_PROCESS	0.0168034	0.495869		GO:0044718	siderophore transmembrane transport	BIOLOGICAL_PROCESS	0.0397508	0.90484
												GO:0006470	protein dephosphorylation	BIOLOGICAL_PROCESS	0.0185678	0.495433		GO:0009078	pyruvate family amino acid metabolic process	BIOLOGICAL_PROCESS	0.0199639	0.497458								GO:0000325	plant-type vacuole	CELLULAR_COMPONENT	0.00204492	0.0628088		GO:2001141	regulation of RNA biosynthetic process	BIOLOGICAL_PROCESS	0.017701	0.495869		GO:0005231	excitatory extracellular ligand-gated ion channel activity	MOLECULAR_FUNCTION	0.0397508	0.90484
												GO:0019953	sexual reproduction	BIOLOGICAL_PROCESS	0.0186253	0.495903		GO:0009080	pyruvate family amino acid catabolic process	BIOLOGICAL_PROCESS	0.0199639	0.497458								GO:0015294	solute:cation symporter activity	MOLECULAR_FUNCTION	0.00210355	0.0641963		GO:1902644	tertiary alcohol metabolic process	BIOLOGICAL_PROCESS	0.0204459	0.495869		GO:0005234	extracellular-glutamate-gated ion channel activity	MOLECULAR_FUNCTION	0.0397508	0.90484
												GO:0005952	cAMP-dependent protein kinase complex	CELLULAR_COMPONENT	0.0188988	0.501039		GO:0009055	electron transfer activity	MOLECULAR_FUNCTION	0.0194901	0.497458								GO:0040014	regulation of multicellular organism growth	BIOLOGICAL_PROCESS	0.00210355	0.0641963		GO:1902645	tertiary alcohol biosynthetic process	BIOLOGICAL_PROCESS	0.0204459	0.495869		GO:0032874	positive regulation of stress-activated MAPK cascade	BIOLOGICAL_PROCESS	0.0329544	0.90484
												GO:0031023	microtubule organizing center organization	BIOLOGICAL_PROCESS	0.0188988	0.501039		GO:0009123	nucleoside monophosphate metabolic process	BIOLOGICAL_PROCESS	0.0156753	0.497458								GO:0046839	phospholipid dephosphorylation	BIOLOGICAL_PROCESS	0.00210355	0.0641963		GO:0097732	9+2 non-motile cilium	CELLULAR_COMPONENT	0.0204459	0.495869		GO:0030207	chondroitin sulfate catabolic process	BIOLOGICAL_PROCESS	0.0323299	0.90484
												GO:0010638	positive regulation of organelle organization	BIOLOGICAL_PROCESS	0.0191454	0.506497		GO:0035408	histone H3-T6 phosphorylation	BIOLOGICAL_PROCESS	0.0199639	0.497458								GO:0048509	regulation of meristem development	BIOLOGICAL_PROCESS	0.00214303	0.0652623		GO:0000731	DNA synthesis involved in DNA repair	BIOLOGICAL_PROCESS	0.0170479	0.495869		GO:0005199	structural constituent of cell wall	MOLECULAR_FUNCTION	0.0397508	0.90484
												GO:0019899	enzyme binding	MOLECULAR_FUNCTION	0.0201629	0.532284		GO:0035405	histone-threonine phosphorylation	BIOLOGICAL_PROCESS	0.0199639	0.497458								GO:0051240	positive regulation of multicellular organismal process	BIOLOGICAL_PROCESS	0.00218342	0.0663511		GO:0060404	axonemal microtubule depolymerization	BIOLOGICAL_PROCESS	0.0204459	0.495869		GO:0043473	pigmentation	BIOLOGICAL_PROCESS	0.0369754	0.90484
												GO:0051130	positive regulation of cellular component organization	BIOLOGICAL_PROCESS	0.0206334	0.543551		GO:0035403	histone kinase activity (H3-T6 specific)	MOLECULAR_FUNCTION	0.0199639	0.497458								GO:0040007	growth	BIOLOGICAL_PROCESS	0.00218949	0.0663945		GO:1903935	response to sodium arsenite	BIOLOGICAL_PROCESS	0.0180476	0.495869		GO:0030195	negative regulation of blood coagulation	BIOLOGICAL_PROCESS	0.0397508	0.90484
												GO:0051129	negative regulation of cellular component organization	BIOLOGICAL_PROCESS	0.0209847	0.549313		GO:0010189	vitamin E biosynthetic process	BIOLOGICAL_PROCESS	0.0199639	0.497458								GO:0022414	reproductive process	BIOLOGICAL_PROCESS	0.00220137	0.0664729		GO:0060428	lung epithelium development	BIOLOGICAL_PROCESS	0.0204459	0.495869		GO:0030171	voltage-gated proton channel activity	MOLECULAR_FUNCTION	0.0397508	0.90484
												GO:0001816	cytokine production	BIOLOGICAL_PROCESS	0.020984	0.549313		GO:0048738	cardiac muscle tissue development	BIOLOGICAL_PROCESS	0.0173102	0.497458								GO:0043062	extracellular structure organization	BIOLOGICAL_PROCESS	0.00219763	0.0664729		GO:1903937	response to acrylamide	BIOLOGICAL_PROCESS	0.0180476	0.495869		GO:0030198	extracellular matrix organization	BIOLOGICAL_PROCESS	0.0353977	0.90484
												GO:0001817	regulation of cytokine production	BIOLOGICAL_PROCESS	0.020984	0.549313		GO:0009758	carbohydrate utilization	BIOLOGICAL_PROCESS	0.0199639	0.497458								GO:0098797	plasma membrane protein complex	CELLULAR_COMPONENT	0.00221769	0.0666846		GO:0010115	regulation of abscisic acid biosynthetic process	BIOLOGICAL_PROCESS	0.0204459	0.495869		GO:0005765	lysosomal membrane	CELLULAR_COMPONENT	0.0344176	0.90484
												GO:0043270	positive regulation of ion transport	BIOLOGICAL_PROCESS	0.0212193	0.554286		GO:0009768	photosynthesis, light harvesting in photosystem I	BIOLOGICAL_PROCESS	0.0199639	0.497458								GO:0043025	neuronal cell body	CELLULAR_COMPONENT	0.00221769	0.0666846		GO:0009725	response to hormone	BIOLOGICAL_PROCESS	0.0185179	0.495869		GO:0016471	vacuolar proton-transporting V-type ATPase complex	CELLULAR_COMPONENT	0.0397508	0.90484
												GO:0065009	regulation of molecular function	BIOLOGICAL_PROCESS	0.0215406	0.561501		GO:0046622	positive regulation of organ growth	BIOLOGICAL_PROCESS	0.0199639	0.497458								GO:0048580	regulation of post-embryonic development	BIOLOGICAL_PROCESS	0.00224486	0.0673599		GO:0009719	response to endogenous stimulus	BIOLOGICAL_PROCESS	0.0180759	0.495869		GO:0042743	hydrogen peroxide metabolic process	BIOLOGICAL_PROCESS	0.0318282	0.90484
												GO:0005262	calcium channel activity	MOLECULAR_FUNCTION	0.0217405	0.565527		GO:0032094	response to food	BIOLOGICAL_PROCESS	0.0199639	0.497458								GO:0050877	nervous system process	BIOLOGICAL_PROCESS	0.00226508	0.0678244		GO:0008422	beta-glucosidase activity	MOLECULAR_FUNCTION	0.0188086	0.495869		GO:0004517	nitric-oxide synthase activity	MOLECULAR_FUNCTION	0.0397508	0.90484
												GO:0016775	phosphotransferase activity, nitrogenous group as acceptor	MOLECULAR_FUNCTION	0.0220998	0.566576		GO:0032095	regulation of response to food	BIOLOGICAL_PROCESS	0.0199639	0.497458								GO:0080134	regulation of response to stress	BIOLOGICAL_PROCESS	0.00228868	0.0683881		GO:0007018	microtubule-based movement	BIOLOGICAL_PROCESS	0.014871	0.495869		GO:0015252	hydrogen ion channel activity	MOLECULAR_FUNCTION	0.0397508	0.90484
												GO:1990351	transporter complex	CELLULAR_COMPONENT	0.0219031	0.566576		GO:0032092	positive regulation of protein binding	BIOLOGICAL_PROCESS	0.0187154	0.497458								GO:0006952	defense response	BIOLOGICAL_PROCESS	0.0023304	0.0694896		GO:0009688	abscisic acid biosynthetic process	BIOLOGICAL_PROCESS	0.0204459	0.495869		GO:0015297	antiporter activity	MOLECULAR_FUNCTION	0.0335833	0.90484
												GO:0048568	embryonic organ development	BIOLOGICAL_PROCESS	0.0220015	0.566576		GO:0044179	hemolysis in other organism	BIOLOGICAL_PROCESS	0.0199639	0.497458								GO:0017137	Rab GTPase binding	MOLECULAR_FUNCTION	0.00234401	0.0696055		GO:0009687	abscisic acid metabolic process	BIOLOGICAL_PROCESS	0.0204459	0.495869		GO:0015014	heparan sulfate proteoglycan biosynthetic process, polysaccharide chain biosynthetic process	BIOLOGICAL_PROCESS	0.0329544	0.90484
												GO:1902495	transmembrane transporter complex	CELLULAR_COMPONENT	0.0219031	0.566576		GO:0071484	cellular response to light intensity	BIOLOGICAL_PROCESS	0.0199639	0.497458								GO:0006865	amino acid transport	BIOLOGICAL_PROCESS	0.00234401	0.0696055		GO:0020012	evasion or tolerance of host immune response	BIOLOGICAL_PROCESS	0.0204459	0.495869		GO:0004359	glutaminase activity	MOLECULAR_FUNCTION	0.0397508	0.90484
												GO:0050650	chondroitin sulfate proteoglycan biosynthetic process	BIOLOGICAL_PROCESS	0.0220998	0.566576		GO:0033258	plastid DNA metabolic process	BIOLOGICAL_PROCESS	0.0199639	0.497458								GO:0009968	negative regulation of signal transduction	BIOLOGICAL_PROCESS	0.00237372	0.0703416		GO:0044042	glucan metabolic process	BIOLOGICAL_PROCESS	0.0201347	0.495869		GO:0015020	glucuronosyltransferase activity	MOLECULAR_FUNCTION	0.031471	0.90484
												GO:0071248	cellular response to metal ion	BIOLOGICAL_PROCESS	0.0220015	0.566576		GO:0033259	plastid DNA replication	BIOLOGICAL_PROCESS	0.0199639	0.497458								GO:0098793	presynapse	CELLULAR_COMPONENT	0.00237864	0.0703418		GO:0060993	kidney morphogenesis	BIOLOGICAL_PROCESS	0.0165639	0.495869		GO:0016854	racemase and epimerase activity	MOLECULAR_FUNCTION	0.031471	0.90484
												GO:0008603	cAMP-dependent protein kinase regulator activity	MOLECULAR_FUNCTION	0.0220998	0.566576		GO:0045792	negative regulation of cell size	BIOLOGICAL_PROCESS	0.0199639	0.497458								GO:0065009	regulation of molecular function	BIOLOGICAL_PROCESS	0.00242198	0.0713931		GO:0070301	cellular response to hydrogen peroxide	BIOLOGICAL_PROCESS	0.0129659	0.495869		GO:1990131	Gtr1-Gtr2 GTPase complex	CELLULAR_COMPONENT	0.0397508	0.90484
												GO:0031672	A band	CELLULAR_COMPONENT	0.0221895	0.567704		GO:0045727	positive regulation of translation	BIOLOGICAL_PROCESS	0.0177912	0.497458								GO:0030036	actin cytoskeleton organization	BIOLOGICAL_PROCESS	0.00242416	0.0713931		GO:0007216	G-protein coupled glutamate receptor signaling pathway	BIOLOGICAL_PROCESS	0.0204459	0.495869		GO:0015603	iron chelate transmembrane transporter activity	MOLECULAR_FUNCTION	0.0397508	0.90484
												GO:0045177	apical part of cell	CELLULAR_COMPONENT	0.0222631	0.568417		GO:0018198	peptidyl-cysteine modification	BIOLOGICAL_PROCESS	0.0199639	0.497458								GO:0042742	defense response to bacterium	BIOLOGICAL_PROCESS	0.00250205	0.0734916		GO:0010833	telomere maintenance via telomere lengthening	BIOLOGICAL_PROCESS	0.0130369	0.495869		GO:0005996	monosaccharide metabolic process	BIOLOGICAL_PROCESS	0.0331749	0.90484
												GO:0032504	multicellular organism reproduction	BIOLOGICAL_PROCESS	0.0224371	0.570518		GO:0102162	all-trans-8'-apo-beta-carotenal 15,15'-oxygenase	MOLECULAR_FUNCTION	0.0199639	0.497458								GO:0048827	phyllome development	BIOLOGICAL_PROCESS	0.00250569	0.0734916		GO:0034765	regulation of ion transmembrane transport	BIOLOGICAL_PROCESS	0.0181556	0.495869		GO:0004642	phosphoribosylformylglycinamidine synthase activity	MOLECULAR_FUNCTION	0.0397508	0.90484
												GO:0044304	main axon	CELLULAR_COMPONENT	0.022394	0.570518		GO:0008900	potassium:proton exchanging ATPase activity	MOLECULAR_FUNCTION	0.0199639	0.497458								GO:0051345	positive regulation of hydrolase activity	BIOLOGICAL_PROCESS	0.00252442	0.0738896		GO:0034762	regulation of transmembrane transport	BIOLOGICAL_PROCESS	0.0168872	0.495869		GO:0016616	oxidoreductase activity, acting on the CH-OH group of donors, NAD or NADP as acceptor	MOLECULAR_FUNCTION	0.0395664	0.90484
												GO:0004721	phosphoprotein phosphatase activity	MOLECULAR_FUNCTION	0.022826	0.578042		GO:0045945	positive regulation of transcription by RNA polymerase III	BIOLOGICAL_PROCESS	0.0199639	0.497458								GO:0018196	peptidyl-asparagine modification	BIOLOGICAL_PROCESS	0.00254985	0.0744817		GO:0007161	calcium-independent cell-matrix adhesion	BIOLOGICAL_PROCESS	0.0204459	0.495869		GO:0015344	siderophore uptake transmembrane transporter activity	MOLECULAR_FUNCTION	0.0397508	0.90484
												GO:0000902	cell morphogenesis	BIOLOGICAL_PROCESS	0.0228109	0.578042		GO:0005975	small GTPase mediated signal transduction	BIOLOGICAL_PROCESS	0.0187265	0.497458								GO:0030583	myxococcal fruiting body development	BIOLOGICAL_PROCESS	0.00258452	0.0753405		GO:0007167	enzyme linked receptor protein signaling pathway	BIOLOGICAL_PROCESS	0.0127858	0.495869		GO:0015343	siderophore transmembrane transporter activity	MOLECULAR_FUNCTION	0.0397508	0.90484
												GO:0042383	sarcolemma	CELLULAR_COMPONENT	0.0235433	0.578167		GO:0009895	negative regulation of catabolic process	BIOLOGICAL_PROCESS	0.0192941	0.497458								GO:0030118	clathrin coat	CELLULAR_COMPONENT	0.0025985	0.0754407		GO:0045488	pectin metabolic process	BIOLOGICAL_PROCESS	0.0180476	0.495869		GO:0042927	siderophore transporter activity	MOLECULAR_FUNCTION	0.0397508	0.90484
												GO:0019730	antimicrobial humoral response	BIOLOGICAL_PROCESS	0.0245979	0.578167		GO:0019252	starch biosynthetic process	BIOLOGICAL_PROCESS	0.0199639	0.497458								GO:0051963	regulation of synapse assembly	BIOLOGICAL_PROCESS	0.0025985	0.0754407		GO:0070160	occluding junction	CELLULAR_COMPONENT	0.0165639	0.495869		GO:0015385	sodium:proton antiporter activity	MOLECULAR_FUNCTION	0.0397508	0.90484
												GO:0032877	positive regulation of DNA endoreduplication	BIOLOGICAL_PROCESS	0.0245979	0.578167		GO:0044249	cellular biosynthetic process	BIOLOGICAL_PROCESS	0.0190268	0.497458								GO:0006607	NLS-bearing protein import into nucleus	BIOLOGICAL_PROCESS	0.00264073	0.0756816		GO:0071480	cellular response to gamma radiation	BIOLOGICAL_PROCESS	0.0129659	0.495869		GO:0005902	microvillus	CELLULAR_COMPONENT	0.0329544	0.90484
												GO:0032793	positive regulation of CREB transcription factor activity	BIOLOGICAL_PROCESS	0.0245979	0.578167		GO:0044270	cellular nitrogen compound catabolic process	BIOLOGICAL_PROCESS	0.0195162	0.497458								GO:0006720	isoprenoid metabolic process	BIOLOGICAL_PROCESS	0.00263747	0.0756816		GO:0045180	basal cortex	CELLULAR_COMPONENT	0.0204459	0.495869		GO:0051648	vesicle localization	BIOLOGICAL_PROCESS	0.0350656	0.90484
												GO:0015204	urea transmembrane transporter activity	MOLECULAR_FUNCTION	0.0245979	0.578167		GO:0080084	5S rDNA binding	MOLECULAR_FUNCTION	0.0199639	0.497458								GO:0004691	cAMP-dependent protein kinase activity	MOLECULAR_FUNCTION	0.00264073	0.0756816		GO:0071479	cellular response to ionizing radiation	BIOLOGICAL_PROCESS	0.0188086	0.495869		GO:0061045	negative regulation of wound healing	BIOLOGICAL_PROCESS	0.0397508	0.90484
												GO:0042641	actomyosin	CELLULAR_COMPONENT	0.0245979	0.578167		GO:0008705	methionine synthase activity	MOLECULAR_FUNCTION	0.0199639	0.497458								GO:0002478	antigen processing and presentation of exogenous peptide antigen	BIOLOGICAL_PROCESS	0.00264073	0.0756816		GO:0010450	inflorescence meristem growth	BIOLOGICAL_PROCESS	0.0204459	0.495869		GO:0001306	age-dependent response to oxidative stress	BIOLOGICAL_PROCESS	0.0397508	0.90484
												GO:0051239	regulation of multicellular organismal process	BIOLOGICAL_PROCESS	0.0237332	0.578167		GO:0044319	wound healing, spreading of cells	BIOLOGICAL_PROCESS	0.0199639	0.497458								GO:0050771	negative regulation of axonogenesis	BIOLOGICAL_PROCESS	0.00264073	0.0756816		GO:0072755	cellular response to benomyl	BIOLOGICAL_PROCESS	0.0204459	0.495869		GO:0015929	hexosaminidase activity	MOLECULAR_FUNCTION	0.0397508	0.90484
												GO:0051315	attachment of mitotic spindle microtubules to kinetochore	BIOLOGICAL_PROCESS	0.0245979	0.578167		GO:0055013	cardiac muscle cell development	BIOLOGICAL_PROCESS	0.0199639	0.497458								GO:0007029	endoplasmic reticulum organization	BIOLOGICAL_PROCESS	0.00264073	0.0756816		GO:0045109	intermediate filament organization	BIOLOGICAL_PROCESS	0.0180476	0.495869		GO:0015986	ATP synthesis coupled proton transport	BIOLOGICAL_PROCESS	0.0329544	0.90484
												GO:1990023	mitotic spindle midzone	CELLULAR_COMPONENT	0.0245979	0.578167		GO:0051707	response to other organism	BIOLOGICAL_PROCESS	0.020855	0.517587								GO:0046903	secretion	BIOLOGICAL_PROCESS	0.00264381	0.0756816		GO:0045110	intermediate filament bundle assembly	BIOLOGICAL_PROCESS	0.0180476	0.495869		GO:0015985	energy coupled proton transport, down electrochemical gradient	BIOLOGICAL_PROCESS	0.0329544	0.90484
												GO:0030900	forebrain development	BIOLOGICAL_PROCESS	0.0240547	0.578167		GO:0043207	response to external biotic stimulus	BIOLOGICAL_PROCESS	0.020855	0.517587								GO:0043087	regulation of GTPase activity	BIOLOGICAL_PROCESS	0.00265236	0.075775		GO:0034484	raffinose catabolic process	BIOLOGICAL_PROCESS	0.0204459	0.495869		GO:1902047	polyamine transmembrane transport	BIOLOGICAL_PROCESS	0.0397508	0.90484
												GO:0051148	negative regulation of muscle cell differentiation	BIOLOGICAL_PROCESS	0.0245979	0.578167		GO:0046700	heterocycle catabolic process	BIOLOGICAL_PROCESS	0.0210757	0.522023								GO:0015020	glucuronosyltransferase activity	MOLECULAR_FUNCTION	0.00266668	0.0760321		GO:0045294	alpha-catenin binding	MOLECULAR_FUNCTION	0.0204459	0.495869		GO:0051412	response to corticosterone	BIOLOGICAL_PROCESS	0.0397508	0.90484
												GO:0085029	extracellular matrix assembly	BIOLOGICAL_PROCESS	0.0245979	0.578167		GO:0043467	regulation of generation of precursor metabolites and energy	BIOLOGICAL_PROCESS	0.021165	0.523192								GO:0050790	regulation of catalytic activity	BIOLOGICAL_PROCESS	0.00272579	0.0775632		GO:0010521	telomerase inhibitor activity	MOLECULAR_FUNCTION	0.0188086	0.495869		GO:0052757	chondroitin hydrolase activity	MOLECULAR_FUNCTION	0.0397508	0.90484
												GO:0002682	regulation of immune system process	BIOLOGICAL_PROCESS	0.0245079	0.578167		GO:0004069	L-aspartate:2-oxoglutarate aminotransferase activity	MOLECULAR_FUNCTION	0.0225528	0.540311								GO:0006571	tyrosine biosynthetic process	BIOLOGICAL_PROCESS	0.00285224	0.0780575		GO:0010558	negative regulation of macromolecule biosynthetic process	BIOLOGICAL_PROCESS	0.0199753	0.495869		GO:0051454	intracellular pH elevation	BIOLOGICAL_PROCESS	0.0397508	0.90484
												GO:0003997	acyl-CoA oxidase activity	MOLECULAR_FUNCTION	0.0245979	0.578167		GO:0042374	phylloquinone metabolic process	BIOLOGICAL_PROCESS	0.0225528	0.540311								GO:0016471	vacuolar proton-transporting V-type ATPase complex	CELLULAR_COMPONENT	0.00285224	0.0780575		GO:0010562	positive regulation of phosphorus metabolic process	BIOLOGICAL_PROCESS	0.0186753	0.495869		GO:0051537	2 iron, 2 sulfur cluster binding	MOLECULAR_FUNCTION	0.0353977	0.90484
												GO:0015740	C4-dicarboxylate transport	BIOLOGICAL_PROCESS	0.0245979	0.578167		GO:0042373	vitamin K metabolic process	BIOLOGICAL_PROCESS	0.0225528	0.540311								GO:0090383	phagosome acidification	BIOLOGICAL_PROCESS	0.00285224	0.0780575		GO:0035841	new growing cell tip	CELLULAR_COMPONENT	0.0204459	0.495869		GO:0015891	siderophore transport	BIOLOGICAL_PROCESS	0.0397508	0.90484
												GO:0015840	urea transport	BIOLOGICAL_PROCESS	0.0245979	0.578167		GO:0006419	alanyl-tRNA aminoacylation	BIOLOGICAL_PROCESS	0.0225528	0.540311								GO:0004579	dolichyl-diphosphooligosaccharide-protein glycotransferase activity	MOLECULAR_FUNCTION	0.00285224	0.0780575		GO:0070204	2-succinyl-5-enolpyruvyl-6-hydroxy-3-cyclohexene-1-carboxylic-acid synthase activity	MOLECULAR_FUNCTION	0.0204459	0.495869		GO:0015846	polyamine transport	BIOLOGICAL_PROCESS	0.0397508	0.90484
												GO:0060122	inner ear receptor cell stereocilium organization	BIOLOGICAL_PROCESS	0.0245979	0.578167		GO:0031931	TORC1 complex	CELLULAR_COMPONENT	0.0225528	0.540311								GO:0004576	oligosaccharyl transferase activity	MOLECULAR_FUNCTION	0.00285224	0.0780575		GO:0033281	TAT protein transport complex	CELLULAR_COMPONENT	0.0204459	0.495869		GO:0098754	detoxification	BIOLOGICAL_PROCESS	0.0318282	0.90484
												GO:0060119	inner ear receptor cell development	BIOLOGICAL_PROCESS	0.0245979	0.578167		GO:1903036	positive regulation of response to wounding	BIOLOGICAL_PROCESS	0.0225528	0.540311								GO:0099536	synaptic signaling	BIOLOGICAL_PROCESS	0.00279435	0.0780575		GO:0007507	heart development	BIOLOGICAL_PROCESS	0.016834	0.495869		GO:0060229	lipase activator activity	MOLECULAR_FUNCTION	0.0397508	0.90484
												GO:2000147	positive regulation of cell motility	BIOLOGICAL_PROCESS	0.0240547	0.578167		GO:0004813	alanine-tRNA ligase activity	MOLECULAR_FUNCTION	0.0225528	0.540311								GO:0099537	trans-synaptic signaling	BIOLOGICAL_PROCESS	0.00279435	0.0780575		GO:0045833	negative regulation of lipid metabolic process	BIOLOGICAL_PROCESS	0.0133383	0.495869		GO:0048585	negative regulation of response to stimulus	BIOLOGICAL_PROCESS	0.0331545	0.90484
												GO:0060259	regulation of feeding behavior	BIOLOGICAL_PROCESS	0.0245979	0.578167		GO:0016813	hydrolase activity, acting on carbon-nitrogen (but not peptide) bonds, in linear amidines	MOLECULAR_FUNCTION	0.0225528	0.540311								GO:1902531	regulation of intracellular signal transduction	BIOLOGICAL_PROCESS	0.00278398	0.0780575		GO:0044436	thylakoid part	CELLULAR_COMPONENT	0.0165345	0.495869		GO:0060287	epithelial cilium movement involved in determination of left/right asymmetry	BIOLOGICAL_PROCESS	0.0323299	0.90484
												GO:0048546	digestive tract morphogenesis	BIOLOGICAL_PROCESS	0.0245979	0.578167		GO:0005985	sucrose metabolic process	BIOLOGICAL_PROCESS	0.0225528	0.540311								GO:0060179	male mating behavior	BIOLOGICAL_PROCESS	0.00285224	0.0780575		GO:0044435	plastid part	CELLULAR_COMPONENT	0.0131863	0.495869		GO:0060281	regulation of oocyte development	BIOLOGICAL_PROCESS	0.0397508	0.90484
												GO:0048251	elastic fiber assembly	BIOLOGICAL_PROCESS	0.0245979	0.578167		GO:0001845	phagolysosome assembly	BIOLOGICAL_PROCESS	0.0225528	0.540311								GO:1902223	erythrose 4-phosphate/phosphoenolpyruvate family amino acid biosynthetic process	BIOLOGICAL_PROCESS	0.00285224	0.0780575		GO:0031118	rRNA pseudouridine synthesis	BIOLOGICAL_PROCESS	0.0196506	0.495869		GO:0012511	monolayer-surrounded lipid storage body	CELLULAR_COMPONENT	0.0397508	0.90484
												GO:0098534	centriole assembly	BIOLOGICAL_PROCESS	0.0245979	0.578167		GO:0051897	positive regulation of protein kinase B signaling	BIOLOGICAL_PROCESS	0.0225528	0.540311								GO:0008049	male courtship behavior	BIOLOGICAL_PROCESS	0.00285224	0.0780575		GO:0031102	neuron projection regeneration	BIOLOGICAL_PROCESS	0.0129659	0.495869		GO:2000377	regulation of reactive oxygen species metabolic process	BIOLOGICAL_PROCESS	0.0353599	0.90484
												GO:0051987	positive regulation of attachment of spindle microtubules to kinetochore	BIOLOGICAL_PROCESS	0.0245979	0.578167		GO:0010229	inflorescence development	BIOLOGICAL_PROCESS	0.0225528	0.540311								GO:0009095	aromatic amino acid family biosynthetic process, prephenate pathway	BIOLOGICAL_PROCESS	0.00285224	0.0780575		GO:0031103	axon regeneration	BIOLOGICAL_PROCESS	0.0129659	0.495869		GO:1903537	meiotic cell cycle process involved in oocyte maturation	BIOLOGICAL_PROCESS	0.0397508	0.90484
												GO:0051988	regulation of attachment of spindle microtubules to kinetochore	BIOLOGICAL_PROCESS	0.0245979	0.578167		GO:0018210	peptidyl-threonine modification	BIOLOGICAL_PROCESS	0.0222613	0.540311								GO:0009094	L-phenylalanine biosynthetic process	BIOLOGICAL_PROCESS	0.00285224	0.0780575		GO:0045793	positive regulation of cell size	BIOLOGICAL_PROCESS	0.0180476	0.495869		GO:1903538	regulation of meiotic cell cycle process involved in oocyte maturation	BIOLOGICAL_PROCESS	0.0397508	0.90484
												GO:1904894	positive regulation of STAT cascade	BIOLOGICAL_PROCESS	0.0245979	0.578167		GO:0046838	phosphorylated carbohydrate dephosphorylation	BIOLOGICAL_PROCESS	0.0225528	0.540311								GO:0098916	anterograde trans-synaptic signaling	BIOLOGICAL_PROCESS	0.00279435	0.0780575		GO:0043138	3'-5' DNA helicase activity	MOLECULAR_FUNCTION	0.0170479	0.495869		GO:0061371	determination of heart left/right asymmetry	BIOLOGICAL_PROCESS	0.0344176	0.90484
												GO:0001656	metanephros development	BIOLOGICAL_PROCESS	0.0245979	0.578167		GO:0018107	peptidyl-threonine phosphorylation	BIOLOGICAL_PROCESS	0.0222613	0.540311								GO:0007619	courtship behavior	BIOLOGICAL_PROCESS	0.00285224	0.0780575		GO:0043142	single-stranded DNA-dependent ATPase activity	MOLECULAR_FUNCTION	0.0126042	0.495869		GO:0060041	retina development in camera-type eye	BIOLOGICAL_PROCESS	0.0369754	0.90484
												GO:0048837	sorocarp sorus development	BIOLOGICAL_PROCESS	0.0245979	0.578167		GO:0006086	acetyl-CoA biosynthetic process from pyruvate	BIOLOGICAL_PROCESS	0.0225528	0.540311								GO:0032593	insulin-responsive compartment	CELLULAR_COMPONENT	0.00285224	0.0780575		GO:0032412	regulation of ion transmembrane transporter activity	BIOLOGICAL_PROCESS	0.0173261	0.495869		GO:0000306	extrinsic component of vacuolar membrane	CELLULAR_COMPONENT	0.0397508	0.90484
												GO:0035610	protein side chain deglutamylation	BIOLOGICAL_PROCESS	0.0245979	0.578167		GO:0019028	viral capsid	CELLULAR_COMPONENT	0.0230342	0.548674								GO:0043293	apoptosome	CELLULAR_COMPONENT	0.00285224	0.0780575		GO:0018193	peptidyl-amino acid modification	BIOLOGICAL_PROCESS	0.0184918	0.495869		GO:0072592	oxygen metabolic process	BIOLOGICAL_PROCESS	0.0397508	0.90484
												GO:0097711	ciliary basal body-plasma membrane docking	BIOLOGICAL_PROCESS	0.0245979	0.578167		GO:0019012	virion	CELLULAR_COMPONENT	0.0230342	0.548674								GO:0008635	activation of cysteine-type endopeptidase activity involved in apoptotic process by cytochrome c	BIOLOGICAL_PROCESS	0.00285224	0.0780575		GO:0045738	negative regulation of DNA repair	BIOLOGICAL_PROCESS	0.0180476	0.495869		GO:0009201	ribonucleoside triphosphate biosynthetic process	BIOLOGICAL_PROCESS	0.0369754	0.90484
												GO:0007099	centriole replication	BIOLOGICAL_PROCESS	0.0245979	0.578167		GO:0044423	virion part	CELLULAR_COMPONENT	0.0230342	0.548674								GO:0007268	chemical synaptic transmission	BIOLOGICAL_PROCESS	0.00279435	0.0780575		GO:0044419	interspecies interaction between organisms	BIOLOGICAL_PROCESS	0.0192839	0.495869		GO:0048829	root cap development	BIOLOGICAL_PROCESS	0.0397508	0.90484
												GO:0045132	meiotic chromosome segregation	BIOLOGICAL_PROCESS	0.0240547	0.578167		GO:0005777	peroxisome	CELLULAR_COMPONENT	0.0236587	0.561397								GO:0044297	cell body	CELLULAR_COMPONENT	0.00282095	0.0780575		GO:0044413	avoidance of host defenses	BIOLOGICAL_PROCESS	0.0204459	0.495869		GO:0010253	UDP-rhamnose biosynthetic process	BIOLOGICAL_PROCESS	0.0397508	0.90484
												GO:0046427	positive regulation of JAK-STAT cascade	BIOLOGICAL_PROCESS	0.0245979	0.578167		GO:0042579	microbody	CELLULAR_COMPONENT	0.0236587	0.561397								GO:1903311	regulation of mRNA metabolic process	BIOLOGICAL_PROCESS	0.00288051	0.0786809		GO:0044415	evasion or tolerance of host defenses	BIOLOGICAL_PROCESS	0.0204459	0.495869		GO:0045010	actin nucleation	BIOLOGICAL_PROCESS	0.0323299	0.90484
												GO:0008201	heparin binding	MOLECULAR_FUNCTION	0.0245979	0.578167		GO:0071417	cellular response to organonitrogen compound	BIOLOGICAL_PROCESS	0.0237059	0.561445								GO:0031406	carboxylic acid binding	MOLECULAR_FUNCTION	0.00291187	0.0790846		GO:0045937	positive regulation of phosphate metabolic process	BIOLOGICAL_PROCESS	0.0186753	0.495869		GO:0008076	voltage-gated potassium channel complex	CELLULAR_COMPONENT	0.0329544	0.90484
												GO:0007585	respiratory gaseous exchange	BIOLOGICAL_PROCESS	0.0245979	0.578167		GO:0042133	neurotransmitter metabolic process	BIOLOGICAL_PROCESS	0.0240224	0.567861								GO:0043177	organic acid binding	MOLECULAR_FUNCTION	0.00291187	0.0790846		GO:0008990	rRNA (guanine-N2-)-methyltransferase activity	MOLECULAR_FUNCTION	0.0204459	0.495869		GO:0071312	cellular response to alkaloid	BIOLOGICAL_PROCESS	0.0329544	0.90484
												GO:0070739	protein-glutamic acid ligase activity	MOLECULAR_FUNCTION	0.0245979	0.578167		GO:0016702	oxidoreductase activity, acting on single donors with incorporation of molecular oxygen, incorporation of two atoms of oxygen	MOLECULAR_FUNCTION	0.0242812	0.571804								GO:0043068	positive regulation of programmed cell death	BIOLOGICAL_PROCESS	0.00291187	0.0790846		GO:0043269	regulation of ion transport	BIOLOGICAL_PROCESS	0.0126501	0.495869		GO:0034059	response to anoxia	BIOLOGICAL_PROCESS	0.0397508	0.90484
												GO:0032467	positive regulation of cytokinesis	BIOLOGICAL_PROCESS	0.0245979	0.578167		GO:0034703	cation channel complex	CELLULAR_COMPONENT	0.0242812	0.571804								GO:0016265	obsolete death	BIOLOGICAL_PROCESS	0.00295248	0.0800356		GO:0043288	apocarotenoid metabolic process	BIOLOGICAL_PROCESS	0.0204459	0.495869		GO:1900193	regulation of oocyte maturation	BIOLOGICAL_PROCESS	0.0397508	0.90484
												GO:0071918	urea transmembrane transport	BIOLOGICAL_PROCESS	0.0245979	0.578167		GO:0016853	isomerase activity	MOLECULAR_FUNCTION	0.0244913	0.575662								GO:0005769	early endosome	CELLULAR_COMPONENT	0.002973	0.0804395		GO:0043289	apocarotenoid biosynthetic process	BIOLOGICAL_PROCESS	0.0204459	0.495869		GO:1902742	apoptotic process involved in development	BIOLOGICAL_PROCESS	0.0397508	0.90484
												GO:0006469	negative regulation of protein kinase activity	BIOLOGICAL_PROCESS	0.0254313	0.593271		GO:0042493	response to drug	BIOLOGICAL_PROCESS	0.0247265	0.577923								GO:0007600	sensory perception	BIOLOGICAL_PROCESS	0.00311304	0.0840696		GO:0009914	hormone transport	BIOLOGICAL_PROCESS	0.0150274	0.495869		GO:0009051	pentose-phosphate shunt, oxidative branch	BIOLOGICAL_PROCESS	0.0397508	0.90484
												GO:0050000	chromosome localization	BIOLOGICAL_PROCESS	0.0254313	0.593271		GO:0015078	proton transmembrane transporter activity	MOLECULAR_FUNCTION	0.0247024	0.577923								GO:0030131	clathrin adaptor complex	CELLULAR_COMPONENT	0.00316402	0.0846479		GO:0010938	cytoplasmic microtubule depolymerization	BIOLOGICAL_PROCESS	0.0204459	0.495869		GO:0050931	pigment cell differentiation	BIOLOGICAL_PROCESS	0.0329544	0.90484
												GO:0050727	regulation of inflammatory response	BIOLOGICAL_PROCESS	0.0254313	0.593271		GO:0009141	nucleoside triphosphate metabolic process	BIOLOGICAL_PROCESS	0.024727	0.577923								GO:0051119	sugar transmembrane transporter activity	MOLECULAR_FUNCTION	0.00316402	0.0846479		GO:0009925	basal plasma membrane	CELLULAR_COMPONENT	0.0193969	0.495869		GO:1900047	negative regulation of hemostasis	BIOLOGICAL_PROCESS	0.0397508	0.90484
												GO:0048872	homeostasis of number of cells	BIOLOGICAL_PROCESS	0.0254313	0.593271		GO:0007033	vacuole organization	BIOLOGICAL_PROCESS	0.0259665	0.605756								GO:0051046	regulation of secretion	BIOLOGICAL_PROCESS	0.00315485	0.0846479		GO:0007343	egg activation	BIOLOGICAL_PROCESS	0.0204459	0.495869		GO:1901385	regulation of voltage-gated calcium channel activity	BIOLOGICAL_PROCESS	0.0397508	0.90484
												GO:0032507	maintenance of protein location in cell	BIOLOGICAL_PROCESS	0.0255294	0.594444		GO:0043627	response to estrogen	BIOLOGICAL_PROCESS	0.027721	0.622384								GO:0004702	obsolete signal transducer, downstream of receptor, with serine/threonine kinase activity	MOLECULAR_FUNCTION	0.00315485	0.0846479		GO:0010959	regulation of metal ion transport	BIOLOGICAL_PROCESS	0.0173261	0.495869		GO:0009127	purine nucleoside monophosphate biosynthetic process	BIOLOGICAL_PROCESS	0.0333727	0.90484
												GO:0031154	culmination involved in sorocarp development	BIOLOGICAL_PROCESS	0.0262864	0.610927		GO:0043604	amide biosynthetic process	BIOLOGICAL_PROCESS	0.0272028	0.622384								GO:0010771	negative regulation of cell morphogenesis involved in differentiation	BIOLOGICAL_PROCESS	0.00316402	0.0846479		GO:0009968	negative regulation of signal transduction	BIOLOGICAL_PROCESS	0.0168034	0.495869		GO:0061724	lipophagy	BIOLOGICAL_PROCESS	0.0397508	0.90484
												GO:0031625	ubiquitin protein ligase binding	MOLECULAR_FUNCTION	0.0315352	0.611728		GO:0030248	cellulose binding	MOLECULAR_FUNCTION	0.026943	0.622384								GO:0008219	cell death	BIOLOGICAL_PROCESS	0.00317213	0.0847064		GO:0033530	raffinose metabolic process	BIOLOGICAL_PROCESS	0.0204459	0.495869		GO:0009168	purine ribonucleoside monophosphate biosynthetic process	BIOLOGICAL_PROCESS	0.0333727	0.90484
												GO:0031659	obsolete positive regulation of cyclin-dependent protein serine/threonine kinase activity involved in G1/S transition of mitotic cell cycle	BIOLOGICAL_PROCESS	0.0372669	0.611728		GO:0043487	regulation of RNA stability	BIOLOGICAL_PROCESS	0.026943	0.622384								GO:0015279	store-operated calcium channel activity	MOLECULAR_FUNCTION	0.00321737	0.0851205		GO:0071804	cellular potassium ion transport	BIOLOGICAL_PROCESS	0.0173261	0.495869		GO:0009185	ribonucleoside diphosphate metabolic process	BIOLOGICAL_PROCESS	0.0346734	0.90484
												GO:0043588	skin development	BIOLOGICAL_PROCESS	0.0283668	0.611728		GO:0016421	CoA carboxylase activity	MOLECULAR_FUNCTION	0.027721	0.622384								GO:0030517	negative regulation of axon extension	BIOLOGICAL_PROCESS	0.00321737	0.0851205		GO:0071805	potassium ion transmembrane transport	BIOLOGICAL_PROCESS	0.0173261	0.495869		GO:0007035	vacuolar acidification	BIOLOGICAL_PROCESS	0.0397508	0.90484
												GO:0030239	myofibril assembly	BIOLOGICAL_PROCESS	0.0283668	0.611728		GO:0090382	phagosome maturation	BIOLOGICAL_PROCESS	0.027721	0.622384								GO:0000054	ribosomal subunit export from nucleus	BIOLOGICAL_PROCESS	0.00321737	0.0851205		GO:0009892	negative regulation of metabolic process	BIOLOGICAL_PROCESS	0.014287	0.495869		GO:0035970	peptidyl-threonine dephosphorylation	BIOLOGICAL_PROCESS	0.0397508	0.90484
												GO:0090073	positive regulation of protein homodimerization activity	BIOLOGICAL_PROCESS	0.0372669	0.611728		GO:0031932	TORC2 complex	CELLULAR_COMPONENT	0.027721	0.622384								GO:0015780	nucleotide-sugar transmembrane transport	BIOLOGICAL_PROCESS	0.00321737	0.0851205		GO:0022898	regulation of transmembrane transporter activity	BIOLOGICAL_PROCESS	0.0173261	0.495869		GO:0070304	positive regulation of stress-activated protein kinase signaling cascade	BIOLOGICAL_PROCESS	0.0329544	0.90484
												GO:0030424	axon	CELLULAR_COMPONENT	0.0291473	0.611728		GO:0031929	TOR signaling	BIOLOGICAL_PROCESS	0.026943	0.622384								GO:0033750	ribosome localization	BIOLOGICAL_PROCESS	0.00321737	0.0851205		GO:0032210	regulation of telomere maintenance via telomerase	BIOLOGICAL_PROCESS	0.0126042	0.495869		GO:0009809	lignin biosynthetic process	BIOLOGICAL_PROCESS	0.0397508	0.90484
												GO:0005496	steroid binding	MOLECULAR_FUNCTION	0.0283668	0.611728		GO:1903034	regulation of response to wounding	BIOLOGICAL_PROCESS	0.027721	0.622384								GO:0009746	response to hexose	BIOLOGICAL_PROCESS	0.00332406	0.0877809		GO:0044260	cellular macromolecule metabolic process	BIOLOGICAL_PROCESS	0.0150664	0.495869		GO:0009808	lignin metabolic process	BIOLOGICAL_PROCESS	0.0397508	0.90484
												GO:0006451	translational readthrough	BIOLOGICAL_PROCESS	0.0372669	0.611728		GO:0016614	oxidoreductase activity, acting on CH-OH group of donors	MOLECULAR_FUNCTION	0.0277305	0.622384								GO:0030175	filopodium	CELLULAR_COMPONENT	0.00335643	0.0884727		GO:0043005	neuron projection	CELLULAR_COMPONENT	0.0198605	0.495869		GO:0008477	purine nucleosidase activity	MOLECULAR_FUNCTION	0.0397508	0.90484
												GO:0043409	negative regulation of MAPK cascade	BIOLOGICAL_PROCESS	0.0373905	0.611728		GO:0016616	oxidoreductase activity, acting on the CH-OH group of donors, NAD or NADP as acceptor	MOLECULAR_FUNCTION	0.0272499	0.622384								GO:0003729	mRNA binding	MOLECULAR_FUNCTION	0.00339428	0.089142		GO:0070613	regulation of protein processing	BIOLOGICAL_PROCESS	0.0178124	0.495869		GO:0009786	regulation of asymmetric cell division	BIOLOGICAL_PROCESS	0.0397508	0.90484
												GO:0031430	M band	CELLULAR_COMPONENT	0.0331537	0.611728		GO:0004690	cyclic nucleotide-dependent protein kinase activity	MOLECULAR_FUNCTION	0.027721	0.622384								GO:0071248	cellular response to metal ion	BIOLOGICAL_PROCESS	0.00339083	0.089142		GO:0006073	cellular glucan metabolic process	BIOLOGICAL_PROCESS	0.0172045	0.495869		GO:0010769	regulation of cell morphogenesis involved in differentiation	BIOLOGICAL_PROCESS	0.0381264	0.90484
												GO:0005164	tumor necrosis factor receptor binding	MOLECULAR_FUNCTION	0.0372669	0.611728		GO:0051156	glucose 6-phosphate metabolic process	BIOLOGICAL_PROCESS	0.026943	0.622384								GO:0032868	response to insulin	BIOLOGICAL_PROCESS	0.00344114	0.0900422		GO:0006074	(1->3)-beta-D-glucan metabolic process	BIOLOGICAL_PROCESS	0.0129659	0.495869		GO:0007163	establishment or maintenance of cell polarity	BIOLOGICAL_PROCESS	0.0379142	0.90484
												GO:0044703	multi-organism reproductive process	BIOLOGICAL_PROCESS	0.0304514	0.611728		GO:0099504	synaptic vesicle cycle	BIOLOGICAL_PROCESS	0.027721	0.622384								GO:0010118	stomatal movement	BIOLOGICAL_PROCESS	0.00344114	0.0900422		GO:0006077	(1->6)-beta-D-glucan metabolic process	BIOLOGICAL_PROCESS	0.0204459	0.495869		GO:0033478	UDP-rhamnose metabolic process	BIOLOGICAL_PROCESS	0.0397508	0.90484
												GO:0031344	regulation of cell projection organization	BIOLOGICAL_PROCESS	0.0337753	0.611728		GO:0035265	organ growth	BIOLOGICAL_PROCESS	0.027721	0.622384								GO:0019882	antigen processing and presentation	BIOLOGICAL_PROCESS	0.00346364	0.0903007		GO:0006078	(1->6)-beta-D-glucan biosynthetic process	BIOLOGICAL_PROCESS	0.0204459	0.495869		GO:0071454	cellular response to anoxia	BIOLOGICAL_PROCESS	0.0397508	0.90484
												GO:0070986	left/right axis specification	BIOLOGICAL_PROCESS	0.0372669	0.611728		GO:0035250	UDP-galactosyltransferase activity	MOLECULAR_FUNCTION	0.027721	0.622384								GO:0022603	regulation of anatomical structure morphogenesis	BIOLOGICAL_PROCESS	0.00346273	0.0903007		GO:0070696	transmembrane receptor protein serine/threonine kinase binding	MOLECULAR_FUNCTION	0.0204459	0.495869		GO:0008101	decapentaplegic signaling pathway	BIOLOGICAL_PROCESS	0.0329544	0.90484
												GO:0042044	fluid transport	BIOLOGICAL_PROCESS	0.0283668	0.611728		GO:0033002	muscle cell proliferation	BIOLOGICAL_PROCESS	0.026943	0.622384								GO:0015171	amino acid transmembrane transporter activity	MOLECULAR_FUNCTION	0.00350207	0.0908063		GO:0031099	regeneration	BIOLOGICAL_PROCESS	0.0133383	0.495869		GO:0071438	invadopodium membrane	CELLULAR_COMPONENT	0.0397508	0.90484
												GO:0032652	regulation of interleukin-1 production	BIOLOGICAL_PROCESS	0.0372669	0.611728		GO:0034702	ion channel complex	CELLULAR_COMPONENT	0.0273557	0.622384								GO:0015297	antiporter activity	MOLECULAR_FUNCTION	0.00349886	0.0908063		GO:0016117	carotenoid biosynthetic process	BIOLOGICAL_PROCESS	0.0207405	0.496673		GO:0010490	UDP-4-keto-rhamnose-4-keto-reductase activity	MOLECULAR_FUNCTION	0.0397508	0.90484
												GO:0032651	regulation of interleukin-1 beta production	BIOLOGICAL_PROCESS	0.0372669	0.611728		GO:0045332	phospholipid translocation	BIOLOGICAL_PROCESS	0.027721	0.622384								GO:0016999	antibiotic metabolic process	BIOLOGICAL_PROCESS	0.00349886	0.0908063		GO:0016109	tetraterpenoid biosynthetic process	BIOLOGICAL_PROCESS	0.0207405	0.496673		GO:0010489	UDP-4-keto-6-deoxy-glucose-3,5-epimerase activity	MOLECULAR_FUNCTION	0.0397508	0.90484
												GO:0032655	regulation of interleukin-12 production	BIOLOGICAL_PROCESS	0.0372669	0.611728		GO:0009644	response to high light intensity	BIOLOGICAL_PROCESS	0.027721	0.622384								GO:0040013	negative regulation of locomotion	BIOLOGICAL_PROCESS	0.00358968	0.0924097		GO:0003254	regulation of membrane depolarization	BIOLOGICAL_PROCESS	0.0207769	0.496673		GO:0047763	caffeate O-methyltransferase activity	MOLECULAR_FUNCTION	0.0397508	0.90484
												GO:0043327	chemotaxis to cAMP	BIOLOGICAL_PROCESS	0.0291927	0.611728		GO:0006085	acetyl-CoA biosynthetic process	BIOLOGICAL_PROCESS	0.027721	0.622384								GO:0048024	regulation of mRNA splicing, via spliceosome	BIOLOGICAL_PROCESS	0.00358968	0.0924097		GO:0061136	regulation of proteasomal protein catabolic process	BIOLOGICAL_PROCESS	0.0207769	0.496673		GO:0045112	integrin biosynthetic process	BIOLOGICAL_PROCESS	0.0397508	0.90484
												GO:0043326	chemotaxis to folate	BIOLOGICAL_PROCESS	0.0372669	0.611728		GO:0016836	hydro-lyase activity	MOLECULAR_FUNCTION	0.028148	0.627945								GO:0045491	xylan metabolic process	BIOLOGICAL_PROCESS	0.00358973	0.0924097		GO:0009751	response to salicylic acid	BIOLOGICAL_PROCESS	0.0207405	0.496673		GO:0045113	regulation of integrin biosynthetic process	BIOLOGICAL_PROCESS	0.0397508	0.90484
												GO:0032695	negative regulation of interleukin-12 production	BIOLOGICAL_PROCESS	0.0372669	0.611728		GO:0050877	nervous system process	BIOLOGICAL_PROCESS	0.0281803	0.627945								GO:0007416	synapse assembly	BIOLOGICAL_PROCESS	0.00358968	0.0924097		GO:0006304	DNA modification	BIOLOGICAL_PROCESS	0.0207405	0.496673		GO:0070262	peptidyl-serine dephosphorylation	BIOLOGICAL_PROCESS	0.0397508	0.90484
												GO:0043394	proteoglycan binding	MOLECULAR_FUNCTION	0.0372669	0.611728		GO:0010506	regulation of autophagy	BIOLOGICAL_PROCESS	0.028148	0.627945								GO:0030301	cholesterol transport	BIOLOGICAL_PROCESS	0.0037123	0.0943767		GO:0032204	regulation of telomere maintenance	BIOLOGICAL_PROCESS	0.0207405	0.496673		GO:0035900	response to isolation stress	BIOLOGICAL_PROCESS	0.0329544	0.90484
												GO:0019887	protein kinase regulator activity	MOLECULAR_FUNCTION	0.0331537	0.611728		GO:0046873	metal ion transmembrane transporter activity	MOLECULAR_FUNCTION	0.0281045	0.627945								GO:0005338	nucleotide-sugar transmembrane transporter activity	MOLECULAR_FUNCTION	0.0037123	0.0943767		GO:0032387	negative regulation of intracellular transport	BIOLOGICAL_PROCESS	0.0207405	0.496673		GO:0010544	negative regulation of platelet activation	BIOLOGICAL_PROCESS	0.0397508	0.90484
												GO:0019862	IgA binding	MOLECULAR_FUNCTION	0.0372669	0.611728		GO:0015318	inorganic molecular entity transmembrane transporter activity	MOLECULAR_FUNCTION	0.0283356	0.629151								GO:0030127	COPII vesicle coat	CELLULAR_COMPONENT	0.0037123	0.0943767		GO:0004536	deoxyribonuclease activity	MOLECULAR_FUNCTION	0.0214868	0.50506		GO:0010543	regulation of platelet activation	BIOLOGICAL_PROCESS	0.0397508	0.90484
												GO:0019865	immunoglobulin binding	MOLECULAR_FUNCTION	0.0372669	0.611728		GO:0043231	intracellular membrane-bounded organelle	CELLULAR_COMPONENT	0.0282876	0.629151								GO:0030968	endoplasmic reticulum unfolded protein response	BIOLOGICAL_PROCESS	0.0037123	0.0943767		GO:0090150	establishment of protein localization to membrane	BIOLOGICAL_PROCESS	0.0215064	0.50506		GO:0071554	cell wall organization or biogenesis	BIOLOGICAL_PROCESS	0.0363682	0.90484
												GO:0032813	tumor necrosis factor receptor superfamily binding	MOLECULAR_FUNCTION	0.0372669	0.611728		GO:0046872	metal ion binding	MOLECULAR_FUNCTION	0.028641	0.634798								GO:0051923	sulfation	BIOLOGICAL_PROCESS	0.0037123	0.0943767		GO:2000649	regulation of sodium ion transmembrane transporter activity	BIOLOGICAL_PROCESS	0.0212539	0.50506		GO:0046538	2,3-bisphosphoglycerate-dependent phosphoglycerate mutase activity	MOLECULAR_FUNCTION	0.0329544	0.90484
												GO:0043496	regulation of protein homodimerization activity	BIOLOGICAL_PROCESS	0.0372669	0.611728		GO:1990204	oxidoreductase complex	CELLULAR_COMPONENT	0.0288822	0.63787								GO:0009785	blue light signaling pathway	BIOLOGICAL_PROCESS	0.0037123	0.0943767		GO:1903828	negative regulation of cellular protein localization	BIOLOGICAL_PROCESS	0.0213665	0.50506		GO:0008812	choline dehydrogenase activity	MOLECULAR_FUNCTION	0.0397508	0.90484
												GO:0043422	protein kinase B binding	MOLECULAR_FUNCTION	0.0372669	0.611728		GO:0046165	alcohol biosynthetic process	BIOLOGICAL_PROCESS	0.0288822	0.63787								GO:0071483	cellular response to blue light	BIOLOGICAL_PROCESS	0.0037123	0.0943767		GO:0061564	axon development	BIOLOGICAL_PROCESS	0.0213784	0.50506		GO:0007571	age-dependent general metabolic decline	BIOLOGICAL_PROCESS	0.0397508	0.90484
												GO:0015125	bile acid transmembrane transporter activity	MOLECULAR_FUNCTION	0.0372669	0.611728		GO:0035556	intracellular signal transduction	BIOLOGICAL_PROCESS	0.0290811	0.641124								GO:0030054	cell junction	CELLULAR_COMPONENT	0.00373693	0.0947846		GO:0000904	cell morphogenesis involved in differentiation	BIOLOGICAL_PROCESS	0.0214857	0.50506		GO:0007584	response to nutrient	BIOLOGICAL_PROCESS	0.0354782	0.90484
												GO:0004450	isocitrate dehydrogenase (NADP+) activity	MOLECULAR_FUNCTION	0.0372669	0.611728		GO:0098869	cellular oxidant detoxification	BIOLOGICAL_PROCESS	0.0301057	0.661368								GO:0032879	regulation of localization	BIOLOGICAL_PROCESS	0.00374158	0.0947846		GO:0048812	neuron projection morphogenesis	BIOLOGICAL_PROCESS	0.0215064	0.50506		GO:0045776	negative regulation of blood pressure	BIOLOGICAL_PROCESS	0.0397508	0.90484
												GO:0004451	isocitrate lyase activity	MOLECULAR_FUNCTION	0.0372669	0.611728		GO:0043168	anion binding	MOLECULAR_FUNCTION	0.0301031	0.661368								GO:0005797	Golgi medial cisterna	CELLULAR_COMPONENT	0.00381949	0.0957415		GO:0060541	respiratory system development	BIOLOGICAL_PROCESS	0.0212539	0.50506		GO:0045726	positive regulation of integrin biosynthetic process	BIOLOGICAL_PROCESS	0.0397508	0.90484
												GO:0004448	isocitrate dehydrogenase activity	MOLECULAR_FUNCTION	0.0372669	0.611728		GO:0009628	response to abiotic stimulus	BIOLOGICAL_PROCESS	0.030605	0.671151								GO:0042641	actomyosin	CELLULAR_COMPONENT	0.00381949	0.0957415		GO:0007548	sex differentiation	BIOLOGICAL_PROCESS	0.0213665	0.50506		GO:0044429	mitochondrial part	CELLULAR_COMPONENT	0.0346894	0.90484
												GO:0040035	hermaphrodite genitalia development	BIOLOGICAL_PROCESS	0.0372669	0.611728		GO:1901615	organic hydroxy compound metabolic process	BIOLOGICAL_PROCESS	0.031011	0.678858								GO:0000146	microfilament motor activity	MOLECULAR_FUNCTION	0.00381949	0.0957415		GO:0006355	regulation of transcription, DNA-templated	BIOLOGICAL_PROCESS	0.0214489	0.50506		GO:0043178	alcohol binding	MOLECULAR_FUNCTION	0.0369754	0.90484
												GO:0040040	thermosensory behavior	BIOLOGICAL_PROCESS	0.0372669	0.611728		GO:0006520	cellular amino acid metabolic process	BIOLOGICAL_PROCESS	0.0319378	0.697916								GO:0033143	regulation of intracellular steroid hormone receptor signaling pathway	BIOLOGICAL_PROCESS	0.00381949	0.0957415		GO:0004672	protein kinase activity	MOLECULAR_FUNCTION	0.0216894	0.507854		GO:0008930	methylthioadenosine nucleosidase activity	MOLECULAR_FUNCTION	0.0397508	0.90484
												GO:0005868	cytoplasmic dynein complex	CELLULAR_COMPONENT	0.0283668	0.611728		GO:0015718	monocarboxylic acid transport	BIOLOGICAL_PROCESS	0.0321796	0.699513								GO:0008250	oligosaccharyltransferase complex	CELLULAR_COMPONENT	0.00381949	0.0957415		GO:0044434	chloroplast part	CELLULAR_COMPONENT	0.0217015	0.507854		GO:0033931	endogalactosaminidase activity	MOLECULAR_FUNCTION	0.0397508	0.90484
												GO:0004578	chitobiosyldiphosphodolichol beta-mannosyltransferase activity	MOLECULAR_FUNCTION	0.0372669	0.611728		GO:0034250	positive regulation of cellular amide metabolic process	BIOLOGICAL_PROCESS	0.0321796	0.699513								GO:0032612	interleukin-1 production	BIOLOGICAL_PROCESS	0.00381949	0.0957415		GO:0006714	sesquiterpenoid metabolic process	BIOLOGICAL_PROCESS	0.0233087	0.51306		GO:0045852	pH elevation	BIOLOGICAL_PROCESS	0.0397508	0.90484
												GO:0030879	mammary gland development	BIOLOGICAL_PROCESS	0.0372669	0.611728		GO:0031098	stress-activated protein kinase signaling cascade	BIOLOGICAL_PROCESS	0.0321796	0.699513								GO:0048523	negative regulation of cellular process	BIOLOGICAL_PROCESS	0.0038402	0.0960922		GO:0004109	coproporphyrinogen oxidase activity	MOLECULAR_FUNCTION	0.0233087	0.51306		GO:0043202	lysosomal lumen	CELLULAR_COMPONENT	0.0323299	0.90484
												GO:0006816	calcium ion transport	BIOLOGICAL_PROCESS	0.0346468	0.611728		GO:1901137	carbohydrate derivative biosynthetic process	BIOLOGICAL_PROCESS	0.0328207	0.712203								GO:0016757	transferase activity, transferring glycosyl groups	MOLECULAR_FUNCTION	0.00384834	0.0961279		GO:0016106	sesquiterpenoid biosynthetic process	BIOLOGICAL_PROCESS	0.0233087	0.51306		GO:0032585	multivesicular body membrane	CELLULAR_COMPONENT	0.0397508	0.90484
												GO:0016259	selenocysteine metabolic process	BIOLOGICAL_PROCESS	0.0372669	0.611728		GO:0009607	response to biotic stimulus	BIOLOGICAL_PROCESS	0.0338628	0.733537								GO:0005086	ARF guanyl-nucleotide exchange factor activity	MOLECULAR_FUNCTION	0.00387444	0.0965017		GO:0016114	terpenoid biosynthetic process	BIOLOGICAL_PROCESS	0.0224147	0.51306		GO:0044548	S100 protein binding	MOLECULAR_FUNCTION	0.0397508	0.90484
												GO:0005581	collagen trimer	CELLULAR_COMPONENT	0.0372669	0.611728		GO:0006644	phospholipid metabolic process	BIOLOGICAL_PROCESS	0.0339961	0.734101								GO:1990234	transferase complex	CELLULAR_COMPONENT	0.00388353	0.0965017		GO:0019747	regulation of isoprenoid metabolic process	BIOLOGICAL_PROCESS	0.0233087	0.51306		GO:0070813	hydrogen sulfide metabolic process	BIOLOGICAL_PROCESS	0.0329544	0.90484
												GO:0005583	fibrillar collagen trimer	CELLULAR_COMPONENT	0.0372669	0.611728		GO:0043169	cation binding	MOLECULAR_FUNCTION	0.0340069	0.734101								GO:0048468	cell development	BIOLOGICAL_PROCESS	0.00387687	0.0965017		GO:0019730	antimicrobial humoral response	BIOLOGICAL_PROCESS	0.0233087	0.51306		GO:0009968	negative regulation of signal transduction	BIOLOGICAL_PROCESS	0.0334698	0.90484
												GO:0006805	xenobiotic metabolic process	BIOLOGICAL_PROCESS	0.0372669	0.611728		GO:0006909	phagocytosis	BIOLOGICAL_PROCESS	0.0343998	0.738735								GO:0009617	response to bacterium	BIOLOGICAL_PROCESS	0.00390014	0.0967465		GO:0043504	mitochondrial DNA repair	BIOLOGICAL_PROCESS	0.0233087	0.51306		GO:0046835	carbohydrate phosphorylation	BIOLOGICAL_PROCESS	0.0323299	0.90484
												GO:0006959	humoral immune response	BIOLOGICAL_PROCESS	0.0283668	0.611728		GO:0018212	peptidyl-tyrosine modification	BIOLOGICAL_PROCESS	0.0343998	0.738735								GO:0016545	male courtship behavior, veined wing vibration	BIOLOGICAL_PROCESS	0.00409277	0.0968371		GO:0052031	modulation by symbiont of host defense response	BIOLOGICAL_PROCESS	0.0233087	0.51306		GO:0033591	response to L-ascorbic acid	BIOLOGICAL_PROCESS	0.0397508	0.90484
												GO:0005604	basement membrane	CELLULAR_COMPONENT	0.0372669	0.611728		GO:0018108	peptidyl-tyrosine phosphorylation	BIOLOGICAL_PROCESS	0.0343998	0.738735								GO:0031941	filamentous actin	CELLULAR_COMPONENT	0.00409277	0.0968371		GO:0006959	humoral immune response	BIOLOGICAL_PROCESS	0.0233087	0.51306		GO:0070527	platelet aggregation	BIOLOGICAL_PROCESS	0.0397508	0.90484
												GO:0005614	interstitial matrix	CELLULAR_COMPONENT	0.0372669	0.611728		GO:0006665	sphingolipid metabolic process	BIOLOGICAL_PROCESS	0.0346687	0.740141								GO:0051173	positive regulation of nitrogen compound metabolic process	BIOLOGICAL_PROCESS	0.00405407	0.0968371		GO:0016894	endonuclease activity, active with either ribo- or deoxyribonucleic acids and producing 3'-phosphomonoesters	MOLECULAR_FUNCTION	0.0233087	0.51306		GO:0008707	4-phytase activity	MOLECULAR_FUNCTION	0.0397508	0.90484
												GO:0031996	thioesterase binding	MOLECULAR_FUNCTION	0.0372669	0.611728		GO:0015893	drug transport	BIOLOGICAL_PROCESS	0.0347034	0.740141								GO:0090696	post-embryonic plant organ development	BIOLOGICAL_PROCESS	0.00393561	0.0968371		GO:1904356	regulation of telomere maintenance via telomere lengthening	BIOLOGICAL_PROCESS	0.022491	0.51306		GO:0008782	adenosylhomocysteine nucleosidase activity	MOLECULAR_FUNCTION	0.0397508	0.90484
												GO:0015079	potassium ion transmembrane transporter activity	MOLECULAR_FUNCTION	0.032941	0.611728		GO:1990351	transporter complex	CELLULAR_COMPONENT	0.0346687	0.740141								GO:0003416	endochondral bone growth	BIOLOGICAL_PROCESS	0.00409277	0.0968371		GO:0052325	cell wall pectin biosynthetic process	BIOLOGICAL_PROCESS	0.0233087	0.51306		GO:0006044	N-acetylglucosamine metabolic process	BIOLOGICAL_PROCESS	0.0329544	0.90484
												GO:0051255	spindle midzone assembly	BIOLOGICAL_PROCESS	0.0372669	0.611728		GO:1902495	transmembrane transporter complex	CELLULAR_COMPONENT	0.0346687	0.740141								GO:0003417	growth plate cartilage development	BIOLOGICAL_PROCESS	0.00409277	0.0968371		GO:0052255	modulation by organism of defense response of other organism involved in symbiotic interaction	BIOLOGICAL_PROCESS	0.0233087	0.51306		GO:0034975	protein folding in endoplasmic reticulum	BIOLOGICAL_PROCESS	0.0397508	0.90484
												GO:0051256	mitotic spindle midzone assembly	BIOLOGICAL_PROCESS	0.0372669	0.611728		GO:1901576	organic substance biosynthetic process	BIOLOGICAL_PROCESS	0.0354306	0.754356								GO:0004719	protein-L-isoaspartate (D-aspartate) O-methyltransferase activity	MOLECULAR_FUNCTION	0.00409277	0.0968371		GO:1903469	removal of RNA primer involved in mitotic DNA replication	BIOLOGICAL_PROCESS	0.0233087	0.51306		GO:0006027	glycosaminoglycan catabolic process	BIOLOGICAL_PROCESS	0.0323299	0.90484
												GO:0051174	regulation of phosphorus metabolic process	BIOLOGICAL_PROCESS	0.0277113	0.611728		GO:0140110	transcription regulator activity	MOLECULAR_FUNCTION	0.0361401	0.768147								GO:1902117	positive regulation of organelle assembly	BIOLOGICAL_PROCESS	0.00409323	0.0968371		GO:2000785	regulation of autophagosome assembly	BIOLOGICAL_PROCESS	0.0233087	0.51306		GO:0019336	phenol-containing compound catabolic process	BIOLOGICAL_PROCESS	0.0397508	0.90484
												GO:0051316	attachment of spindle microtubules to kinetochore involved in meiotic chromosome segregation	BIOLOGICAL_PROCESS	0.0372669	0.611728		GO:0006084	acetyl-CoA metabolic process	BIOLOGICAL_PROCESS	0.0371518	0.788303								GO:0048065	male courtship behavior, veined wing extension	BIOLOGICAL_PROCESS	0.00409277	0.0968371		GO:0048478	replication fork protection	BIOLOGICAL_PROCESS	0.0233087	0.51306		GO:0043062	extracellular structure organization	BIOLOGICAL_PROCESS	0.0353977	0.90484
												GO:0015696	ammonium transport	BIOLOGICAL_PROCESS	0.0314475	0.611728		GO:0044106	cellular amine metabolic process	BIOLOGICAL_PROCESS	0.0387665	0.821162								GO:0097468	programmed cell death in response to reactive oxygen species	BIOLOGICAL_PROCESS	0.00409277	0.0968371		GO:2000042	negative regulation of double-strand break repair via homologous recombination	BIOLOGICAL_PROCESS	0.0233087	0.51306		GO:0044431	Golgi apparatus part	CELLULAR_COMPONENT	0.0414548	0.942019
												GO:1990126	retrograde transport, endosome to plasma membrane	BIOLOGICAL_PROCESS	0.0373905	0.611728		GO:0005355	glucose transmembrane transporter activity	MOLECULAR_FUNCTION	0.0411348	0.823623								GO:0001725	stress fiber	CELLULAR_COMPONENT	0.00409277	0.0968371		GO:0097542	ciliary tip	CELLULAR_COMPONENT	0.0233087	0.51306		GO:0006091	generation of precursor metabolites and energy	BIOLOGICAL_PROCESS	0.0418095	0.948465
												GO:0052658	inositol-1,4,5-trisphosphate 5-phosphatase activity	MOLECULAR_FUNCTION	0.0372669	0.611728		GO:0004065	arylsulfatase activity	MOLECULAR_FUNCTION	0.0411348	0.823623								GO:0098868	bone growth	BIOLOGICAL_PROCESS	0.00409277	0.0968371		GO:0001578	microtubule bundle formation	BIOLOGICAL_PROCESS	0.0224147	0.51306		GO:0031346	positive regulation of cell projection organization	BIOLOGICAL_PROCESS	0.042309	0.9501
												GO:0052659	inositol-1,3,4,5-tetrakisphosphate 5-phosphatase activity	MOLECULAR_FUNCTION	0.0372669	0.611728		GO:0043603	cellular amide metabolic process	BIOLOGICAL_PROCESS	0.0409344	0.823623								GO:0097517	contractile actin filament bundle	CELLULAR_COMPONENT	0.00409277	0.0968371		GO:2000279	negative regulation of DNA biosynthetic process	BIOLOGICAL_PROCESS	0.022491	0.51306		GO:0006865	amino acid transport	BIOLOGICAL_PROCESS	0.041981	0.9501
												GO:0016634	oxidoreductase activity, acting on the CH-CH group of donors, oxygen as acceptor	MOLECULAR_FUNCTION	0.0294798	0.611728		GO:0030091	protein repair	BIOLOGICAL_PROCESS	0.0411348	0.823623								GO:0012501	programmed cell death	BIOLOGICAL_PROCESS	0.00399186	0.0968371		GO:0070035	purine NTP-dependent helicase activity	MOLECULAR_FUNCTION	0.0220416	0.51306		GO:0004930	G-protein coupled receptor activity	MOLECULAR_FUNCTION	0.0421972	0.9501
												GO:0003338	metanephros morphogenesis	BIOLOGICAL_PROCESS	0.0372669	0.611728		GO:0030207	chondroitin sulfate catabolic process	BIOLOGICAL_PROCESS	0.0404094	0.823623								GO:0048531	beta-1,3-galactosyltransferase activity	MOLECULAR_FUNCTION	0.00409277	0.0968371		GO:0010306	rhamnogalacturonan II biosynthetic process	BIOLOGICAL_PROCESS	0.0233087	0.51306		GO:0016671	oxidoreductase activity, acting on a sulfur group of donors, disulfide as acceptor	MOLECULAR_FUNCTION	0.0421972	0.9501
												GO:0016682	oxidoreductase activity, acting on diphenols and related substances as donors, oxygen as acceptor	MOLECULAR_FUNCTION	0.0372669	0.611728		GO:0043488	regulation of mRNA stability	BIOLOGICAL_PROCESS	0.0411348	0.823623								GO:0060001	minus-end directed microfilament motor activity	MOLECULAR_FUNCTION	0.00409277	0.0968371		GO:0008026	ATP-dependent helicase activity	MOLECULAR_FUNCTION	0.0220416	0.51306		GO:0050773	regulation of dendrite development	BIOLOGICAL_PROCESS	0.0421972	0.9501
												GO:0003352	regulation of cilium movement	BIOLOGICAL_PROCESS	0.0372669	0.611728		GO:0005775	vacuolar lumen	CELLULAR_COMPONENT	0.0411348	0.823623								GO:0050656	3'-phosphoadenosine 5'-phosphosulfate binding	MOLECULAR_FUNCTION	0.00409277	0.0968371		GO:0010396	rhamnogalacturonan II metabolic process	BIOLOGICAL_PROCESS	0.0233087	0.51306		GO:0007369	gastrulation	BIOLOGICAL_PROCESS	0.0423004	0.9501
												GO:0002082	regulation of oxidative phosphorylation	BIOLOGICAL_PROCESS	0.0372669	0.611728		GO:0006836	neurotransmitter transport	BIOLOGICAL_PROCESS	0.0404094	0.823623								GO:0072512	trivalent inorganic cation transport	BIOLOGICAL_PROCESS	0.00409277	0.0968371		GO:0072359	circulatory system development	BIOLOGICAL_PROCESS	0.0223567	0.51306		GO:0006695	cholesterol biosynthetic process	BIOLOGICAL_PROCESS	0.0431646	0.956432
												GO:1904064	positive regulation of cation transmembrane transport	BIOLOGICAL_PROCESS	0.0360461	0.611728		GO:0099133	ATP hydrolysis coupled anion transmembrane transport	BIOLOGICAL_PROCESS	0.0404094	0.823623								GO:1901533	negative regulation of hematopoietic progenitor cell differentiation	BIOLOGICAL_PROCESS	0.00409277	0.0968371		GO:0097696	STAT cascade	BIOLOGICAL_PROCESS	0.022491	0.51306		GO:0006733	oxidoreduction coenzyme metabolic process	BIOLOGICAL_PROCESS	0.0426949	0.956432
												GO:0005955	calcineurin complex	CELLULAR_COMPONENT	0.0372669	0.611728		GO:0016635	oxidoreductase activity, acting on the CH-CH group of donors, quinone or related compound as acceptor	MOLECULAR_FUNCTION	0.0404094	0.823623								GO:0044087	regulation of cellular component biogenesis	BIOLOGICAL_PROCESS	0.0040053	0.0968371		GO:0010648	negative regulation of cell communication	BIOLOGICAL_PROCESS	0.0231586	0.51306		GO:0032872	regulation of stress-activated MAPK cascade	BIOLOGICAL_PROCESS	0.0431646	0.956432
												GO:0002133	polycystin complex	CELLULAR_COMPONENT	0.0372669	0.611728		GO:0016627	oxidoreductase activity, acting on the CH-CH group of donors	MOLECULAR_FUNCTION	0.0397828	0.823623								GO:0032011	ARF protein signal transduction	BIOLOGICAL_PROCESS	0.00402676	0.0968371		GO:0045445	myoblast differentiation	BIOLOGICAL_PROCESS	0.0233087	0.51306		GO:0003954	NADH dehydrogenase activity	MOLECULAR_FUNCTION	0.0431646	0.956432
												GO:0015485	cholesterol binding	MOLECULAR_FUNCTION	0.0294798	0.611728		GO:0097035	regulation of membrane lipid distribution	BIOLOGICAL_PROCESS	0.0411348	0.823623								GO:0047938	glucose-6-phosphate 1-epimerase activity	MOLECULAR_FUNCTION	0.00409277	0.0968371		GO:0010508	positive regulation of autophagy	BIOLOGICAL_PROCESS	0.022491	0.51306		GO:0051403	stress-activated MAPK cascade	BIOLOGICAL_PROCESS	0.0431646	0.956432
												GO:0002177	manchette	CELLULAR_COMPONENT	0.0372669	0.611728		GO:0015748	organophosphate ester transport	BIOLOGICAL_PROCESS	0.0406118	0.823623								GO:0032012	regulation of ARF protein signal transduction	BIOLOGICAL_PROCESS	0.00402676	0.0968371		GO:0008170	N-methyltransferase activity	MOLECULAR_FUNCTION	0.0232152	0.51306		GO:0050730	regulation of peptidyl-tyrosine phosphorylation	BIOLOGICAL_PROCESS	0.0431646	0.956432
												GO:0051092	positive regulation of NF-kappaB transcription factor activity	BIOLOGICAL_PROCESS	0.0294798	0.611728		GO:0050773	regulation of dendrite development	BIOLOGICAL_PROCESS	0.0404094	0.823623								GO:0045433	male courtship behavior, veined wing generated song production	BIOLOGICAL_PROCESS	0.00409277	0.0968371		GO:0021772	olfactory bulb development	BIOLOGICAL_PROCESS	0.0233087	0.51306		GO:0009145	purine nucleoside triphosphate biosynthetic process	BIOLOGICAL_PROCESS	0.0431646	0.956432
												GO:0004707	MAP kinase activity	MOLECULAR_FUNCTION	0.0373905	0.611728		GO:0047134	protein-disulfide reductase activity	MOLECULAR_FUNCTION	0.0404094	0.823623								GO:0032102	negative regulation of response to external stimulus	BIOLOGICAL_PROCESS	0.00402676	0.0968371		GO:0021988	olfactory lobe development	BIOLOGICAL_PROCESS	0.0233087	0.51306		GO:0070302	regulation of stress-activated protein kinase signaling cascade	BIOLOGICAL_PROCESS	0.0431646	0.956432
												GO:0004723	calcium-dependent protein serine/threonine phosphatase activity	MOLECULAR_FUNCTION	0.0372669	0.611728		GO:0050805	negative regulation of synaptic transmission	BIOLOGICAL_PROCESS	0.0404094	0.823623								GO:0009608	response to symbiont	BIOLOGICAL_PROCESS	0.00409277	0.0968371		GO:0007259	JAK-STAT cascade	BIOLOGICAL_PROCESS	0.022491	0.51306		GO:0034220	ion transmembrane transport	BIOLOGICAL_PROCESS	0.0436133	0.964773
												GO:1903427	negative regulation of reactive oxygen species biosynthetic process	BIOLOGICAL_PROCESS	0.0372669	0.611728		GO:1904813	ficolin-1-rich granule lumen	CELLULAR_COMPONENT	0.0404094	0.823623								GO:0033572	transferrin transport	BIOLOGICAL_PROCESS	0.00409277	0.0968371		GO:0045661	regulation of myoblast differentiation	BIOLOGICAL_PROCESS	0.0233087	0.51306		GO:0098656	anion transmembrane transport	BIOLOGICAL_PROCESS	0.043687	0.964803
												GO:1904776	regulation of protein localization to cell cortex	BIOLOGICAL_PROCESS	0.0372669	0.611728		GO:0034204	lipid translocation	BIOLOGICAL_PROCESS	0.0411348	0.823623								GO:0019343	cysteine biosynthetic process via cystathionine	BIOLOGICAL_PROCESS	0.00409277	0.0968371		GO:0010998	regulation of translational initiation by eIF2 alpha phosphorylation	BIOLOGICAL_PROCESS	0.0233087	0.51306		GO:0030659	cytoplasmic vesicle membrane	CELLULAR_COMPONENT	0.0442897	0.976496
												GO:0003950	NAD+ ADP-ribosyltransferase activity	MOLECULAR_FUNCTION	0.0373905	0.611728		GO:0009374	biotin binding	MOLECULAR_FUNCTION	0.0404094	0.823623								GO:0043327	chemotaxis to cAMP	BIOLOGICAL_PROCESS	0.00414524	0.0977443		GO:0055065	metal ion homeostasis	BIOLOGICAL_PROCESS	0.023186	0.51306		GO:0043603	cellular amide metabolic process	BIOLOGICAL_PROCESS	0.0445921	0.979923
												GO:0000022	mitotic spindle elongation	BIOLOGICAL_PROCESS	0.0372669	0.611728		GO:0046174	polyol catabolic process	BIOLOGICAL_PROCESS	0.0404094	0.823623								GO:0043934	sporulation	BIOLOGICAL_PROCESS	0.00414524	0.0977443		GO:0071478	cellular response to radiation	BIOLOGICAL_PROCESS	0.0234257	0.514787		GO:0016651	oxidoreductase activity, acting on NAD(P)H	MOLECULAR_FUNCTION	0.0445825	0.979923
												GO:0002695	negative regulation of leukocyte activation	BIOLOGICAL_PROCESS	0.0294798	0.611728		GO:0009785	blue light signaling pathway	BIOLOGICAL_PROCESS	0.0404094	0.823623								GO:0019222	regulation of metabolic process	BIOLOGICAL_PROCESS	0.0041997	0.0988655		GO:0007389	pattern specification process	BIOLOGICAL_PROCESS	0.023686	0.51965		GO:0051093	negative regulation of developmental process	BIOLOGICAL_PROCESS	0.0451139	0.989761
												GO:0061119	regulation of positive chemotaxis to cAMP by chlorinated alkylphenone	BIOLOGICAL_PROCESS	0.0372669	0.611728		GO:0071483	cellular response to blue light	BIOLOGICAL_PROCESS	0.0404094	0.823623								GO:0036293	response to decreased oxygen levels	BIOLOGICAL_PROCESS	0.00425162	0.099789		GO:0070887	cellular response to chemical stimulus	BIOLOGICAL_PROCESS	0.0238928	0.523326		GO:0003333	amino acid transmembrane transport	BIOLOGICAL_PROCESS	0.04577	0.991113
												GO:0000156	phosphorelay response regulator activity	MOLECULAR_FUNCTION	0.0372669	0.611728		GO:0071560	cellular response to transforming growth factor beta stimulus	BIOLOGICAL_PROCESS	0.0411348	0.823623								GO:0043010	camera-type eye development	BIOLOGICAL_PROCESS	0.00425287	0.099789		GO:0007411	axon guidance	BIOLOGICAL_PROCESS	0.0240789	0.526537		GO:0051156	glucose 6-phosphate metabolic process	BIOLOGICAL_PROCESS	0.04577	0.991113
												GO:0061118	regulation of positive chemotaxis to cAMP	BIOLOGICAL_PROCESS	0.0372669	0.611728		GO:0071559	response to transforming growth factor beta	BIOLOGICAL_PROCESS	0.0411348	0.823623								GO:0006979	response to oxidative stress	BIOLOGICAL_PROCESS	0.00426499	0.0999096		GO:0009535	chloroplast thylakoid membrane	CELLULAR_COMPONENT	0.0242774	0.529144		GO:2001057	reactive nitrogen species metabolic process	BIOLOGICAL_PROCESS	0.04577	0.991113
												GO:0061138	morphogenesis of a branching epithelium	BIOLOGICAL_PROCESS	0.0283668	0.611728		GO:0033293	monocarboxylic acid binding	MOLECULAR_FUNCTION	0.0404094	0.823623								GO:0015932	nucleobase-containing compound transmembrane transporter activity	MOLECULAR_FUNCTION	0.00430666	0.100557		GO:0055035	plastid thylakoid membrane	CELLULAR_COMPONENT	0.0242774	0.529144		GO:0043209	myelin sheath	CELLULAR_COMPONENT	0.04577	0.991113
												GO:0061122	positive regulation of positive chemotaxis to cAMP	BIOLOGICAL_PROCESS	0.0372669	0.611728		GO:0033743	peptide-methionine (R)-S-oxide reductase activity	MOLECULAR_FUNCTION	0.0404094	0.823623								GO:0050684	regulation of mRNA processing	BIOLOGICAL_PROCESS	0.00430666	0.100557		GO:1905114	cell surface receptor signaling pathway involved in cell-cell signaling	BIOLOGICAL_PROCESS	0.0244496	0.532029		GO:0006040	amino sugar metabolic process	BIOLOGICAL_PROCESS	0.04577	0.991113
												GO:0061124	positive regulation of positive chemotaxis to cAMP by chlorinated alkylphenone	BIOLOGICAL_PROCESS	0.0372669	0.611728		GO:0080130	L-phenylalanine:2-oxoglutarate aminotransferase activity	MOLECULAR_FUNCTION	0.0404094	0.823623								GO:0008194	UDP-glycosyltransferase activity	MOLECULAR_FUNCTION	0.00431556	0.1006		GO:0030674	protein binding, bridging	MOLECULAR_FUNCTION	0.0247926	0.537069		GO:0006024	glycosaminoglycan biosynthetic process	BIOLOGICAL_PROCESS	0.04577	0.991113
												GO:0061121	regulation of positive chemotaxis to cAMP by DIF-2	BIOLOGICAL_PROCESS	0.0372669	0.611728		GO:0043225	ATPase-coupled anion transmembrane transporter activity	MOLECULAR_FUNCTION	0.0404094	0.823623								GO:0030029	actin filament-based process	BIOLOGICAL_PROCESS	0.00439505	0.102287		GO:0060090	binding, bridging	MOLECULAR_FUNCTION	0.0247926	0.537069		GO:0006023	aminoglycan biosynthetic process	BIOLOGICAL_PROCESS	0.04577	0.991113
												GO:0061128	positive regulation of chemotaxis to cAMP by DIF-2	BIOLOGICAL_PROCESS	0.0372669	0.611728		GO:0043202	lysosomal lumen	CELLULAR_COMPONENT	0.0404094	0.823623								GO:0055069	zinc ion homeostasis	BIOLOGICAL_PROCESS	0.00455705	0.105885		GO:0000323	lytic vacuole	CELLULAR_COMPONENT	0.0248021	0.537069		GO:0006098	pentose-phosphate shunt	BIOLOGICAL_PROCESS	0.04577	0.991113
												GO:0052743	inositol tetrakisphosphate phosphatase activity	MOLECULAR_FUNCTION	0.0372669	0.611728		GO:0070546	L-phenylalanine aminotransferase activity	MOLECULAR_FUNCTION	0.0404094	0.823623								GO:0006886	intracellular protein transport	BIOLOGICAL_PROCESS	0.00460577	0.106326		GO:0051252	regulation of RNA metabolic process	BIOLOGICAL_PROCESS	0.0251647	0.540535		GO:0032934	sterol binding	MOLECULAR_FUNCTION	0.0497404	1
												GO:1903251	multi-ciliated epithelial cell differentiation	BIOLOGICAL_PROCESS	0.0372669	0.611728		GO:0008793	aromatic-amino-acid:2-oxoglutarate aminotransferase activity	MOLECULAR_FUNCTION	0.0404094	0.823623								GO:0075260	regulation of spore-bearing organ development	BIOLOGICAL_PROCESS	0.00460387	0.106326		GO:2000027	regulation of organ morphogenesis	BIOLOGICAL_PROCESS	0.0251311	0.540535		GO:0030324	lung development	BIOLOGICAL_PROCESS	0.0495818	1
												GO:0051455	attachment of spindle microtubules to kinetochore involved in homologous chromosome segregation	BIOLOGICAL_PROCESS	0.0372669	0.611728		GO:0007431	salivary gland development	BIOLOGICAL_PROCESS	0.0404094	0.823623								GO:0048002	antigen processing and presentation of peptide antigen	BIOLOGICAL_PROCESS	0.00460387	0.106326		GO:1902305	regulation of sodium ion transmembrane transport	BIOLOGICAL_PROCESS	0.0251311	0.540535		GO:0031406	carboxylic acid binding	MOLECULAR_FUNCTION	0.0494963	1
												GO:1905705	cellular response to paclitaxel	BIOLOGICAL_PROCESS	0.0372669	0.611728		GO:0006103	2-oxoglutarate metabolic process	BIOLOGICAL_PROCESS	0.0404094	0.823623								GO:0048863	stem cell differentiation	BIOLOGICAL_PROCESS	0.00460387	0.106326		GO:2001233	regulation of apoptotic signaling pathway	BIOLOGICAL_PROCESS	0.0251311	0.540535		GO:0006811	ion transport	BIOLOGICAL_PROCESS	0.0482978	1
												GO:1904406	negative regulation of nitric oxide metabolic process	BIOLOGICAL_PROCESS	0.0372669	0.611728		GO:0006027	glycosaminoglycan catabolic process	BIOLOGICAL_PROCESS	0.0404094	0.823623								GO:0051260	protein homooligomerization	BIOLOGICAL_PROCESS	0.00463842	0.106736		GO:0048731	system development	BIOLOGICAL_PROCESS	0.0251542	0.540535		GO:0042554	superoxide anion generation	BIOLOGICAL_PROCESS	0.0497404	1
												GO:0003847	1-alkyl-2-acetylglycerophosphocholine esterase activity	MOLECULAR_FUNCTION	0.0372669	0.611728		GO:0072593	reactive oxygen species metabolic process	BIOLOGICAL_PROCESS	0.0423861	0.847313								GO:0071555	cell wall organization	BIOLOGICAL_PROCESS	0.00463842	0.106736		GO:0016108	tetraterpenoid metabolic process	BIOLOGICAL_PROCESS	0.0256244	0.541818		GO:0015035	protein disulfide oxidoreductase activity	MOLECULAR_FUNCTION	0.0481266	1
												GO:1902563	regulation of neutrophil activation	BIOLOGICAL_PROCESS	0.0372669	0.611728		GO:0016108	tetraterpenoid metabolic process	BIOLOGICAL_PROCESS	0.049429	0.901899								GO:0010942	positive regulation of cell death	BIOLOGICAL_PROCESS	0.00466277	0.107124		GO:0016116	carotenoid metabolic process	BIOLOGICAL_PROCESS	0.0256244	0.541818		GO:0015485	cholesterol binding	MOLECULAR_FUNCTION	0.0497404	1
												GO:1902564	negative regulation of neutrophil activation	BIOLOGICAL_PROCESS	0.0372669	0.611728		GO:0016116	carotenoid metabolic process	BIOLOGICAL_PROCESS	0.049429	0.901899								GO:0032107	regulation of response to nutrient levels	BIOLOGICAL_PROCESS	0.00472435	0.108191		GO:0042743	hydrogen peroxide metabolic process	BIOLOGICAL_PROCESS	0.0256244	0.541818		GO:1902475	L-alpha-amino acid transmembrane transport	BIOLOGICAL_PROCESS	0.0497404	1
												GO:2000155	positive regulation of cilium-dependent cell motility	BIOLOGICAL_PROCESS	0.0372669	0.611728		GO:0004181	metallocarboxypeptidase activity	MOLECULAR_FUNCTION	0.049429	0.901899								GO:0032104	regulation of response to extracellular stimulus	BIOLOGICAL_PROCESS	0.00472435	0.108191		GO:0001763	morphogenesis of a branching structure	BIOLOGICAL_PROCESS	0.0256306	0.541818		GO:0012506	vesicle membrane	CELLULAR_COMPONENT	0.0491012	1
												GO:0072173	metanephric tubule morphogenesis	BIOLOGICAL_PROCESS	0.0372669	0.611728		GO:0006576	cellular biogenic amine metabolic process	BIOLOGICAL_PROCESS	0.04755	0.901899								GO:1903510	mucopolysaccharide metabolic process	BIOLOGICAL_PROCESS	0.0047535	0.108685		GO:0071219	cellular response to molecule of bacterial origin	BIOLOGICAL_PROCESS	0.0256306	0.541818		GO:0050832	defense response to fungus	BIOLOGICAL_PROCESS	0.0495818	1
												GO:0072177	mesonephric duct development	BIOLOGICAL_PROCESS	0.0372669	0.611728		GO:0005886	plasma membrane	CELLULAR_COMPONENT	0.0457323	0.901899								GO:0043620	regulation of DNA-templated transcription in response to stress	BIOLOGICAL_PROCESS	0.00483303	0.109281		GO:0071222	cellular response to lipopolysaccharide	BIOLOGICAL_PROCESS	0.0256306	0.541818		GO:0060042	retina morphogenesis in camera-type eye	BIOLOGICAL_PROCESS	0.0497404	1
												GO:0072164	mesonephric tubule development	BIOLOGICAL_PROCESS	0.0372669	0.611728		GO:0005548	phospholipid transporter activity	MOLECULAR_FUNCTION	0.049429	0.901899								GO:0043618	regulation of transcription from RNA polymerase II promoter in response to stress	BIOLOGICAL_PROCESS	0.00483303	0.109281		GO:0045735	nutrient reservoir activity	MOLECULAR_FUNCTION	0.0256244	0.541818		GO:0000394	RNA splicing, via endonucleolytic cleavage and ligation	BIOLOGICAL_PROCESS	0.0497404	1
												GO:0072163	mesonephric epithelium development	BIOLOGICAL_PROCESS	0.0372669	0.611728		GO:0016358	dendrite development	BIOLOGICAL_PROCESS	0.049429	0.901899								GO:1901617	organic hydroxy compound biosynthetic process	BIOLOGICAL_PROCESS	0.00480325	0.109281		GO:0006284	base-excision repair	BIOLOGICAL_PROCESS	0.0256244	0.541818		GO:0046209	nitric oxide metabolic process	BIOLOGICAL_PROCESS	0.0497404	1
												GO:0097421	liver regeneration	BIOLOGICAL_PROCESS	0.0372669	0.611728		GO:0051017	actin filament bundle assembly	BIOLOGICAL_PROCESS	0.049429	0.901899								GO:0009845	seed germination	BIOLOGICAL_PROCESS	0.00483303	0.109281		GO:0032211	negative regulation of telomere maintenance via telomerase	BIOLOGICAL_PROCESS	0.0256306	0.541818		GO:0046128	purine ribonucleoside metabolic process	BIOLOGICAL_PROCESS	0.0498864	1
												GO:0001751	compound eye photoreceptor cell differentiation	BIOLOGICAL_PROCESS	0.0294798	0.611728		GO:0015914	phospholipid transport	BIOLOGICAL_PROCESS	0.049429	0.901899								GO:0009524	phragmoplast	CELLULAR_COMPONENT	0.00483303	0.109281		GO:0044304	main axon	CELLULAR_COMPONENT	0.0255436	0.541818		GO:0010842	retina layer formation	BIOLOGICAL_PROCESS	0.0497404	1
												GO:0000463	maturation of LSU-rRNA from tricistronic rRNA transcript (SSU-rRNA, 5.8S rRNA, LSU-rRNA)	BIOLOGICAL_PROCESS	0.0294798	0.611728		GO:0061572	actin filament bundle organization	BIOLOGICAL_PROCESS	0.049429	0.901899								GO:0043112	receptor metabolic process	BIOLOGICAL_PROCESS	0.00483303	0.109281		GO:0003713	transcription coactivator activity	MOLECULAR_FUNCTION	0.0256883	0.542178		GO:0010458	exit from mitosis	BIOLOGICAL_PROCESS	0.0497404	1
												GO:0001783	B cell apoptotic process	BIOLOGICAL_PROCESS	0.0372669	0.611728		GO:0097237	cellular response to toxic substance	BIOLOGICAL_PROCESS	0.0497745	0.901899								GO:0010977	negative regulation of neuron projection development	BIOLOGICAL_PROCESS	0.00483303	0.109281		GO:1903318	negative regulation of protein maturation	BIOLOGICAL_PROCESS	0.0259076	0.544222		GO:0022603	regulation of anatomical structure morphogenesis	BIOLOGICAL_PROCESS	0.0472881	1
												GO:0072210	metanephric nephron development	BIOLOGICAL_PROCESS	0.0372669	0.611728		GO:0050662	coenzyme binding	MOLECULAR_FUNCTION	0.0491372	0.901899								GO:0043401	steroid hormone mediated signaling pathway	BIOLOGICAL_PROCESS	0.00486146	0.109406		GO:0045861	negative regulation of proteolysis	BIOLOGICAL_PROCESS	0.0259076	0.544222		GO:0008203	cholesterol metabolic process	BIOLOGICAL_PROCESS	0.0481266	1
												GO:0072218	metanephric ascending thin limb development	BIOLOGICAL_PROCESS	0.0372669	0.611728		GO:0009266	response to temperature stimulus	BIOLOGICAL_PROCESS	0.0469333	0.901899								GO:0031156	regulation of sorocarp development	BIOLOGICAL_PROCESS	0.00486146	0.109406		GO:0010955	negative regulation of protein processing	BIOLOGICAL_PROCESS	0.0259076	0.544222		GO:0043177	organic acid binding	MOLECULAR_FUNCTION	0.0494963	1
												GO:0072235	metanephric distal tubule development	BIOLOGICAL_PROCESS	0.0372669	0.611728		GO:0072341	modified amino acid binding	MOLECULAR_FUNCTION	0.049429	0.901899								GO:0045597	positive regulation of cell differentiation	BIOLOGICAL_PROCESS	0.00484763	0.109406		GO:0030313	cell envelope	CELLULAR_COMPONENT	0.0261165	0.546183		GO:0009966	regulation of signal transduction	BIOLOGICAL_PROCESS	0.0477837	1
												GO:0072237	metanephric proximal tubule development	BIOLOGICAL_PROCESS	0.0372669	0.611728		GO:0009719	response to endogenous stimulus	BIOLOGICAL_PROCESS	0.0470526	0.901899								GO:0050808	synapse organization	BIOLOGICAL_PROCESS	0.00489482	0.109984		GO:0003008	system process	BIOLOGICAL_PROCESS	0.0261994	0.546183
												GO:0072236	metanephric loop of Henle development	BIOLOGICAL_PROCESS	0.0372669	0.611728		GO:0009657	plastid organization	BIOLOGICAL_PROCESS	0.0498915	0.901899								GO:0051049	regulation of transport	BIOLOGICAL_PROCESS	0.004918	0.110331		GO:2001257	regulation of cation channel activity	BIOLOGICAL_PROCESS	0.0261128	0.546183
												GO:0035296	regulation of tube diameter	BIOLOGICAL_PROCESS	0.0372669	0.611728		GO:0019538	protein metabolic process	BIOLOGICAL_PROCESS	0.0491961	0.901899								GO:0051591	response to cAMP	BIOLOGICAL_PROCESS	0.00493441	0.110526		GO:0034641	cellular nitrogen compound metabolic process	BIOLOGICAL_PROCESS	0.0261698	0.546183
												GO:1902425	positive regulation of attachment of mitotic spindle microtubules to kinetochore	BIOLOGICAL_PROCESS	0.0372669	0.611728		GO:0008654	phospholipid biosynthetic process	BIOLOGICAL_PROCESS	0.0467661	0.901899								GO:0048609	multicellular organismal reproductive process	BIOLOGICAL_PROCESS	0.00506388	0.113249		GO:0008757	S-adenosylmethionine-dependent methyltransferase activity	MOLECULAR_FUNCTION	0.0262057	0.546183
												GO:1902423	regulation of attachment of mitotic spindle microtubules to kinetochore	BIOLOGICAL_PROCESS	0.0372669	0.611728														GO:0005351	carbohydrate:proton symporter activity	MOLECULAR_FUNCTION	0.00520676	0.114829		GO:0005764	lysosome	CELLULAR_COMPONENT	0.0264224	0.549841
												GO:0048598	embryonic morphogenesis	BIOLOGICAL_PROCESS	0.0290962	0.611728														GO:0031597	cytosolic proteasome complex	CELLULAR_COMPONENT	0.00520676	0.114829		GO:0001934	positive regulation of protein phosphorylation	BIOLOGICAL_PROCESS	0.026508	0.550764
												GO:0098802	plasma membrane receptor complex	CELLULAR_COMPONENT	0.0372669	0.611728														GO:0005402	carbohydrate:cation symporter activity	MOLECULAR_FUNCTION	0.00520676	0.114829		GO:0004674	protein serine/threonine kinase activity	MOLECULAR_FUNCTION	0.0267482	0.554891
												GO:0098876	vesicle-mediated transport to the plasma membrane	BIOLOGICAL_PROCESS	0.0330501	0.611728														GO:0006882	cellular zinc ion homeostasis	BIOLOGICAL_PROCESS	0.00520676	0.114829		GO:0005618	cell wall	CELLULAR_COMPONENT	0.0268127	0.55526
												GO:0072287	metanephric distal tubule morphogenesis	BIOLOGICAL_PROCESS	0.0372669	0.611728														GO:0000059	obsolete protein import into nucleus, docking	BIOLOGICAL_PROCESS	0.00520676	0.114829		GO:0007049	cell cycle	BIOLOGICAL_PROCESS	0.0268493	0.55526
												GO:0072282	metanephric nephron tubule morphogenesis	BIOLOGICAL_PROCESS	0.0372669	0.611728														GO:0051452	intracellular pH reduction	BIOLOGICAL_PROCESS	0.00520676	0.114829		GO:0097159	organic cyclic compound binding	MOLECULAR_FUNCTION	0.0269259	0.555983
												GO:0072273	metanephric nephron morphogenesis	BIOLOGICAL_PROCESS	0.0372669	0.611728														GO:0071428	rRNA-containing ribonucleoprotein complex export from nucleus	BIOLOGICAL_PROCESS	0.00520676	0.114829		GO:1903050	regulation of proteolysis involved in cellular protein catabolic process	BIOLOGICAL_PROCESS	0.0271017	0.557884
												GO:0001823	mesonephros development	BIOLOGICAL_PROCESS	0.0372669	0.611728														GO:0045851	pH reduction	BIOLOGICAL_PROCESS	0.00520676	0.114829		GO:0007368	determination of left/right symmetry	BIOLOGICAL_PROCESS	0.0271017	0.557884
												GO:0047220	galactosylxylosylprotein 3-beta-galactosyltransferase activity	MOLECULAR_FUNCTION	0.0372669	0.611728														GO:0008643	carbohydrate transport	BIOLOGICAL_PROCESS	0.00514646	0.114829		GO:0098900	regulation of action potential	BIOLOGICAL_PROCESS	0.0273534	0.562198
												GO:2000107	negative regulation of leukocyte apoptotic process	BIOLOGICAL_PROCESS	0.0372669	0.611728														GO:0003700	DNA-binding transcription factor activity	MOLECULAR_FUNCTION	0.00531669	0.117073		GO:0032922	circadian regulation of gene expression	BIOLOGICAL_PROCESS	0.0282472	0.571759
												GO:2000106	regulation of leukocyte apoptotic process	BIOLOGICAL_PROCESS	0.0372669	0.611728														GO:0048589	developmental growth	BIOLOGICAL_PROCESS	0.00532706	0.117122		GO:0044700	single organism signaling	BIOLOGICAL_PROCESS	0.0280248	0.571759
												GO:0097227	sperm annulus	CELLULAR_COMPONENT	0.0372669	0.611728														GO:0150034	distal axon	CELLULAR_COMPONENT	0.00546357	0.119939		GO:0005844	polysome	CELLULAR_COMPONENT	0.0282472	0.571759
												GO:0098536	deuterosome	CELLULAR_COMPONENT	0.0372669	0.611728														GO:0001666	response to hypoxia	BIOLOGICAL_PROCESS	0.00547903	0.120094		GO:0042800	histone methyltransferase activity (H3-K4 specific)	MOLECULAR_FUNCTION	0.0282472	0.571759
												GO:0001502	cartilage condensation	BIOLOGICAL_PROCESS	0.0372669	0.611728														GO:0032549	ribonucleoside binding	MOLECULAR_FUNCTION	0.00567649	0.124232		GO:0001754	eye photoreceptor cell differentiation	BIOLOGICAL_PROCESS	0.0282472	0.571759
												GO:0001514	selenocysteine incorporation	BIOLOGICAL_PROCESS	0.0372669	0.611728														GO:0098858	actin-based cell projection	CELLULAR_COMPONENT	0.00573883	0.125404		GO:0000228	nuclear chromosome	CELLULAR_COMPONENT	0.0282403	0.571759
												GO:0050699	WW domain binding	MOLECULAR_FUNCTION	0.0372669	0.611728														GO:0070161	anchoring junction	CELLULAR_COMPONENT	0.00584376	0.127503		GO:0050673	epithelial cell proliferation	BIOLOGICAL_PROCESS	0.0282472	0.571759
												GO:0072070	loop of Henle development	BIOLOGICAL_PROCESS	0.0372669	0.611728														GO:0005903	brush border	CELLULAR_COMPONENT	0.00609083	0.13249		GO:0010569	regulation of double-strand break repair via homologous recombination	BIOLOGICAL_PROCESS	0.0282472	0.571759
												GO:0120034	positive regulation of plasma membrane bounded cell projection assembly	BIOLOGICAL_PROCESS	0.0294798	0.611728														GO:0044306	neuron projection terminus	CELLULAR_COMPONENT	0.00609083	0.13249		GO:0080167	response to karrikin	BIOLOGICAL_PROCESS	0.0282472	0.571759
												GO:0120035	regulation of plasma membrane bounded cell projection organization	BIOLOGICAL_PROCESS	0.0337753	0.611728														GO:0006418	tRNA aminoacylation for protein translation	BIOLOGICAL_PROCESS	0.00616731	0.132741		GO:0008589	regulation of smoothened signaling pathway	BIOLOGICAL_PROCESS	0.0282472	0.571759
												GO:0072021	ascending thin limb development	BIOLOGICAL_PROCESS	0.0372669	0.611728														GO:0030055	cell-substrate junction	CELLULAR_COMPONENT	0.00612267	0.132741		GO:0030336	negative regulation of cell migration	BIOLOGICAL_PROCESS	0.02886	0.571882
												GO:0072014	proximal tubule development	BIOLOGICAL_PROCESS	0.0372669	0.611728														GO:0016875	ligase activity, forming carbon-oxygen bonds	MOLECULAR_FUNCTION	0.00616731	0.132741		GO:0042220	response to cocaine	BIOLOGICAL_PROCESS	0.02886	0.571882
												GO:0098636	protein complex involved in cell adhesion	CELLULAR_COMPONENT	0.0372669	0.611728														GO:0004812	aminoacyl-tRNA ligase activity	MOLECULAR_FUNCTION	0.00616731	0.132741		GO:0006783	heme biosynthetic process	BIOLOGICAL_PROCESS	0.029025	0.571882
												GO:0098643	banded collagen fibril	CELLULAR_COMPONENT	0.0372669	0.611728														GO:0005925	focal adhesion	CELLULAR_COMPONENT	0.00616731	0.132741		GO:0005086	ARF guanyl-nucleotide exchange factor activity	MOLECULAR_FUNCTION	0.029025	0.571882
												GO:0098644	complex of collagen trimers	CELLULAR_COMPONENT	0.0372669	0.611728														GO:0005924	cell-substrate adherens junction	CELLULAR_COMPONENT	0.00616731	0.132741		GO:0042127	regulation of cell proliferation	BIOLOGICAL_PROCESS	0.0287264	0.571882
												GO:0002902	regulation of B cell apoptotic process	BIOLOGICAL_PROCESS	0.0372669	0.611728														GO:0009279	cell outer membrane	CELLULAR_COMPONENT	0.00612267	0.132741		GO:0016574	histone ubiquitination	BIOLOGICAL_PROCESS	0.02886	0.571882
												GO:0002903	negative regulation of B cell apoptotic process	BIOLOGICAL_PROCESS	0.0372669	0.611728														GO:0051271	negative regulation of cellular component movement	BIOLOGICAL_PROCESS	0.00619967	0.133237		GO:0003906	DNA-(apurinic or apyrimidinic site) lyase activity	MOLECULAR_FUNCTION	0.02886	0.571882
												GO:0048306	calcium-dependent protein binding	MOLECULAR_FUNCTION	0.0372669	0.611728														GO:0043547	positive regulation of GTPase activity	BIOLOGICAL_PROCESS	0.00625182	0.133668		GO:2000146	negative regulation of cell motility	BIOLOGICAL_PROCESS	0.02886	0.571882
												GO:0036303	lymph vessel morphogenesis	BIOLOGICAL_PROCESS	0.0372669	0.611728														GO:0016197	endosomal transport	BIOLOGICAL_PROCESS	0.00625182	0.133668		GO:0000403	Y-form DNA binding	MOLECULAR_FUNCTION	0.02886	0.571882
												GO:0071241	cellular response to inorganic substance	BIOLOGICAL_PROCESS	0.0299647	0.611728														GO:0000165	MAPK cascade	BIOLOGICAL_PROCESS	0.00625404	0.133668		GO:0050808	synapse organization	BIOLOGICAL_PROCESS	0.0284445	0.571882
												GO:0071379	cellular response to prostaglandin stimulus	BIOLOGICAL_PROCESS	0.0372669	0.611728														GO:0001882	nucleoside binding	MOLECULAR_FUNCTION	0.00625707	0.133668		GO:0023052	signaling	BIOLOGICAL_PROCESS	0.0289348	0.571882
												GO:0071398	cellular response to fatty acid	BIOLOGICAL_PROCESS	0.0372669	0.611728														GO:0042446	hormone biosynthetic process	BIOLOGICAL_PROCESS	0.0063587	0.135468		GO:0010286	heat acclimation	BIOLOGICAL_PROCESS	0.02886	0.571882
												GO:0060674	placenta blood vessel development	BIOLOGICAL_PROCESS	0.0372669	0.611728														GO:0030130	clathrin coat of trans-Golgi network vesicle	CELLULAR_COMPONENT	0.00642652	0.135468		GO:0046184	aldehyde biosynthetic process	BIOLOGICAL_PROCESS	0.02886	0.571882
												GO:1901555	response to paclitaxel	BIOLOGICAL_PROCESS	0.0372669	0.611728														GO:0030867	rough endoplasmic reticulum membrane	CELLULAR_COMPONENT	0.00642652	0.135468		GO:0007219	Notch signaling pathway	BIOLOGICAL_PROCESS	0.029025	0.571882
												GO:0072657	protein localization to membrane	BIOLOGICAL_PROCESS	0.0318758	0.611728														GO:0006896	Golgi to vacuole transport	BIOLOGICAL_PROCESS	0.00642652	0.135468		GO:0044450	microtubule organizing center part	CELLULAR_COMPONENT	0.0283575	0.571882
												GO:1900245	positive regulation of MDA-5 signaling pathway	BIOLOGICAL_PROCESS	0.0372669	0.611728														GO:0004652	polynucleotide adenylyltransferase activity	MOLECULAR_FUNCTION	0.00642652	0.135468		GO:0080134	regulation of response to stress	BIOLOGICAL_PROCESS	0.0285023	0.571882
												GO:1900246	positive regulation of RIG-I signaling pathway	BIOLOGICAL_PROCESS	0.0372669	0.611728														GO:0036442	proton-exporting ATPase activity	MOLECULAR_FUNCTION	0.00642652	0.135468		GO:0045934	negative regulation of nucleobase-containing compound metabolic process	BIOLOGICAL_PROCESS	0.0287536	0.571882
												GO:0060638	mesenchymal-epithelial cell signaling	BIOLOGICAL_PROCESS	0.0372669	0.611728														GO:0000266	mitochondrial fission	BIOLOGICAL_PROCESS	0.00642652	0.135468		GO:0043279	response to alkaloid	BIOLOGICAL_PROCESS	0.029025	0.571882
												GO:0060632	regulation of microtubule-based movement	BIOLOGICAL_PROCESS	0.0372669	0.611728														GO:0043269	regulation of ion transport	BIOLOGICAL_PROCESS	0.00640209	0.135468		GO:0016055	Wnt signaling pathway	BIOLOGICAL_PROCESS	0.0292838	0.574202
												GO:0045019	negative regulation of nitric oxide biosynthetic process	BIOLOGICAL_PROCESS	0.0372669	0.611728														GO:0046961	proton-transporting ATPase activity, rotational mechanism	MOLECULAR_FUNCTION	0.00642652	0.135468		GO:0051049	regulation of transport	BIOLOGICAL_PROCESS	0.0293149	0.574202
												GO:0035368	selenocysteine insertion sequence binding	MOLECULAR_FUNCTION	0.0372669	0.611728														GO:0044038	cell wall macromolecule biosynthetic process	BIOLOGICAL_PROCESS	0.00650556	0.136531		GO:0198738	cell-cell signaling by wnt	BIOLOGICAL_PROCESS	0.0292838	0.574202
												GO:0046030	inositol trisphosphate phosphatase activity	MOLECULAR_FUNCTION	0.0372669	0.611728														GO:0070589	cellular component macromolecule biosynthetic process	BIOLOGICAL_PROCESS	0.00650556	0.136531		GO:0022603	regulation of anatomical structure morphogenesis	BIOLOGICAL_PROCESS	0.0292721	0.574202
												GO:0046051	UTP metabolic process	BIOLOGICAL_PROCESS	0.0294798	0.611728														GO:0055037	recycling endosome	CELLULAR_COMPONENT	0.00650556	0.136531		GO:0016278	lysine N-methyltransferase activity	MOLECULAR_FUNCTION	0.0295011	0.574475
												GO:0001945	lymph vessel development	BIOLOGICAL_PROCESS	0.0372669	0.611728														GO:0006491	N-glycan processing	BIOLOGICAL_PROCESS	0.00659338	0.137567		GO:0016279	protein-lysine N-methyltransferase activity	MOLECULAR_FUNCTION	0.0295011	0.574475
												GO:0001955	blood vessel maturation	BIOLOGICAL_PROCESS	0.0372669	0.611728														GO:0030799	obsolete regulation of cyclic nucleotide metabolic process	BIOLOGICAL_PROCESS	0.00659338	0.137567		GO:0010765	positive regulation of sodium ion transport	BIOLOGICAL_PROCESS	0.0295011	0.574475
												GO:0001966	thigmotaxis	BIOLOGICAL_PROCESS	0.0372669	0.611728														GO:0048593	camera-type eye morphogenesis	BIOLOGICAL_PROCESS	0.00659338	0.137567		GO:0033267	axon part	CELLULAR_COMPONENT	0.0293948	0.574475
												GO:0048643	positive regulation of skeletal muscle tissue development	BIOLOGICAL_PROCESS	0.0372669	0.611728														GO:0031122	cytoplasmic microtubule organization	BIOLOGICAL_PROCESS	0.00659338	0.137567		GO:0050877	neurological system process	BIOLOGICAL_PROCESS	0.0301221	0.585711
												GO:0048646	anatomical structure formation involved in morphogenesis	BIOLOGICAL_PROCESS	0.0305218	0.611728														GO:0009057	macromolecule catabolic process	BIOLOGICAL_PROCESS	0.00666161	0.138587		GO:0032774	RNA biosynthetic process	BIOLOGICAL_PROCESS	0.0302404	0.586304
												GO:0050926	regulation of positive chemotaxis	BIOLOGICAL_PROCESS	0.0372669	0.611728														GO:0080090	regulation of primary metabolic process	BIOLOGICAL_PROCESS	0.00665652	0.138587		GO:0005524	ATP binding	MOLECULAR_FUNCTION	0.0302262	0.586304
												GO:0050927	positive regulation of positive chemotaxis	BIOLOGICAL_PROCESS	0.0372669	0.611728														GO:0007034	vacuolar transport	BIOLOGICAL_PROCESS	0.00707055	0.146668		GO:1905330	regulation of morphogenesis of an epithelium	BIOLOGICAL_PROCESS	0.0304536	0.587874
												GO:0097746	regulation of blood vessel diameter	BIOLOGICAL_PROCESS	0.0372669	0.611728														GO:0070588	calcium ion transmembrane transport	BIOLOGICAL_PROCESS	0.00707055	0.146668		GO:0051650	establishment of vesicle localization	BIOLOGICAL_PROCESS	0.0304536	0.587874
												GO:0097756	negative regulation of blood vessel diameter	BIOLOGICAL_PROCESS	0.0372669	0.611728														GO:0032941	secretion by tissue	BIOLOGICAL_PROCESS	0.00746998	0.14727		GO:0070286	axonemal dynein complex assembly	BIOLOGICAL_PROCESS	0.0304536	0.587874
												GO:0060447	bud outgrowth involved in lung branching	BIOLOGICAL_PROCESS	0.0372669	0.611728														GO:0019829	cation-transporting ATPase activity	MOLECULAR_FUNCTION	0.00742702	0.14727		GO:0010639	negative regulation of organelle organization	BIOLOGICAL_PROCESS	0.0305163	0.588232
												GO:0048705	skeletal system morphogenesis	BIOLOGICAL_PROCESS	0.0373905	0.611728														GO:0031463	Cul3-RING ubiquitin ligase complex	CELLULAR_COMPONENT	0.00746998	0.14727		GO:0099003	vesicle-mediated transport in synapse	BIOLOGICAL_PROCESS	0.0307066	0.5885
												GO:0070373	negative regulation of ERK1 and ERK2 cascade	BIOLOGICAL_PROCESS	0.0372669	0.611728														GO:0030121	AP-1 adaptor complex	CELLULAR_COMPONENT	0.00746583	0.14727		GO:0048489	synaptic vesicle transport	BIOLOGICAL_PROCESS	0.0307066	0.5885
												GO:0034704	calcium channel complex	CELLULAR_COMPONENT	0.0283668	0.611728														GO:0043422	protein kinase B binding	MOLECULAR_FUNCTION	0.00746998	0.14727		GO:0097480	establishment of synaptic vesicle localization	BIOLOGICAL_PROCESS	0.0307066	0.5885
												GO:0007016	cytoskeletal anchoring at plasma membrane	BIOLOGICAL_PROCESS	0.0373905	0.611728														GO:0005790	smooth endoplasmic reticulum	CELLULAR_COMPONENT	0.00746998	0.14727		GO:0097479	synaptic vesicle localization	BIOLOGICAL_PROCESS	0.0307066	0.5885
												GO:0010639	negative regulation of organelle organization	BIOLOGICAL_PROCESS	0.0290962	0.611728														GO:0016504	peptidase activator activity	MOLECULAR_FUNCTION	0.00746583	0.14727		GO:0051260	protein homooligomerization	BIOLOGICAL_PROCESS	0.0311858	0.593309
												GO:0008332	low voltage-gated calcium channel activity	MOLECULAR_FUNCTION	0.0372669	0.611728														GO:0016505	peptidase activator activity involved in apoptotic process	MOLECULAR_FUNCTION	0.00746998	0.14727		GO:0004702	signal transducer, downstream of receptor, with serine/threonine kinase activity	MOLECULAR_FUNCTION	0.0312689	0.593309
												GO:0046606	negative regulation of centrosome cycle	BIOLOGICAL_PROCESS	0.0372669	0.611728														GO:0014033	neural crest cell differentiation	BIOLOGICAL_PROCESS	0.00746998	0.14727		GO:1903362	regulation of cellular protein catabolic process	BIOLOGICAL_PROCESS	0.0311858	0.593309
												GO:0034694	response to prostaglandin	BIOLOGICAL_PROCESS	0.0372669	0.611728														GO:0014074	response to purine-containing compound	BIOLOGICAL_PROCESS	0.00739806	0.14727		GO:0003755	peptidyl-prolyl cis-trans isomerase activity	MOLECULAR_FUNCTION	0.0311858	0.593309
												GO:0045329	carnitine biosynthetic process	BIOLOGICAL_PROCESS	0.0372669	0.611728														GO:0036003	positive regulation of transcription from RNA polymerase II promoter in response to stress	BIOLOGICAL_PROCESS	0.00746998	0.14727		GO:2000113	negative regulation of cellular macromolecule biosynthetic process	BIOLOGICAL_PROCESS	0.0310635	0.593309
												GO:0010826	negative regulation of centrosome duplication	BIOLOGICAL_PROCESS	0.0372669	0.611728														GO:0000055	ribosomal large subunit export from nucleus	BIOLOGICAL_PROCESS	0.00746583	0.14727		GO:1904950	negative regulation of establishment of protein localization	BIOLOGICAL_PROCESS	0.0312689	0.593309
												GO:0021515	cell differentiation in spinal cord	BIOLOGICAL_PROCESS	0.0372669	0.611728														GO:0036071	N-glycan fucosylation	BIOLOGICAL_PROCESS	0.00746583	0.14727		GO:0019216	regulation of lipid metabolic process	BIOLOGICAL_PROCESS	0.0310996	0.593309
												GO:0021517	ventral spinal cord development	BIOLOGICAL_PROCESS	0.0372669	0.611728														GO:1901135	carbohydrate derivative metabolic process	BIOLOGICAL_PROCESS	0.00740121	0.14727		GO:0007165	signal transduction	BIOLOGICAL_PROCESS	0.0314537	0.595967
												GO:0019207	kinase regulator activity	MOLECULAR_FUNCTION	0.0331537	0.611728														GO:0050891	multicellular organismal water homeostasis	BIOLOGICAL_PROCESS	0.00746998	0.14727		GO:1901363	heterocyclic compound binding	MOLECULAR_FUNCTION	0.0315892	0.597686
												GO:0009864	induced systemic resistance, jasmonic acid mediated signaling pathway	BIOLOGICAL_PROCESS	0.0372669	0.611728														GO:0001883	purine nucleoside binding	MOLECULAR_FUNCTION	0.00732899	0.14727		GO:0033674	positive regulation of kinase activity	BIOLOGICAL_PROCESS	0.031648	0.59795
												GO:0009866	induced systemic resistance, ethylene mediated signaling pathway	BIOLOGICAL_PROCESS	0.0372669	0.611728														GO:1902253	regulation of intrinsic apoptotic signaling pathway by p53 class mediator	BIOLOGICAL_PROCESS	0.00746583	0.14727		GO:1902531	regulation of intracellular signal transduction	BIOLOGICAL_PROCESS	0.03186	0.601103
												GO:0007130	synaptonemal complex assembly	BIOLOGICAL_PROCESS	0.0372669	0.611728														GO:1902930	regulation of alcohol biosynthetic process	BIOLOGICAL_PROCESS	0.00746583	0.14727		GO:0051129	negative regulation of cellular component organization	BIOLOGICAL_PROCESS	0.0324724	0.608528
												GO:0007156	homophilic cell adhesion via plasma membrane adhesion molecules	BIOLOGICAL_PROCESS	0.0372669	0.611728														GO:0048864	stem cell development	BIOLOGICAL_PROCESS	0.00746998	0.14727		GO:0099080	supramolecular complex	CELLULAR_COMPONENT	0.0324816	0.608528
												GO:0007161	calcium-independent cell-matrix adhesion	BIOLOGICAL_PROCESS	0.0372669	0.611728														GO:0034097	response to cytokine	BIOLOGICAL_PROCESS	0.00739806	0.14727		GO:0099081	supramolecular polymer	CELLULAR_COMPONENT	0.0324816	0.608528
												GO:0008499	UDP-galactose:beta-N-acetylglucosamine beta-1,3-galactosyltransferase activity	MOLECULAR_FUNCTION	0.0372669	0.611728														GO:0008424	glycoprotein 6-alpha-L-fucosyltransferase activity	MOLECULAR_FUNCTION	0.00746583	0.14727		GO:0099512	supramolecular fiber	CELLULAR_COMPONENT	0.0324816	0.608528
												GO:0007166	cell surface receptor signaling pathway	BIOLOGICAL_PROCESS	0.0314413	0.611728														GO:0010659	cardiac muscle cell apoptotic process	BIOLOGICAL_PROCESS	0.00746583	0.14727		GO:0010243	response to organonitrogen compound	BIOLOGICAL_PROCESS	0.0324724	0.608528
												GO:0032160	septin filament array	CELLULAR_COMPONENT	0.0372669	0.611728														GO:0010658	striated muscle cell apoptotic process	BIOLOGICAL_PROCESS	0.00746583	0.14727		GO:0086010	membrane depolarization during action potential	BIOLOGICAL_PROCESS	0.0327305	0.612331
												GO:0019187	beta-1,4-mannosyltransferase activity	MOLECULAR_FUNCTION	0.0372669	0.611728														GO:0010824	regulation of centrosome duplication	BIOLOGICAL_PROCESS	0.00746583	0.14727		GO:0009532	plastid stroma	CELLULAR_COMPONENT	0.0328205	0.613156
												GO:0071798	response to prostaglandin D	BIOLOGICAL_PROCESS	0.0372669	0.611728														GO:0033180	proton-transporting V-type ATPase, V1 domain	CELLULAR_COMPONENT	0.00746998	0.14727		GO:0016893	endonuclease activity, active with either ribo- or deoxyribonucleic acids and producing 5'-phosphomonoesters	MOLECULAR_FUNCTION	0.0334948	0.62145
												GO:0032147	activation of protein kinase activity	BIOLOGICAL_PROCESS	0.032941	0.611728														GO:0033179	proton-transporting V-type ATPase, V0 domain	CELLULAR_COMPONENT	0.00746998	0.14727		GO:1904357	negative regulation of telomere maintenance via telomere lengthening	BIOLOGICAL_PROCESS	0.0339168	0.62145
												GO:0071799	cellular response to prostaglandin D stimulus	BIOLOGICAL_PROCESS	0.0372669	0.611728														GO:0033177	proton-transporting two-sector ATPase complex, proton-transporting domain	CELLULAR_COMPONENT	0.00746998	0.14727		GO:0016741	transferase activity, transferring one-carbon groups	MOLECULAR_FUNCTION	0.033629	0.62145
												GO:0070193	synaptonemal complex organization	BIOLOGICAL_PROCESS	0.0372669	0.611728														GO:0034483	heparan sulfate sulfotransferase activity	MOLECULAR_FUNCTION	0.00746583	0.14727		GO:0099504	synaptic vesicle cycle	BIOLOGICAL_PROCESS	0.0339168	0.62145
												GO:0009437	carnitine metabolic process	BIOLOGICAL_PROCESS	0.0372669	0.611728														GO:0007589	body fluid secretion	BIOLOGICAL_PROCESS	0.00746998	0.14727		GO:0097546	ciliary base	CELLULAR_COMPONENT	0.0339168	0.62145
												GO:1901890	positive regulation of cell junction assembly	BIOLOGICAL_PROCESS	0.0372669	0.611728														GO:0032611	interleukin-1 beta production	BIOLOGICAL_PROCESS	0.00746998	0.14727		GO:0000271	polysaccharide biosynthetic process	BIOLOGICAL_PROCESS	0.0335714	0.62145
												GO:0071425	hematopoietic stem cell proliferation	BIOLOGICAL_PROCESS	0.0372669	0.611728														GO:0032550	purine ribonucleoside binding	MOLECULAR_FUNCTION	0.00732899	0.14727		GO:2001021	negative regulation of response to DNA damage stimulus	BIOLOGICAL_PROCESS	0.0339168	0.62145
												GO:0060739	mesenchymal-epithelial cell signaling involved in prostate gland development	BIOLOGICAL_PROCESS	0.0372669	0.611728														GO:0046921	alpha-(1->6)-fucosyltransferase activity	MOLECULAR_FUNCTION	0.00746583	0.14727		GO:0010218	response to far red light	BIOLOGICAL_PROCESS	0.0339168	0.62145
												GO:0008305	integrin complex	CELLULAR_COMPONENT	0.0372669	0.611728														GO:0008656	cysteine-type endopeptidase activator activity involved in apoptotic process	MOLECULAR_FUNCTION	0.00746998	0.14727		GO:0045003	double-strand break repair via synthesis-dependent strand annealing	BIOLOGICAL_PROCESS	0.0339168	0.62145
												GO:0008207	C21-steroid hormone metabolic process	BIOLOGICAL_PROCESS	0.0372669	0.611728														GO:0140056	organelle localization by membrane tethering	BIOLOGICAL_PROCESS	0.00742702	0.14727		GO:0097659	nucleic acid-templated transcription	BIOLOGICAL_PROCESS	0.033864	0.62145
												GO:0008273	calcium, potassium:sodium antiporter activity	MOLECULAR_FUNCTION	0.0372669	0.611728														GO:0043028	cysteine-type endopeptidase regulator activity involved in apoptotic process	MOLECULAR_FUNCTION	0.00746998	0.14727		GO:0048667	cell morphogenesis involved in neuron differentiation	BIOLOGICAL_PROCESS	0.0334567	0.62145
												GO:0070229	negative regulation of lymphocyte apoptotic process	BIOLOGICAL_PROCESS	0.0372669	0.611728														GO:0055038	recycling endosome membrane	CELLULAR_COMPONENT	0.00746583	0.14727		GO:0007009	plasma membrane organization	BIOLOGICAL_PROCESS	0.0336396	0.62145
												GO:0070227	lymphocyte apoptotic process	BIOLOGICAL_PROCESS	0.0372669	0.611728														GO:0031323	regulation of cellular metabolic process	BIOLOGICAL_PROCESS	0.00753723	0.148391		GO:0046660	female sex differentiation	BIOLOGICAL_PROCESS	0.0339168	0.62145
												GO:0070228	regulation of lymphocyte apoptotic process	BIOLOGICAL_PROCESS	0.0372669	0.611728														GO:0042277	peptide binding	MOLECULAR_FUNCTION	0.00758597	0.149146		GO:0032559	adenyl ribonucleotide binding	MOLECULAR_FUNCTION	0.0337207	0.62145
												GO:0045211	postsynaptic membrane	CELLULAR_COMPONENT	0.0314469	0.611728														GO:0098542	defense response to other organism	BIOLOGICAL_PROCESS	0.00765297	0.150256		GO:0090090	negative regulation of canonical Wnt signaling pathway	BIOLOGICAL_PROCESS	0.0343939	0.628466
												GO:0046546	development of primary male sexual characteristics	BIOLOGICAL_PROCESS	0.0283668	0.611728														GO:0031152	aggregation involved in sorocarp development	BIOLOGICAL_PROCESS	0.00775277	0.152007		GO:0016866	intramolecular transferase activity	MOLECULAR_FUNCTION	0.0343939	0.628466
												GO:0031105	septin complex	CELLULAR_COMPONENT	0.0372669	0.611728														GO:0006066	alcohol metabolic process	BIOLOGICAL_PROCESS	0.00782402	0.153195		GO:0031589	cell-substrate adhesion	BIOLOGICAL_PROCESS	0.0358171	0.640434
												GO:0007631	feeding behavior	BIOLOGICAL_PROCESS	0.0294798	0.611728														GO:0006888	ER to Golgi vesicle-mediated transport	BIOLOGICAL_PROCESS	0.00784573	0.153201		GO:0043405	regulation of MAP kinase activity	BIOLOGICAL_PROCESS	0.0358171	0.640434
												GO:0032615	interleukin-12 production	BIOLOGICAL_PROCESS	0.0372669	0.611728														GO:0048588	developmental cell growth	BIOLOGICAL_PROCESS	0.00784573	0.153201		GO:0043410	positive regulation of MAPK cascade	BIOLOGICAL_PROCESS	0.0358171	0.640434
												GO:0032612	interleukin-1 production	BIOLOGICAL_PROCESS	0.0372669	0.611728														GO:0017112	Rab guanyl-nucleotide exchange factor activity	MOLECULAR_FUNCTION	0.00799323	0.153567		GO:1904181	positive regulation of membrane depolarization	BIOLOGICAL_PROCESS	0.0358171	0.640434
												GO:0032611	interleukin-1 beta production	BIOLOGICAL_PROCESS	0.0372669	0.611728														GO:0031345	negative regulation of cell projection organization	BIOLOGICAL_PROCESS	0.00797245	0.153567		GO:0005911	cell-cell junction	CELLULAR_COMPONENT	0.0355325	0.640434
												GO:0007595	lactation	BIOLOGICAL_PROCESS	0.0372669	0.611728														GO:0015295	solute:proton symporter activity	MOLECULAR_FUNCTION	0.00799323	0.153567		GO:0005930	axoneme	CELLULAR_COMPONENT	0.0357774	0.640434
												GO:0006270	DNA replication initiation	BIOLOGICAL_PROCESS	0.0354628	0.611728														GO:0040018	positive regulation of multicellular organism growth	BIOLOGICAL_PROCESS	0.00799323	0.153567		GO:0051648	vesicle localization	BIOLOGICAL_PROCESS	0.0358171	0.640434
												GO:0031270	pseudopodium retraction	BIOLOGICAL_PROCESS	0.0372669	0.611728														GO:0016854	racemase and epimerase activity	MOLECULAR_FUNCTION	0.00799323	0.153567		GO:2000651	positive regulation of sodium ion transmembrane transporter activity	BIOLOGICAL_PROCESS	0.0358171	0.640434
												GO:0045860	positive regulation of protein kinase activity	BIOLOGICAL_PROCESS	0.0321882	0.611728														GO:0003725	double-stranded RNA binding	MOLECULAR_FUNCTION	0.00799323	0.153567		GO:0097458	neuron part	CELLULAR_COMPONENT	0.0354354	0.640434
												GO:0045880	positive regulation of smoothened signaling pathway	BIOLOGICAL_PROCESS	0.0372669	0.611728														GO:0050922	negative regulation of chemotaxis	BIOLOGICAL_PROCESS	0.00799323	0.153567		GO:0009250	glucan biosynthetic process	BIOLOGICAL_PROCESS	0.0358171	0.640434
												GO:0009916	alternative oxidase activity	MOLECULAR_FUNCTION	0.0372669	0.611728														GO:0034620	cellular response to unfolded protein	BIOLOGICAL_PROCESS	0.00799323	0.153567		GO:0072661	protein targeting to plasma membrane	BIOLOGICAL_PROCESS	0.035397	0.640434
												GO:0009986	cell surface	CELLULAR_COMPONENT	0.0337753	0.611728														GO:0007205	protein kinase C-activating G protein-coupled receptor signaling pathway	BIOLOGICAL_PROCESS	0.00799323	0.153567		GO:0098902	regulation of membrane depolarization during action potential	BIOLOGICAL_PROCESS	0.0358171	0.640434
												GO:0008584	male gonad development	BIOLOGICAL_PROCESS	0.0283668	0.611728														GO:0043195	terminal bouton	CELLULAR_COMPONENT	0.00799323	0.153567		GO:0009855	determination of bilateral symmetry	BIOLOGICAL_PROCESS	0.0357002	0.640434
												GO:0007250	activation of NF-kappaB-inducing kinase activity	BIOLOGICAL_PROCESS	0.0372669	0.611728														GO:0006376	mRNA splice site selection	BIOLOGICAL_PROCESS	0.00799323	0.153567		GO:0009799	specification of symmetry	BIOLOGICAL_PROCESS	0.0357002	0.640434
												GO:0071805	potassium ion transmembrane transport	BIOLOGICAL_PROCESS	0.0319155	0.611728														GO:0033578	protein glycosylation in Golgi	BIOLOGICAL_PROCESS	0.00799323	0.153567		GO:1900825	regulation of membrane depolarization during cardiac muscle cell action potential	BIOLOGICAL_PROCESS	0.0358171	0.640434
												GO:0021537	telencephalon development	BIOLOGICAL_PROCESS	0.0314475	0.611728														GO:0032504	multicellular organism reproduction	BIOLOGICAL_PROCESS	0.00805888	0.15462		GO:1900827	positive regulation of membrane depolarization during cardiac muscle cell action potential	BIOLOGICAL_PROCESS	0.0358171	0.640434
												GO:0045545	syndecan binding	MOLECULAR_FUNCTION	0.0372669	0.611728														GO:0010604	positive regulation of macromolecule metabolic process	BIOLOGICAL_PROCESS	0.00822189	0.157537		GO:0033043	regulation of organelle organization	BIOLOGICAL_PROCESS	0.035878	0.640666
												GO:0019220	regulation of phosphate metabolic process	BIOLOGICAL_PROCESS	0.0277113	0.611728														GO:0098609	cell-cell adhesion	BIOLOGICAL_PROCESS	0.00839304	0.160601		GO:0060429	epithelium development	BIOLOGICAL_PROCESS	0.0360946	0.643671
												GO:0021522	spinal cord motor neuron differentiation	BIOLOGICAL_PROCESS	0.0372669	0.611728														GO:0015215	nucleotide transmembrane transporter activity	MOLECULAR_FUNCTION	0.00845444	0.16113		GO:0042168	heme metabolic process	BIOLOGICAL_PROCESS	0.036728	0.654092
												GO:0033549	MAP kinase phosphatase activity	MOLECULAR_FUNCTION	0.0372669	0.611728														GO:0051668	localization within membrane	BIOLOGICAL_PROCESS	0.00845444	0.16113		GO:0007016	cytoskeletal anchoring at plasma membrane	BIOLOGICAL_PROCESS	0.0369829	0.657754
												GO:0044292	dendrite terminus	CELLULAR_COMPONENT	0.0372669	0.611728														GO:0000245	spliceosomal complex assembly	BIOLOGICAL_PROCESS	0.00845444	0.16113		GO:0030324	lung development	BIOLOGICAL_PROCESS	0.0377223	0.662184
												GO:0044297	cell body	CELLULAR_COMPONENT	0.0264748	0.611728														GO:0043168	anion binding	MOLECULAR_FUNCTION	0.00851307	0.162031		GO:0031497	chromatin assembly	BIOLOGICAL_PROCESS	0.0377745	0.662184
												GO:0071887	leukocyte apoptotic process	BIOLOGICAL_PROCESS	0.0372669	0.611728														GO:0016651	oxidoreductase activity, acting on NAD(P)H	MOLECULAR_FUNCTION	0.00857242	0.162944		GO:0030554	adenyl nucleotide binding	MOLECULAR_FUNCTION	0.0372831	0.662184
												GO:0070542	response to fatty acid	BIOLOGICAL_PROCESS	0.0372669	0.611728														GO:0033116	endoplasmic reticulum-Golgi intermediate compartment membrane	CELLULAR_COMPONENT	0.00874902	0.165861		GO:0003002	regionalization	BIOLOGICAL_PROCESS	0.0377781	0.662184
												GO:0019441	tryptophan catabolic process to kynurenine	BIOLOGICAL_PROCESS	0.0372669	0.611728														GO:0008286	insulin receptor signaling pathway	BIOLOGICAL_PROCESS	0.00874902	0.165861		GO:0051274	beta-glucan biosynthetic process	BIOLOGICAL_PROCESS	0.0377745	0.662184
												GO:0006102	isocitrate metabolic process	BIOLOGICAL_PROCESS	0.0372669	0.611728														GO:0030308	negative regulation of cell growth	BIOLOGICAL_PROCESS	0.00881276	0.166627		GO:0051224	negative regulation of protein transport	BIOLOGICAL_PROCESS	0.0377745	0.662184
												GO:0006024	glycosaminoglycan biosynthetic process	BIOLOGICAL_PROCESS	0.0354628	0.611728														GO:0042743	hydrogen peroxide metabolic process	BIOLOGICAL_PROCESS	0.00881276	0.166627		GO:0050839	cell adhesion molecule binding	MOLECULAR_FUNCTION	0.0377781	0.662184
												GO:0006023	aminoglycan biosynthetic process	BIOLOGICAL_PROCESS	0.0354628	0.611728														GO:0042330	taxis	BIOLOGICAL_PROCESS	0.00885049	0.16712		GO:0001654	eye development	BIOLOGICAL_PROCESS	0.0377781	0.662184
												GO:0033673	negative regulation of kinase activity	BIOLOGICAL_PROCESS	0.0373905	0.611728														GO:0098742	cell-cell adhesion via plasma-membrane adhesion molecules	BIOLOGICAL_PROCESS	0.00895632	0.168896		GO:0071214	cellular response to abiotic stimulus	BIOLOGICAL_PROCESS	0.0376105	0.662184
												GO:0044389	ubiquitin-like protein ligase binding	MOLECULAR_FUNCTION	0.0315352	0.611728														GO:0000151	ubiquitin ligase complex	CELLULAR_COMPONENT	0.009026	0.169762		GO:0007050	cell cycle arrest	BIOLOGICAL_PROCESS	0.0377745	0.662184
												GO:0035725	sodium ion transmembrane transport	BIOLOGICAL_PROCESS	0.0381133	0.622735														GO:0034599	cellular response to oxidative stress	BIOLOGICAL_PROCESS	0.009026	0.169762		GO:0071902	positive regulation of protein serine/threonine kinase activity	BIOLOGICAL_PROCESS	0.0377223	0.662184
												GO:0033267	axon part	CELLULAR_COMPONENT	0.0389905	0.636231														GO:0051302	regulation of cell division	BIOLOGICAL_PROCESS	0.00905226	0.170033		GO:0042651	thylakoid membrane	CELLULAR_COMPONENT	0.0381875	0.667605
												GO:0016328	lateral plasma membrane	CELLULAR_COMPONENT	0.0395273	0.643302														GO:0008509	anion transmembrane transporter activity	MOLECULAR_FUNCTION	0.00910073	0.170719		GO:0045860	positive regulation of protein kinase activity	BIOLOGICAL_PROCESS	0.0381718	0.667605
												GO:0010821	regulation of mitochondrion organization	BIOLOGICAL_PROCESS	0.0395273	0.643302														GO:1902115	regulation of organelle assembly	BIOLOGICAL_PROCESS	0.00920935	0.172531		GO:0030447	filamentous growth	BIOLOGICAL_PROCESS	0.0388928	0.671934
												GO:0016763	transferase activity, transferring pentosyl groups	MOLECULAR_FUNCTION	0.0397286	0.64489														GO:0032940	secretion by cell	BIOLOGICAL_PROCESS	0.00927652	0.173562		GO:0090002	establishment of protein localization to plasma membrane	BIOLOGICAL_PROCESS	0.0389389	0.671934
												GO:0007528	neuromuscular junction development	BIOLOGICAL_PROCESS	0.0397286	0.64489														GO:0042325	regulation of phosphorylation	BIOLOGICAL_PROCESS	0.00932758	0.173835		GO:0042073	intraciliary transport	BIOLOGICAL_PROCESS	0.0388928	0.671934
												GO:0000160	phosphorelay signal transduction system	BIOLOGICAL_PROCESS	0.0402424	0.652378														GO:0042625	ATPase coupled ion transmembrane transporter activity	MOLECULAR_FUNCTION	0.00931693	0.173835		GO:0099118	microtubule-based protein transport	BIOLOGICAL_PROCESS	0.0388928	0.671934
												GO:0051049	regulation of transport	BIOLOGICAL_PROCESS	0.0421264	0.682031														GO:0022853	active ion transmembrane transporter activity	MOLECULAR_FUNCTION	0.00931693	0.173835		GO:0098840	protein transport along microtubule	BIOLOGICAL_PROCESS	0.0388928	0.671934
												GO:0042127	regulation of cell proliferation	BIOLOGICAL_PROCESS	0.042915	0.692837														GO:0090174	organelle membrane fusion	BIOLOGICAL_PROCESS	0.00947494	0.175895		GO:0051865	protein autoubiquitination	BIOLOGICAL_PROCESS	0.0388928	0.671934
												GO:0001932	regulation of protein phosphorylation	BIOLOGICAL_PROCESS	0.042915	0.692837														GO:0098630	aggregation of unicellular organisms	BIOLOGICAL_PROCESS	0.00947494	0.175895		GO:0014902	myotube differentiation	BIOLOGICAL_PROCESS	0.0388928	0.671934
												GO:0010959	regulation of metal ion transport	BIOLOGICAL_PROCESS	0.042961	0.692837														GO:0071383	cellular response to steroid hormone stimulus	BIOLOGICAL_PROCESS	0.00947494	0.175895		GO:0035869	ciliary transition zone	CELLULAR_COMPONENT	0.0388928	0.671934
												GO:0051261	protein depolymerization	BIOLOGICAL_PROCESS	0.0431105	0.693449														GO:0051960	regulation of nervous system development	BIOLOGICAL_PROCESS	0.00951815	0.176468		GO:0043140	ATP-dependent 3'-5' DNA helicase activity	MOLECULAR_FUNCTION	0.0388928	0.671934
												GO:0008637	apoptotic mitochondrial changes	BIOLOGICAL_PROCESS	0.0431105	0.693449														GO:0044422	organelle part	CELLULAR_COMPONENT	0.00961854	0.178099		GO:0043167	ion binding	MOLECULAR_FUNCTION	0.0388739	0.671934
												GO:0042692	muscle cell differentiation	BIOLOGICAL_PROCESS	0.0433852	0.696067														GO:0001932	regulation of protein phosphorylation	BIOLOGICAL_PROCESS	0.00977424	0.180748		GO:0006935	chemotaxis	BIOLOGICAL_PROCESS	0.0395863	0.682225
												GO:0050808	synapse organization	BIOLOGICAL_PROCESS	0.0433852	0.696067														GO:0061630	ubiquitin protein ligase activity	MOLECULAR_FUNCTION	0.00989408	0.182728		GO:0016887	ATPase activity	MOLECULAR_FUNCTION	0.0397145	0.683551
												GO:0030036	actin cytoskeleton organization	BIOLOGICAL_PROCESS	0.0439232	0.698391														GO:0016049	cell growth	BIOLOGICAL_PROCESS	0.0099277	0.183112		GO:0030312	external encapsulating structure	CELLULAR_COMPONENT	0.0414413	0.685141
												GO:0019894	kinesin binding	MOLECULAR_FUNCTION	0.0438987	0.698391														GO:0010035	response to inorganic substance	BIOLOGICAL_PROCESS	0.0100775	0.185636		GO:0043558	regulation of translational initiation in response to stress	BIOLOGICAL_PROCESS	0.0417066	0.685141
												GO:1903317	regulation of protein maturation	BIOLOGICAL_PROCESS	0.0438987	0.698391														GO:0042303	molting cycle	BIOLOGICAL_PROCESS	0.0103366	0.186568		GO:0016079	synaptic vesicle exocytosis	BIOLOGICAL_PROCESS	0.0417066	0.685141
												GO:0001754	eye photoreceptor cell differentiation	BIOLOGICAL_PROCESS	0.0438987	0.698391														GO:0043408	regulation of MAPK cascade	BIOLOGICAL_PROCESS	0.0102194	0.186568		GO:0030111	regulation of Wnt signaling pathway	BIOLOGICAL_PROCESS	0.040285	0.685141
												GO:0032608	interferon-beta production	BIOLOGICAL_PROCESS	0.0438987	0.698391														GO:0031369	translation initiation factor binding	MOLECULAR_FUNCTION	0.0103366	0.186568		GO:0042461	photoreceptor cell development	BIOLOGICAL_PROCESS	0.0417066	0.685141
												GO:0032648	regulation of interferon-beta production	BIOLOGICAL_PROCESS	0.0438987	0.698391														GO:0043395	heparan sulfate proteoglycan binding	MOLECULAR_FUNCTION	0.0103366	0.186568		GO:0042588	zymogen granule	CELLULAR_COMPONENT	0.0417066	0.685141
												GO:0070613	regulation of protein processing	BIOLOGICAL_PROCESS	0.0438987	0.698391														GO:0015145	monosaccharide transmembrane transporter activity	MOLECULAR_FUNCTION	0.0103366	0.186568		GO:0003382	epithelial cell morphogenesis	BIOLOGICAL_PROCESS	0.0417066	0.685141
												GO:0006813	potassium ion transport	BIOLOGICAL_PROCESS	0.0446564	0.709142														GO:0005685	U1 snRNP	CELLULAR_COMPONENT	0.0103366	0.186568		GO:0042994	cytoplasmic sequestering of transcription factor	BIOLOGICAL_PROCESS	0.0417066	0.685141
												GO:0070588	calcium ion transmembrane transport	BIOLOGICAL_PROCESS	0.0447737	0.710097														GO:0004721	phosphoprotein phosphatase activity	MOLECULAR_FUNCTION	0.0102468	0.186568		GO:0097014	ciliary plasm	CELLULAR_COMPONENT	0.040285	0.685141
												GO:0051338	regulation of transferase activity	BIOLOGICAL_PROCESS	0.0452331	0.716468														GO:0036065	fucosylation	BIOLOGICAL_PROCESS	0.0103366	0.186568		GO:0051704	multi-organism process	BIOLOGICAL_PROCESS	0.0416448	0.685141
												GO:0000777	condensed chromosome kinetochore	CELLULAR_COMPONENT	0.0465758	0.733997														GO:1905809	negative regulation of synapse organization	BIOLOGICAL_PROCESS	0.0103366	0.186568		GO:0048443	stamen development	BIOLOGICAL_PROCESS	0.0417066	0.685141
												GO:0009612	response to mechanical stimulus	BIOLOGICAL_PROCESS	0.0465758	0.733997														GO:0060191	regulation of lipase activity	BIOLOGICAL_PROCESS	0.0103366	0.186568		GO:0048466	androecium development	BIOLOGICAL_PROCESS	0.0417066	0.685141
												GO:0019226	transmission of nerve impulse	BIOLOGICAL_PROCESS	0.0465758	0.733997														GO:0051964	negative regulation of synapse assembly	BIOLOGICAL_PROCESS	0.0103366	0.186568		GO:1903725	regulation of phospholipid metabolic process	BIOLOGICAL_PROCESS	0.0417066	0.685141
												GO:0019228	neuronal action potential	BIOLOGICAL_PROCESS	0.0465758	0.733997														GO:0048843	negative regulation of axon extension involved in axon guidance	BIOLOGICAL_PROCESS	0.0103366	0.186568		GO:1902319	DNA strand elongation involved in nuclear cell cycle DNA replication	BIOLOGICAL_PROCESS	0.0417066	0.685141
												GO:0097060	synaptic membrane	CELLULAR_COMPONENT	0.0468238	0.73582														GO:0007041	lysosomal transport	BIOLOGICAL_PROCESS	0.0102928	0.186568		GO:0048256	flap endonuclease activity	MOLECULAR_FUNCTION	0.0417066	0.685141
												GO:0098813	nuclear chromosome segregation	BIOLOGICAL_PROCESS	0.0468238	0.73582														GO:0033218	amide binding	MOLECULAR_FUNCTION	0.0101618	0.186568		GO:1902307	positive regulation of sodium ion transmembrane transport	BIOLOGICAL_PROCESS	0.0418101	0.685141
												GO:0010564	regulation of cell cycle process	BIOLOGICAL_PROCESS	0.046869	0.73582														GO:0045202	synapse	CELLULAR_COMPONENT	0.0101693	0.186568		GO:0097237	cellular response to toxic substance	BIOLOGICAL_PROCESS	0.0417066	0.685141
												GO:0043067	regulation of programmed cell death	BIOLOGICAL_PROCESS	0.0473451	0.742357														GO:0033962	cytoplasmic mRNA processing body assembly	BIOLOGICAL_PROCESS	0.0103366	0.186568		GO:0097190	apoptotic signaling pathway	BIOLOGICAL_PROCESS	0.040285	0.685141
												GO:0006954	inflammatory response	BIOLOGICAL_PROCESS	0.0485035	0.757654														GO:0006935	chemotaxis	BIOLOGICAL_PROCESS	0.0104994	0.189266		GO:1902296	DNA strand elongation involved in cell cycle DNA replication	BIOLOGICAL_PROCESS	0.0417066	0.685141
												GO:0051146	striated muscle cell differentiation	BIOLOGICAL_PROCESS	0.0485035	0.757654														GO:0007267	cell-cell signaling	BIOLOGICAL_PROCESS	0.0105715	0.190328		GO:0048806	genitalia development	BIOLOGICAL_PROCESS	0.0417066	0.685141
												GO:0034767	positive regulation of ion transmembrane transport	BIOLOGICAL_PROCESS	0.0484915	0.757654														GO:0005912	adherens junction	CELLULAR_COMPONENT	0.0106445	0.19092		GO:0009272	fungal-type cell wall biogenesis	BIOLOGICAL_PROCESS	0.0417066	0.685141
												GO:0006635	fatty acid beta-oxidation	BIOLOGICAL_PROCESS	0.04937	0.758435														GO:0046165	alcohol biosynthetic process	BIOLOGICAL_PROCESS	0.0106445	0.19092		GO:1902983	DNA strand elongation involved in mitotic DNA replication	BIOLOGICAL_PROCESS	0.0417066	0.685141
												GO:0031346	positive regulation of cell projection organization	BIOLOGICAL_PROCESS	0.0494954	0.758435														GO:0031012	extracellular matrix	CELLULAR_COMPONENT	0.0106445	0.19092		GO:0035637	multicellular organismal signaling	BIOLOGICAL_PROCESS	0.0401825	0.685141
												GO:0002253	activation of immune response	BIOLOGICAL_PROCESS	0.04937	0.758435														GO:1902532	negative regulation of intracellular signal transduction	BIOLOGICAL_PROCESS	0.0106902	0.191501		GO:0034357	photosynthetic membrane	CELLULAR_COMPONENT	0.0415687	0.685141
												GO:0006022	aminoglycan metabolic process	BIOLOGICAL_PROCESS	0.04937	0.758435														GO:1901701	cellular response to oxygen-containing compound	BIOLOGICAL_PROCESS	0.0110752	0.198149		GO:1900076	regulation of cellular response to insulin stimulus	BIOLOGICAL_PROCESS	0.0417066	0.685141
																														GO:0019953	sexual reproduction	BIOLOGICAL_PROCESS	0.0111991	0.200116		GO:0044088	regulation of vacuole organization	BIOLOGICAL_PROCESS	0.0417066	0.685141
																														GO:0061659	ubiquitin-like protein ligase activity	MOLECULAR_FUNCTION	0.0113758	0.20302		GO:0019058	viral life cycle	BIOLOGICAL_PROCESS	0.040513	0.685141
																														GO:0016459	myosin complex	CELLULAR_COMPONENT	0.0114857	0.20447		GO:0010801	negative regulation of peptidyl-threonine phosphorylation	BIOLOGICAL_PROCESS	0.0417066	0.685141
																														GO:0000932	P-body	CELLULAR_COMPONENT	0.0114857	0.20447		GO:0008168	methyltransferase activity	MOLECULAR_FUNCTION	0.0417239	0.685141
																														GO:0016114	terpenoid biosynthetic process	BIOLOGICAL_PROCESS	0.0115754	0.205557		GO:0045296	cadherin binding	MOLECULAR_FUNCTION	0.0418101	0.685141
																														GO:0098862	cluster of actin-based cell projections	CELLULAR_COMPONENT	0.0115617	0.205557		GO:0010540	basipetal auxin transport	BIOLOGICAL_PROCESS	0.0417066	0.685141
																														GO:0042744	hydrogen peroxide catabolic process	BIOLOGICAL_PROCESS	0.01174	0.20643		GO:0033263	CORVET complex	CELLULAR_COMPONENT	0.0417066	0.685141
																														GO:0048521	negative regulation of behavior	BIOLOGICAL_PROCESS	0.01174	0.20643		GO:0045824	negative regulation of innate immune response	BIOLOGICAL_PROCESS	0.0417066	0.685141
																														GO:1901679	nucleotide transmembrane transport	BIOLOGICAL_PROCESS	0.01174	0.20643		GO:0045838	positive regulation of membrane potential	BIOLOGICAL_PROCESS	0.0418101	0.685141
																														GO:0046339	diacylglycerol metabolic process	BIOLOGICAL_PROCESS	0.01174	0.20643		GO:0044462	external encapsulating structure part	CELLULAR_COMPONENT	0.040513	0.685141
																														GO:0046328	regulation of JNK cascade	BIOLOGICAL_PROCESS	0.01174	0.20643		GO:0006351	transcription, DNA-templated	BIOLOGICAL_PROCESS	0.0400015	0.685141
																														GO:0009846	pollen germination	BIOLOGICAL_PROCESS	0.01174	0.20643		GO:0008568	microtubule-severing ATPase activity	MOLECULAR_FUNCTION	0.0417066	0.685141
																														GO:0008217	regulation of blood pressure	BIOLOGICAL_PROCESS	0.01174	0.20643		GO:0018105	peptidyl-serine phosphorylation	BIOLOGICAL_PROCESS	0.040285	0.685141
																														GO:0007254	JNK cascade	BIOLOGICAL_PROCESS	0.01174	0.20643		GO:0006041	glucosamine metabolic process	BIOLOGICAL_PROCESS	0.0417066	0.685141
																														GO:0140110	transcription regulator activity	MOLECULAR_FUNCTION	0.0117872	0.207006		GO:0005200	structural constituent of cytoskeleton	MOLECULAR_FUNCTION	0.0421819	0.685609
																														GO:0031347	regulation of defense response	BIOLOGICAL_PROCESS	0.0118584	0.208002		GO:0017156	calcium ion regulated exocytosis	BIOLOGICAL_PROCESS	0.0427638	0.685609
																														GO:1901137	carbohydrate derivative biosynthetic process	BIOLOGICAL_PROCESS	0.0119014	0.208501		GO:0005882	intermediate filament	CELLULAR_COMPONENT	0.0427638	0.685609
																														GO:0000041	transition metal ion transport	BIOLOGICAL_PROCESS	0.01202	0.210064		GO:0004521	endoribonuclease activity	MOLECULAR_FUNCTION	0.0420818	0.685609
																														GO:0050817	coagulation	BIOLOGICAL_PROCESS	0.01202	0.210064		GO:0040013	negative regulation of locomotion	BIOLOGICAL_PROCESS	0.0427638	0.685609
																														GO:0032580	Golgi cisterna membrane	CELLULAR_COMPONENT	0.0120459	0.210261		GO:0051271	negative regulation of cellular component movement	BIOLOGICAL_PROCESS	0.0427638	0.685609
																														GO:0015662	ATPase activity, coupled to transmembrane movement of ions, phosphorylative mechanism	MOLECULAR_FUNCTION	0.0121859	0.211929		GO:0016634	oxidoreductase activity, acting on the CH-CH group of donors, oxygen as acceptor	MOLECULAR_FUNCTION	0.0427638	0.685609
																														GO:0036473	cell death in response to oxidative stress	BIOLOGICAL_PROCESS	0.0121859	0.211929		GO:0061138	morphogenesis of a branching epithelium	BIOLOGICAL_PROCESS	0.0427638	0.685609
																														GO:0031155	regulation of reproductive fruiting body development	BIOLOGICAL_PROCESS	0.0121859	0.211929		GO:0050794	regulation of cellular process	BIOLOGICAL_PROCESS	0.0423974	0.685609
																														GO:1903530	regulation of secretion by cell	BIOLOGICAL_PROCESS	0.0123238	0.214066		GO:0098771	inorganic ion homeostasis	BIOLOGICAL_PROCESS	0.0421516	0.685609
																														GO:0060589	nucleoside-triphosphatase regulator activity	MOLECULAR_FUNCTION	0.0123902	0.214959		GO:2000104	negative regulation of DNA-dependent DNA replication	BIOLOGICAL_PROCESS	0.0427638	0.685609
																														GO:0051707	response to other organism	BIOLOGICAL_PROCESS	0.0126282	0.218558		GO:0000229	cytoplasmic chromosome	CELLULAR_COMPONENT	0.0427638	0.685609
																														GO:0043207	response to external biotic stimulus	BIOLOGICAL_PROCESS	0.0126282	0.218558		GO:1904894	positive regulation of STAT cascade	BIOLOGICAL_PROCESS	0.0427638	0.685609
																														GO:0016782	transferase activity, transferring sulfur-containing groups	MOLECULAR_FUNCTION	0.0126756	0.219082		GO:2001243	negative regulation of intrinsic apoptotic signaling pathway	BIOLOGICAL_PROCESS	0.0427638	0.685609
																														GO:0032270	positive regulation of cellular protein metabolic process	BIOLOGICAL_PROCESS	0.0126891	0.219082		GO:0071174	mitotic spindle checkpoint	BIOLOGICAL_PROCESS	0.0427638	0.685609
																														GO:0030198	extracellular matrix organization	BIOLOGICAL_PROCESS	0.0127907	0.220305		GO:0010823	negative regulation of mitochondrion organization	BIOLOGICAL_PROCESS	0.0427638	0.685609
																														GO:0006906	vesicle fusion	BIOLOGICAL_PROCESS	0.0127907	0.220305		GO:0009508	plastid chromosome	CELLULAR_COMPONENT	0.0427638	0.685609
																														GO:0006610	ribosomal protein import into nucleus	BIOLOGICAL_PROCESS	0.0129811	0.220401		GO:0046427	positive regulation of JAK-STAT cascade	BIOLOGICAL_PROCESS	0.0427638	0.685609
																														GO:0005355	glucose transmembrane transporter activity	MOLECULAR_FUNCTION	0.0129811	0.220401		GO:0007423	sensory organ development	BIOLOGICAL_PROCESS	0.0431172	0.690445
																														GO:0015149	hexose transmembrane transporter activity	MOLECULAR_FUNCTION	0.0129811	0.220401		GO:0006323	DNA packaging	BIOLOGICAL_PROCESS	0.0432392	0.691568
																														GO:0090207	regulation of triglyceride metabolic process	BIOLOGICAL_PROCESS	0.0129811	0.220401		GO:0098876	vesicle-mediated transport to the plasma membrane	BIOLOGICAL_PROCESS	0.0435999	0.696451
																														GO:0010260	animal organ senescence	BIOLOGICAL_PROCESS	0.0129811	0.220401		GO:0048312	intracellular distribution of mitochondria	BIOLOGICAL_PROCESS	0.0437533	0.696451
																														GO:0046330	positive regulation of JNK cascade	BIOLOGICAL_PROCESS	0.0129811	0.220401		GO:0018210	peptidyl-threonine modification	BIOLOGICAL_PROCESS	0.0437533	0.696451
																														GO:0045445	myoblast differentiation	BIOLOGICAL_PROCESS	0.0129811	0.220401		GO:0018107	peptidyl-threonine phosphorylation	BIOLOGICAL_PROCESS	0.0437533	0.696451
																														GO:0071468	cellular response to acidic pH	BIOLOGICAL_PROCESS	0.0129811	0.220401		GO:0006892	post-Golgi vesicle-mediated transport	BIOLOGICAL_PROCESS	0.044873	0.713422
																														GO:0010447	response to acidic pH	BIOLOGICAL_PROCESS	0.0129811	0.220401		GO:0043169	cation binding	MOLECULAR_FUNCTION	0.0450007	0.714601
																														GO:0009607	response to biotic stimulus	BIOLOGICAL_PROCESS	0.012815	0.220401		GO:0006721	terpenoid metabolic process	BIOLOGICAL_PROCESS	0.0451864	0.715845
																														GO:0045661	regulation of myoblast differentiation	BIOLOGICAL_PROCESS	0.0129811	0.220401		GO:0044297	cell body	CELLULAR_COMPONENT	0.0451864	0.715845
																														GO:0032350	regulation of hormone metabolic process	BIOLOGICAL_PROCESS	0.0129811	0.220401		GO:0030424	axon	CELLULAR_COMPONENT	0.0453621	0.717776
																														GO:0009581	detection of external stimulus	BIOLOGICAL_PROCESS	0.0130152	0.220718		GO:0009753	response to jasmonic acid	BIOLOGICAL_PROCESS	0.0456636	0.719984
																														GO:0006470	protein dephosphorylation	BIOLOGICAL_PROCESS	0.0131456	0.222667		GO:0007569	cell aging	BIOLOGICAL_PROCESS	0.0456636	0.719984
																														GO:0061458	reproductive system development	BIOLOGICAL_PROCESS	0.0135838	0.229275		GO:0032355	response to estradiol	BIOLOGICAL_PROCESS	0.0456636	0.719984
																														GO:0009311	oligosaccharide metabolic process	BIOLOGICAL_PROCESS	0.0135747	0.229275		GO:2001252	positive regulation of chromosome organization	BIOLOGICAL_PROCESS	0.0458562	0.720935
																														GO:0048608	reproductive structure development	BIOLOGICAL_PROCESS	0.0135838	0.229275		GO:0001947	heart looping	BIOLOGICAL_PROCESS	0.0458548	0.720935
																														GO:0032960	regulation of inositol trisphosphate biosynthetic process	BIOLOGICAL_PROCESS	0.014409	0.230512		GO:0010604	positive regulation of macromolecule metabolic process	BIOLOGICAL_PROCESS	0.045886	0.720935
																														GO:0032959	inositol trisphosphate biosynthetic process	BIOLOGICAL_PROCESS	0.014409	0.230512		GO:0003341	cilium movement	BIOLOGICAL_PROCESS	0.0461027	0.720942
																														GO:0016004	phospholipase activator activity	MOLECULAR_FUNCTION	0.014409	0.230512		GO:0000790	nuclear chromatin	CELLULAR_COMPONENT	0.0461027	0.720942
																														GO:0031579	membrane raft organization	BIOLOGICAL_PROCESS	0.014409	0.230512		GO:0048732	gland development	BIOLOGICAL_PROCESS	0.0461027	0.720942
																														GO:0043410	positive regulation of MAPK cascade	BIOLOGICAL_PROCESS	0.014017	0.230512		GO:0007265	Ras protein signal transduction	BIOLOGICAL_PROCESS	0.0461027	0.720942
																														GO:0018395	peptidyl-lysine hydroxylation to 5-hydroxy-L-lysine	BIOLOGICAL_PROCESS	0.014409	0.230512		GO:0051701	interaction with host	BIOLOGICAL_PROCESS	0.0469224	0.732902
																														GO:0006564	L-serine biosynthetic process	BIOLOGICAL_PROCESS	0.014409	0.230512		GO:0007275	multicellular organism development	BIOLOGICAL_PROCESS	0.0471325	0.735323
																														GO:0017185	peptidyl-lysine hydroxylation	BIOLOGICAL_PROCESS	0.014409	0.230512		GO:0055080	cation homeostasis	BIOLOGICAL_PROCESS	0.047657	0.742636
																														GO:0005791	rough endoplasmic reticulum	CELLULAR_COMPONENT	0.0138201	0.230512		GO:0046872	metal ion binding	MOLECULAR_FUNCTION	0.047871	0.745101
																														GO:0016281	eukaryotic translation initiation factor 4F complex	CELLULAR_COMPONENT	0.014409	0.230512		GO:0014704	intercalated disc	CELLULAR_COMPONENT	0.0480519	0.747008
																														GO:0031987	locomotion involved in locomotory behavior	BIOLOGICAL_PROCESS	0.014409	0.230512		GO:0007409	axonogenesis	BIOLOGICAL_PROCESS	0.0481055	0.747008
																														GO:0016339	calcium-dependent cell-cell adhesion via plasma membrane cell adhesion molecules	BIOLOGICAL_PROCESS	0.014409	0.230512		GO:0065009	regulation of molecular function	BIOLOGICAL_PROCESS	0.0482718	0.748719
																														GO:0040028	regulation of vulval development	BIOLOGICAL_PROCESS	0.014409	0.230512		GO:0006473	protein acetylation	BIOLOGICAL_PROCESS	0.0485003	0.749647
																														GO:0006900	vesicle budding from membrane	BIOLOGICAL_PROCESS	0.014206	0.230512		GO:0001736	establishment of planar polarity	BIOLOGICAL_PROCESS	0.0484606	0.749647
																														GO:0004617	phosphoglycerate dehydrogenase activity	MOLECULAR_FUNCTION	0.014409	0.230512		GO:0001738	morphogenesis of a polarized epithelium	BIOLOGICAL_PROCESS	0.0484606	0.749647
																														GO:0089717	spanning component of membrane	CELLULAR_COMPONENT	0.014409	0.230512		GO:0051301	cell division	BIOLOGICAL_PROCESS	0.0488271	0.753269
																														GO:0016701	oxidoreductase activity, acting on single donors with incorporation of molecular oxygen	MOLECULAR_FUNCTION	0.0138201	0.230512		GO:0072659	protein localization to plasma membrane	BIOLOGICAL_PROCESS	0.0488476	0.753269
																														GO:0050347	trans-octaprenyltranstransferase activity	MOLECULAR_FUNCTION	0.014409	0.230512		GO:0098794	postsynapse	CELLULAR_COMPONENT	0.0490027	0.754789
																														GO:0036094	small molecule binding	MOLECULAR_FUNCTION	0.013738	0.230512		GO:0032844	regulation of homeostatic process	BIOLOGICAL_PROCESS	0.0491019	0.755128
																														GO:0052923	all-trans-nonaprenyl-diphosphate synthase (geranyl-diphosphate specific) activity	MOLECULAR_FUNCTION	0.014409	0.230512		GO:0051248	negative regulation of protein metabolic process	BIOLOGICAL_PROCESS	0.0491379	0.755128
																														GO:0000137	Golgi cis cisterna	CELLULAR_COMPONENT	0.014409	0.230512
																														GO:0051450	myoblast proliferation	BIOLOGICAL_PROCESS	0.014409	0.230512
																														GO:0097437	maintenance of dormancy	BIOLOGICAL_PROCESS	0.014409	0.230512
																														GO:0001755	neural crest cell migration	BIOLOGICAL_PROCESS	0.014409	0.230512
																														GO:0060229	lipase activator activity	MOLECULAR_FUNCTION	0.014409	0.230512
																														GO:0060284	regulation of cell development	BIOLOGICAL_PROCESS	0.0138232	0.230512
																														GO:0048284	organelle fusion	BIOLOGICAL_PROCESS	0.014017	0.230512
																														GO:2000291	regulation of myoblast proliferation	BIOLOGICAL_PROCESS	0.014409	0.230512
																														GO:0120038	plasma membrane bounded cell projection part	CELLULAR_COMPONENT	0.014414	0.230512
																														GO:0010231	maintenance of seed dormancy	BIOLOGICAL_PROCESS	0.014409	0.230512
																														GO:0010256	endomembrane system organization	BIOLOGICAL_PROCESS	0.0137311	0.230512
																														GO:0010244	response to low fluence blue light stimulus by blue low-fluence system	BIOLOGICAL_PROCESS	0.014409	0.230512
																														GO:0071345	cellular response to cytokine stimulus	BIOLOGICAL_PROCESS	0.014017	0.230512
																														GO:0061629	RNA polymerase II sequence-specific DNA-binding transcription factor binding	MOLECULAR_FUNCTION	0.014409	0.230512
																														GO:0008381	mechanosensitive ion channel activity	MOLECULAR_FUNCTION	0.014409	0.230512
																														GO:0020027	hemoglobin metabolic process	BIOLOGICAL_PROCESS	0.014409	0.230512
																														GO:0007035	vacuolar acidification	BIOLOGICAL_PROCESS	0.014409	0.230512
																														GO:0010832	negative regulation of myotube differentiation	BIOLOGICAL_PROCESS	0.014409	0.230512
																														GO:0022406	membrane docking	BIOLOGICAL_PROCESS	0.014206	0.230512
																														GO:0043209	myelin sheath	CELLULAR_COMPONENT	0.0138201	0.230512
																														GO:0070815	peptidyl-lysine 5-dioxygenase activity	MOLECULAR_FUNCTION	0.014409	0.230512
																														GO:0009950	dorsal/ventral axis specification	BIOLOGICAL_PROCESS	0.014409	0.230512
																														GO:0010919	regulation of inositol phosphate biosynthetic process	BIOLOGICAL_PROCESS	0.014409	0.230512
																														GO:0009927	histidine phosphotransfer kinase activity	MOLECULAR_FUNCTION	0.014409	0.230512
																														GO:0044214	spanning component of plasma membrane	CELLULAR_COMPONENT	0.014409	0.230512
																														GO:0045662	negative regulation of myoblast differentiation	BIOLOGICAL_PROCESS	0.014409	0.230512
																														GO:0019346	transsulfuration	BIOLOGICAL_PROCESS	0.014409	0.230512
																														GO:0055074	calcium ion homeostasis	BIOLOGICAL_PROCESS	0.0146176	0.233506
																														GO:0060255	regulation of macromolecule metabolic process	BIOLOGICAL_PROCESS	0.0146371	0.233557
																														GO:0032958	inositol phosphate biosynthetic process	BIOLOGICAL_PROCESS	0.0152301	0.236687
																														GO:0043619	regulation of transcription from RNA polymerase II promoter in response to oxidative stress	BIOLOGICAL_PROCESS	0.0152301	0.236687
																														GO:0042335	cuticle development	BIOLOGICAL_PROCESS	0.0152301	0.236687
																														GO:0032652	regulation of interleukin-1 production	BIOLOGICAL_PROCESS	0.0152301	0.236687
																														GO:0044853	plasma membrane raft	CELLULAR_COMPONENT	0.0149118	0.236687
																														GO:0030119	AP-type membrane coat adaptor complex	CELLULAR_COMPONENT	0.0149118	0.236687
																														GO:1990182	exosomal secretion	BIOLOGICAL_PROCESS	0.0152301	0.236687
																														GO:0001881	receptor recycling	BIOLOGICAL_PROCESS	0.0152301	0.236687
																														GO:1903664	regulation of asexual reproduction	BIOLOGICAL_PROCESS	0.0149118	0.236687
																														GO:0072583	clathrin-dependent endocytosis	BIOLOGICAL_PROCESS	0.0152301	0.236687
																														GO:0048639	positive regulation of developmental growth	BIOLOGICAL_PROCESS	0.0149118	0.236687
																														GO:0097734	extracellular exosome biogenesis	BIOLOGICAL_PROCESS	0.0152301	0.236687
																														GO:0008467	[heparan sulfate]-glucosamine 3-sulfotransferase 1 activity	MOLECULAR_FUNCTION	0.0152301	0.236687
																														GO:0046755	viral budding	BIOLOGICAL_PROCESS	0.0152301	0.236687
																														GO:0070177	contractile vacuole discharge	BIOLOGICAL_PROCESS	0.0152301	0.236687
[truncated: 607 more rows]
