# Supplementary material for: Rapid turnover of life-cycle-related genes in the brown algae
Source: Genome Biol. 2019 Feb 14;20:35. doi: 10.1186/s13059-019-1630-6 (PMC6374913; doi:10.1186/s13059-019-1630-6)
Supplement: Supplementary file 3 — Protein alignments, corresponding Gblocks html file and CDS sequences for the lineage conserved gametophyte-biased genes. (ZIP 2109 kb) [file 13059_2019_1630_MOESM3_ESM.zip]

Archive with 1,303 entries (1,302 files):
- Con_GA_alignments/
- Con_GA_alignments/Ec-00_001110.aligned.aa.fasta
- Con_GA_alignments/Ec-00_001110.nucl.fasta
- Con_GA_alignments/Ec-00_001120.aligned.aa.fasta
- Con_GA_alignments/Ec-00_001120.nucl.fasta
- Con_GA_alignments/Ec-00_001220.aligned.aa.fasta
- Con_GA_alignments/Ec-00_001220.nucl.fasta
- Con_GA_alignments/Ec-00_004540.nucl.fasta
- Con_GA_alignments/Ec-00_005590.aligned.aa.fasta
- Con_GA_alignments/Ec-00_005960.aligned.aa.fasta
- Con_GA_alignments/Ec-00_005960.nucl.fasta
- Con_GA_alignments/Ec-00_007810.aligned.aa.fasta
- Con_GA_alignments/Ec-00_007810.nucl.fasta
- Con_GA_alignments/Ec-00_010890.nucl.fasta
- Con_GA_alignments/Ec-00_010940.aligned.aa.fasta
- Con_GA_alignments/Ec-00_010940.nucl.fasta
- Con_GA_alignments/Ec-01_000080.aligned.aa.fasta
- Con_GA_alignments/Ec-01_000080.nucl.fasta
- Con_GA_alignments/Ec-01_000200.aligned.aa.fasta
- Con_GA_alignments/Ec-01_000380.nucl.fasta
- Con_GA_alignments/Ec-01_000650.aligned.aa.fasta
- Con_GA_alignments/Ec-01_000650.nucl.fasta
- Con_GA_alignments/Ec-01_001000.aligned.aa.fasta
- Con_GA_alignments/Ec-01_001000.nucl.fasta
- Con_GA_alignments/Ec-01_001140.aligned.aa.fasta
- Con_GA_alignments/Ec-01_001140.nucl.fasta
- Con_GA_alignments/Ec-01_002940.aligned.aa.fasta
- Con_GA_alignments/Ec-01_002940.nucl.fasta
- Con_GA_alignments/Ec-01_003790.aligned.aa.fasta
- Con_GA_alignments/Ec-01_003790.nucl.fasta
- Con_GA_alignments/Ec-01_004260.aligned.aa.fasta
- Con_GA_alignments/Ec-01_004260.nucl.fasta
- Con_GA_alignments/Ec-01_004310.aligned.aa.fasta
- Con_GA_alignments/Ec-01_004600.nucl.fasta
- Con_GA_alignments/Ec-01_004800.aligned.aa.fasta
- Con_GA_alignments/Ec-01_004800.nucl.fasta
- Con_GA_alignments/Ec-01_004940.nucl.fasta
- Con_GA_alignments/Ec-01_005080.aligned.aa.fasta
- Con_GA_alignments/Ec-01_005390.aligned.aa.fasta
- Con_GA_alignments/Ec-01_005410.aligned.aa.fasta
- Con_GA_alignments/Ec-01_005460.aligned.aa.fasta
- Con_GA_alignments/Ec-01_005460.nucl.fasta
- Con_GA_alignments/Ec-01_005570.nucl.fasta
- Con_GA_alignments/Ec-01_005980.aligned.aa.fasta
- Con_GA_alignments/Ec-01_006190.aligned.aa.fasta
- Con_GA_alignments/Ec-01_006190.nucl.fasta
- Con_GA_alignments/Ec-01_007040.aligned.aa.fasta
- Con_GA_alignments/Ec-01_007040.nucl.fasta
- Con_GA_alignments/Ec-01_007050.aligned.aa.fasta
- Con_GA_alignments/Ec-01_007050.nucl.fasta
- Con_GA_alignments/Ec-01_007070.aligned.aa.fasta
- Con_GA_alignments/Ec-01_007070.nucl.fasta
- Con_GA_alignments/Ec-01_007620.aligned.aa.fasta
- Con_GA_alignments/Ec-01_007620.nucl.fasta
- Con_GA_alignments/Ec-01_007680.nucl.fasta
- Con_GA_alignments/Ec-01_007960.aligned.aa.fasta
- Con_GA_alignments/Ec-01_007960.nucl.fasta
- Con_GA_alignments/Ec-01_007970.aligned.aa.fasta
- Con_GA_alignments/Ec-01_007970.nucl.fasta
- Con_GA_alignments/Ec-01_008650.aligned.aa.fasta
- Con_GA_alignments/Ec-01_008650.nucl.fasta
- Con_GA_alignments/Ec-01_008830.aligned.aa.fasta
- Con_GA_alignments/Ec-01_008830.nucl.fasta
- Con_GA_alignments/Ec-01_008870.aligned.aa.fasta
- Con_GA_alignments/Ec-01_008910.aligned.aa.fasta
- Con_GA_alignments/Ec-01_008910.nucl.fasta
- Con_GA_alignments/Ec-01_009090.aligned.aa.fasta
- Con_GA_alignments/Ec-01_009090.nucl.fasta
- Con_GA_alignments/Ec-01_009350.nucl.fasta
- Con_GA_alignments/Ec-01_009780.nucl.fasta
- Con_GA_alignments/Ec-01_011200.nucl.fasta
- Con_GA_alignments/Ec-01_011620.aligned.aa.fasta
- Con_GA_alignments/Ec-01_011620.nucl.fasta
- Con_GA_alignments/Ec-01_011660.aligned.aa.fasta
- Con_GA_alignments/Ec-01_011660.nucl.fasta
- Con_GA_alignments/Ec-01_011670.aligned.aa.fasta
- Con_GA_alignments/Ec-01_011670.nucl.fasta
- Con_GA_alignments/Ec-01_011900.aligned.aa.fasta
- Con_GA_alignments/Ec-02_001590.nucl.fasta
- Con_GA_alignments/Ec-02_001670.aligned.aa.fasta
- Con_GA_alignments/Ec-02_002030.aligned.aa.fasta
- Con_GA_alignments/Ec-02_002720.nucl.fasta
- Con_GA_alignments/Ec-02_003960.aligned.aa.fasta
- Con_GA_alignments/Ec-02_004920.aligned.aa.fasta
- Con_GA_alignments/Ec-02_004920.nucl.fasta
- Con_GA_alignments/Ec-02_005040.aligned.aa.fasta
- Con_GA_alignments/Ec-02_005040.nucl.fasta
- Con_GA_alignments/Ec-02_005160.aligned.aa.fasta
- Con_GA_alignments/Ec-02_005160.nucl.fasta
- Con_GA_alignments/Ec-02_005530.nucl.fasta
- Con_GA_alignments/Ec-02_005700.aligned.aa.fasta
- Con_GA_alignments/Ec-02_006130.aligned.aa.fasta
- Con_GA_alignments/Ec-02_006140.aligned.aa.fasta
- Con_GA_alignments/Ec-03_002570.aligned.aa.fasta
- Con_GA_alignments/Ec-03_002570.nucl.fasta
- Con_GA_alignments/Ec-03_003170.aligned.aa.fasta
- Con_GA_alignments/Ec-03_003170.nucl.fasta
- Con_GA_alignments/Ec-03_003430.aligned.aa.fasta
- Con_GA_alignments/Ec-03_003430.nucl.fasta
- Con_GA_alignments/Ec-03_003530.aligned.aa.fasta
- Con_GA_alignments/Ec-03_003530.nucl.fasta
- Con_GA_alignments/Ec-04_002300.nucl.fasta
- Con_GA_alignments/Ec-04_002470.nucl.fasta
- Con_GA_alignments/Ec-04_002770.aligned.aa.fasta
- Con_GA_alignments/Ec-04_003160.aligned.aa.fasta
- Con_GA_alignments/Ec-04_003160.nucl.fasta
- Con_GA_alignments/Ec-04_003710.nucl.fasta
- Con_GA_alignments/Ec-04_004140.aligned.aa.fasta
- Con_GA_alignments/Ec-04_004140.nucl.fasta
- Con_GA_alignments/Ec-04_004150.aligned.aa.fasta
- Con_GA_alignments/Ec-04_004150.nucl.fasta
- Con_GA_alignments/Ec-04_004210.aligned.aa.fasta
- Con_GA_alignments/Ec-04_004210.nucl.fasta
- Con_GA_alignments/Ec-04_005270.aligned.aa.fasta
- Con_GA_alignments/Ec-04_005270.nucl.fasta
- Con_GA_alignments/Ec-04_006190.aligned.aa.fasta
- Con_GA_alignments/Ec-04_006340.aligned.aa.fasta
- Con_GA_alignments/Ec-04_006340.nucl.fasta
- Con_GA_alignments/Ec-05_000280.aligned.aa.fasta
- Con_GA_alignments/Ec-05_000820.aligned.aa.fasta
- Con_GA_alignments/Ec-05_001720.aligned.aa.fasta
- Con_GA_alignments/Ec-05_001720.nucl.fasta
- Con_GA_alignments/Ec-05_002040.aligned.aa.fasta
- Con_GA_alignments/Ec-05_002040.nucl.fasta
- Con_GA_alignments/Ec-05_002090.aligned.aa.fasta
- Con_GA_alignments/Ec-05_002090.nucl.fasta
- Con_GA_alignments/Ec-05_002210.aligned.aa.fasta
- Con_GA_alignments/Ec-05_002210.nucl.fasta
- Con_GA_alignments/Ec-05_002810.aligned.aa.fasta
- Con_GA_alignments/Ec-05_002810.nucl.fasta
- Con_GA_alignments/Ec-05_002930.aligned.aa.fasta
- Con_GA_alignments/Ec-05_004200.aligned.aa.fasta
- Con_GA_alignments/Ec-05_004200.nucl.fasta
- Con_GA_alignments/Ec-05_004430.aligned.aa.fasta
- Con_GA_alignments/Ec-05_004430.nucl.fasta
- Con_GA_alignments/Ec-05_004820.aligned.aa.fasta
- Con_GA_alignments/Ec-05_004880.aligned.aa.fasta
- Con_GA_alignments/Ec-05_004880.nucl.fasta
- Con_GA_alignments/Ec-05_005090.nucl.fasta
- Con_GA_alignments/Ec-05_005580.aligned.aa.fasta
- Con_GA_alignments/Ec-05_005720.aligned.aa.fasta
- Con_GA_alignments/Ec-05_005720.nucl.fasta
- Con_GA_alignments/Ec-06_000340.aligned.aa.fasta
- Con_GA_alignments/Ec-06_001620.aligned.aa.fasta
- Con_GA_alignments/Ec-06_001620.nucl.fasta
- Con_GA_alignments/Ec-06_002540.nucl.fasta
- Con_GA_alignments/Ec-06_003350.aligned.aa.fasta
- Con_GA_alignments/Ec-06_003350.nucl.fasta
- Con_GA_alignments/Ec-06_004410.nucl.fasta
- Con_GA_alignments/Ec-06_004530.aligned.aa.fasta
- Con_GA_alignments/Ec-06_004540.aligned.aa.fasta
- Con_GA_alignments/Ec-06_004540.nucl.fasta
- Con_GA_alignments/Ec-06_004570.aligned.aa.fasta
- Con_GA_alignments/Ec-06_004570.nucl.fasta
- Con_GA_alignments/Ec-06_006930.aligned.aa.fasta
- Con_GA_alignments/Ec-06_006930.nucl.fasta
- Con_GA_alignments/Ec-06_007230.nucl.fasta
- Con_GA_alignments/Ec-06_007610.aligned.aa.fasta
- Con_GA_alignments/Ec-06_007610.nucl.fasta
- Con_GA_alignments/Ec-06_008070.aligned.aa.fasta
- Con_GA_alignments/Ec-06_008070.nucl.fasta
- Con_GA_alignments/Ec-06_008130.aligned.aa.fasta
- Con_GA_alignments/Ec-06_008320.aligned.aa.fasta
- Con_GA_alignments/Ec-06_008320.nucl.fasta
- Con_GA_alignments/Ec-06_008340.aligned.aa.fasta
- Con_GA_alignments/Ec-06_008340.nucl.fasta
- Con_GA_alignments/Ec-06_008810.nucl.fasta
- Con_GA_alignments/Ec-06_009020.aligned.aa.fasta
- Con_GA_alignments/Ec-06_009020.nucl.fasta
- Con_GA_alignments/Ec-06_009130.nucl.fasta
- Con_GA_alignments/Ec-06_009760.aligned.aa.fasta
- Con_GA_alignments/Ec-06_009760.nucl.fasta
- Con_GA_alignments/Ec-06_010290.aligned.aa.fasta
- Con_GA_alignments/Ec-06_010290.nucl.fasta
- Con_GA_alignments/Ec-06_010960.aligned.aa.fasta
- Con_GA_alignments/Ec-07_001480.aligned.aa.fasta
- Con_GA_alignments/Ec-07_003830.nucl.fasta
- Con_GA_alignments/Ec-07_003910.aligned.aa.fasta
- Con_GA_alignments/Ec-07_004200.aligned.aa.fasta
- Con_GA_alignments/Ec-07_004200.nucl.fasta
- Con_GA_alignments/Ec-07_005060.aligned.aa.fasta
- Con_GA_alignments/Ec-07_006280.aligned.aa.fasta
- Con_GA_alignments/Ec-07_006280.nucl.fasta
- Con_GA_alignments/Ec-07_006620.aligned.aa.fasta
- Con_GA_alignments/Ec-07_006620.nucl.fasta
- Con_GA_alignments/Ec-07_006630.aligned.aa.fasta
- Con_GA_alignments/Ec-08_000340.aligned.aa.fasta
- Con_GA_alignments/Ec-08_000340.nucl.fasta
- Con_GA_alignments/Ec-08_000720.aligned.aa.fasta
- Con_GA_alignments/Ec-08_000720.nucl.fasta
- Con_GA_alignments/Ec-08_001420.aligned.aa.fasta
- Con_GA_alignments/Ec-08_001420.nucl.fasta
- Con_GA_alignments/Ec-08_001650.aligned.aa.fasta
- Con_GA_alignments/Ec-08_001650.nucl.fasta
- Con_GA_alignments/Ec-08_002000.nucl.fasta
- Con_GA_alignments/Ec-08_002500.nucl.fasta
- Con_GA_alignments/Ec-08_002800.aligned.aa.fasta
- Con_GA_alignments/Ec-08_002970.nucl.fasta
- Con_GA_alignments/Ec-08_004070.aligned.aa.fasta
- Con_GA_alignments/Ec-08_004070.nucl.fasta
- Con_GA_alignments/Ec-08_004240.nucl.fasta
- Con_GA_alignments/Ec-08_004960.aligned.aa.fasta
- Con_GA_alignments/Ec-08_004960.nucl.fasta
- Con_GA_alignments/Ec-08_005500.aligned.aa.fasta
- Con_GA_alignments/Ec-08_005750.aligned.aa.fasta
- Con_GA_alignments/Ec-09_001940.aligned.aa.fasta
- Con_GA_alignments/Ec-09_001940.nucl.fasta
- Con_GA_alignments/Ec-09_002090.aligned.aa.fasta
- Con_GA_alignments/Ec-09_002090.nucl.fasta
- Con_GA_alignments/Ec-09_002490.aligned.aa.fasta
- Con_GA_alignments/Ec-09_004140.aligned.aa.fasta
- Con_GA_alignments/Ec-09_004140.nucl.fasta
- Con_GA_alignments/Ec-10_000430.aligned.aa.fasta
- Con_GA_alignments/Ec-10_000430.nucl.fasta
- Con_GA_alignments/Ec-10_000470.nucl.fasta
- Con_GA_alignments/Ec-10_001110.aligned.aa.fasta
- Con_GA_alignments/Ec-10_001110.nucl.fasta
- Con_GA_alignments/Ec-10_001260.aligned.aa.fasta
- Con_GA_alignments/Ec-10_001260.nucl.fasta
- Con_GA_alignments/Ec-10_001490.aligned.aa.fasta
- Con_GA_alignments/Ec-10_001490.nucl.fasta
- Con_GA_alignments/Ec-10_001510.aligned.aa.fasta
- Con_GA_alignments/Ec-10_001830.aligned.aa.fasta
- Con_GA_alignments/Ec-10_001830.nucl.fasta
- Con_GA_alignments/Ec-10_002060.aligned.aa.fasta
- Con_GA_alignments/Ec-10_004900.nucl.fasta
- Con_GA_alignments/Ec-10_005660.nucl.fasta
- Con_GA_alignments/Ec-10_005980.aligned.aa.fasta
- Con_GA_alignments/Ec-10_005980.nucl.fasta
- Con_GA_alignments/Ec-10_006090.aligned.aa.fasta
- Con_GA_alignments/Ec-10_006090.nucl.fasta
- Con_GA_alignments/Ec-10_006310.aligned.aa.fasta
- Con_GA_alignments/Ec-10_006310.nucl.fasta
- Con_GA_alignments/Ec-11_000040.nucl.fasta
- Con_GA_alignments/Ec-11_001900.aligned.aa.fasta
- Con_GA_alignments/Ec-11_001910.aligned.aa.fasta
- Con_GA_alignments/Ec-11_001910.nucl.fasta
- Con_GA_alignments/Ec-11_002300.nucl.fasta
- Con_GA_alignments/Ec-11_002870.nucl.fasta
- Con_GA_alignments/Ec-11_003270.aligned.aa.fasta
- Con_GA_alignments/Ec-11_003270.nucl.fasta
- Con_GA_alignments/Ec-11_003910.aligned.aa.fasta
- Con_GA_alignments/Ec-11_003910.nucl.fasta
- Con_GA_alignments/Ec-11_004170.aligned.aa.fasta
- Con_GA_alignments/Ec-11_004170.nucl.fasta
- Con_GA_alignments/Ec-11_004190.aligned.aa.fasta
- Con_GA_alignments/Ec-11_004410.nucl.fasta
- Con_GA_alignments/Ec-11_005060.aligned.aa.fasta
- Con_GA_alignments/Ec-11_005490.aligned.aa.fasta
- Con_GA_alignments/Ec-11_005490.nucl.fasta
- Con_GA_alignments/Ec-11_006190.aligned.aa.fasta
- Con_GA_alignments/Ec-11_006190.nucl.fasta
- Con_GA_alignments/Ec-12_000390.aligned.aa.fasta
- Con_GA_alignments/Ec-12_000390.nucl.fasta
- Con_GA_alignments/Ec-12_000810.aligned.aa.fasta
- Con_GA_alignments/Ec-12_000810.nucl.fasta
- Con_GA_alignments/Ec-12_001260.aligned.aa.fasta
- Con_GA_alignments/Ec-12_001270.nucl.fasta
- Con_GA_alignments/Ec-12_001310.aligned.aa.fasta
- Con_GA_alignments/Ec-12_001310.nucl.fasta
- Con_GA_alignments/Ec-12_001660.aligned.aa.fasta
- Con_GA_alignments/Ec-12_001660.nucl.fasta
- Con_GA_alignments/Ec-12_001950.aligned.aa.fasta
- Con_GA_alignments/Ec-12_001950.nucl.fasta
- Con_GA_alignments/Ec-12_001990.aligned.aa.fasta
- Con_GA_alignments/Ec-12_001990.nucl.fasta
- Con_GA_alignments/Ec-12_002340.aligned.aa.fasta
- Con_GA_alignments/Ec-12_002340.nucl.fasta
- Con_GA_alignments/Ec-12_002410.aligned.aa.fasta
- Con_GA_alignments/Ec-12_003300.aligned.aa.fasta
- Con_GA_alignments/Ec-12_003300.nucl.fasta
- Con_GA_alignments/Ec-12_003390.aligned.aa.fasta
- Con_GA_alignments/Ec-12_003390.nucl.fasta
- Con_GA_alignments/Ec-12_003690.aligned.aa.fasta
- Con_GA_alignments/Ec-12_003690.nucl.fasta
- Con_GA_alignments/Ec-12_003860.nucl.fasta
- Con_GA_alignments/Ec-12_003960.aligned.aa.fasta
- Con_GA_alignments/Ec-12_003960.nucl.fasta
- Con_GA_alignments/Ec-12_004030.aligned.aa.fasta
- Con_GA_alignments/Ec-12_004030.nucl.fasta
- Con_GA_alignments/Ec-12_004060.aligned.aa.fasta
- Con_GA_alignments/Ec-12_004500.aligned.aa.fasta
- Con_GA_alignments/Ec-12_004500.nucl.fasta
- Con_GA_alignments/Ec-12_005380.nucl.fasta
- Con_GA_alignments/Ec-12_005600.aligned.aa.fasta
- Con_GA_alignments/Ec-12_005600.nucl.fasta
- Con_GA_alignments/Ec-12_005820.aligned.aa.fasta
- Con_GA_alignments/Ec-12_005820.nucl.fasta
- Con_GA_alignments/Ec-12_006100.aligned.aa.fasta
- Con_GA_alignments/Ec-12_006100.nucl.fasta
- Con_GA_alignments/Ec-12_006180.aligned.aa.fasta
- Con_GA_alignments/Ec-12_006180.nucl.fasta
- Con_GA_alignments/Ec-12_006240.aligned.aa.fasta
- Con_GA_alignments/Ec-12_006240.nucl.fasta
- Con_GA_alignments/Ec-12_007410.aligned.aa.fasta
- Con_GA_alignments/Ec-12_007410.nucl.fasta
- Con_GA_alignments/Ec-12_008070.aligned.aa.fasta
- Con_GA_alignments/Ec-12_008070.nucl.fasta
- Con_GA_alignments/Ec-12_008820.aligned.aa.fasta
- Con_GA_alignments/Ec-13_000400.nucl.fasta
[truncated: 1,003 more entries]
