# Supplementary material for: Rapid turnover of life-cycle-related genes in the brown algae
Source: Genome Biol. 2019 Feb 14;20:35. doi: 10.1186/s13059-019-1630-6 (PMC6374913; doi:10.1186/s13059-019-1630-6)
Supplement: Supplementary file 3 — Protein alignments, corresponding Gblocks html file and CDS sequences for the lineage conserved gametophyte-biased genes. (ZIP 2109 kb) [file 13059_2019_1630_MOESM3_ESM.zip › Con_GA_alignments/Ec-00_001220.aligned.aa.fasta]

>Ec-00_001220
--------------------------------------------------
--------------------------------------------------
--------------------------------------------------
--------------------------------------------------
--------------------------------------------------
--------------------------------------------------
--------------------------------------------------
--------------------------------------------------
--------------------------------------------------
--------------------------------------------------
-----------------------------------------------MKP
AEGLLTTASGRLVVRPTAGGGGGSG--VCGREADRGNESSRAGGGDKGAA
PSIPMMRLHAAWPLTFIWVDPERDLKRFPPREIVVEEIVDLARGHKTPAF
WQQASHRGIHTLPDPKLCFSLVGHDRSLDLAAESLPEAREWVCALARVAL
MAKRGGLVEAAGDAVAPLLPHRFWPEPAASPAGPDLEENMSGERLIDVDH
EVD--SRVGGQRQ-SDRAATALNTEVSRHEVSLRSDADLSSEIPKVFGEG
GAWSVDTIHAWRRRLFPAVRRGDIAAVLAIFDQGCPVDIAQTGTGDTPML
LACRLGDVGMVRECLRRGSRNDPHPAFGQTALQAAVASGQEACARLILET
AAPSRSDAVVSNHKDPNKETPLHVACRRGYDGIVEALLHHGADLRAVDRK
GNTPLHGAAGSGHAGALGSLLDAGGDVVLEERNARGDRALHTAAAPGHIA
CVELLLGTAAEPDVPNADGQTPFALASRGGHLAVTRLIRKYAPAAGTPSG
GDAQFQAHRRANEGGGSATADALPRPHSSGSASN----PTP-DHRSRDLE
HRCYSAAGLGHQQFEDLNDPTSCRQPVYTSGADSSDRDLLRSTSEQDRRG
LYARGGELHNTKATPPQSTVEEDVISPASSASAPVQGRHGSLFDGLQVYV
VGGRQPLGSQHS--CAAPGNVS-ALARVPVSARTMVLDSHRLSTASHHHQ
RREEQQQQHQNYYPSNQHTSYNSSLSTASFEGLDPNWRDNVLSAPSTVAP
SPPTPVLPPEDDRRPSCDSTPLLSAVPSTATTNIGDGTSVVGVPGSARAL
ARMIHFNSTNGRDENEISRRVLGRGTSRSGATAGQEAVEIEESEKEGWGG
ENSRFSC
>MSTRG.51699.1
XFSDEDAYAFREGGNVDAGAHYPSNDSGVDATTTGGIGPGAEPPVAIAFH
AFAHDEPCTDAACGGSKSTIEQGTETIPLGVSCSDREQMRGLSVERGDET
RGDEKRLFGGKQDIAVWPPTSTRTSNEGEADTLPDSFYLSDEYGPEGAST
GRNHHDDDDNDGSTNGRREPLSIGSPTEAGCGVIRGGARPSSGRYSVENS
NDRDAPSGFQRRQEEKSADMFGKSSDGSDYWSSSSETLHHQPRRLPQPRF
SRRRARQNSRRAPLDTTQRSSRIAPSEDLASPTDLTDVETEGGRRHRRTS
CRGSVKHRSPPRRHPRGKEDSSCNRRGRRGVSGYRKRDLRREALTETESM
CGEPNDELEEEVAKLRRENEELKRRQEGTTRLSDQGFDVEPWKNGESIDG
CFAKRDSSRRATRRRDDTFDIEGRSQRLSREGKARVGQQELQHEHRRRSR
SIALTSHLSGVEASTGRSSTRRRQGVPTWTEFVSKSNSSPAAKSPMGSVG
PHSWASRSSENAYPRFDLSLPRVLVEGGYLWKIPCHNAGTPKRRWFQIKP
ADGLLTTASGHLVVRPTSAGGVGAGGSAVGRRKIDSAVSRRSEDGEESTG
-SVPMMRLRAAWPLALIWVDPERDLKKSPPREMGIEEVMDLARGHKTPAF
WQQAAHRGIHTLPDPKLCFSLIGSKRTLDLAAEGLLEAKEWVLALARVAL
MVDRGGLAAANG--YAAVCSPRSQVEPATTPHSSDSEE-LSSARLRDNHG
GGDEISHVGLQRRPSKKSGKPLR---KKEEFCTRSEENSAHVKSGVLGGG
RASSVDTTRSWRQRIFPAVSRGDVASVLAMFDQGCPVDLVHEETGDTPML
LACRLGDIGMVTECLRRGARNDPHPNFGQTALQAAVAAGREACARLLLET
AAPSRSDVVVSNHKDPNKDTPLHVACRRGYRGIVEALLHHGGDLRVANKK
GNTPLHGAAGCGHAAVLASLLDAGGDAVLEEKNLRGERAMHTAAASGHIA
CVELLLGTAAEPDIPRTDGQTPFMLASRGGHLAVTRLIRRYAPAAGTPSG
GDAQFQTHQRANTGRQSATADALPRPHASGPASTAIGIPSPTAHQDRDLE
NRFYSAAGLEHR------EPPSSETALTY--------------TGNERMG
C-AR-----------LRS---------APNASAPLP--HGSLFDGLQVYV
VGGRQPLGSQHASTAAKAGIVSKPSPQAPTSARTMILEGRCLSAS-----
---LQQQQQQ----------------------------------------
--------------------------------------------------
--------------------------------------------------
------X
