# Supplementary material for: Rapid turnover of life-cycle-related genes in the brown algae
Source: Genome Biol. 2019 Feb 14;20:35. doi: 10.1186/s13059-019-1630-6 (PMC6374913; doi:10.1186/s13059-019-1630-6)
Supplement: Supplementary file 3 — Protein alignments, corresponding Gblocks html file and CDS sequences for the lineage conserved gametophyte-biased genes. (ZIP 2109 kb) [file 13059_2019_1630_MOESM3_ESM.zip › Con_GA_alignments/Ec-00_010940.aligned.aa.fasta]

>Ec-00_010940
MVVLSRARSATARAQAGHTAPTNVGNNVVAS-MRNSKSQPMMFANS----
HPHMMRGVSGQRPSSGRSPKHPSTTTRHGIKGATKALCWYRLPATGGWVP
SARAGHTAVTVGTDMVVFGGVVNGERVNELASFDVRTRGWRRLDSRESPG
NAQG---RTPPPIAMATVPAPRAYHVAWAFGNDVYVHGGEG-PTGVRTDT
DDPDLDGVFGSVGRDLFAEEDGGAPLDPVRVVRGAGAGKGAAASGHRVRR
TG-----------------------PSCGVERRPSVSVLEDLWKLDFRTL
RWERLSSRLAPLGRKGHTASVVPLRDRPCVLIFGGAPAGRRGLSNALYSV
DLAMLSAGEGTWERHKPSGTAPAPRHGHSLTAVAGGKRLVLFGGKAENGD
RLGDIQILEVGGGGSLSWAVVQRPVGDLPPARHGHSACEVPTSAGVGARI
SRGAGVLVFGGEETANEGPEIRSTDSHKMFLYDPKESRWQAVETGHAFPI
GRHGHSMSSIAGWTPPSFHPDGTLTASELAPPSTATAGCERNATGVTWAA
AEKDRRVG---GSSGTSAGGREPATRSTVAP-PASSLPSEAGVLQWGEKA
PTCAVIFGGLNSMYVSPEVWMLPLRWGERTVPFFSPKSEPEPNLQRGDGG
AIGSGGDADRGKRELGMSTSGRLKGGVATAAATAQGRTAASADGGRRVQG
VGGATVNKI-G--TGDGAWRLFQAGSTGVENARVKHRRASLPGGFAGFAF
DANRS-------NGEQPIHEIGVAELAGVVTAGPGSDNNDH--NGMAEAT
AEIEAELHRLRKIAYVSEKKLSAEVATRMHLEETIKEMREETNKLRFSKE
SSEIQLREESRRHWHEGQKAKVQCASLERLLAEAYELLNMVELQHHLQVK
SLMPALYGDPRLNREIQDPGEQRGIDKNSLHGPGQWPPQHHQQPQHPLEN
GDGNHPGRAAEGRRSSAATAGNEATEDAAARQFGEVSGRGGVEATVAVRI
AGVLGAGGPLVAV
>MSTRG.48583.1
MAVHLRPRSAEIRKPPKCTALLAAHHVAGNSRLRSSKSQPIAVTSGNIAF
KSRSSRATHAPTSTATHNGAATANMARSAQKRKSKVLNWYRLPATGGWVP
SARAGHAAVSIGAQVILFGGIVNGERGNELTSFDLHTRVWRRVTPKASIV
DGPGQKSLTTAATAVAAVPGPRAFHVAWAFNGNVYIHGGEGQATGETGLV
GNPDLDDVLGSVGRDPFAEEDGGAPVEAGRIATAANGRSAGVVSWPSVRS
VGNAKGGAIGRQIARIDGTQSPLRPASSGGERRPAVSVLEDLWKFDSCAL
QWERLSSRLAPLGRKGHTASVVSLRSRPHVLIFGGAPAGRRGLSNALYSA
DLALLSRGEGVWERHRPSGIAPAPRQGHTLTALIGGKRLVLFGGVAEGGE
LLRDIHVLETDG-DVLSWSAVQAPVGDIPTPRHGHSACEVPVTAGYAAGV
S-GGGVLVFGGEGRTKEGQEVRSTDSHEIFLYDLKESRWQNVATGHAFPI
GRHGHSMSSIVGWTPPSFHPDGALTAAEQAPRANASLTWGRKTATTPGQR
HNNTVRVAEGGGGVGPGVGTRGGAIESPATTNSEGNIPSDAAVLQWGQKA
PCCAVVFGGLNSMYVNPEMWVLPLRWVEKAVQLSPPPPEPE---TRQD--
---EDGESGRGNR-LGFAAVANIKTAGAVAAATARRRAAPVAVDRTGTRG
AG-MVVNATGGNRPADDAWRLFQAGGISMGARTVDHRRASLPGGLTAEAA
RRAQDSLHPYHLQQHQQNLRHETRENAGGELHGAVEREVDHDPGGMPGTA
AEIEGELIRLKRIAYVAEKKLSAEVCARMHLEETNQDMQREMKELSSSKE
SAELELREEAKRQWHEGQKAKSRCASLERLLAEAYELINMMGLQHHLQVK
SLMPG---------------------------------------------
--------------------------------------------------
-------------
