# Supplementary material for: Rapid turnover of life-cycle-related genes in the brown algae
Source: Genome Biol. 2019 Feb 14;20:35. doi: 10.1186/s13059-019-1630-6 (PMC6374913; doi:10.1186/s13059-019-1630-6)
Supplement: Supplementary file 3 — Protein alignments, corresponding Gblocks html file and CDS sequences for the lineage conserved gametophyte-biased genes. (ZIP 2109 kb) [file 13059_2019_1630_MOESM3_ESM.zip › Con_GA_alignments/Ec-01_000200.aligned.aa.fasta]

>Ec-01_000200
MHCFLPLAEQDQYQIAMQVLVGDDLADALIQTASSTLRNAATSNANQDAS
SDDVARTTTNGTSATKSSFPSTWSPGSSIQLIPPKLSDTTDRSLFRRARL
AVFDPHGYRHQRGLRRPLFYKSGYLSCTQCNGMTFIDASALRTILELKSL
VDFGKVRPENLPPCVGCGETAGLRVGAHDFLSLIQGGKEALARRRRLERI
AAKMLQRAFRRHLHIQWRKSEIVRQRTIQLLRYRSAQVIQAMLRGRLGRR
VFETEKWLRVVKKAHRLLIKHALDHYPHRKRVFWYKNEAEERQLYADYRM
LVLRTGFRPPRIVVEQNIREIGETKLRSHCDESARERSRASGAHPGAVEG
TQRSTLLGRIPQGAEETSREQNILGDYLATRATKNNDDACTEGMSRLRRA
YVTERQEELTARLMGHSNPKLAGGLKMKAFFESPYGDDVVSGLMNHQVWQ
AWQQKRDLEQKDLERQKRAEWVRLKQLEDPQLAMYFKEEMTARNVYVINK
LRWDRRALNNVASALKDYNRTGGRKYDFPETTG-SARTSVFTISMMTNPS
IELGF---ET
>MSTRG.26230.1
--------------------------------------------------
------------------------------------------MLVKRT--
------GFRPPR------------------------------TIVEQN--
----------------------------------------------IREI
ATRVLER-----------EAELVGR-------------IQAQWRG-----
-LSVRRYLIVFRRELR-----------------------RHREVRASMVY
RIQRT------------------VRGWSHRKKAGKHRLRR----------
------------------AEQKLLESYVTERSATCDDSSYTDGKARLRRA
YITERQEELTARLMGHSNPKLADGLKMKAFFESPYGDDVVSGLMNDQVWR
VCRREKYMETKGLERKQRAEWVRLKQLEDPQLAMYFREEVTARNVYVIDK
LRLGHRPTKNVASILRAINGTDGRKFDFPKHINQDPRAILFEKHSTDGQA
LLRRFSESKG
