# Supplementary material for: Rapid turnover of life-cycle-related genes in the brown algae
Source: Genome Biol. 2019 Feb 14;20:35. doi: 10.1186/s13059-019-1630-6 (PMC6374913; doi:10.1186/s13059-019-1630-6)
Supplement: Supplementary file 3 — Protein alignments, corresponding Gblocks html file and CDS sequences for the lineage conserved gametophyte-biased genes. (ZIP 2109 kb) [file 13059_2019_1630_MOESM3_ESM.zip › Con_GA_alignments/Ec-01_000650.aligned.aa.fasta]

>Ec-01_000650
MGLCFIIATVCLTPLVAAITSSSARTDVDLQDLASSISAAREEARVDGRT
QPQQQQGLSLQHLEAMWHTSLGVQLDDSSSVREEAYRSIVDLQWALLASQ
DDATQTQQSSSLAGQTSESDSLTPLSRSPFLVCGDRHPDAVLAVESVVHR
ARTQLAYSRGDTVCLLAGLRLDEVDTVRRSETVHVVDPLPQPAKLSRSLH
AKLD---EPPKSPVGLVNNDSFFPSNRNSGDGETRKRVLT-AAATERAGG
VPSPAAQQTGSGETMISDNDSQQGQQ-----LRRVRFNHGEGLPSDLDVS
LTPGTWGLDMAHTWIEHLTSFESTAHFWCEHLRDRFVWTRHSPVDED---
-EGAVREGAADSDGNERRGLNVDEAPTSQTRMHRTWNTLIESHGLTDLGS
LWEQTVDQSSKDGACDFRRLGASSAPEESSKAGSNTKDSKEGAGPHGTTR
QDRRPSPSHKGPVG-KKRR--EGGANDRVVLRGADSLGNTPEDNAHCLLT
VLAYLVTRPEVSYVDDLPQVFELNVEAAWITQSGEETAYSMWNEGIDGST
EIIAMADSGLDVNSCFFTEDLTDDNIDCSSWSNPVFDLTKRKIVQYVGFV
DCVDTENGHGTHVAGSAAGGLSNSSPGEHFGDGAGFGAKLAVFDFGNSEG
GLVTPSSLKSQMLQPPYDIGARISTNSWGAVRTTYTSLDRQVDDFAYLNQ
DMVIVIAAGNCGDEISGCQYQNADIYGSGSILSPALGKNIISVGASEASP
STAGLADNVDEVAYFSSQGPTVDDNRIKPDVVAPGYHLFSASAKPDQESS
CEIGPMAGTSMATPVVAGAAAMIRQYFVQGWYPSGIATPSNIFNPSNALV
KAMIVTSGTAMASYDSSAGSTTLGSPPDAIQGFGRVLLDSVLNVRGSVDL
FVEDRVDMTHGDVNSHFIEMDGVSSSAFDGDMKVTMVWMEPAGFSGSVAP
VFNDLDLKVVAYDGTSESTFYPNNLAAKDPDNTVEMVVIPDVDSYEWFNV
TVTAASVTTTSLPYYALVVTGGVAGTYSPTASTARSWFVRWEMDIDGIPV
AQVATEAFEAGLAEAISAETGDYTDETSSVVVKIDHSTASASDDRSTVTV
EIVVASEADGYAVLTYIISFVEGTSSSVAEGNQGLVAALNEALESRTTEG
CACVEVQAIDGGGYDCSACEEGAVFSTASSITTMSPGGYDLLSVDRSSGR
YPVSVFASASDNSDADDDGMFWSDLSGGKTIRGIIRSDSYVHMAGVVAAI
VLFTSLGLFALRRGRLDAEGRRLSSTSGSGGDGGVSPQRGKARLSDTGTT
QSVADKKASGSKRRDDSREIFTPQATPAP
>MSTRG.18342.1
--------------XFRAILDSQWR-LLALQDYG-------IESYVS---
---------------------------ASSVSSKGG--------------
DDGNLPDTT-----KEGASDKSRPPLRSPFLVCGNRHPDAILALENVVHR
TRAQLTYSRGDTACLLVGLRLDEVEAVRQSGGIHVVEPLPQPAKLSRSLH
AKLDGHLEPPESST--VRDDASSPPSNASGDEARNTRVAPGDTAGEFAGT
LRKPRLDPKKQYTFRHSGDDEQQQQQQRVSTPRNVEFNHGEGLPSDLDVS
LTPGTRDRDIANTWMRHLTSFESTAHLWDEHLRERFLWTRRSAVKEVGVV
EESPVGGGNTESEGGRARRSLREEALTSKARLYRDRNALVEAHGLEDVES
LWDQTTELSSEDGACDFRRLHPSSTSELNAP-ASDLRNSRDEATVPRRTR
QRREGGSAERPPKGSATHRESGGGTHERIVLRGVGSLGATPQDNPHCLLT
LLAYLATLPEVAYVDDLPQVFELNVEAAWITQSGEETSYSIWDQGIDGRT
EIITMADSGLDINSCFFSEDDTDDNIECSTYSSPVYDLTKRKVVQYVGYV
DCGDTENGHGTHVGGSAVGAISNTSPGEHFGDGSGFGAKLAVFDFGDEDG
SLVTPSNIQTQMLQPAYDIGARISTNSWGAIRTTYTSLDRQMDDFAYFKX
--------------------------------------------------
--------------------------------------------------
--------------------------------------------------
--------------------------------------------------
--------------------------------------------------
--------------------------------------------------
--------------------------------------------------
--------------------------------------------------
--------------------------------------------------
--------------------------------------------------
--------------------------------------------------
--------------------------------------------------
-----------------------------
