# Supplementary material for: Rapid turnover of life-cycle-related genes in the brown algae
Source: Genome Biol. 2019 Feb 14;20:35. doi: 10.1186/s13059-019-1630-6 (PMC6374913; doi:10.1186/s13059-019-1630-6)
Supplement: Supplementary file 3 — Protein alignments, corresponding Gblocks html file and CDS sequences for the lineage conserved gametophyte-biased genes. (ZIP 2109 kb) [file 13059_2019_1630_MOESM3_ESM.zip › Con_GA_alignments/Ec-01_001140.aligned.aa.fasta]

>Ec-01_001140
MVTRGRCEKTRIDFYRSSASATLLQLQQYLRNAVGCHLPVSRYEEHGRLY
FYNLDTGETTWDPPPQSREGETSGPPPAATNRSGAVTVRSRSSVILSKGG
KIQFGRSCSAVSSRSEAPKHPTVVHKGGRLGTTDELDDGGGRTLKTGTTE
GAVVRSMLHRASTLPARNVEGESPGAEREGYTSSRQAPGKKDGDETKHVL
GSPQRSVGCPEESTPLPKWSGLKKPTRQRAKHVEEPPTSKPAPSSQGNHL
VPSSLQQAEQWLATNEPESELGRP-YRRRGPDQTPPKPDFSLGTRETSGR
FATPTHVEDASQKEGVPMHEPPAATTARLRGQAAAVREAMELRRKEAEEM
TGRPEITRRGRNKQRSVDDLLLFQRNAEASRRRRHDERETHENKLVTGRP
ETCRRSAVLVKRMRRGGGND-AHLPTSQRLHSDAGEQRRRRDTQQARVET
AIRRRANPNISTRSKSLPRER--GDVARRLYEQAILSREGAHYREQLSRK
-PPRGHTFRPEIDQRSALLAQRRRDRWAS-VGLDKRGR---------RGG
TAVQEFLLAEGTLYDRRRQERQSIQEELALRRPNPTVNRHSRRLLRAAGK
TGRSPGTQSEE-TRSRASEAVEAEQYEFSPRLEGLGTSQKMLESRYGRDA
IPSMQQRAKDREVEILERRRSQSVEQDKEDRSFVARRASRRSSASESPEH
GQD--EPRSAKSFSRKS---WSAAR------------LSPSCRRE-----
--------------------------------------------------
--SGGGQDT-----------------------------------------
--------------------------------------------------
--------------------------------------------------
--------------------------------------------------
------GRPPKP
>MSTRG.49241.1
--------------------------------------------------
--------------------------------------------------
--------------------------------------------------
--------------------------------------------------
-----EACCP------------------RTQRSKIPLKSEGPESSSGATR
VATSLLRAQNWLAQNEPEVELERPRSRTLTPDRTRPRPKSSRGATRLS--
-CKPVGSSDE-RVMACRAEGSGATTTARLRGRAAAVWASVQAQRREEEEM
TGKPEITRLGRSKRRSVDDLFLFQRNVEDSRRRKRDQREAHEKKLVTGRP
ETCGRSTALVKQMRRDGGADRTQLSTSKRLYGDAREQRRRQETLQMQVDT
AIRRRANPTLSVRSRSLPRDRSRGDAARRLYEQAIASRDDALQRERYAAQ
NLPRGVTFHPNIHQRSTFLAQRRRERWASAVGLGVPGIETGSVATADPAG
AAVQEFLLAEGALYDRRRRERQLRQEELALRSKIPAVNRHSRRLLQKAER
MGRSLGVQDDSRVPEDVADVDSAAGYDFSPRLEALDTSKRMLESRYGRGS
IPSMEQRTKERERERLEK-EAQLDERNKENRDFVARRVARSCPENGDAEH
FRGAGIYERTKEYSRQKETRWASEREALLAEELADCTFSPEFRTKRRGRS
RYRQQASGVNGPNSSLAGEVSDVVADEEVVPKVGTVEMDGSASRSLDSSG
CNGGGSRRSGPLRDGEGSSGLPTRRRRRPKQQTTIEDEGSGVGLFPFFGE
EDVVEDAGGSGRSGDYSAGSAGGRGPRKDSDRARGRADEETRSLSALLSR
RPSGGAGGDGYSSTQDDYSVYDSTEDGSDHFLLETGDTIAATLSASARND
GSRRSSTSGRAVTAVTGEGTPIDDDSAASPLPSGWTAFTSPEGWAYFFNE
ETSAVQWKRPTR
