# Supplementary material for: Rapid turnover of life-cycle-related genes in the brown algae
Source: Genome Biol. 2019 Feb 14;20:35. doi: 10.1186/s13059-019-1630-6 (PMC6374913; doi:10.1186/s13059-019-1630-6)
Supplement: Supplementary file 3 — Protein alignments, corresponding Gblocks html file and CDS sequences for the lineage conserved gametophyte-biased genes. (ZIP 2109 kb) [file 13059_2019_1630_MOESM3_ESM.zip › Con_GA_alignments/Ec-01_003790.aligned.aa.fasta]

>Ec-01_003790
MGVPMFGNPESPVGFGLGGDAAQLSNGGGEDGINGDGRGVRETLADTIYP
NSSKAPQNNDDGNDHAVGMGSRRGFGEGGQGASDDAGSRSRRMFDGSRVA
EPDNLQIVEAGEGADIIPGVDDLPVFANDQSKALNDEIKVREKKVAQATN
ALADNRERVRIMEEHLKNVRQEVGHTNALMAAKKK--EIATEEHLCALAA
REAGRYTHDARRFVVEAEEAQDKLNGVQNAIFGANEEMDRFKLQMNWNQE
ELEQWALAAKQKEEDNLALQKYARADDVKIKDLSLQVERLSKSVVARRAE
LQNLEAESSAKQVELDNTAADFRRLHAERQDLVRQWQNAIDGMRRRDEEI
NAVGEKYAAARQVRATRIETLAQNAARLKMQRNDNKEVQGSIENLERTVQ
RQREEAQAAQKRLEEFRDVLEVVKNTLGNGAGALARKRGENANLTAQIEE
KRVGLDTARRKYQISKQRVETETGNTNKVEATAKSAEEELQQREAELKAS
KKRLATAKELMFRDSQKLYALRQEEANFIAEICGAQATMKNLQTKVHALD
QEQTRQQELIYSAEFQIQQMERKVARGMGERTDEEKSELNAKIRELEGEV
DVMREEKKMLTGQARKLNNELRASLRRREAASAQQAELNEAINELELECR
AAEGDVKRESQMKEELMVSNDVMRLEVKRLRDTLNGAADEVFSLENRRQQ
LAMSMKERKAEIQVHWDLQRATLRAAEEERHRVQLELGDRRQAVEKLRAK
YETLAKGFAGAGAGELGGDHAGGGSSQAYFIIAAAQKREELQREGDELDQ
EIR-------------------------SFQRADPGCKDADALRSLEARA
KAAQDGLFRRKKELQRAQTDHEEDLARLDGAKARAARLDEQNAQLDSVRV
QAKAQLDAQRQALTRAGERLASERAMHRRAPGVGGGGRSDRDGGVETMVP
TADDVTPAPVAGGTATAEARDNGGGLIAALVGRGGETLTEKALRASTLGD
TASGVLYTLGQLAREFPEMHDALKISLHLKKLKVPPAPPAHGPASGVAAG
ASKTGRASSAEGSRAGSESSSHVGGASVRSSTSGGGMRGGSLGDRRGSRA
GGGGSVAGEGISPMRLFEAPI
>MSTRG.54064.1
--------------------------------------------------
--------------------------------------------------
--------------------------------------------------
----------------MCFRLTCCRTPATSAETKRWPCVPSRNILCTFDL
SRSRRSKHES----------------------------------------
------------------------------------------TT------
---HRRSCKLAQVELDNTATDFRQLHAERQDLVRQWQNAIDGMRRRDEEI
NAVGEKYAAARQVRASRIETLAQNAARLKMQKNDNEEVQASIENLERSVQ
RQREESQAAQKRLEEFRDVLEVVKNTLGNGAGALSRKRGENANLNAQIEE
KRVGLETARRKYQMSKQRVETETGNTNKVEATAKSAEEDLQKREAELRAS
KKRLATVKELMFRDSQKLYASRQEEANLIAEICGAQATMKNLQTKVHALD
QEQTRQQELIYSAEFQIQQMERKVARGMGERTDEEKSQLNTKIRELEGEV
EILREEKKMLTGQARKLNNELRASLRRKEVASAQRAELDEAINELELECR
AAEGDVRRESQTKEELMVSNDVMRLEVKRLRDTLNGAADEVFSLENRRQQ
LAMSMKERKAEIQVHWDLQRATLRAAEEERHRVQLELGDRRQAVEKLRAK
YETLAKGFAGAGGGEEGGDRTGAGSSQAYFIIAAAQKREELQREGDELDQ
EIRRCEREIRALESTLRHLNARNVDFRVSFQRADPGSKDADALRSLEARA
KAAQDGLFRRKKELQRAQTDHEEDLARLDGAKARAARLDEQNAQLESVQA
QAEAQLKAQRDSLRRAEERLASERTMHRKAPGAGAG--SGGGVGAETVVS
TADGVTPAPVAGGTAMAGSNNNGGPAVAALVGRGG---------------
--------------------------------------------------
--------------------------------------------------
---------------------
