# Supplementary material for: Rapid turnover of life-cycle-related genes in the brown algae
Source: Genome Biol. 2019 Feb 14;20:35. doi: 10.1186/s13059-019-1630-6 (PMC6374913; doi:10.1186/s13059-019-1630-6)
Supplement: Supplementary file 3 — Protein alignments, corresponding Gblocks html file and CDS sequences for the lineage conserved gametophyte-biased genes. (ZIP 2109 kb) [file 13059_2019_1630_MOESM3_ESM.zip › Con_GA_alignments/Ec-01_004310.aligned.aa.fasta]

>Ec-01_004310
MPKVGQLGHVVVGGVVATMSSGFVSAQTPMMEIILPLYQFPYSDFQVEAP
MWEQLLATTITGTPITAILNPMSGPNVVDNDLALYKTILNTFLNLGDDRA
DPSADEHDSLTMICYVSTDYGDRSEDEVNADIDQYETNFPGVCDGIFFDE
APADITDEGGNPTATGDLYERYNNYVVEKEFPDTEDPDLLQDRSWTVTFN
PGGGVDPAYFAFSGNPTVMSYENFYRVMKNVGMPRTPSSVLDPSQHALAV
HTTSPDLDGNTEETRALVEAIVQEAACSGWGKIYLTSDSQDPGSDDGGNP
WNVLTNYWDTLVEAVKAYPTLPPPSCSGPEMALMVPVWLAG----EALED
AVDDVLGVVTKSNFLEGGVTVVLDARDGDGTNPTATQLRDAGARVLCYFD
FNSYTDVYDLIGELTSADPPAAFATEVCGGLYVDNYSEFTLSAEQNIYDL
YITVQNVIPRGMLVIDYEDPDVQ-LFDLYAKDWTEVSFQEGRVVVATRVE
ATTPFAVPDLNNDNATPQNSALIVTGFTETTAEAQEVECLLAEMKETFGY
GFVTGVLDPPAEAETATVYLDRLHSELDDPTITVESCDAPEPVTSACGSD
GAAELTWLSSSRKIRVRNGGCADMARIFAELVLEGVAGEGITTGSPLREV
EPGVWQLDATIDVQAGSVLKIVGEDGLGECNELRLLTDSTDGKRTRVLGN
RGDIVIQNTKIVGWKSDENAPDTTDSTNRGYILCSSCPGTSTDQCVMSVT
DSELSYLGGGGTNTGGLAWKDLCSSSATATARGLTLTGNRRGIYARGAVL
DFDDLDITGSVKEGVRVDSCSGHVKDSTVDQEDSSAWAIFVQRPDGTEVS
GNQITGSKSLILRDDLEGGASPTVNSNTIQTPTLTSVRVRTANTHYSGNS
GDGRCDGCSRIGLVASSTGCFTQDSASSDSEVDAYITDQQCAL
>MSTRG.23975.1
--------------------------------------------------
--------------------------------------------------
------------------------------------QNFPGVCDGIFFDE
AFADITDNSGNLDDYGDLYHSYSQYATAKTDAD-----G-QALDWTVTFN
PGTGADPRYLSLPGEPTVMSFENYYDVLKSAGMPRIPLSSAESSQHAIAV
HSTVPDLDGETAETHELLQAIVQAAACAGWGKIYITSDTQKP--NDAENP
WNEITNYWDGLVDAVAMHETIPPENCPDPRMTLTVPLWTALTNSEAEFAD
AVQDVLDVVSKADFLDGAVSAVFDAR---SHTAEARDLRDAGARIVCYFD
FSNYNDVFGLTDDLASAS---TVLKEVCGGFYVDKYFEIAGFAESNVYVL
YENIQGLVPGSTLFIAYADADIEPEFNLYTKDWTE---------------
--------------------------------------------------
--------------------------------------------------
--------------------------------------------------
--------------------------------------------------
--------------------------------------------------
--------------------------------------------------
--------------------------------------------------
--------------------------------------------------
-------------------------------------------
