# Supplementary material for: Rapid turnover of life-cycle-related genes in the brown algae
Source: Genome Biol. 2019 Feb 14;20:35. doi: 10.1186/s13059-019-1630-6 (PMC6374913; doi:10.1186/s13059-019-1630-6)
Supplement: Supplementary file 3 — Protein alignments, corresponding Gblocks html file and CDS sequences for the lineage conserved gametophyte-biased genes. (ZIP 2109 kb) [file 13059_2019_1630_MOESM3_ESM.zip › Con_GA_alignments/Ec-01_004800.aligned.aa.fasta]

>Ec-01_004800
--------------------------------------------------
--------------------------------------------------
-------------------------------------------MVTAKKK
----------------------NRGLQDTREAADLHGNYSLPLHSGAISC
VGYVADLNATVTCGVDGKIHFFDLTKRRTTRTFMGHVDRPVFAFAYSKRH
RFVVSAGMGRAVVFWNSYTMHVLARRDGHAANVRHCLVDDRSDRVITISA
DKAVRCWDSATFRCI-----------------------------------
-----------------------------QIVSGDAMGNVHVWLVETGLL
AFRFGKAHGTSKISCMAFDASERRLLTGANDGTVKLWNFNNGKELRLLLP
GGNGGGGKAGKKNEEGNERNEVSGVVYCRDDGKGSDNEVLDYVATCSWDK
QVRVFAMESNQEDRRNLAALQQQQQNRHRPLDGGETANATVASRVFPGEG
PPLHRHH------QGDASGRKGGNSVGGSSRS-----DGEDEGGGNEDTQ
DRGQGHSADILAIAYCGRQQVATAGFDGRIFIWGTDSGKPKFSMKPSDHD
VSQLDEVSSIGGLTSVAWWMARQRKKDGKVLDSDSV-NSGGYLDRMGGLL
AEDASMCHVSWDGRQYFAEERMGGSDDGSGTAQAANHTTDPDPEGGSAAA
ADVDENADTAVAGTTAEEVPVVSEEEAKANSSGSVEAKGSAAGVGAAGSD
RKGRGGALCPPDQNSPVEPARDEGLAATGGENASPLTSPAVLPPSLGADS
GGRNSSSSTTGHGANSSKAASATHSADGPAPTSGSASLGPTGKIQETELP
AAREKGLTSVEKQSKDGRQRQEEEKQQQQQQGVRKEGKGGEESGGRGGGG
SRSKGDESSKAAAIATAADKEADDGVDGLLENAVSHTVDCLIYIRCHNVL
CSGTASGELHVWDASTGAFIFGVAARHPNNPGLTAMSTNEGPVERGGGLN
HDTPEGLSGRGDGDSLGDGFGVGATRASPAAVRSTTPVAGSRNNLMLFTA
CEEGFVKTWRLGDITEHVYQTGMRARPKLPRKSRSGRGTKGSATAGEQVS
PLAAGPPAMADSPGTQQTTSLLQPMHQWQAHKTTVTSVQGADYRGKLDLL
VTAGDDCYVHVWTIAGAHIGTFGQPTAWSLGSRATWREPTDQALCSAYGH
GGAGKEDDELSATTTTASTATAAAGEKESKAKTQGGSKHLRRTASKHGKA
VTSTTTDGGDEKEPQKGRKHHDQRARAAQDRDLEKEREEEAERCQEKRYY
IASQNRVQRKLFRGRLSAFCVSRDYYKKETIQEATQILSETCKKSALHPQ
PSSSRPVLSKHRITSILRNTYNQVSFQLQLHKHEDVHERAEVALTRRKSR
RRAKAAASSTSHQHHPHHPRNPGGTAETNRPSSMTLTAATAPSTPHTPAD
TATPRTVSRATGVEGGRSGSATPAEDGTVPRTDGHGGGGSGGHGSRAMPG
TKAARGTDTISKDREGNVRPAAPVDPPSSSATSGRRFRRPSAAMG
>MSTRG.14482.1
GAGEHSGQHRDMIEKVINVERPGISAYVTCGRDGTIKFWHKGTFVLYRTI
RHLDTMKAAYEIMITGGKGREAEGSGRRVCLAPVNRAVKSMKSAWVYDIQ
QMPLSNRIAAACFDRTVSFYDILTGEFVCRIGGLRSSPTCLDCIETGSNQ
QQVIFGDLDGVLHVWSFGKHFYIPGVQDTREAAELNGSYSLPLHSGGVSC
VGYVADLNTTVTCGMDGKIHFFDLVKRRVTRTFMGHLDHPVFAFAYSKRH
RFVVSAGMGRSVVFWNSYTMNVLARRDGHAASVRHCLVDDGSDRVITVSA
DKAVRCWDSATFRCIQSFRDHRMHRPDDTITAALWDHSRTSLVVAGNRMG
VWKNKGAIQSTKQTHEAPVTAALYNSHFHQVVSGDAMGNVHVWLVETGLL
AFRFGKAHGTSKISCMNFDASERRLLTGANDGTVKLWNFNNGKELRLFVS
GGGPAGG-AVVKLTEGNERNEVSGVVYCRD-GKRSEQEGLDYVATCSWDK
HVRVFAMEHGQPP----PAAAQQLQN-HQSVSAGETANVTIASRVFPEEV
RPLQHQHHNNKKHLGHVRGKSRSNRPGGNRKNDYYGEGGDDGGAGPRDAR
DPVEGHSADILAIAHCGHQQVATAGFDGRIFVWATDSGKAKFCMKPSDHD
VSKLDEVSSIGGLTSVARLMLRQRRERGKNTNADSEEESHGYLDRMESLL
AEDASICHVSWDGRQYFAEERMGGSEDGSGTGQAANVATDPNPEDGSAVE
ADQTAGL-------------------------------------------
--------------------------------------------------
--------------------------------------------------
--------------------------------------------------
--------------------------------------------------
--------------------------------------------------
---------------------------APAAAEATVDV------------
--------------------------------------------------
-------------------------------------------------V
VDA-----------------------------------------------
--------------------------------------------------
---------------------------------ET---------------
-------------------------------------------------K
PAEEMP--------------------------------------------
--------------------------------------------------
--------------------------------------------------
-----------------------------------------AIPE
