# Supplementary material for: Rapid turnover of life-cycle-related genes in the brown algae
Source: Genome Biol. 2019 Feb 14;20:35. doi: 10.1186/s13059-019-1630-6 (PMC6374913; doi:10.1186/s13059-019-1630-6)
Supplement: Supplementary file 3 — Protein alignments, corresponding Gblocks html file and CDS sequences for the lineage conserved gametophyte-biased genes. (ZIP 2109 kb) [file 13059_2019_1630_MOESM3_ESM.zip › Con_GA_alignments/Ec-01_005460.aligned.aa.fasta]

>Ec-01_005460
MPYPGVDSDRRERKHVYSNAPAVEERSRQGSKRSRPSSAPLVRGSHPDRP
PSTPSARGRHDHQDKTRSKSSDGEMLVALSRMGGGSDCAPRELRIMKWVV
LRETYLTKLHGVVSAYGKRARSKAATNGNNRASNALNDHKRRSPKLFALL
TELLTVLRRITVEIVEAVERWRRGDKERPFIWGSSNYLVKAAGDIDFLSR
LPGLEEHLGVLVSNNPFLSHIGLDGRSAVLDRSSIRSRSGKFPLSASGSL
GVSTERVAAASAVLYREVRRTQRRQRREQEERRGTRLRSGHPTPISSPSG
RRRRPVSSSGKRSPADSGQDRFDDNRIASRHGDMPKRRPPSLNPAAAAAA
AAEESRSTSTPSDGSRNSDRRRGVEYREKRHYENQPASEEDGEERGVEEE
EEEEERQKIHHACVDDDRRRVSQAVPHRCSTARKLSEAESGPKHSRGLPR
RSLPCNRGAVDGGPHHSPRSADEHHLPDGVAPYRNERRATEVPRVRDNPG
DGFQRRVRPQHDRRRSTGSSESEHAQGGATRGYCTTGAEDEREESSALPP
DDQSLDYQNGGVMYTDDNRYEQHDEGYEYLEDDQDLDYYYEGERYYGYVE
DEGQQGYDTRDVAVVDERCTNAEGYPAANVDMSDGHHVDDPGRYPDDTEG
GAILTQPPDDAPVEQPSETHYQQLSKDESYDFQPSTPGGVQEVSGHNNED
LLTAATHGSEVHQEEEAARTTAAREQHVPGRETERGLPPPVLRGAVYASL
TRNIAATRKGEGPESKRGSSGSDRVNVDTSNRTLADSFLAWAERTEGRLR
HRDAKAAKHYRLDRLRHGMSAWERHRATFLGGRMAEAFAGRFGMSSRIFV
RFAFEALRAHAKGARIVSRNRSAMGKLVSHLERFGRARLRQAWRRWTLPK
MGPEHWRPEHAEALRQLYRHWSMGRQRGALETWRRHELRQHGLGAEPSRS
SIRTAGSFASLKGKLKAAGSFANLKAA-PTSNASKSRGLAPPPKGVRQQE
TSATTSASGKDEDSWAEWLGNEASVSVVSPDGDRRGQIKVTASST-----
-T--NNKTVNGSSALSPTRSFRGLGTAIKSMKSFRDGRDKS---------
--------------------------------------QARHFADKRTKL
RGEAAKRRSRENAAATIQRALLRAPRERRIAARASNSASLIQRMWRLQSR
RWRAGFRLVRAWRARNRARVATLDRALVEAASEGDLRAVAFLLHAPAATV
TIGSWVRLG--GAADVNAVAGNDHETALHAAAA-GSGGWSGEGHRHAPTT
GVEIRVRDGAESAVGRRGSSTLAPMAPAAAKSGTNLAGDLSDV--DGQRN
GSGHWLRGRGHAPNWAGVIQALVEAGAAVEARDRRGFTPMMTAGEKGSRE
TVAALANIGAEVDSKEVRGGKRTPLVIAAQKANASAAAALLEYGARVNLT
VGDGLTPLHEAVGAGSIDVAEMLVRAGANVNATNESAGMTPLHLAVANDQ
HAAARLLVHSGANVCLPDARGLTCLRLTIEMADAPTVALLLAAEPPADLS
VTDENGGTVLHAACRLGLTDIARLLLEHGADPHVRDARGRTPELVALDLD
HGDCAGLFYNVDIHSYTPHDGGVGSDNSSKESAQRDGEARGEDNRRKENR
HDGERGIGGSNSDDDSGTDTAQGPAGGAAGQEEEEEQWDRDTAYQEREET
EEEGAWVADNLREGFAEAVAAARRASSLSMPAQDQAEVEGSSYIGEYAEG
ALNTEKSKSYESKGWDEGNGRGGVDAEEEGSEWIWSEAEGWIRGAGSGSG
DPAASRAQPPEAINEENRGPGTTEAASVADDLYTEPHQSADWQQSYDYSR
YGASNSGSDSNNPGYRNSWAENERDRGTELERQEGAEEGGDDGGGGSFEA
TIDAESASPGIEEGQEQGANKSFHPNADGINDVAAGDDAVGLDHEDGDKS
GHGTSGSLEGSVEGMAATARISNGNANHRPSNAFGTIVEAAKARKRWIPQ
LDEVSGSVYYQNEESGLTQWDVPEDAVVVAAEDG
>MSTRG.43925.1
--------------------------------------------------
--------------------------------------------------
--------------------------------------------------
--------------------------------------------------
--------------------------------------------------
--------------------------------------------------
--------------------------------------------------
--------------------------------------------------
--------------------------------------------------
--------------------------------------------------
-------------------------------------------RDSYVPP
VFQTTRHKS-----------------------------------------
----------------------------PVNSLDGRGAG-----------
--------------------------------------------------
-----------------------------------EPPPPALRGATYASL
TRKIVATSKEGWPEGSRVASGGDSSDAELGGRTLTEFFSAWAERTEGRLR
HRDAKAAKHYRVGRLRWAMSAWEAHRARLLGSRMAEAFAGSFGLSSRFFV
RFTFDALRAHAKGARVAVRNRAVIGTFVSRMDRFGRARLRQAFRRWALPI
MGQGYWGEEGSGALEKLCRHWSRGRLRAALDVWQRRRPRQPEPDSEPVRP
PLHAARSFATLKGKLKAAGSFATLKGAPPTPTASKTR--TAVSNGSRRQE
GSSTATD-GKDEDSWAEWLGNEGSISVVSPDGERKSQRAAPAPSAQEPIL
ARNDSNAATKGASVLSPSRSFRGLGVALKSIKSFRDGRDKSQTQRPRLRA
TASFGSPPSPPSTSPTPPLPVSLDPAAADSATQVVDGLQVQHFAANCTKL
RGEAARLKAREIAAATIQRALWSSPRERQIAARVSRSALLIQELWRLRSR
RRRASYRLVRAWRARVRARVVTLNRALHEAAEEGDLRAVAFLLRPSTSTA
TVSGLGLSVGFGGVDANATAGTAKETALHAAASSGGAGRSNDDNRNLPAK
-------SRKKSSIPGRGELATSSWTIRAAERRSGQNGNYASVDENGQPG
TSGDWLKGKGCSPDWVGVIRSLVNAGAMIEARDGRGFTPMMTAAEEGSKD
TVAALAALGGEVDVKESRGGKRTPLVIAAQTANAPAAAALLEYGARANLT
IGDDLTPLHEAVGAGSTAVAEMLVRAGANVNATNKSAGMTPLHLAVANDQ
HAAARLLVHSGANVCLPDSRGLTCLRLTVEMADAPTVALLLAAEPPADLS
VKDE----------------------------------------------
--------------------------------------------------
--------------------------------------------------
--------------------------------------------------
--------------------------------------------------
--------------------------------------------------
--------------------------------------------------
--------------------------------------------------
--------------------------------------------------
----------------------------------
