# Supplementary material for: Rapid turnover of life-cycle-related genes in the brown algae
Source: Genome Biol. 2019 Feb 14;20:35. doi: 10.1186/s13059-019-1630-6 (PMC6374913; doi:10.1186/s13059-019-1630-6)
Supplement: Supplementary file 3 — Protein alignments, corresponding Gblocks html file and CDS sequences for the lineage conserved gametophyte-biased genes. (ZIP 2109 kb) [file 13059_2019_1630_MOESM3_ESM.zip › Con_GA_alignments/Ec-01_005980.aligned.aa.fasta]

>Ec-01_005980
--------MVVNQSAGKQQDNDSDLDWIARPPREGEPRNPPLYEKGLVAG
DGPILGKGAYGVTRLSKSSYTGEYYAVKVMTKARVSERRSILVIQAEIDT
LARMQHPFIVHLFGVHQDDVRCMLVLEYAAGGELLYRIRARLRLPDAEAK
FYAAEIADALQYMHNEVGIIYHDLKPENILLAADGHVKVVDFGLALDKEA
REWDECRMGTSAYMAPELAKHRVQGAHAPAVDWWSFGCVVYELLGGCSPF
GDSADLTKYEIYTNITEKKLRFGKGFGARARGLLRRLLDKNPATRLGWQG
VQEHKWFRNVDWVALRDRRIFPPWVPPSMKPGCTQCFLQWKPEPPAGAGA
GAGGAGGGGGDQSHP--------PADRAHEYSRVKVPPGYALRPPPPPQP
PVAGERLQRQADIVAQAPAAAAWHPWTRRPPPRLANAVATTAKVGEGQGV
DVRTARTPSGRRGQGTPRDASNPQAREETRSKLL-
>MSTRG.54153.1
MGTGSSYKMVIDQSTGR--TNDSDLDWIAKPPREGETRVPPVFEKDLVAG
DGPILGKGAYGVTRLAKSSFTGEYYAVKVMTKAPILEKKAVIVVQAEIDN
LARMQHPFIVHLFAVHQDDVRCMLVLEYAAGGELLHKIRKRLRLPDGEAK
FYAAEIADALQYMHNEAGIIYHDLKPENILLAADGHIKVIDFGLALDAES
RQWDECRMGTSMYMAPELANHRVQGAHAPAVDWWSFGCVVYEMLSGTLPF
GDSADLSKYEIYTNITQKRLRFGKGFGRRSRGLLKRLLDKNPETRMGWEG
VKENKWFRNVDWAALHSKRVFPPWVPPSMKPGCTQCFLQWKPEPPLGAGA
GAAGGGGGGDHQHHNRHSSLSDQSLQHERSYARIKIPPGCALRPPPPLP-
-------------LPQSPSPAKSGQTRGNGSWEMNGASGTSFQRSVVEPS
GGRWERTNGATVCYPLTLTSTYCFTSPTERGCFLS
