# Supplementary material for: Rapid turnover of life-cycle-related genes in the brown algae
Source: Genome Biol. 2019 Feb 14;20:35. doi: 10.1186/s13059-019-1630-6 (PMC6374913; doi:10.1186/s13059-019-1630-6)
Supplement: Supplementary file 3 — Protein alignments, corresponding Gblocks html file and CDS sequences for the lineage conserved gametophyte-biased genes. (ZIP 2109 kb) [file 13059_2019_1630_MOESM3_ESM.zip › Con_GA_alignments/Ec-01_006190.aligned.aa.fasta]

>Ec-01_006190
MAGVGSDATELKLHSCIGFTGKVLGGMKLTPCGGYMVYPLGSILVVRSMT
GKNKQAFLEGHTSEISCVAMSSDGTRIVSGQANHMGVKADLCVWDLIQAQ
ANCDAEKPSGAGVLLHRLKQHLGHVRAVDFSFDGKYFASLGGQDDNSVVI
WEAKTGRAVCGSPAAQDSALSVKWLHRRNDRFVTAGNFHLRVWQVDVSIP
KVHAVDAQMGGMRRAIECISITEDDEHAYCGTRTGDVLKFKIDRDDIRYF
NDPDTIRPTLAGYSLEKFGKGVRSVRCVLNPETGNTNTLVGGGDGTVSFI
NQSLNKVAGKHCELMGAVTSIAVCPGNKGFFVGTALSNRYWVTMDMETEL
RGTCHFARVNDIIFPAGCSDLFITCSVADIRVWNATLRQELLRIQVPNLE
CFCVGITRSGGTIVSGWSDGKIRAFYPESGKLKFVISDAHADGATALALA
QDDDTRPPWRLISGGGDGRVRVWSVTSSHQAMTTSWKEHRGPVTCIQVSR
ENGQCISGSADGSCIVWDLNRGVRVLALFEPNVFKGVRYHPDESQYITCG
SNHKITYWDAYDGTAIRVIEGGDEEMNTLDVEPSGEAFVSGGDDGLVKVW
HYDDGLTMSVGTGHSGSVAAVRISPDRKIIVSAGSEGGIFIWGMPPPSCD
AHAGGSPGRSGATTNGCNLEAVAAGGNLNIDKMADDVSRVSMSR
>MSTRG.29191.1
-----------------------LGGMKSTPCGGYMVYPLGSILVVRSMT
GKNKQAFLEGHTSEISCVAMSSDGDRIVSGQANHMGVKADLCVWDLIQAQ
ANCDADRPNGAGVLLHRLKQHLGHVRAVDFSFDGKYFASLGGQDDNSVVI
WETDTGRAVCGSPAAQDSAFSVKWLHRRNDRFVTAGNFHLRVWQVDVSIP
KVHAVDAQMGGMRRTIECISITEDDKHAYCGTRTGDVLKFTIDRDDIRYF
NDPDTIRPTLAGYSLDKFGKGVRSVCCVLNPETGNTNTLVGGGDGTVSFI
NQSLNKVVGKRCELMGAVTSIAMCPGNKGFFVGTSLSNRYWVTMDMETEL
RGTCHFARVNDIIFPADCPDLFITCSVADIRVWNAALRQELLRIQVPNLE
CFCVGITRSGGTIVSGWSDGKIRAFYPESGKLKFVISDAHAEGTTALALA
HDDDTRPPWRIISGGGDGRVX-----------------------------
--------------------------------------------------
--------------------------------------------------
--------------------------------------------------
--------------------------------------------
