# Supplementary material for: Rapid turnover of life-cycle-related genes in the brown algae
Source: Genome Biol. 2019 Feb 14;20:35. doi: 10.1186/s13059-019-1630-6 (PMC6374913; doi:10.1186/s13059-019-1630-6)
Supplement: Supplementary file 3 — Protein alignments, corresponding Gblocks html file and CDS sequences for the lineage conserved gametophyte-biased genes. (ZIP 2109 kb) [file 13059_2019_1630_MOESM3_ESM.zip › Con_GA_alignments/Ec-01_007070.aligned.aa.fasta]

>Ec-01_007070
-------------------MVERVNDVRKEDVKQRTLRITWKAERPTDEE
LLDAFRPLGDVVR-----------------VQAKERCAAILFASAEPVPA
AVAFATAAVEDSPWNNWDVQSMAG--------------------------
---IVHITNEMSKLSRETSDDEGPQADVNGRKH---RN------------
-TIPQDAPIDQERGSMTRECVEISSGTKDTAPAMDKVQNNSRQRRESKTR
SE----------------SNSGGALEGQRQREEDTQKHVEEKTPSPREGV
TSHSSPRANDALRDASDMVRQEPSPLSSPEGLVAPPMWEEDKG-VELGET
IDVDG--AHGARGSGSNYGGGGDTSCPRTPGDVRADASGAGDDDPAPQLL
HAGEAAPLATSKRPEVATCQQPEDRIHSTSGMKTSSAPAATTDNVKAAGT
NVTSNEQDILTARSGNYSLERGDETWASEHQKT--RDQAKRLALEVARLR
SSLRTTTSELNTERSTRVRLEDEWWRRMQEWEEERGRLVASKQEAERTAR
TAEEDVARLLVKEKDREGEVASERLARETRQEKADIAMNGVVKVQDRLIQ
ALRTELEMTDRARQAAQDNALEAKDQLRLYVDDFLLWRNRAKHLEGLLID
LGHPPQPGLNTETPLSCGSPSSKEHKLPEAPHRQNVDDKEQEADSRTPVA
GEPVEYGGSRQAGDGAKGLSIPEKYARYFETTTGGHPAPPSNPAFPGTQR
TEASELDSETAAAAAAWSTRAAMAESSSSSSSSRAYFHRSMKAQQEISIR
LGKDLARARADLQSIYESNKAKARRGGGETSTCHGSLLHETDGKSEAASS
ERAQGIGTGRNGGESPSDERRVQDRTAVQGVSAP---------------A
ASFPEGSHMARVLAVLLGEDSTAN-GTAVAGLSDAPTPSLRLTDYPQMLQ
AVFGGGPAAP--LPDSAVTHRRRVVVSEAPQRGQTGQGLYGDDDEGRFPT
QHPSRSRTLTEEKQQARTTQSHARVDRRHGPGATGRNCTEVQVHNRTCGG
NGGRGDAGCRPQDKAAVEGASGIPDDVDPGGGESRSLDRAFRGYEAKSSL
LQRWLGEKKSPSPSPSRAMPVT-
>MSTRG.43673.1
RAESYTSPEHSFNSTYLVFLLRRYSSAHATHRRMCAKSPACQTPVFMHIS
LFVLCACRSDLFCNNSTVSYACHHGRPFHVNVTQDKCAAVLFASAESVAA
AV----AAVQDGPGRTWRVQPMADTRQKSKENVRRLIAGGRSRSWAASTG
RPEVTAISISMSGTTERKDASEPGLAEQHQDSQREEGEIIIEEAGACCAK
RSLRKGDVDKEPRSTGRAPTEHQISKAKRTVSPLNQLQRESNVLFLGKSR
SVPAASSSSSDSGNEELFSSTGGDCRHCRQNDQQRLKTKSSRWGLLTEDA
LRKQQQQYLPGVQKSTERVKTRKSSPKDVHGSDDSAMCRQEPSPFSLPEE
LRAWSPCTQTRDHDGLKLKTNDEKKTGEHKGGLTHGEACTKTDGGPASSV
GGDAVPPRSASDEPHLATD----RRVHGQQQNQERSAKRASLDGNKSGGT
DRESAKKGDTTTHGGDELPGRSDKAEAPDKQQAKQTKQAKRLALEVARLR
SSLRATTSELHAERSARSRLEDEWWKKTRAWEEERSSLVTSTQNAERASK
LAQEEVGRALAKGKAREVEITSERVVREAAQGKTESALKGVVNVQDRLLG
ALQSELEMTNRAREAAQDDSREAKEQLHLYVQDFLLWRDRAKRLGAREVQ
AGCPAHSKRHAEAPPACDSPS-------EPLQQRAADDIQRTTGAKDEDK
SIEHASSAQAREPEVSSDLSIPEKYARYFETTTGGCASAAPSTEPVRLRQ
GDTPEGEPEAAAAAAAWSTRSAMAG-ALSSPSSRAYFQRSMKAQQEISHR
LERDLVRARADLQAIYAGSRTRSSGESRDERATSLASLPEEAGCSLVDPV
RNEAQGSTRTEKNRDDDSQAREESCQILEGVDPDAGDAPDQQVVPDAAAC
TSVARHSYTGRVLAALLGGDLAASPRTTASGLPGASIRTLRLSDYPPALQ
AVFSEWPAAVPLPPAPAASPNRRLRGAEAPH-----------HDRSRVPS
RSPSWRAAPHTDENEGREQESLIGVDKNGSPPAKNAAALVAGENSSSSAD
ANAAGKTSGVLGARGSDHQSADMATAAEGMRG-GCSVSGAFRGYEAKSPF
LRRWLGERFSPSPQPRMTAIEQN
