# Supplementary material for: Rapid turnover of life-cycle-related genes in the brown algae
Source: Genome Biol. 2019 Feb 14;20:35. doi: 10.1186/s13059-019-1630-6 (PMC6374913; doi:10.1186/s13059-019-1630-6)
Supplement: Supplementary file 3 — Protein alignments, corresponding Gblocks html file and CDS sequences for the lineage conserved gametophyte-biased genes. (ZIP 2109 kb) [file 13059_2019_1630_MOESM3_ESM.zip › Con_GA_alignments/Ec-01_007620.aligned.aa.fasta]

>Ec-01_007620
MTHVQRRCTFTHLIFLGCLGCLGSPTSSFTVESRGVLRNVALHAQRPPSP
QAVVGSAVTMAGVRQALLRRDWKISDNATSSGRKDSGGSTVEGGRSSGEG
TKITQQEDQPHVRIFYPFNYEGLHARSWDLVIIEGWFGMINSFIHEVRAI
THPHSVTVLFYCLDPEYPGLPHVAALDVEGFLTNSESTRQYLRQSAPTAL
VPLAVDTEAFPFYPDPPRPRAAAAAITSSRGHPYEDNGGGDDAFVGRWDR
TSHGRVVYVGSATLMEHKEMLPWMLREAAPFGLDIYGNGWQEFPEFSEYW
RGVLPQEDLAFVYGSALAVVGVTTDAQRGSGKINNRVYEALSVGAPLISD
HFPALEATFGDALLYARRRGDVARHIESLLQSQQAVGCDNTEASNRRQRR
AMIEAGHTWSQRVEDILSFVGSLHGNSAATAFVEDEGEGGRG---EEAAR
CSRQRGCLTVAIVVDHELEGDITFESTFVPAVDLLLGSTYLFSWFTSPQP
WGGARGPNRTTADRMLEREQEEENKHKANGASYRKRRIMRLPRDADCLSE
YDVVWATGRWGGTADRTVRELLQPAGTAATRRGSTSRLMAQLKGMVLWGP
LCTPRTGSEADGEGREPEPDVRDYGKGCPGYAGREGLRWYDVVYCQTNGE
HDFLLQQAFEGDVSDNLQQAWGYGIAHGSRSNGVPVDGDGDQGTAAVSTH
PLDMLVVGTDDQVPDMLRVLNTPGLGRVALSVVVTPGGADATAAARPGLA
SILAAAGVDSKMRIDDLPQRLSVYVVDSSEGSSFTPLITEVFLVHRAADA
DALAEISSRAAKVAVLAVGQLGAWAVVVSTSEVHEARWRRRFDVREFDIG
DSDRLRALIQERPAAWDADYYSRRLVAGMTRALCLGRGNSRISFVRPASE
SPAEVVGAINTSITVEVLVGDFHVGRDGEWCITVQGRTALCVLQNVFVVD
IHVSSSASKSDWEGVLATAGLKSGKQDDSKRENGVETCTKGTICARQLQQ
GFVRVEVRAELRSNMYKDVLQRSKPFYMYIDPIGAELADVRCADDRNASF
VGDEVGRGAFQTSIDVWEYLESGSIVALEVARPYGKDTLSHREEVITT
>MSTRG.47936.1
MAPDIRIQSFGCHAFLRLFGCF-----SFCRCAGGGGINVALHAQARASK
EMVVGSAVTMAGVRQALLTRDERKNGGAFMRDK-----------EDGGGG
FADVK---TENVTVFYPFDYGGLHDRSWDLVIIEGWFGMINAFIHEVRAI
SHPRPVTILFYCLDPQYPGLSRVAALDVEGFLTNSESTRRFLVSAAPTAY
VPLAADTEAFPFHPIPPCP-SGAVEGTATRRCPSEDDCRVEDVFGGGGNA
SRYGRVVYVGAAELIEYKEMLPRMLREAAPYGLDIYGSGWRNYPEFSGYW
RGVLPQEDLAFVYGTALAVIGVTTDAQRESGKINNRVYEVLSVGAPLVSD
YFLALEAIFGDSIFYARSPGDVARHIETILHSCRAPGQNRAEADERRRRR
AIIENSHTWSQRSEDILAFAESLPGPLAIARVPDSDASGKRGRSGPSVAR
CTRQGGCLSIAIVVDHDLDGDITFLSTFVPAVD-LLGSAYRITWWMTPTS
WDGDYGDNRTTTR----PQEEEPARHRAGGATFGKRRHMQLPRDSGCLEK
YDAVWAAGQWGGTADRIVRTLSRRMGTVSTRRATTPRLTAQLTGLVLWGF
LCTPSTNSPGDQEGDRPGSGASDREESCPDFAGQAGLRWYDVVYCQTGWD
HAFLTRQAFEGEVSSNLQQAWGFGTALKTRSDGIYRSGDE---MAVSSTQ
QLDVLVVGTDSQLPDMLGYLKVPGVRHIALAVIASTTGA---IEANSVLR
RILGAAGVX----------------------PWCT---------------
--------------------------------------------------
--------------------------------------------------
--------------------------------------------------
--------------------------------------------------
--------------------------------------------------
-----------------------------------------------P
