# Supplementary material for: Rapid turnover of life-cycle-related genes in the brown algae
Source: Genome Biol. 2019 Feb 14;20:35. doi: 10.1186/s13059-019-1630-6 (PMC6374913; doi:10.1186/s13059-019-1630-6)
Supplement: Supplementary file 3 — Protein alignments, corresponding Gblocks html file and CDS sequences for the lineage conserved gametophyte-biased genes. (ZIP 2109 kb) [file 13059_2019_1630_MOESM3_ESM.zip › Con_GA_alignments/Ec-01_007960.aligned.aa.fasta]

>Ec-01_007960
--------------------------------------------MLEALR
EQEEERRLCAGPLATSLLRSCGSVT--AGGSNRARERAQATVHEALRCLK
ANTGNSNRNSAHRDGPESLLGDLLLDKEFGGALNSWVGD-QRETAGPAWL
GGVTQD----------SDQTFFEQR---NNNGAIVTSVRVIGGTADQHHQ
HRPPSKADIRREDLLSAISRVTRHHIEPEWAAVELLDCIEEELTPRREGE
QQQLQRSSQMMLDAIRVLPAPEAGDVFVTCAARGHVGVVLFYFEEGLPID
HSHTTLKYQALHAAVEFGHLDSARLLVAMGAKVDARGGAEDRSPLFLAAL
AKRWDACTWLLEVGASKIIRDKKGLTAYQAMAASSDPEVAERSGMLTDPP
QRIVSVSCRGITHNTLDLTWSEPLRSYDEEVFVGYLVEWRPMRSRPVCPA
HSRHVAERVRPPRKGKKKRGRAGWQGAEIRPGTAEEACTTSHQAFSMGGD
RDALGAASASSLRRPNTGGGETTADEALPWKRREVEAFPLRLKHLYPATN
YMVRVSAQTLAGYGVPSREALLRTRVSPPSAPKEAANMVSATPNSITVGW
VPPKYENGEPITRYEIQRLVLDRHHPDWDKGRVLAKTGSSELLTTTTTTT
TTSDCSGSDNSNGNDESTNTVTVTTSTNSICSASRTQTEATQAPAETPAC
VGSGVESGSTEESRVKLPSVSGGGGSGTGAMDEDKKKIGVWIGRRTDKLS
PYHTAGGLPTYCRALFRVRAGNLAGWGPWSPSSDALEAQDIILPIKRGAT
QMLMRWFNKPDGDVLRWELSRRVFKYGTDFRGDNDDSWILCSRDIPGLRE
GESTFRCKGLMPGTEYQFRLRAYSNGCWQASEESIVSSPFKTICSPPDAP
PACPCTRQLASDPLVVGGMVDTGALLSADAEEPATSGITRGDNRRDGDGD
GDGDGGGVDGRGSVDAGGDAAFSRRTRAAAAAAAVVRGKARAEEDFADTG
RDVNGCADAGSESRYDGHSSGSGGDDGRTETHGDQGAGEGVGKAACKSIV
HGEGRAEVMGLEVKDWDKCVRTSRDDEEIIRRRTHEATSQAEEQDEVGME
QTGARGVRLSNDEAESIGESPFLPELSGDATTKRNHGELEEGKSREDESV
EDLAKTAKLCSSASTTMVLEWDAGCTNGSITTNYEVWGVADSTQGQDKTS
GSGKWTLVALTKAAPTATLSGLREVPVGPRNERG
>MSTRG.50252.1
QKDYKHQKAPDNMRLPTTEGRLQGADNQQDPSSQEQSIDRPLAAMLELLR
EQEEQRRLSAACLAASLLRACSSVDGGAGSSKRARERAQATVCQALRYAQ
ANSGNNNHRGKNGQSESPLDIPTPIRNDHEDAFDFAMEEGLPTSSGPAWC
GGTSQCNELLDFKNRINKHDFFDDHDDINNKSCRDDACRDDGLTHRQQQM
QRPWSKADVRCDDLLRATSNSTRHHMEPDWAAVELLDYIGEELNHPECGA
REKKQRSSQMTLDAIRVLPEPVAGDLFVTCAARGHIGVILFYFQEGLPID
HSHTTLKYEALHAAVEFGHLDSARLLVAMGAKVDARGGVDDRSPLFLAAL
AKRWDACAWLLQAGASKLIRDKKGLTAYQAMAGSSDPEVAGRSGMLTDPP
QRIVSVACRGITHSSLDLTWSEPLRSYDEEVFVGYMVEWRPM--------
--------------------------------------------------
--------------------------------------------------
--------------------------------------------------
--------------------------------------------------
--------------------------------------------------
--------------------------------------------------
--------------------------------------------------
--------------------------------------------------
--------------------------------------------------
--------------------------------------------------
--------------------------------------------------
--------------------------------------------------
--------------------------------------------------
--------------------------------------------------
--------------------------------------------------
----------------------------------
