# Supplementary material for: Rapid turnover of life-cycle-related genes in the brown algae
Source: Genome Biol. 2019 Feb 14;20:35. doi: 10.1186/s13059-019-1630-6 (PMC6374913; doi:10.1186/s13059-019-1630-6)
Supplement: Supplementary file 3 — Protein alignments, corresponding Gblocks html file and CDS sequences for the lineage conserved gametophyte-biased genes. (ZIP 2109 kb) [file 13059_2019_1630_MOESM3_ESM.zip › Con_GA_alignments/Ec-01_008650.aligned.aa.fasta]

>Ec-01_008650
MEPLTSMPNLPHFRANKPKLRGRGGDFRFTEGTPFFEQVPQQQVLLALQH
KTASTSLGIRRGTAPTTGRSQPLLGAGAGAPTAGFVTNSGLVLQFDAYFK
EAVDESPLENHRVRKCKILVYLEDSSVQIDEYRQENSGMPQGTLVKRHQI
PYPEGRPGTYTVDDIAVGGTIEVYGRRFHVVDANGTTRRLLQERLGRFEA
PAIPFPVDRYSVERKEFMSRQTGCDPTVQHKIIKNDMKVFAEATLGNTVD
NSKRAGFIKYDRNVLRFQAVWDDRESLYGDIQRFEMHYFLADDTIEIRAV
HGPNSGRDPVPVMVKRGRIPKSITGGAKSEAYHWSDFDIGVELNVYERPL
VLVDADGHTREFYNTKGVHLGDPILPPPVSVPVVEPPLLPPSVDSFTGGD
DEDELASRSTSLIPSPPRKIRGEDVMFRYTAELKTGVPEDEGRRFIITYF
KADRTVVVREPPKRNSGIIGGNFLSRMKVRDASGNVITECSFYVGAEVTF
HGHCFRVTAADDKTLRSMEERANAPGGFIHSDPVKAAENLASWVDGRTDQ
VRAFLRERDLKGTGQASRPDLLRALEIAGGVELGPATPEQAVITLMRAAG
GDSSSAPYEALVDRLVEPGGFQQGL
>MSTRG.44375.1
---------------XKPKLRGRGGDFRFTDGGAFFEQVPQQQVLLDLHH
KTASTSLGIRRGAPPATGRPLSLRGSGTEAPTAGFVTNSGLVLQFDAYFK
EAVDESPLENHRVRKCKVLVYLEDSSVQIDEYRQENSGMPQGTLVKRHQI
PYPEGKPGSYTVDDISVGGTIDVYGRRFHVVDANGATRRLLRERLGRFEA
PAIPFPTDRYTVERKEFMSRQTGCDPTVQHKIIKNDMKVFAEATLGNTVD
NSKRAGFIKYDRNVLRFQAVWDDRESLYGDIQRFEV--------------
--------------------------------------------------
--------------------------------------------------
--------------------------------------------------
--------------------------------------------------
--------------------------------------------------
--------------------------------------------------
-------------------------
