# Supplementary material for: Rapid turnover of life-cycle-related genes in the brown algae
Source: Genome Biol. 2019 Feb 14;20:35. doi: 10.1186/s13059-019-1630-6 (PMC6374913; doi:10.1186/s13059-019-1630-6)
Supplement: Supplementary file 3 — Protein alignments, corresponding Gblocks html file and CDS sequences for the lineage conserved gametophyte-biased genes. (ZIP 2109 kb) [file 13059_2019_1630_MOESM3_ESM.zip › Con_GA_alignments/Ec-01_008910.aligned.aa.fasta]

>Ec-01_008910
---MPLTAEYTWAESETIIQVQVPLKGQSASKLDVFATECYLKVSFPPYL
LEVDLDGYIDSMQPKARVENGTLMIKAKKKEGSARLWGSLGQRVSRKCDP
KVKARREESIKEKHKLEDELKERVSLRRHQDERLALRSQMSVEEDERRRI
DDIKAEEKEKAEAEVYRAFAQLAAKQNRGDSAG-------TEAQPKEARS
QGRHQQDKFTLPPSSTCSPRDRLHTIVEGVSDEHSPTPEIMAPAYTAATK
VDAGNSIWQEETATIKDGDRGYQEADGESERSGSTSATAESSWSSVEFTQ
QD---EQEEQQGDKTDAQHSDEDETPVSYTPAPRTSVGVIPVGFTTRLFP
TPLRESKVADESAWIMKNRRHLHKNHALVGRLPAAGSGSAGVGGGDKDIP
ESDPVWLKGKGDDLYRGGDFLGAVNAYTAALDADPRAAACLSNRAACYLR
LSGCNSSSHDQ---RRRHASACVADCGAALEILRALPETGPSQARALARR
SLAYRELGHYQSSLEDCRAALLFSPGDAALLEEAAQGEPLAQAERCKKEG
ATRFAAGDVRGACELYTTALEAVPGFPPALSNRAACYLALGKPGECVRDC
TAVLEMLSASDTDLLSLLCDDHDHNHQHPIPRAGSSPTESAAPVENEKEQ
ERASPFPATAAADRTPASPPPPPPPPVGSLPPPGSEKRTKWVMTTVARRA
RANLQLDNVEGALRDFRTANSICPGNEGVEEDIRELERRINEA------
>MSTRG.15789.1
DIKMPLIPEFTWVESKTTLQLRVPLKGHSKSNLDVFATECYLKVSFPPYL
LEVDLDGCIDSVQPRARVDKGTLIIKAKKKEGSITLWGSFGRLADRKSSA
ESKNRREESIKEKFKQEQQLKERVSLRKHQDERLALRSQMNLEEDERRRI
EDIKAKEKEKAEAEVYRTFAELAAKQSREDSQSTGKVPAPVNAQPKDMGS
QRPNQQGRPTQPESRVCAPRHHLDTIDEGISEERSPNPTAIASGATAAAK
VECESSVSEEGADGSHSGDEKNDILHRKPERLSGGSGSHDPDALNEQGKE
QGKRGDVDAAPLEISDAGDDDDDDTTVSFTPAPRTSTGVVEVGFTTRLFP
TPLRESKVADESAWIMKNRRHLHKNKSLVGRLPAGQQGSGRGEELPLDIS
ESDPVWLKGRGDDLYRGGDFLAAVNAYTAALDADPQAAACLSNRAACYLQ
LGGAGNGSNGNNGSRHEYASACVADCGAALEILQTLPETGPSQGRALVRR
SLAYLELGQYQCSLEDCRAALLFNPGDAGILGEIARGEPLARGERCKKEA
ATRFASGDIAGACEMYTLALEAVPSLPSALSNRAACYLALAKPRECVRDC
TAVLQMLSAPVSGGGTSVPSAGGSGCSQDTACTSAVQADGGSDVE-QRPS
RCSTSGVASPQPEVAPSSTPPLPPPPVGSMPPPGSEKRTRWVLATLLRRA
RANVQLADLEGALRDYRMANLVLPGDKSVEEDIRELELRASEMQRPLVG
