# Supplementary material for: Rapid turnover of life-cycle-related genes in the brown algae
Source: Genome Biol. 2019 Feb 14;20:35. doi: 10.1186/s13059-019-1630-6 (PMC6374913; doi:10.1186/s13059-019-1630-6)
Supplement: Supplementary file 3 — Protein alignments, corresponding Gblocks html file and CDS sequences for the lineage conserved gametophyte-biased genes. (ZIP 2109 kb) [file 13059_2019_1630_MOESM3_ESM.zip › Con_GA_alignments/Ec-01_009090.aligned.aa.fasta]

>Ec-01_009090
MSLRVARRKLRVQWADEAEGIPISDPLKSVGHDHDDHAAVMSARCNLSEE
GKEDDSDEGDHETWFPGKRVSRTRQYSSCILRQALPTTSPIKLRHCPQTS
NCNYGEADEEQGFRDDNNSTHSYTSESTRSGTCNSDEEPESKRENIWGGD
TGATIMVERGQHGDDGDIALVAAPVHASSPLLSLPGPPGPRSREQAGKAS
SSSTVMIRDHTFSVSPQARDSAPLSLSPQPVAVFRSRNSNYTRSSQHKHS
STAIHEPRARCGCRGLTVRIDSGPLGLSLEASYRVGETIVLKQAWSDCAA
DSGMFAHSMLVSNFPGKVDDDQVRVLDLGLDGRSSSSGLIKVRAVGLERN
HATTTVHTRQGSMLNGAPSPPNESRGSVVGVLELDEGDILVRVDNVQVTK
KSFTEVASLLDQAERPTRLTFVRHACGRRFVGRDNGYGGGGTCRGAARHK
PPCRVAYCGGWDGCCGMMGKSGCGGKQPPNASCVGRVVSSPSPKIETEAD
GCPVAVILRARRQLRSGGMEQWHELVASRGHLWQRLLRNLSPDSHSDRAK
LRKLVGCSRSVDEHALNGRTGLVKRKLRNNYQRLISSRKGARKGSNTDGC
NKAKRALAARVWKDVNRTMSPRRHGTRPGFFSASQSGGGGHVCPAHFAGG
AKHAVFRVAFATASTLQFVSGISYMAALVLVQEPLEAMAYATLVTLLQER
VMQALFPLGDVDLLDAYHLCGGRVVTFRAFGAARSPTPSEPAARGKSGDG
QYP-FRGQGHRRMAEGDTRSKVVSAGSPREDKATTIRDTGGADRACGWQM
GELEEEPTRQVVVGEMLPRLVRIFGKALKRRLPALHGHLCKEAIPMSFLC
AEWFTTAYARNTPLPLALCALDLFLVRLDDVMIRLGLAILEVLAPSLKML
NGLEILLQYGNLTANVSFQEVLRCALATQSTRVSMGATKISTTLLLPERM
TTWSPSRGRRFRGMYA
>MSTRG.23221.1
--------------------------------------------------
--------------------------------------------------
--------------------------------------------------
--------------------------------------------------
--------------------------------------------------
--------------------------------------------------
--------------------------------------------------
--------------------------------------------------
--------------------------------------------------
--------------------------------------------------
------------------MEQWHEVVASRGQLWQKLLKVLSPDSHSDREK
LRKLTGCARMLDGHPLHGKTGISKRKLTNNFQRLINGRKAVRNGGGADGS
AQIIRALSARVWKDVNRAMSPRRPGERPGFFSASQHGGGGHVCPAHFEGG
SKDAVFRVAYATASTLQFVSGISYMAALVLVQEPAEAMAYATLVTLLQEQ
VMQALFPLGDVDLLDAYHLSGGKVVTFRAFGAARSPTSCEAAASDEDCDG
QYQSSRDHGNRCTAGGEVSADGVSVGLAYDNVDAVGCDGDDGDSAAGRGM
GKRVEEPTQQVVVGDMLPRLVRMFGKALKRRLPALHSHLCKQAIPMSFLC
AEWFTTAYARNTPLPLALCAFDLFLVRLDDVMLRLGLAILEVLAPSLKAL
NGLEILLQYGGLAANVCFEEVLRCALATQVRIN-----------------
-------GPDATGLSK
