# Supplementary material for: Rapid turnover of life-cycle-related genes in the brown algae
Source: Genome Biol. 2019 Feb 14;20:35. doi: 10.1186/s13059-019-1630-6 (PMC6374913; doi:10.1186/s13059-019-1630-6)
Supplement: Supplementary file 3 — Protein alignments, corresponding Gblocks html file and CDS sequences for the lineage conserved gametophyte-biased genes. (ZIP 2109 kb) [file 13059_2019_1630_MOESM3_ESM.zip › Con_GA_alignments/Ec-01_011660.aligned.aa.fasta]

>Ec-01_011660
MRCASYISPRQRDKSELCPDGQDPRQGGCSEAAERGTGAGDDLPRAPRRG
GREGQGRAKRSFKVSGTLFELDAMYELIKPIGLGAYGVVVSALNTENGEK
VAIKKITKAFDDLVDAKRILREITLLRKFNHENIINIVDILVPPSPEEFE
DVYIVSNLMETDLHRIINSKQELTPEHVQYFIYQILRALKYMHSSNVLHR
DLKPSNLLLNSNCELKVCDLGLARDIESGCQELTEYVVTRWYRAPEIMLG
CHEYSKAIDVWSVGCIFAELMLRRPFFPGDNYIDQLTIICDKLGKPKEDE
LTFVSTEKARRFIMKLSATTPQRLRDQFPGTASDEALDLLAKMLEFSPET
RISVEDALKHPFMQSYHTGNDEPSADFEFCFAFEEDVPTKHRLQELMWEE
MRRYHPEQGEWKGKASPPTAAAAKLIGSARNFGHLKRDTAADPLGRSPIK
ASPINSEGPNSSVGAVDIPPP------------PGGGASASAERHGQPPA
EGEPKTSRGLLSRAACSARPQTRRTSKRVAAAAAAAAAAAVQASVAPSNA
AAVSEGRSSTPGGHRGLATVPAISTPTSAPYPPSSGSSSLSSSSASGDPL
GAAAAAPRARTRATARARVIKGRTTACPMAYSSSGSSCSENAGAQSVASA
TPDADSFLRRWAQTAAPVAGVKSPNPETVAANKRQRKGPGLETTRPANRP
ASPRARTCLHIARMP
>MSTRG.46045.1
--------------------------------------------------
------------------------XQLIKPIGVGAYGVVISALNIENGQK
VAIKKIARAFDDLVDAKRILREITLLRKFSHGNIISIVDILVPPSSEEFE
DVYIVSELMETDLHRIINTRQELTPEHVQYFLYQILRALKYMHSSNVLHR
DLKPSNLLLNSNCDLKVCDLGLARDIESGCQELTEYVVTRWYRAPEIMLA
CQEYSKAIDVWSVGCIFAELMLRRPFFPGDNYIDQLTIICDKLGKPKESE
LTFVSTEKARRFILKLPSTTPKCLRDQFPSTASNEALDLLSKMLEFSPET
RISVEDALRHPFMQNLHAVKEEPVANFEFCFAFESEVPSKHRLQELMWEE
MRRYHPEQGPWRGKRSVP------ALSSPRAFGRLKGEATSTPLGRSPVK
VGPAASGAGSSSVAAAAAPTDRGATPSVATVDRPDGTAGGSPSIMPPPPE
RAHADESRSLLTHAVYSASEAPRRRTR--SMVVAEDPDAAVGAPFG-INA
DTSVKGRRSTSTARPGIAMIPLDSTRTAAPC--SSSPVTMGTSSTAG---
------------------------------LTSSGS-----AG-------
------------------SGYLSPNAGSRAT-------------------
---------------
