# Supplementary material for: Rapid turnover of life-cycle-related genes in the brown algae
Source: Genome Biol. 2019 Feb 14;20:35. doi: 10.1186/s13059-019-1630-6 (PMC6374913; doi:10.1186/s13059-019-1630-6)
Supplement: Supplementary file 3 — Protein alignments, corresponding Gblocks html file and CDS sequences for the lineage conserved gametophyte-biased genes. (ZIP 2109 kb) [file 13059_2019_1630_MOESM3_ESM.zip › Con_GA_alignments/Ec-01_011670.aligned.aa.fasta]

>Ec-01_011670
MYGSTSARALDSSRGSGLAERKEQVQKEILAQKELIEKLEGRVASLSGRG
GHRAAPRGSS-APPQEESERGTTG-RHDIEDRPATT--------------
----------TDAKQPHGE---EGDHDLDGSARAKANSQSRGKGKSCCQE
VADHGPNARRDSLRRSSQGESQAGYRGQQRTEQCAVEIQRNVRGASRRKR
FLTLQAAREELEHHLQALVSAAATALAHRQH--QQDQQPNDGR---GAEV
DSEGKAKNVSIAAERLLETSREDGLAKPPFEILRAMYCGLSEVTLAVECL
SAAEEEEAGGVSGRGRNARISGLPCAATTAESCDAAKEALDAIREAVGAD
TTVIGETAHSTVQATASSPNAPRDHQYSPAGSGRAAAIAMTSARGGLLVS
VDEPPTTDGESLAGKEHREVNDARNRGGSVDPGDTRPAQSVPLRSLDVER
VAQLLRLHGFEEHVPGFVAQAVDGVMLSDPNLCEADLAELGLGGRAAEGA
QDSRARMVSFFRKCQRNGVVFPVAGGSSPSFGGKVEPRTDSVHNGDSTPD
DRRRNDSATLRKKEMGGLEGSVPGESKTDRTESTQDSPWRRGSVLVDREN
QRVIAQISLDSSDTGRGDATAFTGTEGGRRMSVKLNQGVVITAGGREAGS
VENMYELPAINAGEGELAASLEAAAAAAATAAVGKGQEGGDGAAAAVRGS
ENSPAGNRGRRTSLGLPTVTLYKESNGGLDSEEAGGMPIPPGVPVTTANS
TVNVFR
>MSTRG.19657.1
-----------------------QVQKEILEQKALIEKLEGRVASLSGRG
RRSTGTRVSSGSPLSDDTGRGTSPRRQGTDARPATTPDLECVTVGQGNGD
GEVTSNEQRSTPKERPSTEERKEESHDLNANGGARTGNKPSFRRTSRAKE
VADHGPNARRDSHHVAS---TSALHGANDREELSAVSIQRNVRGIGRRKR
FLTLRSAREELERHLLALVSVADAALTQQLQREQQQEQPRIGAGAVGERG
DSESRAMAVSAAALRLLDTSRKDGLAKPPFEILRAMYSCIDDIAAGLASY
SRPFRGDARSDSSAGRRT------WEVTLMESCDAAKEAMDAIREAVGAD
TEAVVECTSSPGAAASSSPGVARDQRNSPAGSGRAAAVAMASTRGGLLVC
SDDLPKSSQATLAERSSRVSTESRHQNGQIYWDENRHPQSVPLRSLDVAG
VARLLNTHGFEEEVPGFVSQSVDGVMLSDPNLCEADLAELGLGGDEADAA
HDCRVRMVSLFRRSQQEGVLLPPGTESPSCFG------------------
------------------------EGFGSKSNE--------------RND
ER-------------------YAG------------------------GS
I-------------------------------------------------
--------------------------------------------------
------
