# Supplementary material for: Rapid turnover of life-cycle-related genes in the brown algae
Source: Genome Biol. 2019 Feb 14;20:35. doi: 10.1186/s13059-019-1630-6 (PMC6374913; doi:10.1186/s13059-019-1630-6)
Supplement: Supplementary file 3 — Protein alignments, corresponding Gblocks html file and CDS sequences for the lineage conserved gametophyte-biased genes. (ZIP 2109 kb) [file 13059_2019_1630_MOESM3_ESM.zip › Con_GA_alignments/Ec-02_001670.aligned.aa.fasta]

>Ec-02_001670
MTSASSEKGNAAMSASVGEEGPWGHSDIFREPTDPEMIAYLGRKRESLQN
EVVNVAQGMSIGPALYLWTHRLTGADVVSVVTTTRPSTSASTTTTHKTKY
SAGGGLPVGSVDGGRGVLRRGPPFDGSFGRLEGGGKMPLQRRASAKWTIL
PKNKEASGEGGFMAVKGGKTDAELRRLRNEKNLRAPLHLPLFTSPLEVDP
TGSGKVHDRMSECLMAERERFMELLGKERQERVHLEAFACSLVQAAFRGY
LLRKRWAEVDARQRVRLRVRKCLRDFLKSRGAPFALGALEKQQKEDRLRQ
AAACTIQASFRCFLARQTLGKRRLASFLLRRRRAARTLQCWGRYLFASRR
LR-----------------------------VTGHRRRVVHSIAASMIQQ
QWRLRK----IQEVTKSRLFRSAAAIQRIVRGYVAWKKVGRQLTRVRGLR
KTRAVYTLQKFIRRAQARQRVRRLQRRRRRGTRARAALHVQRVCRGFVGR
RRAAARKKATTLDIWRAAREGNASRVDALYYGQGLGGVIFDCLNTKDPEG
NSLLAKVASGVGPIALIRVVLKWGADVNSVNIRGESALQLAMSRRNVEVV
DLLVNHPNIRLNQDQPGKSILHEAAALGLHHLSAQLVSKGLDVNGVDPQN
GWTPVHYACHNGRDELARLLTSRSGTMVNVGGAGGVTPMHLAAAGGWEKC
ATNLLENNASPVVKNNKGQVPAVVAMLHGHASTGKKLLQAFSAAETASKR
SRTIDAFAAVAMASGVTHAVEPVVDADKDENRSGGRQGSEKPGAGGGGGA
GDGLVGLEGITTPEVASADVAEPAVVGEGGSDHNTPDDAGSARGDRGLGA
ADGGASELQGGRPHSATTVGEKAGSTGSDASVDGGGRGGDAVSVQSNASS
RASASLEALSRRASKAGVAMDLNVIMLEDLVPRHWDDDDIRCAVALAERG
EAWCLASLFALGLDPDCQHPDSGDTIGIAAARGGDRETLEVCLETGVSFA
TKNRRGRSALHAAVVRDDLEVAALLLANPGLSGIEVDDLCDPDEDGRTPL
HEMAARGEAPTVLLLATEADSEWTTGGSGGAATGSGNASLDTRSEDASSA
PGAGGGGGDDSSSGDDLSSSCVTAASSAVVDDQAGGVGGENGARMGSGSS
IPVSGGDTGVADGNTGDGAKRMSDIAAVASAAAAPDTPATSSVRSPLPLS
AFVAPSLADTEELRDLRHHHHDVTNAAGKAERPEGVAMDTGRAGSTSTST
NVNSRSSLARKASSSGDTRDTARSGGNHSDDGGDDHDDSGGREVRSEGEE
GDDPSGWGGLLEVDVRCSGSGNCPLHEAAASGKVGAVLSLLDLGADVSVA
NGCGDTALHVAVGPNAPRDPMDEGHSRGSTLASTSLSTLSTTSSPMVVGT
TTATTTFSGDRRASGEAQDAMALCDDEGRGPTTQVVTALLRRGADPSKKN
RLGQTAAMCAVLAGRAGALREIRKAVLLGHSSSKGKEQEELSDLGHMAIR
EGHVGCLRVLTESCSEQEVLAWTDEEGVPALALAVARGQRECIDILLKGV
SPTTSCGGDGGGGGGNTVLHVTAMARGGVPVLKRLMSPKGGGEPFDLGWL
EYRNGLGDTVLMAALRAGRHSAALLLLQALAVPTAAAHTFRYAWVIAAAL
RLAELCPCPSCVLGRTADERARLCSKIAPKPTRPGEQSQGSHANPLSSAG
ASAAAAHRRLTRANSTASKAATTASDGALPAFVFPGSNPRRLRQLPRQRP
GVAAAAAAVGRHLGRRRWRRKAKEACSSPLGGAVQGKGGRSAADGPMDVG
GPAGWKERRATTTALAAAAAAVAKSKRKPSPNAGVGRPRR
>MSTRG.18212.1
--------------------------------------------------
--------------------------------------------------
--------------------------------------------------
--------------XKGGRAKAELKRLQREKRLRAPLQLPVFTSPLEAGP
TGAGKAHDRMSECLMAERDCFMDLLGKERQERLHLEAFACSLVQAAYRGY
LLRKRWAEVEARQRVRLRVRKSLREFLKSRGAPFALGALEKQQKEDNVRR
AAASTIQGSFRSFLARQTLGKRRMASFLLRRRRAARTLQCWARYKFSCRR
LRYTRMRAQAASRSRSAMMIQRQYRRHLAARITGQRRRVVHSIAASMIQG
QWRLRKTLEGIREVVKSRLFRSSAAIQRIARGYVARQKVGRQLTRVRALT
RTRAVYLLQKFIRRAQARRRVNRLRERRRRGARARAALHVQRTCRGFVGR
RRAAARKKSARLDIWRAAREGDASRVDALYYGQGLGGVIFDCLNNRDAEG
NSLLAKVAGGAGPVSLVRVVLKWGADVNSANNRGETALRLAMSKRNVEVI
DLLVNNPAIRLNAGEPGKSFLHEAAALGLHHLTAQLVSKGLDVNGVDPEN
GWTPVHYACKNGRDELARLLTSRSDTMVDLAGVGGATPLHLAASGGYAKC
VTNLLENNASPVVKNNKGQVPAVVAMLHGHAPIAKNLLQAFAAAKTAPKR
SHAMATIAGVALAAGVSHPSDPAPSADADGNP--GRPPDSSGGGDGGGGS
GGGGGGPAGRRIAKLAATALAADAATAGGPAGGASPAPANGSPGL-----
--------------------------------------------------
--------------------------------------------------
--------------------------------------------------
--------------------------------------------------
--------------------------------------------------
--------------------------------------------------
--------------------------------------------------
--------------------------------------------------
--------------------------------------------------
--------------------------------------------------
--------------------------------------------------
--------------------------------------------------
--------------------------------------------------
--------------------------------------------------
-----------GG-------------------------------------
--------------------------------------------------
--------------------------------------------------
--------------------------------------------------
--------VGV---------------------------------------
---------------------------------------H
