# Supplementary material for: Rapid turnover of life-cycle-related genes in the brown algae
Source: Genome Biol. 2019 Feb 14;20:35. doi: 10.1186/s13059-019-1630-6 (PMC6374913; doi:10.1186/s13059-019-1630-6)
Supplement: Supplementary file 3 — Protein alignments, corresponding Gblocks html file and CDS sequences for the lineage conserved gametophyte-biased genes. (ZIP 2109 kb) [file 13059_2019_1630_MOESM3_ESM.zip › Con_GA_alignments/Ec-02_005040.nucl.fasta]

>Ec-02_005040
ATGTTTGACAACGTGCCGGTTCAGACAGTGTCCGGCGACGGCAGCTACACGGCGGTGCTGGTCGTGCCGACCGGTATCGGAGCAGCGATCGGGGGGTATGCCGGCGATGCTTTGCCGGTGGCCAGGGCGGTGTCGTCCGTGGTGGACACTTTGGTGACACACCCGAACGTCATGAACGGCGCGATGCTCAGCTGGCCCCAGGCGGGGATACAGTACGTCGAGGGATATGCACTTGATGAGTTCTGCGCGGGAAGGTGGGGCTTGCTACCCGTCACCAAGGGCGGGCACCGTATCGGCTTGGTCTTGGATTGCGCCATCGAGGACGACCTACAGCTCAGACACGTGCAGGCAGCTAATGCGGCACGGGCGACGCTCGGCATCAACGTGGCCGAGTACTGCGTGACGGAGAAGCCCGCCGGGGTTACCCTCGAGATGACCACGGGGGGTGCGAGCTGGGGCACCGTCAAGGGGCTGGACTCTCTCGTGGACGCGGGTAGAAGGCTCGTGGAGGAAGCGGGGTGTACGGCGATCGCTGTGGTGGCTAGGTTTCCAGATGACGAAGACGAGGAAGCGTTGCAAGCCTATAGGGAGGGGCAGGGCGTCGATGCGGTCGGCGGCGCGGAGGCCATAATCTCGCACGTCATGAGTCAGAAGCTTAAGGTTCCCTGCGCGCACGCGCCCGCCCTGCCCCCGATCGACGTTGACGAATCCGTGAGCCCTAGAGCCTGCGCTGAGGAGCTGGGTTACACCTTCTTGCCGTGCGTGCTCTCCAACCTTCATAGGGCGCCATCCATAATTACGAGCAGAGAGCACCCGAGGGCGGGGGAGGCGCTGTGGGCCGATGCCGTCGATGCCGTCGTCGCTCCGGCCTCTGCCTTCGGGGGAGCCGGGGTTCTCAGCCTCGCAGAACAGGCGACGACGCTGTTGATAGCGGTGGAGGACAACGCCACCGTGATGAAGGCGGGTGCACGGGCTCTGCTCGGCAGCAGCAGCGTCTCGGATCGTTGCGTGACGGTCTCATCCTACCTTGAGGCCGTCGGCGTATTGGCTTGCCACAAGGCGGGGGTCAACCCCACCTGCTTGACCCCCGAAGTGCCCGCGATCCGCCGACTGCCGCCAGCGCCGGCGGCAGCAACGGAGGGTGATGTTGCTGCGGCCCCTGGCGGAGAGGGAAGGAGTGTCGGTGTAGAAGAGGTGCATTCCGAGAGGTTGCGTGCTTTGGTGGATGCG
>MSTRG.44343.1
ACGGCGATCGCGGTCGTGGCGAGGTTTCCAGACGACGAAGACGAGGAAGCTCTACAGGCGTACAGGGAAGGGCAGGGTGTCGATGCCGTTGGTGGCGCCGAGGCCATCATCTCGCACGTCATAAGTCAGAAGCTCAAGGTCCCCTGCGCCCACGCGCCGGCCCTGCCACCGATAGACGTGGATGAATCCGTAAGCCCACGGGCGTGTGCGGAGGAGCTGGGCTACACCTTCTTGCCGTGTGTGCTCTCCAACCTGCACAGGGCACCGTCTCTCATCACGAGCAGAGAGCACCCCAGGGCGGGGGAAGCGCTGTGGGCTGACGCCGTCGATGCTGTGGTCGCCCCGGCAAGCGCTTTCGGGGGGGCCGGGGTGCTGAGCCTGGCTGATCAGGAAACGACATTGTTGGTAGCAGTCGAAGACAACGCCACGGTCATGGACGCTAGGGCGGGGGCTTTGCTCGGCGGCACGAGCGGCTCGGACCGCTGCGTGACCGTGTCCTCCTACCTTGAGGCTGTGGGTGTCCTGGCCTGCCACAAGGCCGGAGTCAACCCCGCCTGCTTAACCCCCGACGTGCCAGCGATACGGGAAATGCCCCCCAAGCCCATGCCGGCGGCTAGCGTTGGTGTAGGCATTGAGGAGAGTAGTAGTGTAGACGCTGCTGAAGAGGAGGGGGGGCAGACTTCTAGCAGTGTAGCGATGCATGCGGAGGGTTTGCGCACGTTGGTGGATGCG
