# Supplementary material for: Rapid turnover of life-cycle-related genes in the brown algae
Source: Genome Biol. 2019 Feb 14;20:35. doi: 10.1186/s13059-019-1630-6 (PMC6374913; doi:10.1186/s13059-019-1630-6)
Supplement: Supplementary file 3 — Protein alignments, corresponding Gblocks html file and CDS sequences for the lineage conserved gametophyte-biased genes. (ZIP 2109 kb) [file 13059_2019_1630_MOESM3_ESM.zip › Con_GA_alignments/Ec-03_003170.aligned.aa.fasta]

>Ec-03_003170
MEVVVGWRRPHLSPLGLHQGGVGVPTGLGGGAFPPGGRRPSTADCEERFF
TQTLDHFRHTPVSEHDDDNTFQQRYFVCREYWGPT----GGGSANSPRGQ
EDGASTSSSSSTSTSTSRRRKSNRGTAAEGGAGRGGEQAVPGAPGPIFFY
TGNEADVSLYLEASGLMWENAPAFNALLVFAEHRFYGESLPFGAPDKRRE
FLRQATAGTPQALADYARLVTALKQELGAEGAPVIAFGGSYGGMLASWLR
LKYPHIVHGAIAASAPVLALEGLHRPTPNPEAFAETVTAAAGPAGGAADS
CAANPRGDGALVELAWWARAAFDYLAMGNFPYATGYMLNSGEVELPPWPL
REACSYLADPTLQAEDDDVLLGALADAIGVYYNATGEVGCFTPAAGANNA
SSVDADNWNWQACTEMSMPMSTDGKRDMFWRNDWDPVAQAAQCMEQFGVS
PGEGWGAAEYGGYDAWSQVTNVVFSNGRLDPWSGMGVVDQRRAGGGVEVI
MMDQAAHHLDLFFEHPLDPQDVLDARRVEMDFVERWVDMAYGAYYGGGGG
GGDTSVGGGGGDGGDGSGSVAAAAKKDSSARGELAPPSWLERLPSVAADW
>MSTRG.17404.1
--------------LDHFR---HVPAAAAAGG------------------
--AEDERQEGTEHGHPDENTFQQRYFLCSEFWGQANGDDGGTTTATTADI
QDGDGDRDQGEGNKGAGSGSASTK-SGGGGGASRGADNAAPGARGPIFFY
TGNEADVSLYLGATGLMWENAPDFRALLVFAEHRFYGESLPFGAPDKGRE
FLS-----TSQALADYACLITALKKDLGAEESPVVAFGGSYGGMLASWFR
LKYPHIVHX-------------CHR----------G--------------
--------------------------------------------------
--------------------------------------------------
--------------------------------------------------
--------------------------------------------------
--------------------------------------------------
-VGAGVGSRGADSPDPRPG----------------------------GVR
