# Supplementary material for: Rapid turnover of life-cycle-related genes in the brown algae
Source: Genome Biol. 2019 Feb 14;20:35. doi: 10.1186/s13059-019-1630-6 (PMC6374913; doi:10.1186/s13059-019-1630-6)
Supplement: Supplementary file 3 — Protein alignments, corresponding Gblocks html file and CDS sequences for the lineage conserved gametophyte-biased genes. (ZIP 2109 kb) [file 13059_2019_1630_MOESM3_ESM.zip › Con_GA_alignments/Ec-03_003430.aligned.aa.fasta]

>Ec-03_003430
MPAIMDDGLRWLNEDLALKQRVLNLEHDLSNGYLLGEILHIHNHQPNFAL
FQELETSEAKVNNFILLEPTLRLLGVPFDAQVAYNVMQGTPGAISGLLYQ
MKMVLDRLAKFSVPVSMRPTTSPAGVKPLPNLSQRTTKPQYDRATHSIFA
AAVRDMVQSQKGINLERSLRRFEVEGARQKRIVQVEKERSLLAEELHTEA
IRLQGIHDLAQRKALCDSWEENNVDDWLINMDRKRNRELRIHRFRRRIVR
ARVSRIQQAKMAGQRAVQYDLPAFEARSREASRTASGNQEEHEATPWAFA
ASTRGFLEARALEKGYEWQMAKFHSKRSEERIGAREKRRCAASGNRRRFI
TEREESQSHEHLQAAADALKQKLMKRCHAEELVERQLESVFRYKAIMTEN
REYRKQQYAARADVDAEGLLKRDQASLDSFRSEYELGVRAQGERCEAAAV
TTAAAAATRIEKMCRETLEGLFALSIEVVRYRAYSEHRREPGALSPDQDP
MPSLQWKDMKCSFIRGGPLLHMGTTVAEPAKEWGCTSLLPLTEGRINEFC
APGQDDETKETVAYFLDGCEFEDYINETGWWGKHGTSPGPKDSAQAASVA
DVTQADLGSSKSSMEDGDDAKVVDPTGSLEPSAPSSIAGGEENVLNTANP
LHGLGECVIETALTANPLPPPRPPPEVPTFSLRICMCGRTLTGKSEQAIR
LADRYCLKVYAALLVEAIREIEEENQAMQAQASESTEVGGVMLSGDDRAE
YMGWIIDDFPGTAEQAAVLEKYLSGYDESAYVPSRQDAASKLAPASPSSE
ATEDKGTPMSGIDLAIYIDAPRDVILKRSLGRLFDPVTAEPYHFEGTLPQ
YDVVCKERLVHPEDPANASAELSLQVATQEQTSEELKAFLEKFGTLRIVD
SGESTPDALFGKLNAVVVAMVQEAGERDTKSEGGDLTGDYAALHHGDEGE
DAGDKRHDDHDGPDGASAREKSVTDGVVDGEGTHAEQQPKEAASTDEGSS
ALGNGVSGSTLSSTVESARSAQEQGKEVGLLAGGLAAALSGHWRTAELQF
EGTARRVFRELRNQRLSINGHVRSLRDTFSAFLRRPDDKQSHLAEFCSSF
NALDQDLRFDDRARKELLLRTEDCRSKLWFDVEERKERAAKVLGTIQGDG
WVERQQGTVSNNMILLMQAEVERFHAGVLLLHDYYQTKVQEVTNDNSVVL
TPLLPPEVEG-APLKETPGPKSSGKKDKDGKGGGKKGQEGKGGKGNKGDP
SGDPSFGALRTTPWPPIEALASLVDVIAAGDMPQVAVEAEKTGGAAAQGK
GKAEKAKKPASKSARKAD-VEVEEAKTPLEAALSVVMAYADAWGSEGFPV
PAEDEVASQAGDG---AAGSATSSVQGAPPPKPLLLHRAVWAQAGVLTTR
CQLLSRVGESLSAEIRKKADLVYGELQRCLDERVSEEQRAVEAAMTMAEE
CIDEQSAIEHEWKIQGESFSVDESFRLVPVPTPNVSRPDVSETLGVFTKL
QALRLQDALASIQHVGTEGLDDAMVMPEDVVEVLLRLSAEEGALPDCWAC
ASKADFIQVATRFLDLEQIGQVEVEKVVLSITSKTPEELIILA
>MSTRG.17354.1
--------------------------------------------------
--------------------------------------------------
--------------------------------------------------
--------------------------------------------------
--------------------------------------------------
--------------------------------------------------
--------------------------------------------------
--------------------------------------------------
--------------------------------------------------
--------------------------------------------------
--------------------------------------------------
--------------------------------------------------
--------------------------------------------------
--------------------------------------------------
--------------------------------------------------
--------------------------------------------------
--------------------------------------------------
--------------------------------------------------
--------------------------------------------------
--------------------------------------------------
--------------------------------------------------
------------NQRMLIGVHVRSLRDSFSAFLQRSDDKQSVLVEFCSCF
NSMEQDLRFDDRACKELLLRTEECRSKLWFDVEARRARATEVLRTMEGDG
WVERQQGMVFNHMILLMQIEIERFHAGMLLLHDYHQAKVQEVANDTTVVL
TPLLPPEVQGGALPKETPTPKSAGKKDKEGKGGGKKGQDGKGGKGSKGEP
SGDSPSSGVDRTAFPPSIALASLVDVIASGNVPQAAVEVDESIGNAAQGK
GKVDKTKKQPKKPSSKVEVVEAEEFQTPLARALSAVTAYADTWGPRGFPV
PSEEHFDSSQADDDSATASATTDMVHQAAPPKPLLLHRAVWAQADVLTSR
CKLLLRVGETLSEEIRKKADLVFEELLHGLEGRVLAEQQAVEAAMAMAKE
CIDTHSAIEHEWAIQGGAFRVDESFRLVPLPTSNVSRPDIAEDMGVFSKT
QVCRLQDALASIQHVGMEGPEHAVVMPEDVVDVLLRLSAEEGALPDDWAN
ASKTDLMQVVTGFLDPQGTGQVELEKVLSTVTSKTPGELLSA-
