# Supplementary material for: Rapid turnover of life-cycle-related genes in the brown algae
Source: Genome Biol. 2019 Feb 14;20:35. doi: 10.1186/s13059-019-1630-6 (PMC6374913; doi:10.1186/s13059-019-1630-6)
Supplement: Supplementary file 3 — Protein alignments, corresponding Gblocks html file and CDS sequences for the lineage conserved gametophyte-biased genes. (ZIP 2109 kb) [file 13059_2019_1630_MOESM3_ESM.zip › Con_GA_alignments/Ec-05_000280.aligned.aa.fasta]

>Ec-05_000280
MKSSRGPSIIF--PVANATAVVGKDEGDVEPSLVSQGHRTSCGKVTDGSP
GRQSIGGDGQEMAFDGQYFHATAPKTCSPASAGRAVAQTLSQQGLVSSGF
DNVNGALKIVTAAGAAAPGAKEMGQDQPAGWYGPTASTATQSSLVCHGNN
REKQPTSSCMNRAVRDNWGTVFVVGGGRRRRRTVVRQRSVEVEETPAARR
AQVEKERQERRKASLRRLMARKEQRALQQQSKMAIALNNRRGEGKSPPKH
PNAEAAIP------------------------------------------
----VPLFSLESGMSVDADPVMNDD-------------------------
-NMVDMDTEKAGTMGPGP--------------------------------
----DEWEEVGGQRYG----------PIDDDC------------------
---------------DS---------------DNTEGSGATLELQG----
--------------------------------------------------
--------------------------PLHVQPLAETR----QAEHRSAIR
STSCGALG------------------------------------------
--------------------------------------------------
-TVTPQLPNCDADETKQGRNPGLIASANGIVSVSDVDL----AGPRRPTG
LSPSAPTSASPRLSVPLLSMDLCSPS------------------------
-----DGGTGNGCAVVGVEPLLPEPPAPRMYQPEGRNQAAAGRKEGTGDN
WKAPINSKSQECRDVSKQS------YSAGDAIVDNTSARFTVEPPDAFTA
VPQGRRPRRSGSLTTPPVMGTGDDGSKATCLQAEVPETPGGAAGGDVAGH
FEPVEKVPSS------------NTLATYTDCFPRFAAILSAHHNGRALTR
QADCRSLPLTSKILSRGRAGAGGS--AANRRGIKGLGLTGAEEEACFHWQ
WKLYAIHVRVIKDYAAVFSYGDGWSGNGTSDDSNSLVYSGDSSALHYRVN
SKARPEVYNIVTDVLNNRCQQWEELPTGLGLKTTWNLLWTWSKPHIQYSS
LLTWQKVNHFPNSRELTRKDLLNKHVSRFMAPGGRLAKEFHIMPQTFVLP
HEFTLFVSAFTSS-------------------------------------
------SGTRENLWIMKPVGMSRGRGIRLIDDIKDICYADKVVLQRYIGN
PLLLDGYKFDLRLYVLVTSFNKLEAFIYKEGFARLSTHRYEKGAIDNRFI
HLTNSSIQRLNEAGAARDSPLNQAKTSEAGGTKTTLSYLWRRLAASGVDV
GALWAEICSVVVKSLVCVESSIPNQPNSFELFGYDVLIDDRLRPWLIEVN
ASPSMARDTHVD---------------------RQKLVDILGRRLKETEH
SKTRAFKQRHYPHHHQQAFDTTEVQGDARAGDN---VYPSPSAKASA---
---SREH--QRPRRTRGEADLESDLDQILRGRRPRQVGELPARMGNFVRL
CPGTAAHRRARRLRRKVIRPQPGDDDDPTGSK--R
>MSTRG.57900.1
-QLPRGDDVIRTAAVTDATEVVERSE-NVTSSLLWD--------VPEG--
----HGGKVPRVARKEHRMVAVCPMEQEPGSVG-STPAALTET-------
-------EHVRLQQAVSSRRKDTRAN--------PAGTDVGHRLSHARGE
RVASASGVKNDCVVRDSWGSVFIVGGGRRRRRPAVRKRSSDAEETPAARR
AQMEKQRQERRRSSLRRLMARKEQRAKQQAARRKRRAATARAVAATPAVT
ADADKTVAGTEAVDRSSLATETTRHFSEPAEGGNDGAGTDGKERGVSTED
EGAAGRKIVVESEQSRNNAAVVNDKKKVGTISGQIPCQTRRTMDISAVPR
GSGVSLAAITGGCKGSGSGEGSSDAAATASPAAAPAASINLVVRDKNDSC
YSSGSESESVSGGDSSEEECLPVDASEICEDVDSDETASGSIARGGLEKE
VVSGVTMHHPIPLGGDKEGGVSGCGVRAVSGRSGSSGYGASLEDAGDCRS
AVTHDARPGNNVDGDPGFESSIASGETAIVRRGGGSPCVPIRSACAWDIG
HLNHGVPASATTARSLHHEYYSSKYAAQEVQAVAVVEGAATRAEEASYLR
STSTIVDASCLRDYFPKNNQDEAMTGTLPSKSDGSDSGMESEEYYKRGDD
GAADLVCGERSQRGRANDGSLEFPGPLDVQPLIGIYPTKASLASENGGSD
IQEDQPLLTHSAGISEAVRISARFAPDSRVNTTSCASCAGGSRNPKTPGD
LFPFTSVPISPPPSIPLESRKTCSSLRPHSADHVAAAEIMEEHRGVQQPL
EQGVMKGDDGFGAVATSAHEQVPDPPAMEARTHGCRNEIIPRKQDLGSRG
NSAGARTRGEPRHDLESPDPDFPKITHMAKVKRDGRDSQHVASADCSMTM
IDRASTTYAKASRQTFLVTSEERQGRKGSAILQLPEPQVGASDDVSTGSP
FKSGDGIAESNVDAAVGTSHSDVDSIRFVKCYPRFAAILTAYHNGRALTR
QADFRSLPLTSKIISRGMAAGGSSRVIAGHRGGIGSTLTAAEEEACLHLQ
WKLYTIHVRVIKDYATVFSYGDGWSTDGAADEPNSLVYSGDSTALHYRVN
SKARPEVYNIVTDVLNNRCEQWEELPTGLGLKTTWNLLWTWSKPHIRYSS
LLTWQKVNHFPNSRELTRKDLLNKHVSRFMAPGGRLGKEFHIMPQTFVLP
HEFTLFVTAFTSLGRTQPHRRGNTTSGDLDGNGMLSGADDDEDDGFTCGK
SGARRGGGKRENLWIMKPVGMSRGRGIRLIDDIKNICYADKVVLQRYIGN
PLLLDGYKFDLRLYVLVTSFNKLEAFIYKEGFARLSTHRYKKGDIDNRFI
HLTNSSIQRLNEAGAARDSPLHRAKTSEAGGTKTTLSYLWRRLAASGVDV
GALWAGICSLVVKSLVCVERSIPNQPNSFELFGYDVLIDDRLRPWLIEVN
SSPSMARDTHVDRQVKEALIFETVHLVDPLPFDRQKLVDILGRRLSETQN
SKGRTFKQWHHHRQRQPQRSQSQQPFGSETGTSIGRESPSPSARASTREE
HHTGEEHRQQRRRTSKEEAELEKDLDDILCGRRPRQVGEKPARMGNFVRL
CPGTTAYRHARRLRRKVIRPRPGDDGDDDGPILNT
