# Supplementary material for: Rapid turnover of life-cycle-related genes in the brown algae
Source: Genome Biol. 2019 Feb 14;20:35. doi: 10.1186/s13059-019-1630-6 (PMC6374913; doi:10.1186/s13059-019-1630-6)
Supplement: Supplementary file 3 — Protein alignments, corresponding Gblocks html file and CDS sequences for the lineage conserved gametophyte-biased genes. (ZIP 2109 kb) [file 13059_2019_1630_MOESM3_ESM.zip › Con_GA_alignments/Ec-05_001720.aligned.aa.fasta]

>Ec-05_001720
MSLAARESGLVTGTSANPAGPTRAGVTPTLSRETLRWVQSLDLAYSVKNV
KRDFSNGFLVAEIFSRYYDKDVRMHGFDNGTATRVKRDNWGQLTRFFKKV
GLSDLTTPEEVNAIILAEEGAVVAFISRAYEVLTRRKVQEVVRRPLPENV
PPYARGTGLQVVRTALKGAELSDVEDETVQRAAARTEMNKYETSLQEERS
HPDPDRFSTTSSSRIPRGPPKRVESEKVELPKVSVREIQVKQVDRNIAHL
RANQDMASGAGSGGGPASVGGGGGGAPRGVMSRASSNASEPRPPLGAPSS
VGRGGVALEGAVAVMNACVLRRISEAELGGDPNTDPSDSFAAALLSLAAG
DGANTGGKGFSESAALTVLSELGAQAHQIADAALFSPKQYWRASALLCSL
LLGLPGDSAAFTAAAAALRAIGVQCSGREPSTSFHLFCDFTLPRLAPALA
ADASKRPKILRIFYAFVSAGVFARVQAIKRLQEALPDGNAFLSSLSCLAH
EEDEFDGPLLDLYLHYCSVGLGSPSSGVRAACVGMLGPLLLRSSESMRDF
LSTMMKMAHEDPSWEVQAQVVVASCAVLEAFPHDSDRLGDEKTTLLSTIA
KCLHPAAPAEVRKIGLSAVAPVMSRSVSTLPPVFISVLVSLAPTDREAML
GLVDKPVSPTTPGEEDRLRIETQNGTIRLLPLPLEWDSLAVARALSEEVE
GDQDVDIGSPTGLAYMQVLAACVASQCNREGDAGLDQAPLGQEWVEVFER
LGHRVFEALFDPEGVALALRVLRSFLHGSQLRDAALREGGFVGALQAMYS
SEAGDKKCAVAVEQFLLETHAMGEPFSSAVEGVIARTEGLMDGSAVVGEQ
LSDICREIVTRGE
>MSTRG.23919.1
--------------------------------------------------
--------------------------------------------------
------------------------------------------RRPLPENV
PPYARGTGLQVVRTALKGPELSDVEDETVQRAAARTEMTKYETSLQEERS
HQDPDRFSTTSSTRIPRGPPKRVESEKVELPKVSVREIQVKQVDRNIAHL
RANQEIASGAGSGGGPASVGGGGGGQ-RGVMSRATSNASEARPAMGAPS-
------------------------------------------ALVRLSAG
--------------------------------------------LLYCHQ
ALC-----------------------------------------------
--------------------------------------------------
--------------------------------------------------
--------------------------------------------------
--------------------------------------------------
--------------------------------------------------
----------------------LA--------------------------
--------------------------------------------------
--------------------------------------------------
------------W
