# Supplementary material for: Rapid turnover of life-cycle-related genes in the brown algae
Source: Genome Biol. 2019 Feb 14;20:35. doi: 10.1186/s13059-019-1630-6 (PMC6374913; doi:10.1186/s13059-019-1630-6)
Supplement: Supplementary file 3 — Protein alignments, corresponding Gblocks html file and CDS sequences for the lineage conserved gametophyte-biased genes. (ZIP 2109 kb) [file 13059_2019_1630_MOESM3_ESM.zip › Con_GA_alignments/Ec-05_002810.aligned.aa.fasta]

>Ec-05_002810
MPPKAKDKKGKQEVLPVGIDYTRRPLASAEPCDARPPPRRELPVVSAHHA
FEEWDDDALLEMEWGMVRAEPFEDKDGRSFLPARISARVARWVRPTELLT
NETGEDGKEEHQQHSSGAVGGNGTASGVEKGKAGGGADKGKGKSPKGKDK
GPSVEPVVLEDVAVDLQGNPLPRIFVPRAAIVANDSATDEGAQTLSQEEV
DAPVASSDAPHAGDREVAKQSSVPNATLPRGFKTGWSESQRRDIASLLCK
YNQQQHQQQEHLPPETSGDAAATITEKETPPEAAVERHHREEEGTSGDWS
--KEPPAYLRDEDIATLGAPSGGDIDPAMTAIFKAIDQLSSTVSSTGCPL
LWETIYPKTANEVPCYNPCGRYLIKLFAAGRWRRVEVDDSIPLDATGRPV
IAASEDPLELWPLLLSKALYKLYRLGGYERVKESTNASA---------AA
ATAAAAAN-SVAPEEPSGSMSVTGGRDE-------AGGGSVGGVDG----
-EDGDERDRARFVAFVLHSLAGWVPS-------------ITTGVSAEVAL
VHGMTPTLTPSDLRLPALPPVDEEAEAARERLEERRRRQALFLHKKRRPR
KVERKVVSMEEYAEVDSARLRKMNAVSAKVLAGDRREVYVVCMPGEPARP
VLAVCPQVPPADTTSVCQSG------TTTSSAFLKHQNLEPVGAESTVIA
TAGVGTSSRSLQADGSDQQPHQPSSSP----------------LATMETM
KDG----EGATLPLGFLLKWETP--TNSHQNGTESGQRSGAAEETVAAEP
AEVIGEPESE-VVPRDMGAGVSD---PRDGEAKNRVLYGSGRRRRD----
----HGNG-RNATDRSEATSPATSLSKPEYLWLLPRQIELAGGMVVRALT
KVDKKAYADIQYHWKLATPSEVLDAPNSASEKTGSKE-TKNKAKTKTPAK
DSKT-AKGKGTQARSTSGERLLSSSSSSSSALLAGENSTPEAERSASGTA
IARGIPVPKGLEGMQARDPGSPPPIFLVITPSPRSAPKITTTASSMRQSA
DRDAPDGEKTIAQEREPEPGDSKTENEMDSHRRNEETGELLGEGPPPPTA
AAGAVASAVSEMSRGGVVESPPEMSAGCGVQRSSGERLEEEEEAEEEEEA
EVLMNLWADQPGADITTKKADWNASAMVALQEVLPGVPEGLHTSAESFKP
VPGGRLIMRVKHDLEPNGLPFTAKSAKIRLVKGGAPRVFRVLLQPGLGCC
IGFFCTHAIETGDAGQVWEEAGYNQVTETGKYDGARPGEWKILFRRSFRV
VGECPKPIGQPESSPVSADPSDGGAGSGGGSPESSIPETAPEGVVHEENA
ADTGIIAATGDSTENSSCRGQRLEEAEYLCFVRAILHLPDEESRPSVRLA
FVDEDTGREMLSPSLHTNAVPLAPNKCGYSVLAAACGRAKAIPKGAWRLQ
LLSDRPLLPLKLRADGGGDGSDPSANSAKGVSVVSHPDGGTGKEAAHGGS
ATTVVPCQERVVYGGVYVPNKYLRLFKDVLKCASPLPFAVRLRCSLPGIC
LRLLFLDAATGETIRDIRGKHILQIDPSSLSTNEMPSKDKGKGGSTDKAA
GAAAAAEQAALAAPKIIIEAALDWEKMEVSPSLLSELPHYFQPTPEGMAH
FCPPPVEIPSRNSSRPSTSSEEETQQCDKGAGGGGDISRSSCTGDGETTI
STPSISAPTATETGASSLALVPGTELPDRSPEDCMKRNDHKSNPEQPVRW
WLEIVGAGEVEMAHDMSRVDSENKEVESWEAATPGRADRAALLWTQRQAS
KVASLGNGDRSLTSSSSPENVATSSPTTSSNVSVNPKPGEEGYEDWIKAR
AAAVGVPVTLERERHASRLALLAMPATGAIFTPEPIAPSSGSPSLVVASL
SSPPVPSALISDEEMKKRADERVALRQTTMEFEKKWEADRVDMVEAGMQE
MAMQLEYIRGREESIKQARLPFLRDRETIVQDLIAKMRARKEAVEEERAA
LEPTTKGGKTKQATKGKPGKK
>MSTRG.36946.1
--------------------------------------------------
--------------------------------------------------
--------------------------------------------------
--------------------------------------------------
-------------------------------------------MSSMLPS
GKEQQQHQEDRPPEIAGGQPAGAATN--VPPEKSVESPLEGENNVLPPAV
GLDAPPSILGAVDVAALGAPGGEDIDHAMTAIFKAVGRLSPTISRSGCPL
LWESIHPKTSAEAPCYNPCGRYAVKLFAAGRWRKVEVDDSIPVDAARCPV
IAASEDPAELWPILLSKALYKLYRLGGYGIAQEAISTAASHSAVTVVTTV
ATDATVQNGPTAQDATETCDSLAGGVADGINGTAIGGDGDGGRVGDEDDV
DECGDQAGRARFVAFVLHSLTGWIPSGASCPTPTSTSTSTPSVVSAEMAL
AQG-TPSLTSDDLLLPALPPVDEEEEAARERLEERKRRQALFLHKKRRPR
KVERKVISAEERAEVDAARVRKMRAVAAKVLNGHRREVYMVCMPGVPACP
VLAVCPAMPSAIQASANSIGNPPSLAQGSTHLIPEQQPRQGSGVASEFVV
SAGVGTSTSTIHAQEQQTSSLQPLASLSITSTTTPAGSAAEEEIANTRVT
AAAEATREDENLPLGFLLKWEITPAAKLLQVPTVSTSKNGSASTHADAAS
SSGLAEDQQEQQEPNGVSSSAEEGATTQDREGENRVLYGSGGRRRGRGRG
GGLDKDKGRQSAMDRATGASTSASLSSPAFLWLSPRQIELAGGTVVRALT
KVDKTAYADVQYHWKLVIPPEKTDQSNTAGEKVAGKDGKANKAKGKHSEK
DGKTSVKGQGTKAANIPGDGVP-----PP---STGENVDGETDGTLSGTA
IAIGNVVPKGLEGRQARDPGSPPAIFLLVTPSPRSEPK------------
-R------------------------------------------------
--------------------------------------------------
--------------------------------------------------
--------------------------------------------------
--------------------------------------------------
--------------------------------------------------
--------------------------------------------------
----------------------------------------AVPPGS----
--------------------------------------------------
--------------------------------------------------
--------------------------------------------------
--------------------------------------------------
---------------------ENKQQPHEGARGP----------------
--------------------------------------------------
--------------------------------------------------
--------------------------------------------------
--------------------------------------------------
--------------------------------------------------
--------------------------------------------------
----------------REEDX
