# Supplementary material for: Rapid turnover of life-cycle-related genes in the brown algae
Source: Genome Biol. 2019 Feb 14;20:35. doi: 10.1186/s13059-019-1630-6 (PMC6374913; doi:10.1186/s13059-019-1630-6)
Supplement: Supplementary file 3 — Protein alignments, corresponding Gblocks html file and CDS sequences for the lineage conserved gametophyte-biased genes. (ZIP 2109 kb) [file 13059_2019_1630_MOESM3_ESM.zip › Con_GA_alignments/Ec-05_004200.aligned.aa.fasta]

>Ec-05_004200
MARKMPAKPRVDLRRDHRLENLREVLPEQRRHQAVRHHLLAPHPPEAHLL
AVHHQGVVVGREQAGAGGGEGERGSAGMGNGGEPEQGRGQPPGGRDAGGG
RDRGAEAASPPPVKRPKTPPPSAKDSPTASPARARAASPPGDPGRRRPPA
GPPPGRRPPTIAPPTARPAPPSVEDVALLAPKDEEQIIIADENELEAEEE
NVPPPPEGLPPPDGLSDDDDDDEEDALAEGQIVGVDEDDASEGGVAAKDL
EVLRRGRFIVRCIEGGDVKKSALSNKTPTVDPYLRVTLGKHKRAPTRKTK
VVKRSGVSPNFESEKLVFDIVEPDEFVVGGDVTLSIEIWDDSAWSDDLLA
SVKLSALRFMHPDAIPSAEWFPLEAPSGRIKDRMKVLVEISFEPALLGMF
VLTLHEGKGLGAHDPASRPNPYVVATLGEMYQKRSRAAKGGGSAPVFRQE
EIVLWIDKENWTNDLQLQVRSEDIGTDAELGSAKISVLHAMDIPPEQATE
RKIELLLEGQPAGQLFAKCVFLPAGKLSFVCESGRGLRETSAAGRMDPYV
TFKADGQAVSLSRKTKVDKDGGMDPRWNETIEIDVVDQYTLWLECFNHDV
LDSDELIGSAQCSLLPVFKRGTLDTWIQLTCSSGPGPPKEAGEIHCVFSF
KGPLGVAYPQHQPGVDSFDDSLRVNLRGYLEVTNEEDQTAGRPEEETTAI
VGHQDQPPLERSTEFTDDEISAAFKFLDLDRNLHIGAAEIRHILICMGEL
ITDEEVDMMISMVDSDGDGQVSFEEFHRLVIDPDPSRADFSTEPITSNND
GKEAARVSQEMKDRESKRWLLEDFVKENEIRAVELEMAYKRFQNLAPSRT
GDKQATSSVEMDFNTWILVFNVEATGQYRKLFKLYALPGTGGETDAELES
QKVDIREFFLGMANFVEWSLEPRTQFIFTLFDDDRSGFLSMDELVAVLKA
NHLATAKAVAKKAQTIMKQADADGSGTLTLDEFLVVAKKFPNLLFPAKPK
TNETQPQVPMLGNG
>MSTRG.47682.1
--------------------------------------------------
--------------------------------------------------
--------------------------------------------------
--------------------------------------------------
--------------------------------------------------
--------------------------------------------------
--------------------------------------------------
--------------------------------------------------
--------------------------------------------------
--------------------------------------------------
---------------------------------------------MDPYV
IFKADGQAVSLSRKTKIDKDGGADPRWNETIEIDIVDQYTLWVECFNHDA
LDGDELIGTAQCSLLPVFKRGTLDTWIQLTTSSGPGPPKTAGEIHCVFSF
EGPLGVAYPQHQPGVDSFDDSLRVNLKGYLEEVEE----EGRPEEEANAI
VGIEDRPAMERSTEFTDDEISTAFKFLDLDKNLHIGAAEIRHILICMGEL
ITDEEV--------------------------------------------
--------------------------------------------------
--------------------------------------------------
---------------------------FSL--------------------
--------------------------------------------------
------RLP----L
