# Supplementary material for: Rapid turnover of life-cycle-related genes in the brown algae
Source: Genome Biol. 2019 Feb 14;20:35. doi: 10.1186/s13059-019-1630-6 (PMC6374913; doi:10.1186/s13059-019-1630-6)
Supplement: Supplementary file 3 — Protein alignments, corresponding Gblocks html file and CDS sequences for the lineage conserved gametophyte-biased genes. (ZIP 2109 kb) [file 13059_2019_1630_MOESM3_ESM.zip › Con_GA_alignments/Ec-05_004820.aligned.aa.fasta]

>Ec-05_004820
----------------MALTQSSSLMALGLRGDRRMVRHNSVPSLGSNVV
EFNYGRPNFTIKGSESQLKPVKDKVRAAVKKRRLRLEEFFQPFDVTRTKK
VNETTFVRAMNASGIGLTQEELGLLINRYRLPAGSGLIDYQKFCDQSNKV
FTSKHLERTPGKTLIRSLQSTQPAILGAGNPTLTPTEKLRTADMLEEMRR
KVRDGSLIVKNLFNQFDLHTRGCVTGEQFLRAISCHGLLSADKVLDMERY
GHVLVKAFTERVDGPGLEAVVVNYKTLHDQLMVQDCWENHVKEPKPALLI
DGHPEEYNNSNGDENEGERLERLLVEEAVARRIEVMDYLSSAVGGEVAGT
KHPGMGSGGLCSRERFQQLLRGLWRAHFTDEEAEALADRYRPPVDYASAR
MNTFVDLASFAKQLCTRVLAARKTAAKATGAGTRPGGGGVVVPPRLSAKE
AKDVENVILDIRGRISRERITLKPSFKGFVAYKEFLQDVDAPLETETQAY
IDNFVFGRDQTQLFDAPQKHQRSDGGGGKEEGGKGLTKSSSSILRSAASL
TSEALMGRGGVGNNPARDCDAIIRDVRRRTARERVRMMDLFKDFDRLQHG
TCTQAQLARVMKTLDHPLSDRELAAVCERYKSNVPSECSPGDGTPLIVYK
NLVSDIEAVFTVEELEKKSAVTNVEQAVREARGVDRRLRGESSRLEGLSE
EEERMLAKFLRELAMKVNKDSLCLPSLFTDYDRFNVGDITEAGMERALGG
ACLLPPEPIFRTIVKKFREHSRRSSGGEVNYKAFLAAVELAQDPLATPRD
LPNATKFRAMRAEGGTESFVPAPGSGPTSQGYRVTVVEQ
>MSTRG.35738.1
YSTRRSPHRRTSAATIMALVQSSSLMSLGLKGDRGVARHNSVPSLGSRAV
QFKFGRPNYATKGTDSQLKPVKDKVRAAVKKRRLRLEEFFQPFDVTRTKK
VNETTFVRAMNTSGIGLTEQELGLLINRYKVPAGDGAIDYQKFCDQMDKV
FTFKHLERTPGKVLVRSLQNAPQRILGVGNSTLTPTEKLRTADMLEEMRR
NVRDSSLVVKNLFNQFDLHTRGCVSGEQFLRVISCHGLLSADKVLNMDRY
GHVLVKAFTERVDGPG----------------------------------
--------------------------------------------------
--------------------------------------------------
--------------------------------------------------
--------------------------------------------------
--------------------------------------------------
--------------------------------------------------
--------------------------------------------------
--------------------------------------------------
--------------------------------------------------
--------------------------------------------------
---------------------------------------
