# Supplementary material for: Rapid turnover of life-cycle-related genes in the brown algae
Source: Genome Biol. 2019 Feb 14;20:35. doi: 10.1186/s13059-019-1630-6 (PMC6374913; doi:10.1186/s13059-019-1630-6)
Supplement: Supplementary file 3 — Protein alignments, corresponding Gblocks html file and CDS sequences for the lineage conserved gametophyte-biased genes. (ZIP 2109 kb) [file 13059_2019_1630_MOESM3_ESM.zip › Con_GA_alignments/Ec-05_005720.aligned.aa.fasta]

>Ec-05_005720
MDTPATNRPSGALEPELSPMSKKVRHFEKYSRKGGRWSWKRPSYERDVVN
LVKTERRIEEGIASALTEVDAVEAGLRYFDELIIPQNKHVGIQQQLISSN
GQDESNGVDTRKASRDGPGSRSKGPRAQGGRSRDEGRAGFTRSEGAKLRD
YVAAKKNVVGVGNSIMTSSDRAVSECVDLKLTLKQRLDNYDRQRGINVTA
LKDEEKSEAQLVSFKQQNNHEMKAKHSKRSGGGTIGSNVEGGNQGGMIAP
CCEGGATDAGSVGGILARSLGNAGTRRRRRMTEGGGKGRSIPGSNQDKEV
SAPQSRWRSWNEPPPRALLTAEEIRSASAAKTTDERRRQPPPPE-VIAEI
IPPFRSRRRFR-TPSGNSNASDEKGKPTEHAAAGVSLESGEGEKRRDGCN
GE-------GLVSTTTAAPSSSRR-TAAGGVPLVPRVATLATPPATEKNK
TEATKKGKDFDPDQLECVRRHEASIAEKERMVHSIREEAEKRTFFRARPL
PAFLDGDGAVPWSVG--DLTSKGCGDARGKGGKSGRGSAAGTGLGEAGTR
PELLAALEQDEEAQALVEKIRKINPRADIASIVLQSTPRTPLSLPLTSRI
NNGGGRVTRPFFSQGGVLTPAGNATHTATTAATGLSWSKNNTASRPLMSV
GVSDQSTPGLKSEHKSPQSVVRVDGSDARERSEGRAEESHVTRVSGICER
KPEDGQERGMLGTGDQQVRHHMATGASASATSGPASAPENDGEDSGDPRC
VTESRRRSLMGRMLESGMLERQKEWAKARSKKVLESRRQVEAAKEQEGKG
DALVAGLSGRSWSKAKTEHLRSLERQRKEEETREEIREARRRASELRAER
ERESAERRATEIADTLAAAADAVGAGTGRESRTAPNSRGGGGRRRLRRPP
PPRRARSHAGDEGHVNRTGDGGGIVSMTANERRQKTEGETSPDGGNHVTP
VVATEAKNDLSEDSFYRVAVEKIMEKERLGVASHGLLGGSGSGGGGGDGG
DGGKSGAGSSGRRRTSCSGRSHDRSRKGAAAGPLLFHLPRGAAAGRRTRT
KSGAPMHQSQARGANGTPNSTVGRRRSWEIQTSRTSERHAVTPPTLSADR
ALARTSSLLSLYEAQSVEHVAGIRRDNSGPYLDDDDALGPSRDHTSAGWP
GGEAQDRLTLAGQEQLSVLVATSGAEKFTPSGGAAGAMDYPWSDERRASG
SRGSGGGARHIVEGGTRLDAAAATVSGSPRWNDVLNIGQQLDQARGTSAN
EGEEHPRRRRGGDVGGGAVTRLGGRFDLWNESDDEVSVTEADRHEHHTNL
ERRNEHHASGSNSQACEGAGALDSGDDGGHAMDSFLMPAQGTGFPVTAQA
GGFFDAATSSADKGRLKVRDPRLFDPCSMRRRPDSDFRGTSAKPKVVDNE
ATRVPHFPEGRAASTGVTLLLGRRVDDEGRSFGGIGGEGRQVHGAEEVIT
VMFDRSKFNEQEAHRWWLANGARIVNISDRG
>MSTRG.29527.1
--------------------------------------------------
--------------------------------------------------
--------------------------------------------------
--------------------------------------------------
--------------------------------------------------
------------------------------------GDNSIIGSSQQNGG
SATRSRWKSWNEAPPPALLGAGGVRNLSATQNGDGRHPQHMSATGASSEV
LPPASSRRRAGGVNSISASTSSTSALTVKSSSAGETSATSVSSAKRLSVG
GDKRMGASAGEVPPSAASSSSSRRSSAASGVPLVPRVAMLAAACANRSEE
AEAARKGKEFDPDQLECVRRHVTSMAERERRLRSMRSEAEKKTLFRARPL
PAFLDGGGGVATDSDRRFLSSRGGSGARRKRDGAGQGQATSVGSGLAGSS
PELLEALEQDEEARALVEKIRKINPRVDIASIVRQSTPRTPLPLQPTTRT
SDGDCGVT------------------------------------------
--------------------------------------------------
--------------------------------------------------
--------------------------------------------------
--------------------------------------------------
------------------------------------------------PR
PSSRGATVAGTS------------------------------------TV
LASASS--------------------------------------------
--------------------------------------------------
--------ARSMCADALPSVSVGTT-AGGLQSTDVPGKQQSLPPSMDPD-
--------------------------------------------------
------RAT-----------------------------------------
--------------------------------------------------
--------------------------------------------------
--------------------------------------------------
--------------------------------------------------
--------------------------------------------------
-------------------------------
