# Supplementary material for: Rapid turnover of life-cycle-related genes in the brown algae
Source: Genome Biol. 2019 Feb 14;20:35. doi: 10.1186/s13059-019-1630-6 (PMC6374913; doi:10.1186/s13059-019-1630-6)
Supplement: Supplementary file 3 — Protein alignments, corresponding Gblocks html file and CDS sequences for the lineage conserved gametophyte-biased genes. (ZIP 2109 kb) [file 13059_2019_1630_MOESM3_ESM.zip › Con_GA_alignments/Ec-06_000340.aligned.aa.fasta]

>Ec-06_000340
--------------------------------------------------
--------------------------------------------------
------------------------------MAGR------------GAQQ
D---------------------PS------ALK-----------------
---------------------EEDYMDLAEEDDVLGQQLRELDSNMSTMF
QNLENNVGKDGKKDSDLFKSADAQENRSKEEDANKKREEQGRQKERAALL
AQLKGLSDGGLTRRPKWRWIAEGVHDPPPDRVLKGRHLWKAAALLIIVFF
VRPKRTLMQRKARSKDRDTQDWNATLTIYFDRCQTWLLKAARVPVGNSVL
KNSALNFRLNRRDGKREAFGGGGASGGGNARGGFVSALVRKVARGISHES
LALTLMRLKVHVKGVLNGLTQEMPPTDIMTFFSYLAADGNYFPDGFFFEE
ETKMLAFDELGAVRNLTPNTDRPDDFEDTLYALHNSKALEEELAANHQGH
HEGFLDAHHLGWLVDAGHSLLEGTKAGMAGHAAATAAAARPTDLRAAVLH
GREHLPGKFRPLYRHEANGQWLDTSFVEMILTNYLMVRVLIPWILLYPQE
SGLVPSSGVKQSLLMHNCQVLASTVYLIVRILRPELTVPNADTMQAAMVE
ETERAAKIAAAAAAAAAAAADDDSNDGNDNDEGQDSSNRDEAGRAESGEA
KKGGAKTNKLGARRRGSRAAAPVIRPRTVREIMQARRYVSVSDRQLVPGL
LPDAYFLPFAEQMRPWVLQLAAEFDSWMQKVVAEVMGKVESSAMRQERAA
PKDQAD
>MSTRG.29007.1
SPPYACTKMPENAPVSFGGESMGQGVRDSTEYEPSLEHKILMLRRLRHTQ
LERALIRHKAQQFMALKAVCRSLELRRQLLRSQQAALSSTAGVGTNLTPH
TDLDPSVKALIDKLTELAEMFPSGYSVTQSSAGQQPFQRPFQRDQQNEQQ
NSITGKASLATTTTVRTTPQGLPTGETNGKSLEESEAADHLDAAGDRAEG
SDRLKGESMDIAAGSSHDPAVAEDFLGLSGDEDVLGQQLRELGSDMKTMF
QDLEKEAKGGGKNSDVAGKTNPQQENLSEEEKRGKQRQEEERQKERAALL
VQLEGLSGGTNIRRPKWRWVADGVDDPHPDRVLKGKHLWKAMALLIIVFF
VRPRRTLMQRKARSKDRETQDWTATLTIYFDRCQTWLLKTARVPVGNSVL
KSSTLNFRLNRVDGKRDAYG-AAAPGTVNAGGGFVSTLVRKVARGISHES
LALTLMRLKVHAKGVLNGLTQEMPPADIMTFLSYLAADGNYFPDGFFFTE
ETKVLAFDDLGAVRNLTPITDPPESLDDTLYALHRSKELEKELEADKQGH
HDGFLDSHHLGWLADAGHILLESTKTGKAG--------------------
--------------------------------------------------
--------------------------------------------------
--------------------------------------------------
--------------------------------------------------
--------------------------------------------------
------
