# Supplementary material for: Rapid turnover of life-cycle-related genes in the brown algae
Source: Genome Biol. 2019 Feb 14;20:35. doi: 10.1186/s13059-019-1630-6 (PMC6374913; doi:10.1186/s13059-019-1630-6)
Supplement: Supplementary file 3 — Protein alignments, corresponding Gblocks html file and CDS sequences for the lineage conserved gametophyte-biased genes. (ZIP 2109 kb) [file 13059_2019_1630_MOESM3_ESM.zip › Con_GA_alignments/Ec-06_004540.aligned.aa.fasta]

>Ec-06_004540
----------MMDEDPLAAILGE-EEVHESEFLPGKNKGPKLNGGIDPEI
LAPDLLAACKENNDARAQDFLADGVPPGYSDPESGWSCLHWSVYNGNPML
TRALVRAGATSGYRRASNVLTQGRKAHKQVNARRGPSSSLPISDTPLHWS
AYRGDLGITWILLKEGYSPNDMDNMGNTATHLAAANGHERVLDTLIRDGA
DVHRQNKFKNTPHDVANSAECRGILRRAEALPAPSVEEAEKMHTENLQRI
LEVERVLAEVVGPLEPTDDEDRRQKRKLQQLQGIKQAKDVDNRDDEELGE
ARVGDEVTGGTVGAIATGGQAAGEGEGGGSDGGKGEDDPSNGGGENCQDS
HGRHSAAEEKTGEEGRMDAKET--DGDGGDDYKAGRTNNGDGGERRQGDV
GIETHGTEGKEPDRGSRGSVGELSEDLLGQVELIREAVAGAEALCICEDL
VAAARLRIDGLLLQHSIEIQATKVAAEGPILTQQAYTTLVNRLMLLLRRA
EGNSRISSKLKKRAKALVDKSHGEYWLQVSAQRLLKVECAEARHMADMAK
LEARIEKAAKVEAHPQLVQDCRSLLKRLTTEVEISKAILGFPTVRLPIDP
MPKDYWQPEDIGHIEENEGFPLPPVDADGKNMDYVWVPSKSLRALSAACK
RMSEALVGGEGLNPALVERGSKKLQEFQKELRVLTEKDTADKDKAISVAA
KAAKKKKKKGGGGKKKKK
>MSTRG.17397.1
WKSKKRQVLCLMDEDPLAAILGEKEELDDNNSRARKKNGSNGEDGTDPDI
LAPDLLAACKENNVARAHDLLDDGAPPAFSDPTSGWSCLHWSVYNGNPVL
TRALVRAGAATRYKRASTTLMQGQKASKGNKARRAPKSSLPTTDTPLHWS
AYRGDLGITWILLREGYSPNDTDNMGNTAAHLAAANGHERVLDTLIRDGA
DVHQQNKFKNTPYDVANSTECRNILKRAEALPPPSVEDAEKMHHENLQRI
LEVERALIEAVGSLEPINDENRRRKRQMDEGGYARPGDDETAMDDDEEDN
GGFQHKTS------------AEEGGEMT----------------------
--------------GSADGKGVVVPGD-----------------------
--------GESP--------GE----------------------------
-------------------KVARVGGDDS-------------------RS
KGDGDVSNQQNN--------------------------------------
--------------------------------------------------
--------------------------------------------------
----HL--------------------------------------------
---------------IGE
