# Supplementary material for: Rapid turnover of life-cycle-related genes in the brown algae
Source: Genome Biol. 2019 Feb 14;20:35. doi: 10.1186/s13059-019-1630-6 (PMC6374913; doi:10.1186/s13059-019-1630-6)
Supplement: Supplementary file 3 — Protein alignments, corresponding Gblocks html file and CDS sequences for the lineage conserved gametophyte-biased genes. (ZIP 2109 kb) [file 13059_2019_1630_MOESM3_ESM.zip › Con_GA_alignments/Ec-06_006930.aligned.aa.fasta]

>Ec-06_006930
MRQRQQPPGGGGVSGGAAAAGGCDDDDVANDGTTRAVALAAVDEAVRRLL
HDAGRAAPSGGGGGGGGGGSGGGGGGKNKAVIGVLPKLVPAVTACLEGST
SADGGSSLPPPPAVAAGALGVLEALVFLLRSTMRPHVKKVEAATAPWLQG
PSDVIRDRAAAVLASLPLCGEAEAWTQAAGRVALEAHGLLHAAWPDNDVD
MGTSDSMSASQLDAALGSGAGLLPPLGG--GAGEGFSGPQ----------
-QGLCHVLELMLTGDSNGRPVAVPVGLILALVERVQRMVSSVVKGQGPQV
FIPVAQGALSHGALSTIRPSLGLAASRLLHALATTEASTVLRIARRFCRA
LVQGMAKPSDAGSLRAAGYRAVSRAVLQLGEGAAPYLATPALPAILAEVR
SAVAASEPEAAGGGGGAGGDSSVEFVAATG-APGVA------AVGGGSKK
GMGIEPAMSARKSSQKKQRRSREKEVGRALAAADAAAAAT--AT-----V
ASSGGGGGAGRTGAAALAEEQAVCAGLSCLSRVVVCCKGHLPLGGRLAVE
EVLHRGLELLSHAGGAAKGSRGDGGGGGGGGGGASGGGRRCARLEDPRVA
REFLGLAHACLMTPLADGTRSGSLSVAIAAFRSFASHPDQRLAAASQQAL
AGCGAVLYPRAAPLHLPHAVTSQARAWGGSSASSTGRGLPMGWGDTLMVA
EGESAEEESQEDLEDYQHPGRGGGAAGGGGIALTVRAAGLAAEGLTAAAV
AGPVVTPPPPPPAAAQTAALEEGGRFPQTVPRDASSTSAATAAAASAAAE
NGDAATTSKSGSGKGKGKGKGRVGGGAAGGGGSGDGGSSAGAGAAGTVEE
DGHNDNEAEAAAAAAAAAAATAGTRKRPRNDRDGDGDDARIAMDDEEEEE
EEEEEEEEEEEEYVYX
>MSTRG.29414.1
--------------------------------------------------
--------------------EVGGGGR-QAVISVLPKLVPAITACLEGST
SPDGSSSEPPPQAVAASALGALEALVFLLRSTMRPHVKKVEAATALWLQG
PSDVIRDRAAAVLASLPLCGEAEAWTQAAGRVALEAHGLLHVAWPDNDVD
MASSDSMSTSQVDAALRSGGGLLPPLGAGVGEGEGFSGSQQVLASLVSRR
FKGLCRVLELMLVGDSNGRPVAVPVLLILALVERVQRMASSVVKGHGPQA
FIPVAQGALSPGALHVIRPALRIATSRVVQALASTEAPTVLRNARRFCRV
LVQGLAKPSAPGSLRAAGYLSVSRAVLQLGEGAAPYLATPALPALLAEAR
AVVSASDPSASEQGGAGGATDDAPGVAGIGGAGGGAGAGGGSGAAAGGKR
SMGIEPAMSARKSSQKKLRRSREKEVGRALAAADAAAATVAASNGIVGGV
GGGGSGGGAAWTGAAALAEREAACTALSCLSQVVVCCKGHLPLGGRRAIE
EVVYRGLRLVA---------------------------------------
--------------------------------------------------
--------------------------------------------------
--------------------------------------------------
--------------------------------------------------
--------------------------------------------------
--------------------------------------------------
----------------
