# Supplementary material for: Rapid turnover of life-cycle-related genes in the brown algae
Source: Genome Biol. 2019 Feb 14;20:35. doi: 10.1186/s13059-019-1630-6 (PMC6374913; doi:10.1186/s13059-019-1630-6)
Supplement: Supplementary file 3 — Protein alignments, corresponding Gblocks html file and CDS sequences for the lineage conserved gametophyte-biased genes. (ZIP 2109 kb) [file 13059_2019_1630_MOESM3_ESM.zip › Con_GA_alignments/Ec-06_008070.aligned.aa.fasta]

>Ec-06_008070
MQQEAAAGEARSRTREACWPKQDVKALRQALKDVPAALDKNERFRRVSAL
VGGSHSKKACYEKYKELKAEAKLKQTTPRTSVSGASPGDSRDRRAANKKK
ACAGNDGEIISVSPSSAGQQQVEVTSVSTAAGSVTSSTVSGLFSGRSSAT
TLSSWSSNSADLCARQEQQRQEHIRSMKSNALSSVSSGLPESDMLETQGN
FEGDRRGYYPEKSNSRASNDSIDRPTSLAGGGPQTTKHEEELMEVEEVDV
EDFCLDEELVVEPRRRVRTTTTTTTPHTRRAEGGRQDWNPAAGNSGAGFH
RTGQGDSQATTPSSAGGGGGGGSGGLPGRT-AVTEVQANGVRELVFGNPS
KRFNDAWREQGFFFCGEDFLRYGLVQAEGGPCGVLAAVQAFVLEDLIFGD
CAGCDWRNPKKSQRERSLTSALSTIIWSAGDGNTAVLAVSEGGATVQRSS
RYRPDGFTERVKLIHVGSRSALEGVVRDNLHHYTNRKGQGVILLVYSCVF
SRGVDAVRGDMDNSFDEPSPLMASHGYASQELVNLLLVGRARSNVFDGCR
VMGGEGGGAKAGAGGKEGCEDGERGQKQGHQKEEDEGGGDDRVVLRGVSE
RGRVGFLTLFEAYKHVEVGDRLKNPETPIWVVCSESHYSVLFGVDSSIVP
PPQPTTASREDSRRQLAGGSGGATAKSAPAAGSSGRGNGGSAASGYGSGG
RETDGAEAFDLEYYDGLGRQDETIRLTVDQRHDGGDGSPPLTTYNEANDA
LIPPLDLVIRTRWPEATVDWNGTDPIL
>MSTRG.19000.1
--------------------------------------------------
--------------------------------------------------
--------------------------------------------------
--------------------------------------------------
--------------------------------------------------
--------------------------------------------------
-XGAGQ-----PSPARGEVGYGEGKKPGRVSAVTEAEANGVRALVFGDPL
KRFNDAWREQGFYFCAVDGLRYGLVQAEGGPCGVLAVVQAFLLEDMVFGS
CAGCEWRNPKRSQRERSLASALSSIIWRAGDGDTAVLALSEGSATVQRSS
RYRPDGFTEKLKLHRAGSRRALAGLVLDNISHFREKQGQGVILLVYSCIF
ARGVEAVRRDMDTGFGEAPTLMASHGYASQGRK-----------------
--------------------------------------------------
--------------------------------------------------
----------------------------------GWGRSGKAGDDRRAGG
R-------------------------------------------------
---------------------------
