# Supplementary material for: Rapid turnover of life-cycle-related genes in the brown algae
Source: Genome Biol. 2019 Feb 14;20:35. doi: 10.1186/s13059-019-1630-6 (PMC6374913; doi:10.1186/s13059-019-1630-6)
Supplement: Supplementary file 3 — Protein alignments, corresponding Gblocks html file and CDS sequences for the lineage conserved gametophyte-biased genes. (ZIP 2109 kb) [file 13059_2019_1630_MOESM3_ESM.zip › Con_GA_alignments/Ec-06_009760.aligned.aa.fasta]

>Ec-06_009760
--------------------------------------------------
------MPSVPGGDAGELLASGCQLGTPHPP-------------------
-----------------------------AAVLVHLTIEEWTHSSVQAYN
SGAASAAALLFSFSPLAWEYNTGSEVFALNNVLVAVALYVTARIVTRPSM
TSARIGAV-------------------------ALTEESLLSCRSLAELG
GLWFPLGLSPHAALVVSSRNPQQGSWGDLSSTAGFLRHVLRSEYGTLNLG
IPVPNAEGAVERIGEYFMDSSSQTMHVGPPMAALGVGWALVVAHTGAHSD
KHRQHSRRVRHFGLGLATAWAFYVTIWHCIFSNISLHRPMSRAVHARFWI
QPNLLLCVAAGCGLGLAANTIAAKLWSVCPSSCRLGKRFAGASVSLLMPT
VISTTMFWQRWDSMDRGSWIGGSHGWTMHLYGQALLSALPQRALLLSHTD
LDLNAARYLRVCEGLRTDVTHISLQMMPYPWWESTQADLHPGVVFPPIFR
GVSTRRESEGNAALVTRFLAANLPQGRQIFLDMQAVDEREIGAVGFYRGF
SLVPHGLVYRVLPRLTLQESESWHEGVVKQLRSLSECMQPVAVSRYRPGT
WEFSAASVYWDAHYQAGLFFLSYAIGAWDNAPRATQRPHLLPALRDASAL
LQRTLEAADEHGTFSSSRSDLLKNTVLAKIRLLQALQAEAASNP--LSKK
HSSSVDSVSHTERRYAEIILAKEHCLTLIPRFLLEAIDDKDAEAFGKVYV
KLRETSHM--
>MSTRG.13146.1
LSYASWAKDAKLRERCKGQCEVMSAKASAGSPVAAEFGYRHVVLFLFVLV
LYIYTAMPSVPGGDAGELLAEGCHLGSPHPPGYPLLNIIYFSLSRLPLPS
MLPPTVCADSTPATVSWAANMLSGGFGSVTAVLASLTVEEWTRASPEAYN
VGAAAAASLMFSLSPLAWEYNTGSEVFSLNNVLVAASAYLTVRIVMKPNM
NLARIGAVVCGLALSNQHSACLVLGPLAICVLRALAEESLLSYRTLAELG
GLWFPVGLSPYATLLLSARRPQQGSWGDVSSVQGFLRHVLRAEYGTLKLG
IPDSNSEGALERILEYLVDSSRQTMHLGLPMAVLGIGWAMTSRHEVVTST
KQRQEIRRVRAFSVGMTAAWAFYVAIWHSVFSNISLHHPMSRAVHGRFWI
QPNLLLCLVAGGGLGLVANTIASFLWRGLRR-CRLSKDAVTAGVSLLLPS
MLTAAILWLRWDMLDSGAWGGRSHGWTVHLYGQALLSALPEGALLLSHTD
LDLNPARYLRVCENLRTDVTHISIQMMPYPWWDSVQAELHAGVIFPPILR
GVNTRRNSEGNAVLITRFLAANLQRGRPIFLDMQAVDESEIGSAGLYRGF
SLVPHGLTYLVLPKLTLQESERWHEEIVKQLRSLDECMEPVSANRYRPGT
WEFAAASVYWDAHYQAGLFFLSYGIGVWESAPRAEQRPHLLPALRDASAL
LLRTLEAVDAHGTFSSSRPDLLKNTILAEIRYLQALQAEAVGMPHLRSKS
EPSSVEMASRMEGLFAEMVKAKERCVRLIPRFMKGAINDKDAEAFGKVYV
KLRGESYQWG
