# Supplementary material for: Rapid turnover of life-cycle-related genes in the brown algae
Source: Genome Biol. 2019 Feb 14;20:35. doi: 10.1186/s13059-019-1630-6 (PMC6374913; doi:10.1186/s13059-019-1630-6)
Supplement: Supplementary file 3 — Protein alignments, corresponding Gblocks html file and CDS sequences for the lineage conserved gametophyte-biased genes. (ZIP 2109 kb) [file 13059_2019_1630_MOESM3_ESM.zip › Con_GA_alignments/Ec-06_010960.aligned.aa.fasta]

>Ec-06_010960
MATAFGAPAPLPGQPGFRARPSESMARETAEMEERLSRLKTDLAVEAEMR
EAAGPRAGGARWRSARIDRGSVRAYAKDVKIRHKQQLQKRPPHGIFAN--
-----------------------------------K--------------
-SAEQRVR--PSPAFASKEVTRWGVGDTLGWLDSLGLEKYRSVFQQNEIS
GTILLEVGLDDLDYMDVRVLAHRKRILKGIEDLRRGGRKKRALDANMPPP
PAPALELLPNQTTSSTRVNRDEKGPRGEGIGEGGAAAETTSQIAPEDCGG
VGRRYSPLSGGNKQHWSTIKPLSENQRDGGGL-SPTADNLADGQYDESAA
SSSFKDAVAEWRGEGKYS---------TTTSATEGRASSLHRPAVVGRAP
LAGMPSAAEEEKYEDMQLVFNAKPARPGLLGGREGGRAGMGEETECWVNP
FSSPRIGVKGDNSQLVDLGHEPGVSSHGTETLTVAGSKQQQGVREKGHDP
ALALDEEAEHEAFRKAVAEWNRGKNTGVTADGSGVRDGSASGRGIGGISS
AQTAT-EVEIPSRRTAEAMAEELRKQMDAEHCSQAKELEEEKRALLEGLE
RSR------EGETKGDQLELGAPDGGTEVEEQDDDASWREREDARSVGPS
SVCSSTGRSSGSDRQDAEAENIGCGGHDS---------SGVEIEVVESVL
GADLSIEGGVSYVVDECDSGDEPHF
>MSTRG.58701.1
MTAEFGAPAPLPGQRGFGARPSESMARETAEMEERLARLKTDLAAEAEMR
EAAGPRKGGARWRSARTDRGSVRAYAKDVKIRHKQQLHHRPPHGIFANGG
KVQPQAGAGARAAAALRDEQQQRQQQEHLHQPAKDEMPERGIRAASHLLP
QASTDQCAPAVRPSLESKEVSQWGVADTLEWLDSLGLGKHKDVFQQNEIS
GPILLEVGLDDLDYMSVRVLAHRKRLLKGIEDLRRGG---KSINPDKPPP
PAPTPILVRRRSSSSESIDRERRTEQAT-----TAVITASGQRCHENVRG
DHASLSP--GRRKQHWSTIKPLADEQTEERGYSSPLPANLADGQYDEVAA
HSDFADAVAEWRGARKTSSTIETADTTAKTSVTQAAASSLHRPTVICRAP
LAGMLDGTQEGGESPGLLGKNTTRIGKGLLGGQGGDN--KGRAGECWTNP
FASPRPGKLVPASEGAPLLGDRAEPDD---------RKMRSRARRCNDFP
AL---EEAEHEAFQRAVADWNRS-GRATAPDIPHSCEGGVLDQ-IDSRSC
AETATVGVALPSRRTVEAMADELREQMDAEHRLQAKDLEEQKKALLMGFE
PSRHDRHGIDGECRGNTIEQNTVCKEEQEFGESEGASCHDDLVDPNTGSS
STSSSASLPAPTSSRESKDAEVWSGGWDHASSGPAFVGAGAKIEVIQSVL
GANLSIERGTKYLVDEYGSGDELKL
