# Supplementary material for: Rapid turnover of life-cycle-related genes in the brown algae
Source: Genome Biol. 2019 Feb 14;20:35. doi: 10.1186/s13059-019-1630-6 (PMC6374913; doi:10.1186/s13059-019-1630-6)
Supplement: Supplementary file 3 — Protein alignments, corresponding Gblocks html file and CDS sequences for the lineage conserved gametophyte-biased genes. (ZIP 2109 kb) [file 13059_2019_1630_MOESM3_ESM.zip › Con_GA_alignments/Ec-07_004200.aligned.aa.fasta]

>Ec-07_004200
MQSALMAGGLTPALRQLKDCRHTFPSSKWDTRDSQGAPRHGQGCLTCNGP
RPERPTELEPNNETGTGDFGAILNGIEEGGRVERCGGDSRPKLVPGAMLT
FSNTAVAAVKAFAEEVLAEEDPPRRATKAAAIVKEATTEVSFANRRNHPR
TEVLVTRLQAVVRGWLARRLARVLLLRGGCRRELDVASGAWQYVWSHRAA
VPGAPGAAATAPGRASYAGGIGGGGYRSPACGGDGGEGLFRTWYPPALLK
NESLPSPRAAARRVEGEGRKREARLALANSLLDDQRAELNRRDARAARLL
ALVEVVKLVERAMASLEEAALTCFGTGSEPLAISVKVLHPRGGEPGDGAR
EAVVTEIMSAWHRIDAQVREQEEAARLRAERTNDKGKSPKT-SPNRGGGV
SARRTPRSGSREGRGKSTGRREAKLSVPTTNENLAAFEQ-----------
--IAARLLARRRVR-----GG--GLSSPEEASARLHPRGFKIQVFPPWAL
ASHRFIALVHRGSLVAVSQASPFVFWENLADRKKTNQLIADILGPFLENP
DLLKAAFADEPGERASVPATKATSAGRSTTNNAVSTARETPGDGAGGDGE
QSTSSSVAEAGDTGVRQIGRENEEGSAAAAAAAAADGGMWGYRSSLSSKG
CWKIDARAVARRDSSLKLGFDSVAFDLFVLPDEKKGGKKGGQEPPAAPSV
GKQRHATRVNDHEEDESSSPRATRAVVTNAVPFRLADGLPRELGPLLFED
TSDASLLAGDAAEDHPQSRGAKRKPEHPRVTVSDPELVGSRPEEAEEETE
EEEGYEWERKKDPRSAGKILSHTRRGSGPSEAAVEVRIRGETLGADQLAR
AGLPHDLFSLVVDERFKVTNAATAGDSKSTRGRTKGRRKE
>MSTRG.44255.1
-----------------PERAENAESEDATAADAIDVDSAGVRDVSDYDT
AVERKPEHHQHNSR-----AQATEHVRPGDRVGGNVGDNRPKLAPGAMLT
LSHLATEAMMAFTQEVLDEEDPKERAKKAVAIVTEATSEVAFATRRGRPR
TGVLVTKLQAVARGWLARRQARVLVLRGGCRRELDIASGAWQYVWSFRAG
VP-----DPVVDKRRGYS---VSPSPPPAGNGGGGGPGLFRSWYPPALLK
GETLPSPRAAVRRVEGEERKREARLALANSLLDGQRAQLERRQARAVRLL
ALAEVVKLVERATVNLEGAALGCFGISSKPLCISLRVFHPRGGQPGDGAR
EAVVSEIMAAWRRVDTQVREQKEAARIRAERAGGKGRTQRLNSPSRGTGG
GGKRTPRSTSPERRGK-------KLAVPTTNDNLAEFEKRLLQDSLHEDA
SAAVASLLQRKRVLVAIHEASRLGRNKDAWEKAGTSPFGLGVQVLPPWAR
PSHRFIALAHRGTLVAVSQASPFVFWETLADRETLSRVLREILGPFLDNA
DLLKGMFVG------GQLSNPASAAGSTTTN-------------------
--------------------------AHRFTASAADGX------------
--------------------------------------------------
--------------------------------------------------
--------------------------------------------------
--------------------------------------------------
----------------------------------------
