# Supplementary material for: Rapid turnover of life-cycle-related genes in the brown algae
Source: Genome Biol. 2019 Feb 14;20:35. doi: 10.1186/s13059-019-1630-6 (PMC6374913; doi:10.1186/s13059-019-1630-6)
Supplement: Supplementary file 3 — Protein alignments, corresponding Gblocks html file and CDS sequences for the lineage conserved gametophyte-biased genes. (ZIP 2109 kb) [file 13059_2019_1630_MOESM3_ESM.zip › Con_GA_alignments/Ec-07_006280.aligned.aa.fasta]

>Ec-07_006280
MYRLRYVCKALRHACCEPSPGDYDSCSDDDGSVLTREDIRRPNLQKLAGA
IATSQPPSAKHDAGKGGRETDGGIAVHVPENGPRMQRDLSEDSTSRERES
SCIPSPGTGVTSTTSPASATTGGDVPERNTPFPDTARGGSTPAGVVSRAR
PSRLPPRTTSKKSRWTDDVLEGFLYSTLVDGSGLVLDKLDSDGSGKKSGE
RILSYDPDQMRLNWISTGLRRKPGSMLAKDIDEVTCEGTSVTIIYS----
ET------TVTGAPVPVRRRSLSPFRRFSASSPAGHEGGWGGSHASKLGL
DRRRKVYSTSQERDAQILKELLLFVRRKAISNFAAAVSRLAASANSPAAS
TTGVNSAICLVAENGGSNNLTDTAIFGGERGRGGRDPAGGNAKPSTGVFT
KSKGRRRSVK
>MSTRG.34663.1
--------------------------------------------------
--------------------------------------------------
------LIGLTS-----------------APF------------------
--------SSCLSRWTDDVLEGFLYSTLVDGTGLVLDKLDSEGKGKRCGE
RILSYDPDAMRLNWISTGMRRKPGSMLAKDIDDVLCEGTAVTIFYSRAGT
ENRDGGGGAVAAAATPGRRRSLSPWRRSSVSM---------G--LTK--V
GRRRKAFQVAEERDAQILAELMLFVRRRAL--IAACTS----AAGADAAS
SRSAASPGASSASAGSS--VSDAGSYPDSYG-GGISLTG-----------
---------A
