# Supplementary material for: Rapid turnover of life-cycle-related genes in the brown algae
Source: Genome Biol. 2019 Feb 14;20:35. doi: 10.1186/s13059-019-1630-6 (PMC6374913; doi:10.1186/s13059-019-1630-6)
Supplement: Supplementary file 3 — Protein alignments, corresponding Gblocks html file and CDS sequences for the lineage conserved gametophyte-biased genes. (ZIP 2109 kb) [file 13059_2019_1630_MOESM3_ESM.zip › Con_GA_alignments/Ec-08_000340.aligned.aa.fasta]

>Ec-08_000340
MVTCGLCGYRGPGEGTECAVCGQPHDRARDREQERSAAGSRPGQTNGGLW
YEKPPQKSRIGAQAMSRCNSIPGGDRSTHLNPDLRYLLNLIPEQQNRRKR
AEDVVRATGACLTPARADGDGCDPDVVYIRPRVDPTMRVLKGRYKTQPRI
AKSTSMSALHRLADPLMGYDSIEALAPKERTLRRESVERRLGQALASGNP
GGQGRLLNTTRPSRTNNTVLGRSSSGGSIPQQTPMAISVNAVSLQDRRQR
SIGSTAVQQRRGYRPGSRWERSKTQEIAVSPLLRLRASGGRRVKPTLRRK
RVATMRSVNGWVKEADPASMRRQNSLDRRFIALREKRNRKPKGKRKDSRP
LAHSSGATAR-DSRAFDGSTFLTEVETDVVSVPVGGTRTSSGDRRNGGWV
EDSQEQRQRKGGEANPARRHPGGRRRVSISGVARKPQTRGQLGRASGGAS
STNTTRRRSTESDPAITGRGRSDVARRKGGRTKSVGALNRFQVEKLNRGH
VRASSLGRGGGDPKRPQPPPDNSGDLDMGRVVAADGASQWALGNPGEAWT
LSPSSRVDSNRVSQTTAELKLGVSTGDDTSAHGTSTTLAPAWGSPGSHSV
GPLEARLTWQENEAGTSSRPCSEWQLLRRN-EKSSSRPAKMLHSFENKVG
-SPLQLRQQHPPTSVASNDEPAAQLLLSENSGPGDRWRPPDRSSPRRSDT
KEPHPSESRLALMHHRPSSKSWVHRRSLPSLLSNTTEPPSSLAGTSSTST
LTRGSPAAAAAGGGGAILRKRGRRRPSLDEPSGLMQQLDKNYAVTVGDTW
GGGLSRRGAGKRRDEDDGGVEGVSAEAEAAGRGGTPSVVGCVGVGGDGAT
LTAAARPGSRGQGSTSSGRLLSSAIPKPLLYVGSGGGFRLRS
>MSTRG.49914.1
--------------------------------------------------
--------------------------------------------------
--------------------------------------------------
--------------------------------------------------
--------------------------------------------------
--------------------------------------------------
----MRSVNGWIRETDPTSRRQHMSLDRQIVALRKKGDR----HRRENHN
LSDSAGANTQGVHVGGDSATFLTELETEG-SAPAAEINPSQGD--TTIYP
EMADCQRRGRDERGSPGRKLETNEKKASTMGVAYRGCRRRRSSGKGGAPF
STAHERRRLSDARLANARRDRSEVARFGNKSTKSIQVGN-HRNQQLREER
YRTPAVAADIRVAER-------RRDVNVERRPEQLAQAIISKGAGLEATK
VVSAGHRAVVRRGGSTAAPAWGVSDSLAVSPTAEDSRVGRAWQGSGADTR
---------------ALGQPCSEWQFLREGGCMSSFRSAELLSSFGNKVA
SSCLVDKQRRRPTSAVANAE----------------KKPQQ---------
--------------------------------------------------
-------------------QRSPIFPSS----------------------
--------------------------------------------------
------------------------------------EEEEEX
