# Supplementary material for: Rapid turnover of life-cycle-related genes in the brown algae
Source: Genome Biol. 2019 Feb 14;20:35. doi: 10.1186/s13059-019-1630-6 (PMC6374913; doi:10.1186/s13059-019-1630-6)
Supplement: Supplementary file 3 — Protein alignments, corresponding Gblocks html file and CDS sequences for the lineage conserved gametophyte-biased genes. (ZIP 2109 kb) [file 13059_2019_1630_MOESM3_ESM.zip › Con_GA_alignments/Ec-08_001650.aligned.aa.fasta]

>Ec-08_001650
MSDKQGQGHLGVGKPSVADEKGGTSGGGVSGDDGDARASRDREDGRPACL
PLPSPPRLPSKRTLTDSVMDSTVARFEASCKLTEQGT--AAAPSAARTAL
ATVSSAANTVRTPSWDKNATPAHLEARERTAQAWIEAVSGRACVEYQTKQ
FARNLMSGEILCALVNAIRPGTIPHVHESQLGFEQMENINSFLSACCKLG
VQAHALVDTADVFEMRDTAKVVECVHALGSAVQVSCPEFGGPHLGPAADP
TLVAAVPPADEDEGDDGGDGDGKDNAVADDDDDEDGAFGDFWRASVRTGG
NAPREGGGGRDGDVAGDNTLVLNMQDVERPRSTRRGFTTTVGSITDLDPP
ATLSARARQMCPTEMVNSPRALVFNADPVGHPTRSPTLRAAWESNATNGG
RAAAGRSAWGTDAYPAKRAAKATSNLSATSSRGMTLSPAGIWGTGAGTAP
REGIGKSASPAAASANSATAAAVAASHTGSEDPEGTEEGAEETGGGGGGR
R
>MSTRG.30795.1
MSKESGPGHLGVDDPPSTQRQSESVEG--SGGDGGAGP-RSGEAGRPVCL
PLPSTPRLPSKRTIKSSCVDDTAAQFEAKCTVGSGRTTNKAVPSRGMADM
VAAALEATAVRLPSWDK-STPADLEARERTAQVWIEAVSGKPCVAYETRQ
FARNLKSGEILCALVNAIRPGTIPVVHEGQLGFNQMENVDNFLSACCKLG
VPAHALVDTADVFEMRDTAKLVECVHALGSVVQVTCPGFRGPHLGLAADP
X-------------------------------------------------
--------------------------------------------------
--------------------------------------------------
--------------------------------------------------
--------------------------------------------------
-
