# Supplementary material for: Rapid turnover of life-cycle-related genes in the brown algae
Source: Genome Biol. 2019 Feb 14;20:35. doi: 10.1186/s13059-019-1630-6 (PMC6374913; doi:10.1186/s13059-019-1630-6)
Supplement: Supplementary file 3 — Protein alignments, corresponding Gblocks html file and CDS sequences for the lineage conserved gametophyte-biased genes. (ZIP 2109 kb) [file 13059_2019_1630_MOESM3_ESM.zip › Con_GA_alignments/Ec-08_004070.aligned.aa.fasta]

>Ec-08_004070
MARVSRTGRLNVVVTREGSLSPRSRSGSASPSRGSHHHIDQQLPQQRRAE
SLQKEVKVLRSYLSIGGDEARASRETAFSFFKTKEKCTELQEKVKTAKHL
LDASRVESARLSRLVEVKSRKLHASRKEAARLPVLAAEVSRLREVTGNAE
SALGKEGKRAEEEKRRSEAWRARVDKLSLQAVQSAERCRTLSAENHQLKE
EIERVREHLEEAKRRCSAAGATSNALRLKTIETELLSEELGAVRADCGRL
VQLVSSTKEYAEFRRVWDDSGGLTRPYNGGAKTPFFAAKNGVSISHRVIT
KATASQEEETTESTVSFSEAAPFSGGMPQTTTMTEGPAAAERGTPITRSS
DPWEQVMRSEWSSPSEKLIGAAAVAATPPPPPPPPPPPPPPQSRYLSSTL
TLVAPTAGGGAASSAEERTLGGRGSRPEGAPGWPTESPQPILKKVSFPGQ
TVAPPVAAGGGREVHHGVGRELGGSSMSRTGLRTTTPAVGIGIVSGCRGG
EDGDGGAEIVRWGRVDLLSVLYPPRPTTFSSGAGTSPSGANPDPNTETSM
WVPRDAAGLCRRFVRDFDGYSGLPLDAEQHRLLWGLLLGLNACWRLSERR
HVERLRTRYRAELAAAHRRLHMRKPLEEVVGERAAERRRPSQPLTTYSNV
AAAGVLAAKTAAGGHGRAPTQWGADGRRIRKRGEEIGRRSGTACATACSR
NCMSFTTISSGRPQPDKAVGTRLKRTKGRGCRRRAVVGKCQRRSKVGGGD
GMASSATLSASNASAGAGGIDEVLRAAAPVGSVGRERYAPDGAAATAAAA
AAVTVAEADAVAKNRSDGTECAWRTSSADKGASSHPARYRDFFDQYEDAL
LAEDRPHRDIEETVMTDQHARTTSAEGEEERHRGETTACSGATSSVSPRE
AGAGSERRRGGDERQKQGTGGPGAEGGGARHIEQQQRTSSGFSRREAPPP
ATLASFHTRTRLGHDSLLPPAPPTSTRTVGRGMAQLS
>MSTRG.26420.1
--------------------------------------------------
--------------------------------------------------
--------------------------------------------------
--------------------------------------------------
--------------------------------------------------
--------------------------------------------------
--------------------------------------------------
--------------------------------------------------
-LPAPTAR---------------------------EGP------------
--------------------------------------------------
-------------------------------GQGSGSHGQR-DSGNDSPM
WVPREAAGLCRRFVRDFDGYSGVPLDVEQHRLLWRLLLGLNATWRQSERK
RVERIRTKYRAELASARRRLDMRKPMEVVVAERAAERRRPPSALSCSS--
---GPAAIVPATHSKTRRPREWGRDGRRVRP-GEAGGR-----CSASDGG
VCWGSCSSGTARGRVNSAGRGKTLRAKGRGGK---------------GGG
GKVAGRAVPRDNF--------------------G----------------
--------------------------------------------------
----------------------CAAEARE---------------------
---------------------------------WERR-------------
------------------------ASAAVNN-----G
